# Supplementary material for: Circularly Polarized Luminescent and Melt‐Processable Copper(I)‐Organic Glasses Based on 2,2′‐Bis(diphenylphosphino)‐1,1′‐binaphthyl
Source: Angew Chem Int Ed Engl. 2026 May 7;65(26):e9766332. doi: 10.1002/anie.9766332 (PMC13285472; doi:10.1002/anie.9766332)
Supplement: Supplementary file 2 — Supporting File 2: anie72529‐sup‐0002‐cif.zip. [file ANIE-65-e9766332-s001.zip]

Archive with 5 entries (4 files):
- anie72529-sup-0002-cif/
- anie72529-sup-0002-cif/CuRacB_final_2.cif
- anie72529-sup-0002-cif/CuRB-Tol_2.cif
- anie72529-sup-0002-cif/CuRB_final_2.cif
- anie72529-sup-0002-cif/CuSB_final_2.cif
