# Supplementary material for: Circularly Polarized Luminescent and Melt‐Processable Copper(I)‐Organic Glasses Based on 2,2′‐Bis(diphenylphosphino)‐1,1′‐binaphthyl
Source: Angew Chem Int Ed Engl. 2026 May 7;65(26):e9766332. doi: 10.1002/anie.9766332 (PMC13285472; doi:10.1002/anie.9766332)
Supplement: Supplementary file 2 — Supporting File 2: anie72529‐sup‐0002‐cif.zip. [file ANIE-65-e9766332-s001.zip › anie72529-sup-0002-cif/CuRacB_final_2.cif]

data_full
_audit_creation_date               2025-04-15
_audit_creation_method
;
Olex2 1.5
(compiled 2025.04.05 svn.rf049d14d for OlexSys, GUI svn.r7205)
;
_shelx_SHELXL_version_number       '2019/1'
_audit_contact_author_address      ?
_audit_contact_author_email        ?
_audit_contact_author_name         ''
_audit_contact_author_phone        ?
_publ_contact_author_id_orcid      ?
_publ_section_references
;
Dolomanov, O.V., Bourhis, L.J., Gildea, R.J, Howard, J.A.K. & Puschmann, H.
 (2009), J. Appl. Cryst. 42, 339-341.

Sheldrick, G.M. (2008). Acta Cryst. A64, 112-122.

Sheldrick, G.M. (2015). Acta Cryst. A71, 3-8.
;
_chemical_name_common              ?
_chemical_name_systematic          ?
_chemical_formula_moiety           'C45 H32 Cu N P2, C7 H8, 2[C7H8]'
_chemical_formula_sum              'C66 H56 Cu N P2'
_chemical_formula_weight           988.59
_chemical_melting_point            ?
loop_
  _atom_type_symbol
  _atom_type_description
  _atom_type_scat_dispersion_real
  _atom_type_scat_dispersion_imag
  _atom_type_scat_source
 'C' 'C' 0.0181 0.0091 'International Tables Vol C Tables 4.2.6.8 and 6.1.1.4'
 'H' 'H' 0.0000 0.0000 'International Tables Vol C Tables 4.2.6.8 and 6.1.1.4'
 'Cu' 'Cu' -1.9646 0.5888
 'International Tables Vol C Tables 4.2.6.8 and 6.1.1.4'
 'N' 'N' 0.0311 0.0180 'International Tables Vol C Tables 4.2.6.8 and 6.1.1.4'
 'P' 'P' 0.2955 0.4335 'International Tables Vol C Tables 4.2.6.8 and 6.1.1.4'

_shelx_space_group_comment
;
The symmetry employed for this shelxl refinement is uniquely defined
by the following loop, which should always be used as a source of
symmetry information in preference to the above space-group names.
They are only intended as comments.
;
_space_group_crystal_system        'tetragonal'
_space_group_IT_number             88
_space_group_name_H-M_alt          'I 41/a'
_space_group_name_Hall             '-I 4ad'
loop_
  _space_group_symop_operation_xyz
 'x, y, z'
 '-x+1/2, -y, z+1/2'
 '-y+3/4, x+1/4, z+1/4'
 'y+3/4, -x+3/4, z+3/4'
 'x+1/2, y+1/2, z+1/2'
 '-x+1, -y+1/2, z+1'
 '-y+5/4, x+3/4, z+3/4'
 'y+5/4, -x+5/4, z+5/4'
 '-x, -y, -z'
 'x-1/2, y, -z-1/2'
 'y-3/4, -x-1/4, -z-1/4'
 '-y-3/4, x-3/4, -z-3/4'
 '-x+1/2, -y+1/2, -z+1/2'
 'x, y+1/2, -z'
 'y-1/4, -x+1/4, -z+1/4'
 '-y-1/4, x-1/4, -z-1/4'

_cell_length_a                     39.8056(11)
_cell_length_b                     39.8056(11)
_cell_length_c                     13.4078(6)
_cell_angle_alpha                  90
_cell_angle_beta                   90
_cell_angle_gamma                  90
_cell_volume                       21244.5(15)
_cell_formula_units_Z              16
_cell_measurement_reflns_used      9728
_cell_measurement_temperature      100.00
_cell_measurement_theta_max        68.61
_cell_measurement_theta_min        4.13
_shelx_estimated_absorpt_T_max     0.868
_shelx_estimated_absorpt_T_min     0.822
_exptl_absorpt_coefficient_mu      1.459
_exptl_absorpt_correction_T_max    0.7409
_exptl_absorpt_correction_T_min    0.5839
_exptl_absorpt_correction_type     none
_exptl_absorpt_process_details
;
SADABS-2016/2 (Bruker,2016/2) was used for absorption correction.
wR2(int) was 0.1424 before and 0.1016 after correction.
The Ratio of minimum to maximum transmission is 0.7881.
The \l/2 correction factor is Not present.
;
_exptl_absorpt_special_details     ?
_exptl_crystal_colour              yellow
_exptl_crystal_colour_primary      yellow
_exptl_crystal_density_diffrn      1.236
_exptl_crystal_density_meas        ?
_exptl_crystal_density_method      ?
_exptl_crystal_description         block
_exptl_crystal_F_000               8288
_exptl_crystal_size_max            0.14
_exptl_crystal_size_mid            0.12
_exptl_crystal_size_min            0.1
_exptl_transmission_factor_max     ?
_exptl_transmission_factor_min     ?
_diffrn_reflns_av_R_equivalents    0.0888
_diffrn_reflns_av_unetI/netI       0.0287
_diffrn_reflns_Laue_measured_fraction_full  1.000
_diffrn_reflns_Laue_measured_fraction_max  0.997
_diffrn_reflns_limit_h_max         48
_diffrn_reflns_limit_h_min         -48
_diffrn_reflns_limit_k_max         47
_diffrn_reflns_limit_k_min         -48
_diffrn_reflns_limit_l_max         16
_diffrn_reflns_limit_l_min         -13
_diffrn_reflns_number              172482
_diffrn_reflns_point_group_measured_fraction_full  1.000
_diffrn_reflns_point_group_measured_fraction_max  0.997
_diffrn_reflns_theta_full          67.679
_diffrn_reflns_theta_max           68.877
_diffrn_reflns_theta_min           3.140
_diffrn_ambient_temperature        100.00
_diffrn_detector_area_resol_mean   ?
_diffrn_measured_fraction_theta_full  1.000
_diffrn_measured_fraction_theta_max  0.997
_diffrn_measurement_device_type    'Bruker APEX-II CCD'
_diffrn_measurement_method         '\f and \w scans'
_diffrn_radiation_type             CuK\a
_diffrn_radiation_wavelength       1.54178
_diffrn_source                     ?
_diffrn_source_current             1.1
_diffrn_source_power               0.05500000000000001
_diffrn_source_voltage             50.0
_diffrn_standards_number           0
_reflns_Friedel_coverage           0.000
_reflns_Friedel_fraction_full      .
_reflns_Friedel_fraction_max       .
_reflns_number_gt                  8370
_reflns_number_total               9817
_reflns_special_details
;
 Reflections were merged by SHELXL according to the crystal
 class for the calculation of statistics and refinement.
 
 Structure factors included contributions from the .fab file.
 
 _reflns_Friedel_fraction is defined as the number of unique
 Friedel pairs measured divided by the number that would be
 possible theoretically, ignoring centric projections and
 systematic absences.
;
_reflns_threshold_expression       'I > 2\s(I)'
_computing_cell_refinement         'SAINT V8.40B (?, 2016)'
_computing_data_collection         ?
_computing_data_reduction          'SAINT V8.40B (?, 2016)'
_computing_molecular_graphics      'Olex2 1.5 (Dolomanov et al., 2009)'
_computing_publication_material    'Olex2 1.5 (Dolomanov et al., 2009)'
_computing_structure_refinement    'XL  (Sheldrick, 2008)'
_computing_structure_solution      'SHELXT 2018/2 (Sheldrick, 2018)'
_refine_diff_density_max           1.027
_refine_diff_density_min           -0.487
_refine_diff_density_rms           0.082
_refine_ls_extinction_coef         .
_refine_ls_extinction_method       none
_refine_ls_goodness_of_fit_ref     1.067
_refine_ls_hydrogen_treatment      constr
_refine_ls_matrix_type             full
_refine_ls_number_parameters       506
_refine_ls_number_reflns           9817
_refine_ls_number_restraints       0
_refine_ls_R_factor_all            0.0961
_refine_ls_R_factor_gt             0.0842
_refine_ls_restrained_S_all        1.067
_refine_ls_shift/su_max            0.000
_refine_ls_shift/su_mean           0.000
_refine_ls_structure_factor_coef   Fsqd
_refine_ls_weighting_details      
 'w=1/[\s^2^(Fo^2^)+(0.0683P)^2^+168.9880P] where P=(Fo^2^+2Fc^2^)/3'
_refine_ls_weighting_scheme        calc
_refine_ls_wR_factor_gt            0.1995
_refine_ls_wR_factor_ref           0.2110
_refine_special_details            ?
_olex2_refinement_description
;
1. Fixed Uiso
 At 1.2 times of:
  All C(H) groups
 At 1.5 times of:
  All C(H,H,H) groups
2.a Aromatic/amide H refined with riding coordinates:
 C42(H42), C41(H41), C45(H45), C43(H43), C24(H24), C18(H18), C35(H35),
 C33(H33), C3(H3), C44(H44), C9(H9), C31(H31), C13(H13), C39(H39), C7(H7),
 C5(H5), C30(H30), C29(H29), C28(H28), C19(H19), C32(H32), C23(H23), C6(H6),
 C4(H4), C20(H20), C21(H21), C10(H10), C36(H36), C38(H38), C12(H12), C11(H11),
 C48(H48), C37(H37), C52(H52), C49(H49), C50(H50), C51(H51)
2.b Idealised Me refined as rotating group:
 C46(H46A,H46B,H46C)
;
_atom_sites_solution_hydrogens     geom
_atom_sites_solution_primary       dual
_atom_sites_solution_secondary     ?
loop_
  _atom_site_label
  _atom_site_type_symbol
  _atom_site_fract_x
  _atom_site_fract_y
  _atom_site_fract_z
  _atom_site_U_iso_or_equiv
  _atom_site_adp_type
  _atom_site_occupancy
  _atom_site_site_symmetry_order
  _atom_site_calc_flag
  _atom_site_refinement_flags_posn
  _atom_site_refinement_flags_adp
  _atom_site_refinement_flags_occupancy
  _atom_site_disorder_assembly
  _atom_site_disorder_group
 Cu1 Cu 0.48822(2) 0.16562(2) 0.42566(4) 0.03255(18) Uani 1 1 d . . . . .
 P2 P 0.49904(3) 0.15738(3) 0.59064(7) 0.0331(2) Uani 1 1 d . . . . .
 P1 P 0.48138(3) 0.11129(3) 0.38228(8) 0.0354(3) Uani 1 1 d . . . . .
 N1 N 0.43586(10) 0.22064(10) 0.3833(3) 0.0437(9) Uani 1 1 d . . . . .
 C1 C 0.45258(10) 0.19776(11) 0.4031(3) 0.0344(9) Uani 1 1 d . . . . .
 C40 C 0.52240(10) 0.19128(10) 0.6532(3) 0.0320(8) Uani 1 1 d . . . . .
 C42 C 0.54685(12) 0.24645(11) 0.6403(3) 0.0396(10) Uani 1 1 d . . . . .
 H42 H 0.552603 0.265509 0.601210 0.047 Uiso 1 1 calc R U . . .
 C41 C 0.52986(11) 0.21964(10) 0.5963(3) 0.0359(9) Uani 1 1 d . . . . .
 H41 H 0.523410 0.220684 0.528148 0.043 Uiso 1 1 calc R U . . .
 C45 C 0.53142(12) 0.19061(12) 0.7530(3) 0.0406(10) Uani 1 1 d . . . . .
 H45 H 0.526401 0.171366 0.792157 0.049 Uiso 1 1 calc R U . . .
 C25 C 0.52651(11) 0.12054(10) 0.5979(3) 0.0353(9) Uani 1 1 d . . . . .
 C8 C 0.51922(11) 0.08723(11) 0.3514(3) 0.0384(10) Uani 1 1 d . . . . .
 C15 C 0.47878(11) 0.08035(10) 0.5725(3) 0.0348(9) Uani 1 1 d . . . . .
 C34 C 0.46392(12) 0.14928(11) 0.6766(3) 0.0405(10) Uani 1 1 d . . . . .
 C43 C 0.55533(12) 0.24560(12) 0.7390(3) 0.0416(10) Uani 1 1 d . . . . .
 H43 H 0.566491 0.264220 0.768449 0.050 Uiso 1 1 calc R U . . .
 C2 C 0.45463(12) 0.10226(11) 0.2739(3) 0.0387(10) Uani 1 1 d . . . . .
 C16 C 0.51544(11) 0.08779(11) 0.5851(3) 0.0369(9) Uani 1 1 d . . . . .
 C24 C 0.56128(12) 0.12735(11) 0.6005(4) 0.0425(10) Uani 1 1 d . . . . .
 H24 H 0.568661 0.149888 0.608313 0.051 Uiso 1 1 calc R U . . .
 C14 C 0.46128(11) 0.08937(10) 0.4864(3) 0.0371(9) Uani 1 1 d . . . . .
 C18 C 0.52936(12) 0.02709(11) 0.5652(3) 0.0416(10) Uani 1 1 d . . . . .
 H18 H 0.506176 0.021476 0.563268 0.050 Uiso 1 1 calc R U . . .
 C35 C 0.43195(12) 0.15939(12) 0.6453(4) 0.0485(12) Uani 1 1 d . . . . .
 H35 H 0.429255 0.169399 0.581521 0.058 Uiso 1 1 calc R U . . .
 C26 C 0.46058(13) 0.06574(11) 0.6553(3) 0.0423(10) Uani 1 1 d . . . . .
 C33 C 0.42566(12) 0.08585(11) 0.4840(3) 0.0408(10) Uani 1 1 d . . . . .
 H33 H 0.413713 0.092768 0.426167 0.049 Uiso 1 1 calc R U . . .
 C3 C 0.45124(12) 0.12807(12) 0.2039(3) 0.0418(10) Uani 1 1 d . . . . .
 H3 H 0.460578 0.149531 0.217828 0.050 Uiso 1 1 calc R U . . .
 C44 C 0.54770(13) 0.21771(13) 0.7962(3) 0.0476(11) Uani 1 1 d . . . . .
 H44 H 0.553585 0.217143 0.864880 0.057 Uiso 1 1 calc R U . . .
 C27 C 0.42516(12) 0.06218(11) 0.6503(3) 0.0430(10) Uani 1 1 d . . . . .
 C9 C 0.51914(12) 0.05292(11) 0.3363(3) 0.0425(10) Uani 1 1 d . . . . .
 H9 H 0.498916 0.040616 0.345413 0.051 Uiso 1 1 calc R U . . .
 C31 C 0.47690(14) 0.05579(11) 0.7447(3) 0.0469(11) Uani 1 1 d . . . . .
 H31 H 0.500626 0.057758 0.749649 0.056 Uiso 1 1 calc R U . . .
 C13 C 0.54873(13) 0.10501(12) 0.3367(4) 0.0483(11) Uani 1 1 d . . . . .
 H13 H 0.549180 0.128649 0.346303 0.058 Uiso 1 1 calc R U . . .
 C39 C 0.46757(14) 0.13419(11) 0.7689(3) 0.0453(11) Uani 1 1 d . . . . .
 H39 H 0.489135 0.127051 0.790624 0.054 Uiso 1 1 calc R U . . .
 C7 C 0.43953(13) 0.07132(12) 0.2524(4) 0.0464(11) Uani 1 1 d . . . . .
 H7 H 0.441378 0.053334 0.298666 0.056 Uiso 1 1 calc R U . . .
 C17 C 0.53929(12) 0.06092(11) 0.5782(3) 0.0392(10) Uani 1 1 d . . . . .
 C5 C 0.41983(14) 0.09238(14) 0.0957(4) 0.0524(13) Uani 1 1 d . . . . .
 H5 H 0.408163 0.089022 0.034741 0.063 Uiso 1 1 calc R U . . .
 C30 C 0.45900(16) 0.04339(12) 0.8239(4) 0.0555(13) Uani 1 1 d . . . . .
 H30 H 0.470430 0.037049 0.883195 0.067 Uiso 1 1 calc R U . . .
 C29 C 0.42394(16) 0.03998(13) 0.8183(4) 0.0572(14) Uani 1 1 d . . . . .
 H29 H 0.411792 0.031508 0.873827 0.069 Uiso 1 1 calc R U . . .
 C28 C 0.40727(14) 0.04878(12) 0.7333(4) 0.0502(12) Uani 1 1 d . . . . .
 H28 H 0.383602 0.045961 0.729410 0.060 Uiso 1 1 calc R U . . .
 C19 C 0.55312(13) 0.00236(12) 0.5553(4) 0.0472(11) Uani 1 1 d . . . . .
 H19 H 0.546034 -0.020214 0.546077 0.057 Uiso 1 1 calc R U . . .
 C32 C 0.40833(13) 0.07279(12) 0.5626(4) 0.0506(12) Uani 1 1 d . . . . .
 H32 H 0.384588 0.070769 0.558581 0.061 Uiso 1 1 calc R U . . .
 C22 C 0.57457(13) 0.06860(12) 0.5805(4) 0.0483(11) Uani 1 1 d . . . . .
 C23 C 0.58475(13) 0.10218(13) 0.5918(4) 0.0525(12) Uani 1 1 d . . . . .
 H23 H 0.608000 0.107525 0.593584 0.063 Uiso 1 1 calc R U . . .
 C6 C 0.42181(14) 0.06667(13) 0.1639(4) 0.0531(12) Uani 1 1 d . . . . .
 H6 H 0.411138 0.045796 0.150661 0.064 Uiso 1 1 calc R U . . .
 C4 C 0.43461(14) 0.12295(13) 0.1151(4) 0.0520(13) Uani 1 1 d . . . . .
 H4 H 0.433337 0.140509 0.067296 0.062 Uiso 1 1 calc R U . . .
 C20 C 0.58757(14) 0.00950(13) 0.5585(4) 0.0566(13) Uani 1 1 d . . . . .
 H20 H 0.603621 -0.007996 0.551330 0.068 Uiso 1 1 calc R U . . .
 C21 C 0.59774(14) 0.04181(13) 0.5719(5) 0.0577(14) Uani 1 1 d . . . . .
 H21 H 0.621099 0.046531 0.575554 0.069 Uiso 1 1 calc R U . . .
 C10 C 0.54776(14) 0.03638(13) 0.3083(4) 0.0559(13) Uani 1 1 d . . . . .
 H10 H 0.547258 0.012715 0.299369 0.067 Uiso 1 1 calc R U . . .
 C36 C 0.40409(15) 0.15500(14) 0.7063(5) 0.0623(15) Uani 1 1 d . . . . .
 H36 H 0.382441 0.162044 0.685084 0.075 Uiso 1 1 calc R U . . .
 C38 C 0.43987(17) 0.12948(14) 0.8295(4) 0.0605(15) Uani 1 1 d . . . . .
 H38 H 0.442410 0.118873 0.892481 0.073 Uiso 1 1 calc R U . . .
 C12 C 0.57795(14) 0.08791(15) 0.3075(5) 0.0683(17) Uani 1 1 d . . . . .
 H12 H 0.598233 0.100050 0.297791 0.082 Uiso 1 1 calc R U . . .
 C11 C 0.57745(15) 0.05375(15) 0.2930(5) 0.0646(15) Uani 1 1 d . . . . .
 H11 H 0.597196 0.042210 0.272707 0.077 Uiso 1 1 calc R U . . .
 C48 C 0.54847(17) 0.0873(2) 0.9114(5) 0.0765(19) Uani 1 1 d . . . . .
 H48 H 0.546965 0.110962 0.903279 0.092 Uiso 1 1 calc R U . . .
 C37 C 0.40854(17) 0.14013(14) 0.7988(5) 0.0677(17) Uani 1 1 d . . . . .
 H37 H 0.389763 0.137234 0.841708 0.081 Uiso 1 1 calc R U . . .
 C47 C 0.53487(19) 0.0724(2) 0.9944(6) 0.083(2) Uani 1 1 d . . . . .
 C52 C 0.5347(2) 0.03785(17) 1.0031(6) 0.082(2) Uani 1 1 d . . . . .
 H52 H 0.524512 0.027287 1.059012 0.098 Uiso 1 1 calc R U . . .
 C49 C 0.5640(2) 0.0686(2) 0.8412(6) 0.095(2) Uani 1 1 d . . . . .
 H49 H 0.574507 0.079529 0.786644 0.114 Uiso 1 1 calc R U . . .
 C46 C 0.51833(19) 0.0914(3) 1.0670(7) 0.105(3) Uani 1 1 d . . . . .
 H46A H 0.533062 0.094287 1.124918 0.158 Uiso 1 1 calc R U . . .
 H46B H 0.497740 0.079825 1.087417 0.158 Uiso 1 1 calc R U . . .
 H46C H 0.512609 0.113503 1.039451 0.158 Uiso 1 1 calc R U . . .
 C50 C 0.5650(3) 0.0329(2) 0.8466(6) 0.103(3) Uani 1 1 d . . . . .
 H50 H 0.575702 0.019999 0.796247 0.123 Uiso 1 1 calc R U . . .
 C51 C 0.5502(3) 0.0181(3) 0.9256(8) 0.115(3) Uani 1 1 d . . . . .
 H51 H 0.549959 -0.005680 0.930341 0.138 Uiso 1 1 calc R U . . .

loop_
  _atom_site_aniso_label
  _atom_site_aniso_U_11
  _atom_site_aniso_U_22
  _atom_site_aniso_U_33
  _atom_site_aniso_U_23
  _atom_site_aniso_U_13
  _atom_site_aniso_U_12
 Cu1 0.0406(3) 0.0324(3) 0.0246(3) 0.0002(2) -0.0016(2) -0.0006(2)
 P2 0.0464(6) 0.0307(5) 0.0221(5) -0.0010(4) -0.0019(4) -0.0015(4)
 P1 0.0447(6) 0.0341(5) 0.0272(5) -0.0008(4) -0.0011(4) -0.0012(4)
 N1 0.047(2) 0.051(2) 0.034(2) 0.0013(17) -0.0014(17) -0.0048(18)
 C1 0.036(2) 0.036(2) 0.031(2) 0.0013(17) -0.0029(17) 0.0018(17)
 C40 0.035(2) 0.035(2) 0.026(2) -0.0006(16) -0.0006(16) 0.0027(16)
 C42 0.050(3) 0.037(2) 0.032(2) -0.0040(18) 0.0002(19) -0.0049(19)
 C41 0.049(2) 0.038(2) 0.0204(19) -0.0018(16) -0.0031(17) 0.0023(18)
 C45 0.052(3) 0.045(2) 0.025(2) 0.0013(18) -0.0022(19) -0.002(2)
 C25 0.046(2) 0.031(2) 0.030(2) 0.0036(16) -0.0011(18) 0.0009(17)
 C8 0.047(2) 0.040(2) 0.028(2) -0.0048(18) 0.0011(18) 0.0005(19)
 C15 0.048(2) 0.0273(19) 0.030(2) -0.0030(16) -0.0014(18) -0.0009(17)
 C34 0.048(3) 0.034(2) 0.040(2) -0.0061(19) 0.006(2) -0.0024(18)
 C43 0.045(2) 0.045(2) 0.035(2) -0.0068(19) -0.0031(19) -0.0056(19)
 C2 0.051(3) 0.039(2) 0.027(2) -0.0024(17) -0.0014(19) 0.0003(19)
 C16 0.045(2) 0.038(2) 0.028(2) -0.0014(17) -0.0007(18) 0.0007(18)
 C24 0.045(2) 0.034(2) 0.049(3) -0.0070(19) -0.001(2) -0.0003(18)
 C14 0.046(2) 0.032(2) 0.034(2) -0.0043(17) 0.0030(19) -0.0040(17)
 C18 0.048(3) 0.044(2) 0.032(2) -0.0026(19) -0.0034(19) 0.007(2)
 C35 0.052(3) 0.041(2) 0.052(3) -0.004(2) 0.015(2) -0.001(2)
 C26 0.060(3) 0.029(2) 0.038(2) -0.0059(18) 0.002(2) -0.0007(19)
 C33 0.049(3) 0.042(2) 0.032(2) -0.0024(19) -0.0027(19) 0.0009(19)
 C3 0.060(3) 0.040(2) 0.026(2) -0.0027(18) 0.003(2) 0.005(2)
 C44 0.057(3) 0.058(3) 0.028(2) -0.002(2) -0.005(2) -0.001(2)
 C27 0.057(3) 0.041(2) 0.031(2) -0.0087(19) 0.010(2) 0.000(2)
 C9 0.054(3) 0.042(2) 0.031(2) -0.0002(19) 0.004(2) -0.003(2)
 C31 0.069(3) 0.037(2) 0.035(2) -0.0035(19) 0.003(2) -0.005(2)
 C13 0.053(3) 0.042(2) 0.049(3) -0.006(2) 0.009(2) -0.001(2)
 C39 0.066(3) 0.041(2) 0.029(2) -0.0066(19) 0.006(2) -0.005(2)
 C7 0.060(3) 0.044(3) 0.035(2) -0.004(2) -0.006(2) -0.004(2)
 C17 0.050(3) 0.037(2) 0.031(2) -0.0037(18) -0.0045(19) 0.0036(19)
 C5 0.064(3) 0.063(3) 0.030(2) -0.009(2) -0.012(2) 0.012(3)
 C30 0.087(4) 0.040(3) 0.039(3) 0.001(2) 0.008(3) -0.011(3)
 C29 0.083(4) 0.048(3) 0.040(3) -0.003(2) 0.021(3) -0.007(3)
 C28 0.060(3) 0.045(3) 0.045(3) -0.005(2) 0.013(2) -0.006(2)
 C19 0.060(3) 0.037(2) 0.045(3) -0.003(2) -0.003(2) 0.003(2)
 C32 0.049(3) 0.045(3) 0.057(3) -0.010(2) 0.008(2) -0.004(2)
 C22 0.050(3) 0.044(3) 0.050(3) -0.005(2) -0.001(2) 0.008(2)
 C23 0.046(3) 0.050(3) 0.062(3) -0.003(2) -0.002(2) -0.004(2)
 C6 0.068(3) 0.051(3) 0.040(3) -0.009(2) -0.009(2) -0.004(2)
 C4 0.076(4) 0.051(3) 0.028(2) 0.003(2) 0.002(2) 0.016(3)
 C20 0.056(3) 0.049(3) 0.065(4) -0.006(3) -0.009(3) 0.009(2)
 C21 0.049(3) 0.049(3) 0.075(4) -0.010(3) -0.008(3) 0.006(2)
 C10 0.068(3) 0.046(3) 0.054(3) -0.004(2) 0.008(3) 0.005(2)
 C36 0.059(3) 0.051(3) 0.077(4) -0.010(3) 0.019(3) -0.003(2)
 C38 0.090(4) 0.053(3) 0.039(3) -0.011(2) 0.020(3) -0.017(3)
 C12 0.050(3) 0.058(3) 0.097(5) -0.012(3) 0.016(3) -0.005(3)
 C11 0.062(3) 0.065(4) 0.066(4) -0.013(3) 0.012(3) 0.014(3)
 C48 0.075(4) 0.108(5) 0.047(3) 0.029(4) -0.005(3) -0.018(4)
 C37 0.082(4) 0.055(3) 0.066(4) -0.012(3) 0.039(3) -0.008(3)
 C47 0.086(5) 0.093(5) 0.072(5) -0.005(4) -0.018(4) -0.001(4)
 C52 0.112(6) 0.057(4) 0.077(5) 0.017(3) -0.005(4) -0.002(4)
 C49 0.113(6) 0.103(6) 0.068(5) 0.003(4) -0.012(4) -0.022(5)
 C46 0.065(4) 0.156(8) 0.096(6) -0.027(6) -0.002(4) 0.028(5)
 C50 0.137(8) 0.102(6) 0.069(5) -0.005(4) 0.007(5) 0.017(5)
 C51 0.135(8) 0.106(7) 0.105(7) 0.012(6) 0.014(6) 0.006(6)

_geom_special_details
;
 All esds (except the esd in the dihedral angle between two l.s. planes)
 are estimated using the full covariance matrix.  The cell esds are taken
 into account individually in the estimation of esds in distances, angles
 and torsion angles; correlations between esds in cell parameters are only
 used when they are defined by crystal symmetry.  An approximate (isotropic)
 treatment of cell esds is used for estimating esds involving l.s. planes.
;
loop_
  _geom_bond_atom_site_label_1
  _geom_bond_atom_site_label_2
  _geom_bond_distance
  _geom_bond_site_symmetry_2
  _geom_bond_publ_flag
 Cu1 P2 2.2773(12) . ?
 Cu1 P1 2.2560(12) . ?
 Cu1 N1 1.989(4) 16_656 ?
 Cu1 C1 1.934(4) . ?
 P2 C40 1.841(4) . ?
 P2 C25 1.832(4) . ?
 P2 C34 1.840(5) . ?
 P1 C8 1.832(5) . ?
 P1 C2 1.837(4) . ?
 P1 C14 1.830(4) . ?
 N1 C1 1.159(6) . ?
 C40 C41 1.395(6) . ?
 C40 C45 1.385(6) . ?
 C42 H42 0.9500 . ?
 C42 C41 1.394(6) . ?
 C42 C43 1.366(6) . ?
 C41 H41 0.9500 . ?
 C45 H45 0.9500 . ?
 C45 C44 1.386(7) . ?
 C25 C16 1.387(6) . ?
 C25 C24 1.411(6) . ?
 C8 C9 1.381(6) . ?
 C8 C13 1.386(7) . ?
 C15 C16 1.498(6) . ?
 C15 C14 1.396(6) . ?
 C15 C26 1.447(6) . ?
 C34 C35 1.399(7) . ?
 C34 C39 1.383(7) . ?
 C43 H43 0.9500 . ?
 C43 C44 1.383(7) . ?
 C2 C3 1.398(6) . ?
 C2 C7 1.400(6) . ?
 C16 C17 1.433(6) . ?
 C24 H24 0.9500 . ?
 C24 C23 1.375(7) . ?
 C14 C33 1.425(6) . ?
 C18 H18 0.9500 . ?
 C18 C17 1.414(6) . ?
 C18 C19 1.371(6) . ?
 C35 H35 0.9500 . ?
 C35 C36 1.389(7) . ?
 C26 C27 1.419(7) . ?
 C26 C31 1.420(7) . ?
 C33 H33 0.9500 . ?
 C33 C32 1.363(7) . ?
 C3 H3 0.9500 . ?
 C3 C4 1.377(7) . ?
 C44 H44 0.9500 . ?
 C27 C28 1.424(7) . ?
 C27 C32 1.418(7) . ?
 C9 H9 0.9500 . ?
 C9 C10 1.368(7) . ?
 C31 H31 0.9500 . ?
 C31 C30 1.371(7) . ?
 C13 H13 0.9500 . ?
 C13 C12 1.403(7) . ?
 C39 H39 0.9500 . ?
 C39 C38 1.383(7) . ?
 C7 H7 0.9500 . ?
 C7 C6 1.393(7) . ?
 C17 C22 1.437(7) . ?
 C5 H5 0.9500 . ?
 C5 C6 1.374(7) . ?
 C5 C4 1.377(8) . ?
 C30 H30 0.9500 . ?
 C30 C29 1.404(8) . ?
 C29 H29 0.9500 . ?
 C29 C28 1.365(8) . ?
 C28 H28 0.9500 . ?
 C19 H19 0.9500 . ?
 C19 C20 1.401(7) . ?
 C32 H32 0.9500 . ?
 C22 C23 1.405(7) . ?
 C22 C21 1.415(7) . ?
 C23 H23 0.9500 . ?
 C6 H6 0.9500 . ?
 C4 H4 0.9500 . ?
 C20 H20 0.9500 . ?
 C20 C21 1.360(7) . ?
 C21 H21 0.9500 . ?
 C10 H10 0.9500 . ?
 C10 C11 1.385(8) . ?
 C36 H36 0.9500 . ?
 C36 C37 1.385(9) . ?
 C38 H38 0.9500 . ?
 C38 C37 1.380(9) . ?
 C12 H12 0.9500 . ?
 C12 C11 1.374(8) . ?
 C11 H11 0.9500 . ?
 C48 H48 0.9500 . ?
 C48 C47 1.372(10) . ?
 C48 C49 1.350(11) . ?
 C37 H37 0.9500 . ?
 C47 C52 1.380(10) . ?
 C47 C46 1.398(10) . ?
 C52 H52 0.9500 . ?
 C52 C51 1.441(12) . ?
 C49 H49 0.9500 . ?
 C49 C50 1.421(11) . ?
 C46 H46A 0.9800 . ?
 C46 H46B 0.9800 . ?
 C46 H46C 0.9800 . ?
 C50 H50 0.9500 . ?
 C50 C51 1.348(12) . ?
 C51 H51 0.9500 . ?

loop_
  _geom_angle_atom_site_label_1
  _geom_angle_atom_site_label_2
  _geom_angle_atom_site_label_3
  _geom_angle
  _geom_angle_site_symmetry_1
  _geom_angle_site_symmetry_3
  _geom_angle_publ_flag
 P1 Cu1 P2 97.77(4) . . ?
 N1 Cu1 P2 106.79(12) 16_656 . ?
 N1 Cu1 P1 112.66(12) 16_656 . ?
 C1 Cu1 P2 112.69(13) . . ?
 C1 Cu1 P1 120.35(13) . . ?
 C1 Cu1 N1 105.89(17) . 16_656 ?
 C40 P2 Cu1 115.65(13) . . ?
 C25 P2 Cu1 106.25(14) . . ?
 C25 P2 C40 105.13(19) . . ?
 C25 P2 C34 106.3(2) . . ?
 C34 P2 Cu1 119.33(16) . . ?
 C34 P2 C40 103.10(19) . . ?
 C8 P1 Cu1 117.40(15) . . ?
 C8 P1 C2 101.3(2) . . ?
 C2 P1 Cu1 117.48(15) . . ?
 C14 P1 Cu1 108.24(14) . . ?
 C14 P1 C8 106.4(2) . . ?
 C14 P1 C2 104.9(2) . . ?
 C1 N1 Cu1 166.1(4) . 11_666 ?
 N1 C1 Cu1 167.7(4) . . ?
 C41 C40 P2 116.8(3) . . ?
 C45 C40 P2 123.8(3) . . ?
 C45 C40 C41 119.3(4) . . ?
 C41 C42 H42 119.6 . . ?
 C43 C42 H42 119.6 . . ?
 C43 C42 C41 120.7(4) . . ?
 C40 C41 C42 119.4(4) . . ?
 C40 C41 H41 120.3 . . ?
 C42 C41 H41 120.3 . . ?
 C40 C45 H45 119.7 . . ?
 C40 C45 C44 120.7(4) . . ?
 C44 C45 H45 119.7 . . ?
 C16 C25 P2 123.8(3) . . ?
 C16 C25 C24 119.7(4) . . ?
 C24 C25 P2 115.7(3) . . ?
 C9 C8 P1 123.2(4) . . ?
 C9 C8 C13 119.1(4) . . ?
 C13 C8 P1 117.5(3) . . ?
 C14 C15 C16 121.9(4) . . ?
 C14 C15 C26 119.2(4) . . ?
 C26 C15 C16 118.7(4) . . ?
 C35 C34 P2 116.9(4) . . ?
 C39 C34 P2 123.8(4) . . ?
 C39 C34 C35 119.2(4) . . ?
 C42 C43 H43 119.9 . . ?
 C42 C43 C44 120.2(4) . . ?
 C44 C43 H43 119.9 . . ?
 C3 C2 P1 116.3(3) . . ?
 C3 C2 C7 117.9(4) . . ?
 C7 C2 P1 125.7(3) . . ?
 C25 C16 C15 120.6(4) . . ?
 C25 C16 C17 119.9(4) . . ?
 C17 C16 C15 119.3(4) . . ?
 C25 C24 H24 119.2 . . ?
 C23 C24 C25 121.7(4) . . ?
 C23 C24 H24 119.2 . . ?
 C15 C14 P1 122.4(3) . . ?
 C15 C14 C33 119.4(4) . . ?
 C33 C14 P1 117.7(3) . . ?
 C17 C18 H18 119.9 . . ?
 C19 C18 H18 119.9 . . ?
 C19 C18 C17 120.2(5) . . ?
 C34 C35 H35 119.5 . . ?
 C36 C35 C34 120.9(5) . . ?
 C36 C35 H35 119.5 . . ?
 C27 C26 C15 120.1(4) . . ?
 C27 C26 C31 117.8(4) . . ?
 C31 C26 C15 122.0(4) . . ?
 C14 C33 H33 119.2 . . ?
 C32 C33 C14 121.6(4) . . ?
 C32 C33 H33 119.2 . . ?
 C2 C3 H3 119.4 . . ?
 C4 C3 C2 121.2(5) . . ?
 C4 C3 H3 119.4 . . ?
 C45 C44 H44 120.1 . . ?
 C43 C44 C45 119.7(4) . . ?
 C43 C44 H44 120.1 . . ?
 C26 C27 C28 119.8(5) . . ?
 C32 C27 C26 118.6(4) . . ?
 C32 C27 C28 121.5(5) . . ?
 C8 C9 H9 119.5 . . ?
 C10 C9 C8 120.9(5) . . ?
 C10 C9 H9 119.5 . . ?
 C26 C31 H31 119.4 . . ?
 C30 C31 C26 121.1(5) . . ?
 C30 C31 H31 119.4 . . ?
 C8 C13 H13 120.2 . . ?
 C8 C13 C12 119.6(5) . . ?
 C12 C13 H13 120.2 . . ?
 C34 C39 H39 120.0 . . ?
 C38 C39 C34 120.0(5) . . ?
 C38 C39 H39 120.0 . . ?
 C2 C7 H7 119.7 . . ?
 C6 C7 C2 120.6(5) . . ?
 C6 C7 H7 119.7 . . ?
 C16 C17 C22 119.1(4) . . ?
 C18 C17 C16 122.3(4) . . ?
 C18 C17 C22 118.6(4) . . ?
 C6 C5 H5 119.7 . . ?
 C6 C5 C4 120.5(5) . . ?
 C4 C5 H5 119.7 . . ?
 C31 C30 H30 119.7 . . ?
 C31 C30 C29 120.6(5) . . ?
 C29 C30 H30 119.7 . . ?
 C30 C29 H29 119.9 . . ?
 C28 C29 C30 120.2(5) . . ?
 C28 C29 H29 119.9 . . ?
 C27 C28 H28 119.8 . . ?
 C29 C28 C27 120.3(5) . . ?
 C29 C28 H28 119.8 . . ?
 C18 C19 H19 119.1 . . ?
 C18 C19 C20 121.8(5) . . ?
 C20 C19 H19 119.1 . . ?
 C33 C32 C27 121.1(5) . . ?
 C33 C32 H32 119.5 . . ?
 C27 C32 H32 119.5 . . ?
 C23 C22 C17 119.1(4) . . ?
 C23 C22 C21 122.5(5) . . ?
 C21 C22 C17 118.3(5) . . ?
 C24 C23 C22 120.4(5) . . ?
 C24 C23 H23 119.8 . . ?
 C22 C23 H23 119.8 . . ?
 C7 C6 H6 120.1 . . ?
 C5 C6 C7 119.8(5) . . ?
 C5 C6 H6 120.1 . . ?
 C3 C4 H4 120.0 . . ?
 C5 C4 C3 120.0(5) . . ?
 C5 C4 H4 120.0 . . ?
 C19 C20 H20 120.4 . . ?
 C21 C20 C19 119.1(5) . . ?
 C21 C20 H20 120.4 . . ?
 C22 C21 H21 119.0 . . ?
 C20 C21 C22 122.0(5) . . ?
 C20 C21 H21 119.0 . . ?
 C9 C10 H10 119.6 . . ?
 C9 C10 C11 120.8(5) . . ?
 C11 C10 H10 119.6 . . ?
 C35 C36 H36 120.7 . . ?
 C37 C36 C35 118.6(6) . . ?
 C37 C36 H36 120.7 . . ?
 C39 C38 H38 119.9 . . ?
 C37 C38 C39 120.3(5) . . ?
 C37 C38 H38 119.9 . . ?
 C13 C12 H12 119.7 . . ?
 C11 C12 C13 120.5(5) . . ?
 C11 C12 H12 119.7 . . ?
 C10 C11 H11 120.5 . . ?
 C12 C11 C10 119.0(5) . . ?
 C12 C11 H11 120.5 . . ?
 C47 C48 H48 119.8 . . ?
 C49 C48 H48 119.8 . . ?
 C49 C48 C47 120.4(8) . . ?
 C36 C37 H37 119.6 . . ?
 C38 C37 C36 120.9(5) . . ?
 C38 C37 H37 119.6 . . ?
 C48 C47 C52 120.1(8) . . ?
 C48 C47 C46 121.1(8) . . ?
 C52 C47 C46 118.6(8) . . ?
 C47 C52 H52 120.7 . . ?
 C47 C52 C51 118.7(8) . . ?
 C51 C52 H52 120.7 . . ?
 C48 C49 H49 119.0 . . ?
 C48 C49 C50 122.0(8) . . ?
 C50 C49 H49 119.0 . . ?
 C47 C46 H46A 109.5 . . ?
 C47 C46 H46B 109.5 . . ?
 C47 C46 H46C 109.5 . . ?
 H46A C46 H46B 109.5 . . ?
 H46A C46 H46C 109.5 . . ?
 H46B C46 H46C 109.5 . . ?
 C49 C50 H50 121.2 . . ?
 C51 C50 C49 117.6(9) . . ?
 C51 C50 H50 121.2 . . ?
 C52 C51 H51 119.5 . . ?
 C50 C51 C52 121.1(9) . . ?
 C50 C51 H51 119.5 . . ?

loop_
  _geom_torsion_atom_site_label_1
  _geom_torsion_atom_site_label_2
  _geom_torsion_atom_site_label_3
  _geom_torsion_atom_site_label_4
  _geom_torsion
  _geom_torsion_site_symmetry_1
  _geom_torsion_site_symmetry_2
  _geom_torsion_site_symmetry_3
  _geom_torsion_site_symmetry_4
  _geom_torsion_publ_flag
 Cu1 P2 C40 C41 3.3(4) . . . . ?
 Cu1 P2 C40 C45 -179.6(3) . . . . ?
 Cu1 P2 C25 C16 -75.4(4) . . . . ?
 Cu1 P2 C25 C24 94.0(3) . . . . ?
 Cu1 P2 C34 C35 -20.8(4) . . . . ?
 Cu1 P2 C34 C39 159.6(3) . . . . ?
 Cu1 P1 C8 C9 171.4(3) . . . . ?
 Cu1 P1 C8 C13 -12.8(4) . . . . ?
 Cu1 P1 C2 C3 24.4(4) . . . . ?
 Cu1 P1 C2 C7 -160.4(4) . . . . ?
 Cu1 P1 C14 C15 -76.0(4) . . . . ?
 Cu1 P1 C14 C33 95.1(3) . . . . ?
 Cu1 N1 C1 Cu1 30(3) 11_666 . . . ?
 P2 C40 C41 C42 178.6(3) . . . . ?
 P2 C40 C45 C44 -177.1(4) . . . . ?
 P2 C25 C16 C15 -5.1(6) . . . . ?
 P2 C25 C16 C17 171.3(3) . . . . ?
 P2 C25 C24 C23 -170.8(4) . . . . ?
 P2 C34 C35 C36 -178.5(4) . . . . ?
 P2 C34 C39 C38 179.1(4) . . . . ?
 P1 C8 C9 C10 176.6(4) . . . . ?
 P1 C8 C13 C12 -176.5(5) . . . . ?
 P1 C2 C3 C4 173.4(4) . . . . ?
 P1 C2 C7 C6 -175.0(4) . . . . ?
 P1 C14 C33 C32 -173.6(4) . . . . ?
 C40 P2 C25 C16 161.5(4) . . . . ?
 C40 P2 C25 C24 -29.1(4) . . . . ?
 C40 P2 C34 C35 109.0(4) . . . . ?
 C40 P2 C34 C39 -70.6(4) . . . . ?
 C40 C45 C44 C43 -0.7(7) . . . . ?
 C42 C43 C44 C45 0.0(7) . . . . ?
 C41 C40 C45 C44 0.0(7) . . . . ?
 C41 C42 C43 C44 1.3(7) . . . . ?
 C45 C40 C41 C42 1.3(6) . . . . ?
 C25 P2 C40 C41 120.1(3) . . . . ?
 C25 P2 C40 C45 -62.8(4) . . . . ?
 C25 P2 C34 C35 -140.7(4) . . . . ?
 C25 P2 C34 C39 39.7(4) . . . . ?
 C25 C16 C17 C18 180.0(4) . . . . ?
 C25 C16 C17 C22 -2.5(6) . . . . ?
 C25 C24 C23 C22 -0.2(8) . . . . ?
 C8 P1 C2 C3 -104.9(4) . . . . ?
 C8 P1 C2 C7 70.4(5) . . . . ?
 C8 P1 C14 C15 51.1(4) . . . . ?
 C8 P1 C14 C33 -137.9(3) . . . . ?
 C8 C9 C10 C11 -1.0(8) . . . . ?
 C8 C13 C12 C11 0.3(9) . . . . ?
 C15 C16 C17 C18 -3.5(6) . . . . ?
 C15 C16 C17 C22 173.9(4) . . . . ?
 C15 C14 C33 C32 -2.3(6) . . . . ?
 C15 C26 C27 C28 -178.0(4) . . . . ?
 C15 C26 C27 C32 0.8(6) . . . . ?
 C15 C26 C31 C30 177.1(4) . . . . ?
 C34 P2 C40 C41 -128.7(3) . . . . ?
 C34 P2 C40 C45 48.4(4) . . . . ?
 C34 P2 C25 C16 52.6(4) . . . . ?
 C34 P2 C25 C24 -138.0(4) . . . . ?
 C34 C35 C36 C37 -0.5(8) . . . . ?
 C34 C39 C38 C37 -0.7(7) . . . . ?
 C43 C42 C41 C40 -2.0(7) . . . . ?
 C2 P1 C8 C9 -59.3(4) . . . . ?
 C2 P1 C8 C13 116.5(4) . . . . ?
 C2 P1 C14 C15 157.9(3) . . . . ?
 C2 P1 C14 C33 -31.1(4) . . . . ?
 C2 C3 C4 C5 2.6(8) . . . . ?
 C2 C7 C6 C5 1.7(8) . . . . ?
 C16 C25 C24 C23 -0.9(7) . . . . ?
 C16 C15 C14 P1 -0.5(6) . . . . ?
 C16 C15 C14 C33 -171.5(4) . . . . ?
 C16 C15 C26 C27 172.3(4) . . . . ?
 C16 C15 C26 C31 -5.2(6) . . . . ?
 C16 C17 C22 C23 1.5(7) . . . . ?
 C16 C17 C22 C21 -179.0(5) . . . . ?
 C24 C25 C16 C15 -174.2(4) . . . . ?
 C24 C25 C16 C17 2.2(6) . . . . ?
 C14 P1 C8 C9 50.0(4) . . . . ?
 C14 P1 C8 C13 -134.1(4) . . . . ?
 C14 P1 C2 C3 144.6(4) . . . . ?
 C14 P1 C2 C7 -40.2(5) . . . . ?
 C14 C15 C16 C25 70.0(6) . . . . ?
 C14 C15 C16 C17 -106.5(5) . . . . ?
 C14 C15 C26 C27 -3.0(6) . . . . ?
 C14 C15 C26 C31 179.5(4) . . . . ?
 C14 C33 C32 C27 0.0(7) . . . . ?
 C18 C17 C22 C23 179.0(5) . . . . ?
 C18 C17 C22 C21 -1.4(7) . . . . ?
 C18 C19 C20 C21 0.1(8) . . . . ?
 C35 C34 C39 C38 -0.5(7) . . . . ?
 C35 C36 C37 C38 -0.8(8) . . . . ?
 C26 C15 C16 C25 -105.2(5) . . . . ?
 C26 C15 C16 C17 78.4(5) . . . . ?
 C26 C15 C14 P1 174.6(3) . . . . ?
 C26 C15 C14 C33 3.6(6) . . . . ?
 C26 C27 C28 C29 1.3(7) . . . . ?
 C26 C27 C32 C33 0.7(7) . . . . ?
 C26 C31 C30 C29 0.5(7) . . . . ?
 C3 C2 C7 C6 0.1(7) . . . . ?
 C27 C26 C31 C30 -0.5(7) . . . . ?
 C9 C8 C13 C12 -0.5(8) . . . . ?
 C9 C10 C11 C12 0.9(9) . . . . ?
 C31 C26 C27 C28 -0.4(6) . . . . ?
 C31 C26 C27 C32 178.4(4) . . . . ?
 C31 C30 C29 C28 0.5(8) . . . . ?
 C13 C8 C9 C10 0.8(7) . . . . ?
 C13 C12 C11 C10 -0.5(10) . . . . ?
 C39 C34 C35 C36 1.1(7) . . . . ?
 C39 C38 C37 C36 1.4(8) . . . . ?
 C7 C2 C3 C4 -2.2(7) . . . . ?
 C17 C18 C19 C20 0.5(7) . . . . ?
 C17 C22 C23 C24 -0.1(8) . . . . ?
 C17 C22 C21 C20 2.1(9) . . . . ?
 C30 C29 C28 C27 -1.3(8) . . . . ?
 C28 C27 C32 C33 179.4(4) . . . . ?
 C19 C18 C17 C16 177.6(4) . . . . ?
 C19 C18 C17 C22 0.2(7) . . . . ?
 C19 C20 C21 C22 -1.5(9) . . . . ?
 C32 C27 C28 C29 -177.4(5) . . . . ?
 C23 C22 C21 C20 -178.4(6) . . . . ?
 C6 C5 C4 C3 -0.7(8) . . . . ?
 C4 C5 C6 C7 -1.4(8) . . . . ?
 C21 C22 C23 C24 -179.7(5) . . . . ?
 C48 C47 C52 C51 2.5(12) . . . . ?
 C48 C49 C50 C51 -0.9(14) . . . . ?
 C47 C48 C49 C50 4.2(12) . . . . ?
 C47 C52 C51 C50 0.8(14) . . . . ?
 C49 C48 C47 C52 -5.0(11) . . . . ?
 C49 C48 C47 C46 -179.1(7) . . . . ?
 C49 C50 C51 C52 -1.6(15) . . . . ?
 C46 C47 C52 C51 176.8(8) . . . . ?

_smtbx_masks_special_details
;
A solvent mask was calculated and 1648 electrons were 
found in a volume of 6604\%A^3^ in 1 void per unit cell. 
This is consistent with the presence of 
2[C7H8] per Unit Cell 
which account for 1600 electrons 
per unit cell.
;
loop_
  _smtbx_masks_void_nr
  _smtbx_masks_void_average_x
  _smtbx_masks_void_average_y
  _smtbx_masks_void_average_z
  _smtbx_masks_void_volume
  _smtbx_masks_void_count_electrons
  _smtbx_masks_void_content
 1 0.250 0.000 -0.063 1650.8 411.7 '8 toluene'
 2 0.250 0.500 -0.985 1650.8 411.7 '8 toluene'
 3 0.750 0.000 -0.996 1650.8 411.7 '8 toluene'
 4 0.750 0.500 -0.782 1650.8 411.7 '8 toluene'

_smtbx_masks_void_probe_radius     1.2
_smtbx_masks_void_truncation_radius  1.2
_shelx_res_file
;
TITL full_a.res in I4(1)/a
    full.res
    created by SHELXL-2019/1 at 12:48:11 on 15-Apr-2025
REM Old TITL full in I4(1)/a
REM SHELXT solution in I4(1)/a: R1 0.186, Rweak 0.013, Alpha 0.048
REM <I/s> 0.437 for 459 systematic absences, Orientation as input
REM Formula found by SHELXT: C51 N15 P1 Cu
CELL 1.54178 39.8056 39.8056 13.4078 90 90 90
ZERR 16 0.0011 0.0011 0.0006 0 0 0
LATT 2
SYMM 0.5-X,-Y,0.5+Z
SYMM 0.75-Y,0.25+X,0.25+Z
SYMM 0.75+Y,0.75-X,0.75+Z
SFAC C H Cu N P
UNIT 1056 896 16 16 32

L.S. 40
PLAN  4
SIZE 0.1 0.12 0.14
TEMP -173.15
CONF
list 4
MORE -1
BOND $H
fmap 2 53
acta
ABIN
REM <olex2.extras>
REM <HklSrc "%.\\full.hkl">
REM </olex2.extras>

WGHT    0.068300  168.987991
FVAR       0.10093
CU1   3    0.488221    0.165620    0.425663    11.00000    0.04057    0.03244 =
         0.02464    0.00018   -0.00155   -0.00063
P2    5    0.499042    0.157383    0.590643    11.00000    0.04642    0.03069 =
         0.02210   -0.00097   -0.00191   -0.00153
P1    5    0.481382    0.111289    0.382277    11.00000    0.04475    0.03409 =
         0.02725   -0.00079   -0.00112   -0.00120
N1    4    0.435862    0.220642    0.383318    11.00000    0.04655    0.05094 =
         0.03371    0.00127   -0.00138   -0.00477
C1    1    0.452576    0.197761    0.403113    11.00000    0.03551    0.03637 =
         0.03133    0.00125   -0.00285    0.00179
C40   1    0.522403    0.191282    0.653241    11.00000    0.03540    0.03459 =
         0.02602   -0.00063   -0.00059    0.00268
C42   1    0.546853    0.246451    0.640294    11.00000    0.04997    0.03670 =
         0.03201   -0.00404    0.00019   -0.00489
AFIX  43
H42   2    0.552603    0.265509    0.601210    11.00000   -1.20000
AFIX   0
C41   1    0.529856    0.219641    0.596299    11.00000    0.04917    0.03819 =
         0.02036   -0.00183   -0.00305    0.00231
AFIX  43
H41   2    0.523410    0.220684    0.528148    11.00000   -1.20000
AFIX   0
C45   1    0.531423    0.190609    0.752989    11.00000    0.05189    0.04468 =
         0.02533    0.00132   -0.00217   -0.00215
AFIX  43
H45   2    0.526401    0.171366    0.792157    11.00000   -1.20000
AFIX   0
C25   1    0.526509    0.120543    0.597904    11.00000    0.04553    0.03071 =
         0.02955    0.00355   -0.00107    0.00087
C8    1    0.519220    0.087227    0.351412    11.00000    0.04690    0.04037 =
         0.02804   -0.00477    0.00113    0.00050
C15   1    0.478784    0.080349    0.572513    11.00000    0.04752    0.02733 =
         0.02963   -0.00300   -0.00138   -0.00087
C34   1    0.463921    0.149282    0.676603    11.00000    0.04807    0.03369 =
         0.03971   -0.00607    0.00581   -0.00240
C43   1    0.555326    0.245601    0.739020    11.00000    0.04516    0.04481 =
         0.03473   -0.00677   -0.00307   -0.00561
AFIX  43
H43   2    0.566491    0.264220    0.768449    11.00000   -1.20000
AFIX   0
C2    1    0.454627    0.102256    0.273874    11.00000    0.05071    0.03879 =
         0.02672   -0.00238   -0.00137    0.00028
C16   1    0.515439    0.087793    0.585127    11.00000    0.04512    0.03800 =
         0.02765   -0.00144   -0.00075    0.00071
C24   1    0.561280    0.127347    0.600452    11.00000    0.04482    0.03387 =
         0.04887   -0.00697   -0.00100   -0.00034
AFIX  43
H24   2    0.568661    0.149888    0.608313    11.00000   -1.20000
AFIX   0
C14   1    0.461281    0.089373    0.486399    11.00000    0.04576    0.03181 =
         0.03379   -0.00432    0.00304   -0.00402
C18   1    0.529364    0.027088    0.565173    11.00000    0.04838    0.04404 =
         0.03224   -0.00264   -0.00341    0.00667
AFIX  43
H18   2    0.506176    0.021476    0.563268    11.00000   -1.20000
AFIX   0
C35   1    0.431948    0.159392    0.645347    11.00000    0.05222    0.04113 =
         0.05219   -0.00376    0.01535   -0.00112
AFIX  43
H35   2    0.429255    0.169399    0.581521    11.00000   -1.20000
AFIX   0
C26   1    0.460575    0.065740    0.655280    11.00000    0.05984    0.02910 =
         0.03787   -0.00589    0.00168   -0.00068
C33   1    0.425660    0.085850    0.483964    11.00000    0.04926    0.04153 =
         0.03156   -0.00243   -0.00270    0.00092
AFIX  43
H33   2    0.413713    0.092768    0.426167    11.00000   -1.20000
AFIX   0
C3    1    0.451241    0.128074    0.203896    11.00000    0.05974    0.04005 =
         0.02564   -0.00273    0.00306    0.00513
AFIX  43
H3    2    0.460578    0.149531    0.217828    11.00000   -1.20000
AFIX   0
C44   1    0.547695    0.217712    0.796238    11.00000    0.05679    0.05842 =
         0.02753   -0.00183   -0.00534   -0.00107
AFIX  43
H44   2    0.553585    0.217143    0.864880    11.00000   -1.20000
AFIX   0
C27   1    0.425156    0.062175    0.650289    11.00000    0.05676    0.04117 =
         0.03108   -0.00867    0.00984   -0.00029
C9    1    0.519136    0.052916    0.336288    11.00000    0.05425    0.04243 =
         0.03070   -0.00024    0.00400   -0.00285
AFIX  43
H9    2    0.498916    0.040616    0.345413    11.00000   -1.20000
AFIX   0
C31   1    0.476901    0.055792    0.744657    11.00000    0.06893    0.03736 =
         0.03454   -0.00345    0.00262   -0.00484
AFIX  43
H31   2    0.500626    0.057758    0.749649    11.00000   -1.20000
AFIX   0
C13   1    0.548731    0.105008    0.336701    11.00000    0.05330    0.04213 =
         0.04944   -0.00627    0.00855   -0.00058
AFIX  43
H13   2    0.549180    0.128649    0.346303    11.00000   -1.20000
AFIX   0
C39   1    0.467574    0.134190    0.768864    11.00000    0.06576    0.04131 =
         0.02872   -0.00661    0.00615   -0.00455
AFIX  43
H39   2    0.489135    0.127051    0.790624    11.00000   -1.20000
AFIX   0
C7    1    0.439526    0.071320    0.252418    11.00000    0.06013    0.04363 =
         0.03550   -0.00438   -0.00608   -0.00372
AFIX  43
H7    2    0.441378    0.053334    0.298666    11.00000   -1.20000
AFIX   0
C17   1    0.539289    0.060917    0.578178    11.00000    0.05005    0.03670 =
         0.03072   -0.00371   -0.00447    0.00358
C5    1    0.419831    0.092377    0.095743    11.00000    0.06379    0.06314 =
         0.03019   -0.00902   -0.01161    0.01179
AFIX  43
H5    2    0.408163    0.089022    0.034741    11.00000   -1.20000
AFIX   0
C30   1    0.459002    0.043391    0.823910    11.00000    0.08724    0.04047 =
         0.03888    0.00141    0.00794   -0.01133
AFIX  43
H30   2    0.470430    0.037049    0.883195    11.00000   -1.20000
AFIX   0
C29   1    0.423944    0.039977    0.818271    11.00000    0.08290    0.04822 =
         0.04041   -0.00282    0.02064   -0.00660
AFIX  43
H29   2    0.411792    0.031508    0.873827    11.00000   -1.20000
AFIX   0
C28   1    0.407266    0.048780    0.733264    11.00000    0.06046    0.04546 =
         0.04464   -0.00507    0.01347   -0.00608
AFIX  43
H28   2    0.383602    0.045961    0.729410    11.00000   -1.20000
AFIX   0
C19   1    0.553124    0.002362    0.555303    11.00000    0.05952    0.03710 =
         0.04509   -0.00337   -0.00281    0.00317
AFIX  43
H19   2    0.546034   -0.020214    0.546077    11.00000   -1.20000
AFIX   0
C32   1    0.408330    0.072790    0.562603    11.00000    0.04920    0.04536 =
         0.05723   -0.01027    0.00817   -0.00446
AFIX  43
H32   2    0.384588    0.070769    0.558581    11.00000   -1.20000
AFIX   0
C22   1    0.574565    0.068604    0.580497    11.00000    0.05045    0.04444 =
         0.04999   -0.00548   -0.00146    0.00815
C23   1    0.584748    0.102180    0.591846    11.00000    0.04555    0.04975 =
         0.06211   -0.00275   -0.00157   -0.00449
AFIX  43
H23   2    0.608000    0.107525    0.593584    11.00000   -1.20000
AFIX   0
C6    1    0.421813    0.066671    0.163884    11.00000    0.06829    0.05059 =
         0.04049   -0.00891   -0.00898   -0.00367
AFIX  43
H6    2    0.411138    0.045796    0.150661    11.00000   -1.20000
AFIX   0
C4    1    0.434610    0.122950    0.115134    11.00000    0.07611    0.05142 =
         0.02841    0.00304    0.00244    0.01551
AFIX  43
H4    2    0.433337    0.140509    0.067296    11.00000   -1.20000
AFIX   0
C20   1    0.587570    0.009502    0.558461    11.00000    0.05601    0.04851 =
         0.06515   -0.00593   -0.00892    0.00907
AFIX  43
H20   2    0.603621   -0.007996    0.551330    11.00000   -1.20000
AFIX   0
C21   1    0.597736    0.041814    0.571871    11.00000    0.04905    0.04853 =
         0.07548   -0.01023   -0.00779    0.00612
AFIX  43
H21   2    0.621099    0.046531    0.575554    11.00000   -1.20000
AFIX   0
C10   1    0.547760    0.036384    0.308346    11.00000    0.06809    0.04598 =
         0.05371   -0.00424    0.00839    0.00523
AFIX  43
H10   2    0.547258    0.012715    0.299369    11.00000   -1.20000
AFIX   0
C36   1    0.404090    0.155000    0.706340    11.00000    0.05871    0.05081 =
         0.07730   -0.00994    0.01929   -0.00329
AFIX  43
H36   2    0.382441    0.162044    0.685084    11.00000   -1.20000
AFIX   0
C38   1    0.439866    0.129485    0.829467    11.00000    0.08965    0.05314 =
         0.03861   -0.01051    0.01960   -0.01682
AFIX  43
H38   2    0.442410    0.118873    0.892481    11.00000   -1.20000
AFIX   0
C12   1    0.577950    0.087910    0.307547    11.00000    0.04992    0.05777 =
         0.09728   -0.01228    0.01565   -0.00524
AFIX  43
H12   2    0.598233    0.100050    0.297791    11.00000   -1.20000
AFIX   0
C11   1    0.577455    0.053749    0.292999    11.00000    0.06222    0.06537 =
         0.06606   -0.01312    0.01151    0.01369
AFIX  43
H11   2    0.597196    0.042210    0.272707    11.00000   -1.20000
AFIX   0

C48   1    0.548467    0.087301    0.911399    11.00000    0.07500    0.10781 =
         0.04684    0.02864   -0.00493   -0.01800
AFIX  43
H48   2    0.546965    0.110962    0.903279    11.00000   -1.20000
AFIX   0

C37   1    0.408536    0.140135    0.798815    11.00000    0.08187    0.05499 =
         0.06624   -0.01191    0.03882   -0.00765
AFIX  43
H37   2    0.389763    0.137234    0.841708    11.00000   -1.20000
AFIX   0

C47   1    0.534868    0.072397    0.994383    11.00000    0.08573    0.09256 =
         0.07169   -0.00532   -0.01819   -0.00103
C52   1    0.534667    0.037849    1.003084    11.00000    0.11169    0.05744 =
         0.07664    0.01681   -0.00464   -0.00198
AFIX  43
H52   2    0.524512    0.027287    1.059012    11.00000   -1.20000
AFIX   0
C49   1    0.563962    0.068562    0.841236    11.00000    0.11265    0.10344 =
         0.06789    0.00347   -0.01238   -0.02211
AFIX  43
H49   2    0.574507    0.079529    0.786644    11.00000   -1.20000
AFIX   0
C46   1    0.518334    0.091425    1.066967    11.00000    0.06453    0.15595 =
         0.09579   -0.02724   -0.00150    0.02770
AFIX 137
H46A  2    0.533062    0.094287    1.124918    11.00000   -1.50000
H46B  2    0.497740    0.079825    1.087417    11.00000   -1.50000
H46C  2    0.512609    0.113503    1.039451    11.00000   -1.50000
AFIX   0
C50   1    0.564978    0.032932    0.846570    11.00000    0.13743    0.10220 =
         0.06863   -0.00549    0.00675    0.01718
AFIX  43
H50   2    0.575702    0.019999    0.796247    11.00000   -1.20000
AFIX   0
C51   1    0.550171    0.018132    0.925637    11.00000    0.13495    0.10622 =
         0.10502    0.01161    0.01367    0.00577
AFIX  43
H51   2    0.549959   -0.005680    0.930341    11.00000   -1.20000
AFIX   0
HKLF 4


REM  full_a.res in I4(1)/a
REM wR2 = 0.2110, GooF = S = 1.067, Restrained GooF = 1.067 for all data
REM R1 = 0.0842 for 8370 Fo > 4sig(Fo) and 0.0961 for all 9817 data
REM 506 parameters refined using 0 restraints

END

WGHT      0.0692    168.4448

REM Highest difference peak  1.027,  deepest hole -0.487,  1-sigma level  0.082
Q1    1   0.4595  0.1192  0.4133  11.00000  0.05    1.03
Q2    1   0.4890  0.1710  0.3618  11.00000  0.05    0.66
Q3    1   0.5488  0.0506  0.9180  11.00000  0.05    0.65
Q4    1   0.5218  0.1014  0.9914  11.00000  0.05    0.60
;
_shelx_res_checksum                32879
_shelx_hkl_file
;
   2   2   0    9.50    1.20
   2  -2   0    8.20    1.10
  -2   2   0    8.50    1.10
  -2  -2   0    9.60    1.20
  -2  -2   0    9.50    1.30
   3   1   0    0.70    0.80
   3   1   0    1.00    0.90
   1  -3   0   -0.20    0.80
  -1   3   0    1.50    0.90
  -3  -1   0   -0.20    1.00
  -3   1   0   -0.30    0.80
  -1  -3   0   -0.20    0.80
   3  -1   0    0.00    0.60
   3  -1   0    0.40    0.80
   1   3   0   -0.10    0.90
  -3  -3   0   -0.90    1.10
  -3   3   0    0.80    1.00
  -3  -3   0   -0.20    0.90
   3  -3   0   -0.40    1.00
   3   3   0   -0.90    1.10
   4   2   0 2828.52  166.98
   4   2   0 2812.02  167.18
  -2   4   0 2441.16  167.08
   2  -4   0 2459.15  167.08
  -4  -2   0 2762.62  167.28
   4   0   0 1880.21  115.19
   0   4   0 1826.22  115.19
   0  -4   0 1904.71  115.19
   4   0   0 1702.83  114.89
  -4   0   0 1843.42  115.19
   2   4   0  662.13   41.50
  -4   2   0  678.63   41.50
  -2  -4   0  623.94   41.50
   4  -2   0  649.14   41.50
  -4  -4   0 5513.25  349.67
  -4   4   0 5323.67  349.96
   4  -4   0 5498.15  349.96
   4   4   0 5927.01  350.06
  -4  -4   0 5636.44  350.06
  -3   5   0   -1.00    1.50
   3  -5   0    1.90    1.40
  -5  -3   0    0.20    1.70
   5   3   0   -0.40    1.60
  -1   5   0    1.90    1.40
   1  -5   0    0.10    1.40
   5   1   0    0.00    1.40
   5   1   0    2.80    1.20
  -5  -1   0    1.10    1.50
  -1  -5   0    0.10    1.40
   5  -1   0    1.10    1.30
   5  -1   0   -1.00    1.00
  -1  -5   0    0.60    1.30
   1   5   0    1.00    1.40
  -5   1   0   -0.40    1.30
   5  -3   0   -0.30    1.50
  -3  -5   0   -1.40    1.70
  -5   3   0   -1.90    1.40
   3   5   0   -0.50    1.70
  -5  -5   0   18.50    2.80
  -5  -5   0   14.40    4.10
   5  -5   0   10.80    2.20
  -5   5   0    9.40    3.50
   5   5   0   17.70    2.70
   4  -6   0 2639.24  175.18
   6   4   0 2921.91  175.48
   6   2   0   28.80    4.00
  -6  -2   0   25.10    3.00
   2  -6   0   17.00    2.50
  -2   6   0   20.10    2.60
   0  -6   0 1896.81  115.29
   6   0   0 1783.22  115.19
   6   0   0 1796.82  114.89
  -6   0   0 1771.72  115.29
   0   6   0 1894.81  115.29
  -6   2   0 2791.42  180.38
   2   6   0 2997.80  180.48
  -2  -6   0 2844.62  180.48
   6  -2   0 2843.12  180.38
   4   6   0 1375.16   85.29
   6  -4   0 1302.37   84.69
  -6   6   0 5933.41  389.56
  -6  -6   0 6264.07  389.46
  -6  -6   0 6134.69  387.46
  -6  -6   0 6425.96  388.06
  -6   6   0 5748.62  387.86
   6   6   0 6853.51  388.06
   6  -6   0 5902.81  387.86
  -7  -5   0    2.30    1.80
   5  -7   0   -0.10    2.00
  -7  -5   0    0.40    2.60
  -7  -5   0   -6.20    3.70
  -5   7   0   -1.80    3.00
  -5   7   0    0.30    2.00
   7   5   0   -1.80    2.20
   3  -7   0    1.20    1.90
  -7  -3   0    1.00    2.50
   7   3   0    1.50    2.20
  -3   7   0   -0.20    1.80
  -1   7   0    5.40    2.30
   1  -7   0    5.50    2.20
   7   1   0    6.60    1.90
   7   1   0    4.90    2.10
   7  -1   0   -2.40    1.80
   1   7   0    1.10    2.20
   7  -1   0    4.10    1.60
   7  -3   0    3.00    1.60
   3   7   0    2.90    2.30
  -7   3   0   -1.20    1.90
   7  -3   0    0.30    2.10
  -3  -7   0    3.00    5.00
  -3  -7   0    2.70    2.20
   5   7   0   23.30    3.50
  -5  -7   0   19.40    4.70
  -7   5   0   24.60    4.90
  -5  -7   0   18.00    3.40
  -7   5   0   19.80    3.20
   7  -5   0   18.10    3.00
  -7  -7   0    0.80    4.40
  -7  -7   0   -0.10    2.70
  -7   7   0   -4.50    3.90
  -7  -7   0    0.90    1.90
  -7   7   0    1.60    2.40
   7  -7   0    0.70    2.20
   7   7   0   -1.00    2.50
   6  -8   0  853.61   51.59
  -6   8   0  841.52   54.09
  -6   8   0  835.62   51.59
  -8  -6   0  763.02   51.69
  -8  -6   0  746.63   50.99
   8   6   0  776.32   51.59
  -4   8   0 1601.64  108.89
  -8  -4   0 1645.94  108.69
   4  -8   0 1657.43  106.99
   8   4   0 1874.61  107.19
  -8  -4   0 1755.92  107.29
  -4   8   0 1612.54  107.09
  -2   8   0  148.19   11.70
  -8  -2   0  142.39   13.80
   8   2   0  179.58   11.80
  -8  -2   0  182.38   12.20
   2  -8   0  141.29   11.50
   8   0   0 9999.00  607.64
   0  -8   0 9518.15  607.64
   0   8   0 9441.96  607.64
  -8   0   0 9846.12  607.84
   8   0   0 9649.73  607.24
   2   8   0  894.81   53.49
   2   8   0  870.51   55.49
  -8   2   0  809.82   53.49
   8  -2   0  754.02   52.79
   8  -2   0  824.92   53.29
  -2  -8   0  858.61   53.49
  -4  -8   0  453.45   32.00
  -8   4   0  476.95   32.40
   4   8   0  472.15   30.00
  -4  -8   0  434.16   29.90
   8  -4   0  463.95   29.90
  -8   4   0  431.46   29.90
  -6  -8   0 2818.42  189.68
  -6  -8   0 3042.70  188.18
  -8   6   0 2888.11  187.98
  -8   6   0 2952.50  190.08
   6   8   0 3179.58  188.08
   8  -6   0 3016.80  187.98
  -8  -8   0  946.51   62.39
  -8   8   0  857.51   58.99
  -8  -8   0  890.11   58.29
   8  -8   0  881.51   58.89
   8   8   0  999.60   59.19
  -8  -8   0  943.71   59.29
  -7   9   0   -3.70    7.90
  -9  -7   0    0.70    2.80
  -7   9   0    0.20    2.30
  -9  -7   0    3.50    5.20
   9   7   0    1.20    2.70
   7  -9   0    1.00    2.40
  -9  -7   0    2.60    2.20
   9   5   0   -0.10    2.50
  -5   9   0    1.60    4.50
  -9  -5   0   -6.80    4.40
  -9  -5   0    1.40    2.80
  -5   9   0    2.90    2.40
   5  -9   0   -0.90    2.00
  -9  -3   0    9.60    2.90
  -3   9   0    2.80    2.40
  -3   9   0    5.50    3.80
   9   3   0    9.20    2.30
  -9  -3   0    7.00    4.30
   9   3   0    7.20    2.60
   3  -9   0    5.30    2.20
  -1   9   0    1.80    2.20
  -1   9   0    1.10    4.00
  -9  -1   0   -0.40    5.90
  -9  -1   0    1.10    2.60
   9   1   0    0.30    2.10
   1  -9   0    2.50    2.30
  -1  -9   0   -0.40    2.10
   9  -1   0   -1.20    2.20
  -9   1   0   -4.30    3.70
   1   9   0   -0.30    2.20
  -9   1   0   -2.30    2.40
   1   9   0    3.10    4.20
   9  -1   0    2.00    1.70
  -3  -9   0   -0.40    2.40
  -9   3   0   -1.40    2.60
   9  -3   0   -0.90    2.10
   3   9   0   -0.70    2.60
  -9   3   0   -7.70    4.10
   9  -3   0    0.60    1.70
   5   9   0   -0.50    2.60
  -9   5   0   -2.00    4.30
  -9   5   0    0.90    2.70
  -5  -9   0   -0.30    2.80
   9  -5   0   -2.60    2.40
  -5  -9   0    0.00    4.40
   9  -7   0   -0.30    2.50
   7   9   0    1.40    2.90
  -9   7   0   -0.40    2.50
  -7  -9   0    4.60    4.70
  -7  -9   0    2.00    2.90
  -9   9   0    3.20    2.50
  -9  -9   0    9.30    9.20
   9   9   0    2.90    2.80
   9  -9   0    4.30    2.50
  -9   9   0    7.10    5.20
  -9  -9   0    2.80    3.00
  -8  10   0   23.80    6.70
   8 -10   0   11.60    2.80
 -10  -8   0    5.00    5.20
 -10  -8   0    9.10    3.50
  10   8   0    7.20    2.80
  -8  10   0   15.00    3.10
  -6  10   0   23.30    3.50
  10   6   0   16.00    3.30
   6 -10   0   24.80    3.50
 -10  -6   0   20.70    3.90
 -10  -6   0   12.30    5.70
  -4  10   0 4129.69  269.87
 -10  -4   0 4316.57  270.07
  -4  10   0 4307.67  273.77
   4 -10   0 4253.57  269.87
  10   4   0 4438.26  269.87
  10   2   0  731.53   46.40
 -10  -2   0  719.93   46.70
 -10  -2   0  668.63   48.40
  10   2   0  744.03   45.80
   0  10   0    1.90    4.40
 -10   0   0   -2.10    4.50
  10   0   0    2.50    2.60
   0  10   0    4.00    2.80
  10   0   0    3.80    2.00
 -10   0   0    0.20    2.80
   0 -10   0    4.40    2.60
  10  -2   0  526.55   33.40
  10  -2   0  463.55   32.50
   2  10   0  497.85   37.40
   2  10   0  543.25   33.50
  -4 -10   0   61.49    7.50
 -10   4   0   73.69    7.90
  10  -4   0   72.39    7.50
 -10   4   0   72.99   11.00
  10  -4   0   80.89    6.20
 -10   6   0 2726.33  173.48
  10  -6   0 2581.14  169.78
  -6 -10   0 2802.62  170.08
  -6 -10   0 2852.31  172.28
 -10   6   0 2492.35  169.88
  10  -6   0 2483.35  169.18
   6  10   0 2905.51  169.98
 -10   8   0  376.46   26.90
 -10   8   0  358.76   23.60
  -8 -10   0  300.17   26.10
  10  -8   0  365.76   23.50
  -8 -10   0  315.57   23.60
   8  10   0  333.67   23.50
 -10  10   0  730.43   52.49
 -10 -10   0  775.72   52.49
 -10  10   0  716.33   49.20
  10 -10   0  707.53   49.00
  10  10   0  823.42   49.40
 -10 -10   0  773.82   49.50
  11   9   0    1.20    3.20
  -9  11   0    0.20    2.40
  -9  11   0   -0.30    5.20
 -11  -9   0    1.00    2.70
   9 -11   0    0.50    2.50
 -11  -9   0   -0.70    5.20
 -11  -9   0    3.30    2.20
 -11  -7   0    1.70    3.20
  -7  11   0    0.60    2.40
  11   7   0   -1.60    2.80
 -11  -7   0    1.50    2.20
   7 -11   0    0.60    2.60
 -11  -7   0   -3.80    5.20
  -7  11   0    3.00    4.80
  11   5   0   -0.30    2.50
 -11  -5   0    0.20    5.20
  -5  11   0    6.50    9.80
 -11  -5   0    0.20    2.90
   5 -11   0   -0.50    2.30
  -5  11   0    2.40    2.50
  11   3   0   14.80    2.60
  -3  11   0    8.90    5.30
 -11  -3   0   12.40    9.10
 -11  -3   0   13.00    3.30
  11   3   0   15.50    3.30
 -11  -1   0   -4.50    5.60
   1 -11   0    0.00    2.30
  -1  11   0    0.40    2.50
  11   1   0   -0.50    2.40
 -11  -1   0   -0.50    2.70
  -1  11   0   -3.90    4.00
  11  -1   0   -0.40    2.40
   1  11   0   -1.80    2.30
   1  11   0   -0.10    6.10
  -1 -11   0   -1.40    2.30
  11  -1   0   -2.20    1.90
 -11   1   0   -0.30    2.70
 -11   1   0   -1.60    4.90
  11  -3   0   -2.40    2.50
   3  11   0   -1.80    2.60
  11  -3   0    0.90    2.00
  11  -5   0   -0.40    2.40
   5  11   0    1.30    3.00
  -5 -11   0    2.30    5.00
 -11   5   0   -1.50    2.80
  -5 -11   0    0.60    2.80
  11  -5   0    2.90    2.20
 -11   5   0   -0.30    5.20
 -11   7   0    4.70    5.30
  -7 -11   0    2.20    2.90
  11  -7   0    0.70    2.70
  11  -7   0    1.40    2.40
 -11   7   0    1.50    2.80
  -7 -11   0    6.00    5.10
   7  11   0    4.70    2.90
   9  11   0   -1.70    2.90
 -11   9   0   -1.10    2.60
  -9 -11   0   -1.10    2.80
  11  -9   0   -3.60    2.40
  -9 -11   0    8.80    9.70
 -11   9   0   -0.50    5.00
 -11  11   0   -3.10    3.50
 -11  11   0    8.20    6.20
 -11 -11   0   -4.00    4.10
  11  11   0   -2.00    3.50
  11 -11   0    1.50    2.90
 -11 -11   0    3.30    5.60
 -12 -10   0 2102.89  128.19
  12  10   0 1977.20  128.59
 -10  12   0 1933.21  128.19
  10 -12   0 1965.00  127.59
 -10  12   0 2033.60  131.09
 -12 -10   0 2000.60  126.49
 -12  -8   0  320.77   25.70
  -8  12   0  274.07   21.40
 -12  -8   0  332.77   22.00
  -8  12   0  302.37   25.50
 -12  -8   0  304.77   20.70
  12   8   0  332.87   21.80
   8 -12   0  287.57   21.40
 -12  -6   0  645.94   42.30
  -6  12   0  648.24   45.60
  -6  12   0  652.63   42.00
  12   6   0  637.64   41.90
 -12  -6   0  596.74   44.70
   6 -12   0  644.94   41.90
   4 -12   0  629.74   42.80
 -12  -4   0  684.23   43.30
 -12  -4   0  651.63   45.70
  12   4   0  667.13   42.90
  -4  12   0  649.64   42.90
  -4  12   0  646.84   46.10
   2 -12   0   52.89    6.60
  -2  12   0   50.19    6.90
 -12   0   0 1178.08   72.09
   0 -12   0 1089.39   71.69
  12   0   0 1132.19   70.89
   0  12   0 1084.99   71.69
 -12   0   0 1094.09   74.19
  12   0   0 1199.68   71.79
   0  12   0 1040.10   74.59
 -12   2   0  181.68   14.40
  12  -2   0  174.98   12.60
 -12   2   0  193.28   17.60
  12  -2   0  186.78   14.00
  12  -4   0  745.33   45.80
  -4 -12   0  654.23   45.70
 -12   4   0  739.93   46.00
  12  -4   0  688.93   44.90
  -4 -12   0  642.94   48.10
   4  12   0  685.73   45.70
 -12   4   0  748.13   49.00
   6  12   0  240.68   17.80
  -6 -12   0  250.87   20.90
  -6 -12   0  233.98   17.70
  12  -8   0  204.88   14.30
 -12   8   0  224.18   19.60
   8  12   0  185.88   15.50
  12  -8   0  223.38   15.60
 -12   8   0  204.58   15.70
  -8 -12   0  181.18   15.50
 -12  10   0 1138.19   78.79
 -10 -12   0 1192.58   79.49
  10  12   0 1328.77   80.99
 -12  10   0 1152.58   81.69
 -10 -12   0 1280.17   81.79
 -12  12   0 2749.82  178.68
 -12 -12   0 2738.83  178.18
  12  12   0 2828.32  174.88
 -12 -12   0 2712.23  174.98
 -12  12   0 2679.03  174.88
  12 -12   0 2825.22  174.78
 -13 -11   0    9.60    6.90
  13  11   0   -1.20    3.20
 -13 -11   0    4.10    3.70
 -11  13   0    4.80    6.50
 -13  -9   0   -5.20    3.10
  -9  13   0   -1.00    2.80
 -13  -9   0   -1.00    2.60
  -9  13   0   -3.70    5.80
 -13  -9   0   -7.10    6.20
   9 -13   0   -4.50    4.80
  -7  13   0   -1.10    2.60
   7 -13   0   -0.50    2.40
  13   7   0    1.10    2.90
 -13  -7   0    3.70    3.20
 -13  -7   0    2.50    2.80
 -13  -7   0  -12.40    8.40
  -7  13   0    1.60    5.90
   5 -13   0   -0.50    2.60
 -13  -5   0    0.80    3.10
  -5  13   0   -0.20    6.80
  13   5   0    0.70    2.90
 -13  -5   0    7.40    5.50
  -5  13   0    0.40    2.60
 -13  -3   0    0.90    5.10
  -3  13   0    2.40    4.90
 -13  -3   0   -0.30    2.90
  -3  13   0    1.20    2.60
   3 -13   0    1.90    2.60
  13   3   0    1.20    2.70
  -1  13   0    6.10    5.10
 -13  -1   0    1.80    3.00
   1 -13   0   -1.60    2.30
  -1  13   0    0.10    2.70
  13   1   0   -0.50    2.70
 -13  -1   0   -1.50    4.90
 -13   1   0    2.60    5.00
   1  13   0    3.90    2.90
 -13   1   0    2.80    3.20
  13  -1   0    1.10    3.00
  13  -1   0    4.70    2.20
  -1 -13   0    3.30    2.60
   1  13   0    2.80    4.70
 -13   3   0   -2.20    3.10
   3  13   0   -1.20    2.70
 -13   3   0   -5.70    4.60
  13  -3   0    1.30    2.70
  -3 -13   0    0.30    2.70
  -5 -13   0    2.40    6.40
  -5 -13   0    0.10    2.80
 -13   5   0   -3.30    5.40
  13  -5   0    3.70    2.50
  13  -5   0    2.10    2.70
 -13   5   0   -2.20    2.90
   5  13   0    0.70    3.10
 -13   7   0    6.30    5.80
  13  -7   0    6.40    3.10
  13  -7   0    6.70    2.60
   7  13   0    3.30    3.30
 -13   7   0    5.30    3.30
  -7 -13   0    4.20    5.40
  -7 -13   0    1.40    3.30
   9  13   0    0.90    4.90
 -13   9   0   -1.50    3.10
  13  -9   0   -0.80    5.00
 -13   9   0   -1.70    6.10
  -9 -13   0    7.30    5.90
  -9 -13   0    0.60    3.20
  13 -11   0   -1.70    3.20
 -13  11   0    2.90    3.60
 -13  11   0    0.40    6.10
 -11 -13   0   -1.00    3.40
  11  13   0   -0.40    3.30
 -11 -13   0    0.20    6.30
 -13  13   0    8.10    7.30
  13  13   0   -3.60    3.20
  13 -13   0    0.20    3.40
 -13 -13   0    2.10    6.80
 -13  13   0   -0.10    3.50
 -13 -13   0    0.40    3.60
 -14 -12   0  521.75   44.20
 -12  14   0  656.33   45.40
  14  12   0  542.55   39.70
 -12  14   0  652.33   40.30
  12 -14   0  647.34   40.00
 -14 -12   0  536.95   40.00
 -10  14   0 1016.30   63.79
 -14 -10   0  938.91   63.79
  10 -14   0 1023.80   63.69
 -10  14   0 1054.09   68.19
 -14 -10   0  884.61   62.49
  14  10   0  991.10   63.69
 -14 -10   0  945.31   67.29
 -14  -8   0  751.62   48.90
 -14  -8   0  786.82   53.69
   8 -14   0  713.53   49.60
  14   8   0  816.62   49.99
 -14  -8   0  779.12   50.09
  -8  14   0  745.53   53.89
  -8  14   0  706.23   49.60
  -6  14   0   41.50    8.40
 -14  -6   0   47.00    7.80
   6 -14   0   60.09    7.00
 -14  -6   0   72.49   10.70
  -6  14   0   63.19    8.20
  14   4   0   30.80    4.70
  -4  14   0   49.10    6.70
  -4  14   0   34.80    8.10
   4 -14   0   47.40    6.70
 -14  -4   0   37.20    5.30
 -14  -4   0   33.90    7.90
  14   2   0    6.10    3.10
  -2  14   0   13.10    6.20
 -14  -2   0    6.30    3.30
 -14  -2   0   20.90    9.10
   2 -14   0    8.40    3.00
  -2  14   0    9.40    3.30
 -14   0   0   26.40    6.60
   0  14   0   23.20    7.20
   0 -14   0   22.20    4.20
 -14   0   0   26.00    4.70
  14   0   0   28.10    4.40
 -14   2   0  736.43   53.49
   2  14   0  826.42   50.69
  -2 -14   0  820.22   50.59
 -14   2   0  740.03   50.69
   2  14   0  776.52   54.09
  14  -2   0  734.23   50.39
  14  -4   0   67.49    8.10
  -4 -14   0   79.19   12.30
  14  -4   0   62.29    6.20
 -14   4   0   65.99    8.70
 -14   4   0   56.39    9.30
   4  14   0   68.09    8.30
  -6 -14   0   78.49   12.70
 -14   6   0   69.89   11.40
  14  -6   0   86.79    8.80
  14  -6   0   67.99    7.10
 -14   6   0   83.19   14.20
  -6 -14   0   77.79    9.10
   6  14   0   89.39    9.10
   8  14   0  145.19   12.30
  14  -8   0  135.99   13.40
  -8 -14   0  128.19   16.30
 -14   8   0  118.89   16.60
  14  -8   0  128.69   10.30
  -8 -14   0  141.49   12.40
 -14   8   0  116.69   12.20
 -10 -14   0   19.30    7.80
  10  14   0   22.10    5.00
 -14  10   0   32.60    8.00
 -14  10   0   34.30    5.50
 -10 -14   0   29.50    5.10
  14 -10   0   42.90    5.80
  14 -10   0   38.90    5.50
 -12 -14   0  216.68   21.70
  14 -12   0  181.98   18.20
 -12 -14   0  194.88   16.30
  12  14   0  195.48   15.90
 -14  14   0  189.88   31.80
  14 -14   0  159.38   14.80
  14  14   0  187.88   15.20
 -14 -14   0  191.48   15.60
 -14 -14   0  204.88   22.30
 -14  14   0  165.08   15.00
  15  13   0   -1.80    3.10
 -15 -13   0    4.80    6.80
 -15 -13   0    4.00    3.60
 -13  15   0   -6.00    6.60
  13 -15   0    0.30    3.00
 -13  15   0   -3.30    2.90
 -15 -11   0    2.20    3.00
 -15 -11   0   -2.80    5.90
 -11  15   0   -4.60    6.70
 -15 -11   0    1.90    4.00
 -11  15   0    1.90    3.50
  15  11   0   -0.40    3.30
  11 -15   0    3.70    3.30
 -15 -11   0   -3.20    3.30
 -15  -9   0    1.80    7.10
   9 -15   0    0.60    2.60
  15   9   0   -1.10    3.10
 -15  -9   0    3.40    3.00
  -9  15   0   -0.70    3.10
  -9  15   0    3.70    6.00
 -15  -9   0    0.80    3.30
  15   7   0    0.10    3.30
  -7  15   0   -1.00    6.20
 -15  -7   0    3.70    7.10
 -15  -7   0   -3.30    3.40
  -7  15   0    0.60    3.10
 -15  -7   0   -0.10    2.80
   7 -15   0   -0.90    2.80
  -5  15   0    0.80    2.80
  -5  15   0   -2.30    5.30
 -15  -5   0   -4.60    6.20
 -15  -5   0   -2.30    3.30
  -3  15   0    1.20    3.20
 -15  -3   0    1.30    6.10
   3 -15   0   -0.50    2.40
  -3  15   0    3.80    5.40
  15   3   0   -1.60    2.60
  -1  15   0    1.00    2.70
   1 -15   0    0.40    2.70
 -15  -1   0   -1.10    3.40
 -15  -1   0    3.30    6.30
  15   1   0    3.10    3.20
  -1  15   0    2.00    5.30
  15  -1   0    0.30    3.20
 -15   1   0    4.20    6.50
  -1 -15   0   -1.60    2.30
 -15   1   0   -0.20    3.00
   1  15   0   -1.40    5.50
   1  15   0   -0.60    2.60
   3  15   0    5.70    3.40
  15  -3   0    2.70    2.40
  15  -3   0    1.10    2.80
 -15   3   0   -1.40    6.20
  -3 -15   0    1.90    3.20
 -15   5   0   -6.60    3.20
  -5 -15   0   -1.20    5.70
   5  15   0   -2.20    3.40
  15  -5   0    1.70    3.70
  15  -5   0    0.40    2.50
 -15   5   0   -7.80    5.80
  -7 -15   0   -2.20    8.40
  15  -7   0    4.30    2.70
 -15   7   0   -1.30    3.30
   7  15   0    1.20    3.20
  -7 -15   0    0.20    3.30
 -15   7   0    5.40    6.90
  15  -7   0    0.70    3.20
 -15   9   0   -5.40    3.40
  -9 -15   0   -1.70    3.70
  -9 -15   0   -8.10    8.80
   9  15   0   -1.00    3.70
  15  -9   0   -0.40    3.20
 -15   9   0   -9.60    6.00
  15  -9   0    3.50    2.80
  15 -11   0    1.90    3.50
  15 -11   0    0.50    3.00
 -15  11   0  -12.20    6.50
 -11 -15   0   -1.30    3.40
 -11 -15   0    8.20    7.50
  11  15   0   -0.30    3.80
 -15  11   0   -4.40    2.60
 -15  11   0    4.50    3.70
 -13 -15   0   15.10    7.90
 -15  13   0    3.80    3.50
 -13 -15   0    4.20    3.70
  15 -13   0    0.60    3.20
 -15  13   0   -0.70    7.40
  15 -13   0   -1.20    3.10
  13  15   0    1.70    2.40
  13  15   0    2.70    3.60
 -15 -15   0   -1.00    2.50
  15 -15   0   -2.50    3.30
 -15  15   0   -8.20    8.50
  15  15   0    2.00    3.70
 -15  15   0    1.30    4.10
  15 -15   0   -2.60    3.30
 -15 -15   0    4.90   14.60
 -15 -15   0   -1.70    3.60
 -15  15   0   -2.30    1.90
 -16 -14   0   32.40    5.60
 -14  16   0   29.60    5.60
  16  14   0   34.20    5.70
  14 -16   0   28.30    5.40
 -16 -14   0   42.80    5.30
 -14  16   0   39.00    5.20
 -16 -14   0   45.10   11.40
 -14  16   0   16.70    9.70
 -16 -12   0   -2.20    7.00
  16  12   0    2.20    3.70
  16  12   0    2.10    3.50
 -12  16   0    2.90    3.20
  12 -16   0    7.10    3.40
 -12  16   0    4.70    7.20
 -16 -12   0    0.20    3.30
 -10  16   0    1.50    3.20
  16  10   0   -0.90    3.50
 -16 -10   0   -1.10    3.70
  10 -16   0    0.20    3.20
 -10  16   0    1.30    7.00
 -16 -10   0    3.10    7.10
 -16 -10   0    1.80    2.00
 -10  16   0    4.60    2.20
 -16 -10   0    6.10    3.20
 -16  -8   0  158.48   12.60
  -8  16   0  189.08   19.70
 -16  -8   0  146.59   19.10
  -8  16   0  162.98   13.70
  16   8   0  166.58   13.90
   8 -16   0  163.68   13.50
 -16  -8   0  157.08   14.30
  16   6   0  374.76   25.90
 -16  -6   0  356.16   26.20
   4 -16   0 1001.30   66.99
 -16  -4   0 1024.30   70.89
  -4  16   0 1020.50   67.09
  16   4   0 1086.99   67.19
 -16  -4   0 1032.20   67.49
  16   2   0   17.50    4.40
 -16  -2   0   13.20    7.00
  -2  16   0   16.30    4.00
  -2  16   0   40.30   14.00
 -16  -2   0   18.30    4.70
   2 -16   0   14.60    3.80
   0 -16   0  722.93   48.20
   0  16   0  734.23   48.20
 -16   0   0  734.93   51.99
   0  16   0  720.53   52.59
 -16   0   0  736.53   48.60
  -2 -16   0  522.65   34.40
   2  16   0  550.54   34.60
 -16   2   0  456.85   34.60
  16  -2   0  517.95   35.40
 -16   2   0  480.75   38.50
   4  16   0  181.48   14.20
 -16   4   0  182.28   15.00
  16  -4   0  156.88   12.30
  -4 -16   0  176.08   14.00
  16  -4   0  151.58   14.00
  -6 -16   0 1396.46   88.39
  16  -6   0 1216.18   83.39
  16  -6   0 1324.37   84.59
 -16   6   0 1296.17   88.49
 -16   6   0 1339.07   84.89
  -8 -16   0 1195.28   78.59
  16  -8   0 1143.09   77.29
   8  16   0 1282.17   78.69
  -8 -16   0 1234.38   82.39
 -16   8   0 1236.38   78.89
 -16   8   0 1185.28   82.49
  16  -8   0 1208.28   78.39
 -10 -16   0  939.11   63.19
 -16  10   0  955.10   67.39
  16 -10   0  911.11   61.89
 -16  10   0 1010.40   63.49
  16 -10   0  983.30   63.09
 -16  10   0  945.11   61.39
  10  16   0  998.00   63.19
  12  16   0   76.09    9.40
 -12 -16   0   55.19   11.20
 -16  12   0   54.39    8.90
 -12 -16   0   74.79    9.60
  16 -14   0  141.49   12.10
 -14 -16   0  145.09   13.70
  14  16   0  147.29   13.70
 -16  14   0  155.78   14.40
  16 -14   0  152.68   13.70
 -14 -16   0  141.69   21.60
 -16  14   0  144.09   11.00
 -16  14   0  170.48   23.20
 -16  16   0   26.50    5.50
 -16 -16   0   33.10    5.10
 -16 -16   0   32.10   11.10
 -16 -16   0   23.50    5.40
  16 -16   0   23.30    4.80
 -16  16   0   23.20   10.20
  16  16   0   26.50    5.40
 -16  16   0   31.20    4.80
  15 -17   0    2.90    3.40
  15 -17   0    3.60    2.90
 -15  17   0    2.20    3.60
 -15  17   0    2.80    9.20
 -17 -15   0   -4.90    8.50
  17  15   0   -4.10    3.50
 -15  17   0    0.10    2.10
  15 -17   0   -1.20    3.20
 -17 -15   0   -1.50    3.60
  17  15   0    2.60    3.70
 -17 -13   0    2.60    2.30
 -13  17   0   -5.40   16.70
 -13  17   0   -1.40    1.90
  13 -17   0    1.20    3.70
  17  13   0    1.50    3.80
 -17 -13   0    3.00    4.00
 -17 -13   0    2.20    9.40
 -13  17   0    0.30    3.30
  11 -17   0    0.10    3.10
 -17 -11   0    5.80    3.20
  17  11   0    1.00    3.00
  11 -17   0   -2.30    2.20
 -17 -11   0   -8.40    7.30
 -11  17   0   -0.30    3.20
 -11  17   0   -5.10    7.30
  17  11   0    2.30    3.70
 -17 -11   0   -2.70    3.30
 -17 -11   0    0.50    3.90
 -17  -9   0    1.30    3.00
  17   9   0   -3.10    3.10
 -17  -9   0   -5.60   11.90
   9 -17   0   -3.40    2.90
 -17  -9   0   -3.20    3.10
   7 -17   0    1.00    3.10
  17   7   0   -5.50    3.10
 -17  -7   0   -3.20    3.60
 -17  -7   0    1.60    3.00
  -7  17   0   -0.70    3.00
 -17  -7   0   -4.70    7.10
   5 -17   0   -1.90    2.80
  17   5   0    2.50    3.20
 -17  -5   0    4.80    3.90
 -17  -5   0    2.20    6.90
  -5  17   0    4.60    6.70
 -17  -3   0  -11.00    5.70
 -17  -3   0   -2.20    3.60
  17   3   0   -2.70    3.50
   3 -17   0   -1.20    2.80
  -3  17   0   -1.30    8.00
  -3  17   0    0.60    3.00
 -17  -1   0   -3.30    5.60
   1 -17   0   -0.90    2.80
 -17  -1   0   -3.30    3.50
  -1  17   0   -0.10    3.10
  17   1   0   -3.00    3.10
  -1  17   0   -4.50    6.10
  -1 -17   0   -0.20    3.00
 -17   1   0   -1.70    3.60
  17  -1   0    0.80    3.10
 -17   1   0   -3.30    5.60
   1  17   0   -4.90    7.40
   1  17   0    0.30    3.20
  -3 -17   0   -3.50    2.90
   3  17   0   -2.20    3.10
 -17   3   0   -5.60    3.50
  17  -3   0   -2.90    3.50
 -17   3   0  -12.60    6.10
 -17   5   0  -10.40    6.40
  -5 -17   0    3.30    6.70
 -17   5   0   -3.00    3.60
  17  -5   0   -1.80    3.30
  17  -5   0    4.90    2.80
  -5 -17   0    2.30    3.10
   5  17   0    0.10    3.60
 -17   7   0    4.90    6.90
  17  -7   0    3.60    2.80
  17  -7   0   -4.10    3.20
   7  17   0   -3.70    3.40
 -17   7   0   -0.40    3.80
  -7 -17   0   -3.30    6.70
 -17   9   0   -6.20    7.40
  -9 -17   0    1.70    1.60
  -9 -17   0    0.00    3.40
  17  -9   0   -0.60    3.00
  -9 -17   0   -0.10    5.70
  17  -9   0   -0.20    3.00
 -17   9   0    1.30    3.70
   9  17   0    1.20    3.50
 -11 -17   0    6.80    3.80
 -17  11   0   -8.70    7.10
  11  17   0   -1.40    2.90
 -17  11   0    2.00    3.50
  17 -11   0    5.10    4.30
  17 -11   0    6.20    3.90
  11  17   0    2.70    3.50
 -11 -17   0    9.80    8.10
  13  17   0    0.20    3.80
 -13 -17   0    4.90    7.90
  17 -13   0    5.60    3.70
 -17  13   0   -0.80    1.90
 -17  13   0   -1.90    8.70
 -13 -17   0   -2.50    2.00
  17 -13   0   -4.10    3.10
 -17  13   0    1.30    3.70
 -13 -17   0   -3.60    3.20
  17 -15   0   -1.50    3.40
  15  17   0    3.40    4.30
 -15 -17   0    7.10    4.20
 -17  15   0   -2.00    3.90
  17 -15   0    4.90    3.90
 -17  15   0   -4.40    8.00
 -15 -17   0   15.20   10.50
  17  17   0    8.40    4.20
 -17 -17   0   14.60    4.50
 -17 -17   0    8.60    5.20
  17 -17   0    5.90    4.20
  17 -17   0   10.20    4.60
 -17  17   0    4.20    4.90
  17  17   0    2.90    6.90
  17 -17   0   -1.30    4.10
 -17 -17   0   16.50   13.80
  16 -18   0  912.11   59.39
 -18 -16   0  861.31   58.79
  16 -18   0  882.31   58.39
  16 -18   0  982.70   62.59
  18  16   0  956.30   58.19
  18  16   0  876.01   58.39
 -16  18   0  886.71   61.49
 -18 -16   0  864.61   61.09
  16 -18   0  832.42   57.79
 -16  18   0  924.61   58.09
 -16  18   0  906.01   67.19
 -18 -16   0  973.60   58.19
  14 -18   0  937.41   61.69
 -18 -14   0  943.41   62.09
 -18 -14   0  946.31   59.59
 -14  18   0  860.11   59.39
 -14  18   0  897.61   67.89
  18  14   0  967.10   61.79
 -14  18   0  947.91   62.09
  14 -18   0  939.91   60.59
 -18 -12   0    2.00    4.10
 -18 -12   0   11.30    3.90
 -12  18   0    8.60    7.60
  12 -18   0    7.20    3.80
  18  12   0    3.40    4.10
 -18 -12   0    7.10    2.50
 -18 -12   0    5.80    9.20
 -12  18   0    4.20    3.60
 -18 -10   0   21.90    8.40
  10 -18   0   18.70    3.40
 -18 -10   0   20.50    3.60
 -10  18   0   22.70    3.40
 -10  18   0   22.30    9.20
  10 -18   0   24.70    4.60
 -10  18   0   19.40    4.90
 -18 -10   0   27.30    5.30
  18  10   0   23.20    5.20
 -18  -8   0   10.40    9.00
 -18  -8   0   15.70    4.40
  -8  18   0    8.50    7.50
  18   8   0   16.10    4.10
 -18  -6   0 1198.18   77.39
 -18  -6   0 1264.57   83.89
   6 -18   0 1223.08   78.59
  -6  18   0 1119.19   77.09
 -18  -6   0 1257.27   79.19
  -6  18   0 1178.18   78.69
  18   6   0 1259.17   78.79
  18   4   0  509.65   35.50
 -18  -4   0  529.35   40.60
  -4  18   0  527.15   35.50
  -4  18   0  513.25   40.40
 -18  -4   0  492.65   35.90
   4 -18   0  536.55   35.50
 -18  -2   0  257.67   24.70
  -2  18   0  250.87   24.30
  18   2   0  247.98   18.90
  -2  18   0  247.28   18.80
 -18  -2   0  240.48   19.70
   2 -18   0  238.68   18.70
 -18   0   0  501.75   33.40
 -18   0   0  502.55   37.90
  18   0   0  521.25   32.90
   0  18   0  447.26   32.50
   0  18   0  410.66   37.10
   0 -18   0  449.76   32.40
 -18   2   0  100.99   11.70
  18  -2   0   83.49   10.50
 -18   2   0   88.09   13.60
  -2 -18   0  100.69   10.50
   2  18   0  111.49   10.60
  -4 -18   0   97.89   10.40
 -18   4   0  103.79   17.10
 -18   4   0   86.39   11.60
 -18   4   0   86.99   10.80
  18  -4   0   91.69   10.70
   4  18   0   93.19   10.30
  -4 -18   0   68.59   16.20
   6  18   0 1034.20   62.99
  18  -6   0  866.41   61.19
 -18   6   0  970.20   67.59
  -6 -18   0  976.30   62.89
  -6 -18   0  910.31   67.59
  18  -6   0  988.20   62.79
 -18   6   0  969.10   63.29
 -18   6   0  935.61   61.29
  -8 -18   0  102.19   17.50
  18  -8   0  134.59   12.30
  18  -8   0  121.69   10.30
 -18   8   0  134.89   12.60
   8  18   0  112.99   12.20
 -10 -18   0    7.90    3.00
  18 -10   0    6.90    3.60
 -10 -18   0   10.70    3.80
 -18  10   0   29.50   10.00
 -10 -18   0   17.30    8.30
  10  18   0   10.50    3.90
 -18  12   0  309.77   19.50
 -12 -18   0  274.07   28.70
 -18  12   0  308.57   22.80
  12  18   0  273.07   21.80
  18 -12   0  325.57   22.20
 -12 -18   0  251.27   19.10
 -18  12   0  314.67   30.00
  18 -12   0  283.27   20.40
 -12 -18   0  260.67   21.60
 -18  14   0    3.70    2.30
 -14 -18   0    7.20    2.40
 -14 -18   0   12.90    9.60
  18 -14   0   10.60    4.20
 -18  14   0    4.00    4.30
  18 -14   0    1.40    3.60
  18 -14   0    0.60    3.10
  14  18   0    4.00    4.20
 -18  14   0   36.00   17.10
 -14 -18   0    3.40    4.30
  14  18   0    7.60    2.70
 -18  16   0   22.90   11.20
  18 -16   0   41.50    6.80
  16  18   0   51.69   10.30
  18 -16   0   37.30    5.70
 -16 -18   0   55.89   14.10
  18 -16   0   30.20    5.50
 -18  16   0   25.10    6.10
  18 -16   0   30.60    6.40
 -18  16   0   31.30    5.50
  18 -18   0  199.48   18.90
  18 -18   0  235.18   17.00
  18 -18   0  209.28   17.70
 -18  18   0  251.07   20.50
  17 -19   0    9.60    4.80
 -17  19   0    7.40    2.60
 -17  19   0   30.50   12.90
 -19 -17   0    4.30    2.70
  17 -19   0    9.20    7.00
 -19 -17   0    5.30    4.80
 -17  19   0    1.30    4.40
  19  17   0    3.70    3.90
 -19 -15   0    3.70    4.80
 -19 -15   0  -17.40   10.80
 -15  19   0    4.30    4.50
  19  15   0    3.50    4.20
  15 -19   0   -2.10    6.00
 -15  19   0  -13.60   10.10
  15 -19   0    0.90    4.30
 -19 -15   0    1.70    4.30
 -13  19   0    0.30    3.60
 -13  19   0   -3.90    7.90
  13 -19   0   -4.70    2.40
 -19 -13   0    0.50    9.90
  13 -19   0   -2.60    3.60
 -19 -13   0   -4.30    2.40
  19  13   0    0.80    3.80
 -19 -13   0   -2.00    4.10
 -13  19   0   -2.80    2.00
 -11  19   0   -3.10    1.90
 -19 -11   0   -2.50    8.60
 -19 -11   0   -0.10    3.70
 -11  19   0   -4.90    3.10
  11 -19   0   -2.80    3.20
  19  11   0    0.70    3.60
 -19  -9   0   -0.50    3.40
  -9  19   0   -1.30    2.50
 -19  -9   0   -1.10    3.80
 -19  -9   0   -3.10    8.70
 -19  -9   0   -4.60    2.70
   9 -19   0   -0.30    3.40
  -9  19   0    1.50    3.50
  19   9   0   -1.40    3.40
  -9  19   0   -3.60    8.20
  19   7   0    2.20    3.60
   7 -19   0    1.60    2.90
  19   7   0   -3.70    3.20
 -19  -7   0   -7.20    8.00
  -7  19   0    0.00    3.10
 -19  -7   0   -0.80    3.40
  -7  19   0   -1.20    7.50
 -19  -7   0   -1.80    3.70
   5 -19   0   -2.80    3.00
  -5  19   0   -4.10    6.00
 -19  -5   0    0.50   14.20
  19   5   0    0.10    3.00
  -5  19   0    1.60    3.30
 -19  -5   0   -3.10    3.40
  -3  19   0    3.90    6.40
 -19  -3   0    5.00    3.80
 -19  -3   0    4.90    7.70
  -3  19   0    3.90    1.70
  19   3   0    4.90    3.50
   3 -19   0    1.70    2.90
  -3  19   0    1.20    3.10
   1 -19   0    0.30    3.30
 -19  -1   0   -0.50    2.30
  -1  19   0   -3.00    2.90
 -19  -1   0    5.20    7.20
 -19  -1   0   -4.00    4.00
  -1  19   0   -5.70    8.20
  19   1   0    3.10    3.40
 -19   1   0    5.10    4.20
   1  19   0    0.10    3.30
 -19   1   0   -2.80    7.90
 -19   1   0    0.70    2.40
  -1 -19   0    1.10    3.40
  19  -1   0    3.10    3.50
  -3 -19   0   -0.80    6.10
 -19   3   0    2.00    7.90
   3  19   0    3.90    2.70
   3  19   0    2.50    3.40
  19  -3   0   -4.10    3.10
 -19   3   0    2.00    3.90
  -3 -19   0   -1.00    3.10
  -5 -19   0    9.00    7.10
  -5 -19   0    1.60    3.50
 -19   5   0    0.60    3.50
  19  -5   0    1.90    2.80
   5  19   0    4.20    2.00
  -5 -19   0    3.90    1.60
  19  -5   0    4.40    3.50
   5  19   0    5.30    3.80
 -19   7   0   -3.80    7.30
   7  19   0   -1.70    3.00
 -19   7   0    1.20    3.80
  19  -7   0   -0.40    3.20
  -7 -19   0    1.70    7.10
 -19   7   0   -2.90    2.60
  19  -7   0    2.20    2.90
  -7 -19   0   -6.30    3.10
  -9 -19   0   -0.60    7.60
  -9 -19   0   -0.40    1.90
  19  -9   0   -2.40    3.60
 -19   9   0    2.20    3.90
   9  19   0   -0.20    3.70
 -19   9   0   -2.90    2.20
  19  -9   0    3.20    3.40
 -19   9   0   -5.60    8.00
  19  -9   0   -5.10    2.60
 -19  11   0   -4.30    3.60
  11  19   0    0.10    3.60
 -19  11   0   -1.30    2.10
 -19  11   0   -4.50    8.30
  11  19   0    1.40    4.10
 -11 -19   0   -7.70   15.10
  19 -11   0    2.90    3.60
  19 -11   0   -1.10    3.60
 -11 -19   0    1.60    3.70
 -11 -19   0   -2.60    1.80
 -19  13   0   -4.30    2.20
 -13 -19   0  -11.10    8.10
  13  19   0   -2.30    2.30
  13  19   0   -0.60    3.50
  19 -13   0   -4.60    6.60
  13  19   0   -1.70    4.00
 -13 -19   0    4.50    4.00
 -19  13   0   -2.30    9.70
 -19  13   0   -4.40    3.70
 -13 -19   0   -2.80    2.20
  19 -13   0    4.00    3.80
 -13 -19   0    2.30    3.90
 -15 -19   0  -12.90   10.60
  15  19   0   -4.10    6.30
  19 -15   0    9.80    4.20
 -15 -19   0    3.30    4.50
  19 -15   0   -4.90    4.80
  19 -15   0   -3.80    3.60
 -19  15   0  -20.20   10.30
  15  19   0    1.80    3.40
 -19  15   0   -0.40    4.20
 -15 -19   0    1.50    3.70
 -19  17   0   -3.90    2.50
 -17 -19   0    2.90    4.90
  17  19   0    1.00    4.10
  19 -17   0    5.10    4.80
  17  19   0   -2.00    4.10
  19 -17   0    4.50    4.70
  19 -17   0   -2.20    4.30
 -19  17   0    1.60    5.10
 -19  17   0  -16.80   10.40
 -17 -19   0   26.60   13.40
 -17 -19   0    0.70    4.40
 -19  19   0    1.20    4.80
 -19 -19   0   -4.40   13.90
  19 -19   0   10.10    5.10
 -19 -19   0    3.30    5.10
  19  19   0    3.90    4.80
 -19  19   0   -2.00    2.60
 -19 -19   0   -1.50    2.80
  19  19   0    5.00    4.40
  19 -19   0    1.20    5.10
  19 -19   0   -3.40    4.00
 -19  19   0   -1.60   18.10
 -19 -19   0    2.80    4.90
  18 -20   0  504.85   31.10
  18 -20   0  507.35   32.40
 -20 -18   0  459.15   33.50
  20  18   0  423.66   32.80
  18 -20   0  437.76   29.90
 -18  20   0  397.06   49.00
 -20 -18   0  404.46   30.00
 -20 -16   0 2013.10  126.39
  20  16   0 1833.22  117.99
 -20 -16   0 1620.34  116.69
 -16  20   0 2033.10  119.09
  16 -20   0 1684.23  115.29
  16 -20   0 1829.92  117.09
 -20 -16   0 1808.52  115.59
  20  16   0 1670.33  115.89
  16 -20   0 1794.22  116.19
 -20 -16   0 1910.11  118.69
 -16  20   0 1886.31  115.59
  16 -20   0 1853.11  118.09
 -20 -14   0  906.11   62.69
 -20 -14   0  751.22   52.99
 -14  20   0  779.42   61.89
  20  14   0  853.21   56.19
  14 -20   0  869.21   57.49
  14 -20   0  736.53   51.99
  20  14   0  745.63   52.59
 -14  20   0  786.62   52.19
 -20 -14   0  875.21   52.49
 -20 -14   0  855.41   55.39
 -14  20   0  829.22   55.29
 -12  20   0   29.90    5.90
  12 -20   0   32.30    5.80
 -12  20   0   40.30    5.20
  12 -20   0   34.90    4.70
 -20 -12   0   40.60    6.70
 -12  20   0   45.90   11.10
  10 -20   0   11.60    3.90
 -10  20   0   10.60    2.40
 -10  20   0    8.70    4.10
 -20 -10   0   17.60    4.80
 -10  20   0    4.50    8.10
 -20 -10   0   16.50    4.40
  20  10   0   14.60    4.20
 -20 -10   0    4.00    9.70
  20   8   0  365.26   25.40
  -8  20   0  302.27   22.70
 -20  -8   0  341.57   24.20
 -20  -8   0  362.06   25.90
  -8  20   0  337.57   25.10
  -8  20   0  332.47   32.00
   8 -20   0  348.97   25.10
 -20  -8   0  342.07   33.40
 -20  -8   0  356.26   23.10
 -20  -6   0 1388.16  101.89
  20   6   0 1500.55   96.19
 -20  -6   0 1387.96   96.39
  20   6   0 1428.66   97.09
   6 -20   0 1625.04   97.39
  -6  20   0 1673.93   97.69
  -6  20   0 1564.84  103.09
 -20  -6   0 1433.16   97.59
  -6  20   0 1534.75   95.39
  20   4   0  315.67   22.70
 -20  -4   0  306.77   20.80
 -20  -4   0  326.97   30.00
  -4  20   0  279.37   22.40
   4 -20   0  271.07   22.10
 -20  -4   0  324.37   23.30
 -20  -2   0    3.90    3.70
   2 -20   0    2.70    1.90
  -2  20   0    3.50    3.40
  20   2   0    1.90    3.70
  -2  20   0    2.90    6.60
 -20  -2   0  -10.70    7.30
   2 -20   0    4.00    3.60
  20   0   0   19.30    4.80
 -20   0   0   22.40    5.10
 -20   0   0   16.10    8.70
   0 -20   0   16.60    4.50
   0  20   0   21.90    5.00
   0 -20   0   14.30    2.60
   0  20   0   20.40    8.70
  -2 -20   0  903.61   56.99
 -20   2   0  869.41   57.29
  20  -2   0  834.32   56.89
 -20   2   0  805.72   56.69
 -20   2   0  834.32   62.69
   2  20   0  895.21   56.99
 -20   4   0  559.54   44.30
  -4 -20   0  516.85   42.80
   4  20   0  573.14   38.70
 -20   4   0  564.84   36.90
  20  -4   0  588.84   38.80
 -20   4   0  576.94   39.30
  -4 -20   0  553.84   38.50
 -20   6   0   27.30    9.60
  20  -6   0   28.60    5.40
 -20   6   0   31.70    6.10
  -6 -20   0   18.60    8.40
  20  -6   0   28.70    5.30
   6  20   0   21.90    5.20
 -20   6   0   35.50    6.60
  -6 -20   0   22.40    4.80
  20  -8   0  508.85   34.80
 -20   8   0  424.96   40.60
 -20   8   0  475.45   35.30
   8  20   0  527.85   32.70
   8  20   0  538.75   35.00
 -20   8   0  452.45   32.40
  -8 -20   0  522.55   34.90
  -8 -20   0  483.25   32.90
  -8 -20   0  522.15   40.60
 -20  10   0  714.43   47.90
  10  20   0  755.32   48.10
  10  20   0  814.32   50.59
  20 -10   0  718.73   49.99
 -10 -20   0  709.43   47.60
 -20  10   0  760.72   50.79
  20 -12   0  448.26   30.40
  20 -12   0  439.26   29.70
  12  20   0  472.95   32.10
 -12 -20   0  404.56   29.10
 -20  12   0  485.05   32.90
 -12 -20   0  468.05   32.40
  12  20   0  439.36   29.30
  20 -12   0  456.25   31.90
 -12 -20   0  456.15   38.90
  20 -12   0  471.95   30.50
 -20  12   0  448.06   39.20
  12  20   0  413.36   29.50
 -12 -20   0  405.46   29.60
 -20  12   0  459.75   29.50
  14  20   0  246.38   18.60
  14  20   0  252.17   21.20
  20 -14   0  230.08   18.50
 -20  14   0  219.68   29.50
 -14 -20   0  280.37   30.80
  20 -14   0  264.67   19.60
 -14 -20   0  288.37   21.60
 -14 -20   0  272.97   18.00
 -14 -20   0  257.87   19.10
  20 -14   0  294.27   26.40
 -20  14   0  256.77   18.10
 -20  14   0  276.47   22.10
 -20  16   0  466.25   33.20
  20 -16   0  418.06   32.00
 -20  16   0  391.46   41.00
 -16 -20   0  473.55   42.20
  20 -16   0  412.16   29.60
  16  20   0  456.95   32.00
 -16 -20   0  451.15   30.00
 -20  16   0  404.76   29.10
  20 -16   0  393.16   30.40
 -16 -20   0  464.15   29.10
  16  20   0  456.95   29.60
 -16 -20   0  474.35   32.60
 -20  18   0  398.66   52.89
 -18 -20   0  453.05   43.40
 -18 -20   0  476.35   30.90
 -18 -20   0  451.05   29.70
 -20  18   0  441.96   33.70
  20 -18   0  404.16   32.50
  20 -18   0  391.36   30.30
  18  20   0  476.95   33.00
 -18 -20   0  495.65   33.60
  20 -18   0  400.96   34.70
  18  20   0  479.15   30.40
  20 -20   0  189.78   18.30
 -20 -20   0  213.48   16.00
  20  20   0  215.48   19.10
  20  20   0  216.98   15.50
 -20 -20   0  206.28   14.80
 -20  20   0  172.98   19.80
 -20  20   0  164.58   14.30
  20 -20   0  165.08   17.00
 -20 -20   0  225.78   19.90
 -20 -20   0  141.49   25.50
  19 -21   0   -0.30    5.10
  19 -21   0    0.80    4.90
  21  19   0    4.20    5.90
 -19  21   0   -2.40    2.80
 -21 -19   0   -5.50    3.20
 -21 -19   0    0.90   15.90
 -21 -19   0    2.00    5.70
 -19  21   0   -0.90    5.70
  19 -21   0   -6.60    5.50
 -21 -19   0    0.20    5.10
  21  19   0    1.10    4.50
 -21 -17   0   -2.80    4.80
 -21 -17   0    3.90   13.40
  21  17   0   -5.80    4.50
 -17  21   0    5.00    5.10
  17 -21   0   -2.60    4.80
  17 -21   0   -2.60    4.50
  17 -21   0   -7.00    4.10
  21  17   0    5.30    4.80
 -17  21   0   -4.40    2.50
 -21 -17   0   -2.40    5.20
 -17  21   0  -31.60   16.00
  21  15   0    4.20    4.30
  15 -21   0    5.90    4.90
 -15  21   0  -10.90   12.50
 -21 -15   0   11.10   11.60
  15 -21   0    2.20    4.00
 -21 -15   0   11.10    4.80
  21  15   0    3.90    4.50
 -21 -15   0   -0.90    3.00
 -15  21   0    4.20    4.70
 -21 -15   0    7.60    5.10
  13 -21   0   -0.70    4.00
 -13  21   0    1.20    4.00
  21  13   0    2.80    3.60
  21  13   0    2.70    4.20
 -13  21   0    1.20    9.70
 -21 -13   0   -0.70    4.50
 -21 -13   0    5.40   14.60
  13 -21   0    2.50    3.60
 -21 -13   0    8.80    4.80
 -21 -13   0   -2.70    2.90
 -21 -11   0    5.60    4.20
 -11  21   0   -3.70    2.00
 -21 -11   0   -4.90    2.80
  11 -21   0   -4.40    3.30
 -11  21   0   -4.10    6.00
  21  11   0    0.20    4.20
  21  11   0   -2.90    2.70
 -21 -11   0   -3.30    9.80
 -11  21   0   -7.30    8.70
 -21  -9   0    2.30    2.50
   9 -21   0    1.60    3.70
 -21  -9   0   -1.50    3.80
  21   9   0   -1.50    3.70
  -9  21   0    1.40    1.90
 -21  -9   0    4.70    4.00
 -21  -9   0  -13.40    9.40
  -9  21   0   -7.50   15.80
  -9  21   0    2.60    3.70
   9 -21   0   -0.70    1.80
  -7  21   0    0.60    1.80
  -7  21   0    3.20    3.40
  21   7   0   -3.60    3.50
 -21  -7   0   -4.20    2.30
 -21  -7   0   -1.90    3.90
  -7  21   0    1.30    8.50
 -21  -7   0    0.20    3.60
   7 -21   0    2.80    3.40
 -21  -7   0    3.50    9.60
   7 -21   0   -1.30    1.70
   5 -21   0    1.90    3.40
   5 -21   0   -0.60    2.20
 -21  -5   0   -7.60    9.70
 -21  -5   0    1.30    4.10
  -5  21   0   -1.90    2.90
  21   5   0   -2.50    3.60
  -5  21   0   -0.40    1.70
 -21  -5   0   -3.90    2.10
  -5  21   0    4.10    7.70
  21   3   0   -4.60    3.20
  -3  21   0   -1.90    2.40
  -3  21   0   -3.50    3.00
  -3  21   0   -1.90    6.40
 -21  -3   0   -8.10    8.30
   3 -21   0   -3.00    3.10
 -21  -3   0   -4.10    3.70
 -21  -3   0   -4.60    2.20
  -1  21   0    0.90    1.60
  -1  21   0   -9.80    6.90
  21   1   0   -3.80    2.60
  -1  21   0    0.20    3.20
 -21  -1   0    5.00    4.50
  21   1   0   -1.60    3.50
 -21  -1   0    3.00    8.80
 -21  -1   0   -1.40    2.40
   1 -21   0   -5.30    3.20
  21  -1   0   -1.90    3.50
   1  21   0   -3.50    3.40
  21  -1   0    3.20    2.80
 -21   1   0    9.00   10.60
   1  21   0    1.80    1.70
  -1 -21   0   -4.70    3.50
 -21   1   0    0.90    4.20
   3  21   0    3.30    3.70
  21  -3   0    0.70    3.40
  -3 -21   0    0.70    1.50
  21  -3   0   -4.70    3.60
   3  21   0    0.50    1.80
  -3 -21   0    2.20    7.10
 -21   3   0    0.40    4.00
 -21   3   0   -2.00    2.20
 -21   3   0    0.60    8.30
  -3 -21   0    4.10    3.80
  21  -5   0   -0.50    3.90
  -5 -21   0   -0.60    3.70
 -21   5   0   -0.80    2.30
  -5 -21   0  -15.80    7.10
   5  21   0   -1.10    3.00
 -21   5   0    0.40    4.50
   5  21   0    1.40    3.60
  -5 -21   0   -5.20    3.00
  -7 -21   0   -1.10    1.80
  -7 -21   0    0.90    3.90
   7  21   0    3.10    4.10
 -21   7   0    0.30    2.40
   7  21   0   -0.60    2.10
 -21   7   0    0.60    4.30
  -7 -21   0    7.40    8.50
  21  -7   0   -0.90    3.40
 -21   7   0   -9.30    8.90
 -21   9   0   -0.40    4.10
   9  21   0   -2.00    2.00
  -9 -21   0   -3.60    1.80
 -21   9   0   -4.50    8.90
   9  21   0   -6.40    3.70
  -9 -21   0   18.60    9.00
  21  -9   0   -4.40    4.00
  21  -9   0    7.00    4.00
  -9 -21   0    0.00    3.60
  11  21   0    0.50    2.20
  21 -11   0    2.30    3.60
  21 -11   0    7.00    3.90
  11  21   0    2.90    2.90
 -11 -21   0   -9.70    8.90
 -21  11   0   -3.60    2.40
  11  21   0   -3.40    3.50
 -21  11   0    9.10    8.70
 -11 -21   0   -0.50    2.90
 -11 -21   0   -1.80    2.00
  21 -11   0   -5.80    3.50
  21 -11   0   -5.40    2.80
  13  21   0   -7.30    4.00
  21 -13   0    1.10    4.50
  21 -13   0   -2.10    5.00
 -21  13   0   -6.00    5.00
 -13 -21   0   -5.40    4.10
  21 -13   0   -4.80    4.00
 -13 -21   0  -11.70   10.90
  13  21   0    0.20    4.90
 -21  13   0   -5.00   10.90
  15  21   0    0.60    4.20
  21 -15   0   -3.00    4.10
 -21  15   0   -5.80    4.60
  21 -15   0    1.70    4.80
 -15 -21   0  -14.10   13.00
  15  21   0    4.10    3.60
 -15 -21   0   -2.90    4.20
 -15 -21   0    0.30    4.00
 -17 -21   0    8.80   13.80
 -17 -21   0    0.90    5.00
  21 -17   0    5.30    5.70
  21 -17   0    8.90    4.70
  17  21   0    1.00    5.10
  17  21   0    6.60    4.30
 -21  17   0  -46.70   21.90
 -17 -21   0   -3.00    2.80
 -21  17   0    0.20    5.40
  21 -17   0   -6.00    4.50
 -17 -21   0    3.50    4.60
  21 -19   0   -2.40    5.90
 -19 -21   0   -2.30    3.00
 -21  19   0  -23.10   13.60
  19  21   0    9.50    5.70
 -19 -21   0  -31.00   15.60
 -19 -21   0   -0.40    5.60
 -21  19   0   -0.60    2.70
 -19 -21   0    8.60    5.30
  21 -19   0    4.90    5.40
  21 -19   0    5.10    5.50
 -21  19   0    1.80    6.20
 -21 -21   0   50.89   21.50
  21 -21   0   12.50    5.70
  21  21   0    8.60    6.40
  21 -21   0   14.70    7.20
  21 -21   0    6.70    6.50
 -21  21   0    6.20    7.20
 -21 -21   0    1.80    6.80
 -21 -21   0    9.10    5.90
 -21  21   0   -9.70   16.90
  21  21   0   12.10    6.40
  20 -22   0  456.15   35.40
  22  20   0  494.35   33.20
 -20  22   0  420.66   30.80
 -22 -20   0  466.85   31.60
 -20  22   0  472.35   36.60
 -20  22   0  441.66   31.30
  20 -22   0  425.56   32.20
 -22 -20   0  463.15   33.20
 -22 -20   0  467.25   31.00
 -22 -20   0  581.84   54.29
  22  20   0  503.75   31.30
 -20  22   0  414.26   49.70
  22  20   0  486.75   35.70
 -22 -20   0  523.65   31.70
  20 -22   0  492.35   31.10
  20 -22   0  419.96   34.10
 -22 -20   0  507.85   36.40
  20 -22   0  427.96   30.90
  22  20   0  521.35   31.10
 -18  22   0   19.50    6.80
  18 -22   0   13.40    5.90
  22  18   0    8.10    5.00
 -22 -18   0    9.00    5.60
 -18  22   0   -5.20   12.50
 -22 -18   0    7.30    6.30
 -22 -18   0  -20.40   14.40
  22  18   0    4.90    5.60
 -22 -18   0    6.00    3.30
  22  16   0  272.97   21.10
  16 -22   0  312.47   21.70
  22  16   0  285.37   23.70
 -22 -16   0  281.17   24.60
 -22 -16   0  295.57   21.80
 -16  22   0  355.96   35.80
  16 -22   0  349.96   23.40
 -22 -14   0    5.10    3.10
  14 -22   0   -3.00    2.30
 -14  22   0    4.30    2.50
 -14  22   0    4.10   11.90
  14 -22   0    4.00    4.50
  22  14   0    1.90    4.40
 -14  22   0    1.60    4.50
 -22 -14   0    0.50    5.50
  22  14   0    1.30    3.10
  22  12   0  140.49   13.10
  22  12   0  105.69   10.40
  12 -22   0  125.49    9.40
 -22 -12   0  100.49   10.80
 -22 -12   0  122.09   12.70
  22  12   0  121.79   10.20
 -12  22   0  134.89    9.70
 -12  22   0  155.88   24.40
 -22 -12   0  126.29   14.00
 -22 -12   0   98.99   17.50
 -22 -12   0  109.99   10.20
  12 -22   0  124.69   10.70
 -10  22   0  699.53   45.90
 -10  22   0  635.64   42.60
 -22 -10   0  690.83   45.90
 -22 -10   0  603.44   43.80
 -22 -10   0  719.43   53.09
  10 -22   0  603.04   42.40
 -22 -10   0  736.63   43.10
 -10  22   0  601.04   52.09
  -8  22   0  338.67   24.20
  -8  22   0  344.77   33.80
 -22  -8   0  379.36   24.70
  22   8   0  363.26   26.80
 -22  -8   0  357.76   26.00
   8 -22   0  383.46   26.80
 -22  -8   0  343.57   34.20
  -8  22   0  390.86   27.30
   8 -22   0  342.27   24.00
 -22  -8   0  360.96   27.70
  22   8   0  388.36   24.90
   6 -22   0   49.30    7.20
   6 -22   0   55.89    5.40
  -6  22   0   47.20   10.90
  -6  22   0   71.39    9.60
 -22  -6   0   81.39   14.20
  -6  22   0   53.69    5.60
  -4  22   0    3.40    3.80
 -22  -4   0  -11.60    9.00
   4 -22   0    2.00    3.70
  -4  22   0   -7.40    8.00
  -4  22   0    2.00    1.90
  22   4   0   -2.90    3.20
 -22  -4   0    4.10    4.60
 -22  -4   0   -2.90    2.40
   4 -22   0   -0.30    2.10
 -22  -2   0   -5.50    4.40
  -2  22   0    1.10    3.80
 -22  -2   0   -4.70    9.30
  -2  22   0    1.50    7.20
  22   2   0    1.60    3.80
  -2  22   0   -1.70    1.80
   2 -22   0    2.70    3.60
  22   0   0  188.28   16.40
 -22   0   0  206.48   17.90
 -22   0   0  180.78   14.10
   2  22   0  793.92   51.39
  -2 -22   0  782.42   55.89
 -22   2   0  706.83   57.09
  22  -2   0  740.43   51.09
  -2 -22   0  794.42   48.70
 -22   2   0  744.63   51.79
   2  22   0  742.03   48.60
  -2 -22   0  786.42   51.19
 -22   2   0  712.83   48.90
 -22   4   0 2118.09  131.59
 -22   4   0 2096.19  139.39
   4  22   0 2082.99  133.69
  22  -4   0 2219.08  133.79
  -4 -22   0 1870.41  131.09
   4  22   0 1961.20  131.29
  -4 -22   0 2178.58  133.99
  -4 -22   0 2043.30  138.09
 -22   4   0 2162.58  134.39
 -22   6   0   24.10    5.70
  -6 -22   0   11.50    8.40
 -22   6   0   29.20   10.60
  22  -6   0   24.20    4.80
   6  22   0   24.40    4.50
   6  22   0   19.80    5.50
  22  -6   0   31.60    6.50
  -6 -22   0   23.60    4.20
 -22   6   0   32.30    4.10
  -8 -22   0   78.69    6.60
  -8 -22   0   79.89   10.50
   8  22   0   81.29   10.70
  -8 -22   0   51.39   12.40
  22  -8   0   70.99    7.50
 -22   8   0   65.39    7.30
  -8 -22   0   82.09    7.10
  22  -8   0   56.69    9.00
 -22   8   0   59.69   13.80
  10  22   0   33.70    5.30
  22 -10   0   40.10    6.10
 -10 -22   0   21.80    5.80
 -22  10   0   30.80    6.20
 -22  10   0   17.60   10.80
 -10 -22   0   23.60   10.10
  22 -10   0   43.70    6.20
 -22  10   0   35.50    5.90
  22 -10   0   37.70    7.60
  10  22   0   25.90    7.30
  22 -10   0   30.40    5.80
 -10 -22   0   39.50    4.80
  22 -12   0  148.19   13.90
 -12 -22   0  152.48   11.20
  22 -12   0  133.89   12.20
 -22  12   0  144.19   16.40
 -12 -22   0  151.98   12.10
 -22  12   0  166.98   26.10
  22 -12   0  145.59   14.80
  12  22   0  161.38   11.80
 -22  12   0  157.38   11.80
 -12 -22   0  154.38   25.40
  22 -12   0  128.49   11.50
  12  22   0  151.28   15.00
  12  22   0  156.98   11.60
  14  22   0  358.86   23.80
 -22  14   0  354.36   28.10
 -14 -22   0  399.46   47.30
 -14 -22   0  344.67   23.30
  22 -14   0  324.87   26.50
  22 -14   0  352.46   24.10
  22 -14   0  327.47   25.10
 -14 -22   0  365.36   24.30
  14  22   0  367.46   23.90
 -22  14   0  286.47   36.70
  14  22   0  329.27   26.50
 -22  14   0  326.57   23.60
  16  22   0  703.43   44.90
  16  22   0  673.93   47.80
  16  22   0  652.23   44.90
 -16 -22   0  670.53   48.10
 -22  16   0  742.13   49.20
 -16 -22   0  683.03   44.60
  22 -16   0  716.03   45.30
  22 -16   0  678.63   46.30
 -16 -22   0  667.13   45.40
 -16 -22   0  692.63   57.09
  22 -16   0  662.93   47.70
 -22  16   0  698.53   58.29
 -18 -22   0  507.35   35.60
 -18 -22   0  560.54   50.59
  18  22   0  525.75   39.10
  22 -18   0  588.74   36.70
  22 -18   0  601.54   39.60
 -22  18   0  599.84   36.00
 -18 -22   0  528.95   39.60
 -22  18   0  574.44   40.80
 -18 -22   0  503.35   36.70
  18  22   0  500.55   36.20
  22 -18   0  525.25   37.90
 -22  18   0  473.25   49.90
 -20 -22   0   13.00   21.50
 -22  20   0   77.99   22.80
  20  22   0   50.39    8.80
 -20 -22   0   41.50    8.70
 -20 -22   0   54.09    6.20
  20  22   0   45.20    6.30
 -20 -22   0   53.49    7.90
  20  22   0   55.19    6.50
 -20 -22   0   54.39    6.40
 -22 -22   0   -2.70    7.40
  22  22   0    0.80    3.10
 -22  22   0    5.20    3.00
 -22  22   0    6.70    8.60
 -22 -22   0   -1.50    3.80
  22 -22   0   -7.30    8.20
 -22 -22   0    1.40    6.50
 -22 -22   0   11.90    6.20
  22 -22   0    3.30    3.10
  22  22   0    1.00    7.40
 -22 -22   0    4.50    2.50
  22 -22   0    1.90    2.30
  22  22   0    1.50    2.40
  22 -22   0   -2.90    7.20
 -22  22   0    0.90    2.90
 -22  22   0    3.10    2.30
  21 -23   0   15.80    8.40
 -21  23   0    7.80    8.30
  21 -23   0    3.80    7.30
  23  21   0   10.10    5.80
 -23 -21   0    1.00    2.30
 -23 -21   0   -0.20    3.90
  21 -23   0    2.00    3.20
 -21  23   0   -0.20    3.50
 -21  23   0    3.90    2.30
  23  21   0    3.40    2.40
 -23 -21   0    0.60    7.60
 -23 -21   0   11.20    6.30
 -21  23   0    4.50    2.90
  21 -23   0    3.70    2.30
 -23 -21   0   -2.90    6.10
  23  21   0   -3.80    7.20
  23  21   0    5.40    3.00
  19 -23   0   -1.20    5.90
 -23 -19   0    2.20    3.60
 -23 -19   0    6.30    7.00
  19 -23   0   15.50    6.90
 -19  23   0    3.30    6.50
 -19  23   0   -2.40    2.80
  23  19   0   -4.10    6.60
  19 -23   0   -2.00    2.30
 -19  23   0    7.80   18.20
 -23 -19   0   10.00    6.40
 -19  23   0    2.80    2.10
  23  19   0    2.60    2.40
  23  19   0   13.90    6.60
 -23 -19   0  -41.30   22.50
 -23 -19   0    2.00    2.30
 -19  23   0    4.00    3.10
  19 -23   0    8.70    5.40
 -17  23   0    0.40    2.50
 -23 -17   0    2.00    5.50
 -23 -17   0   10.00    6.70
 -17  23   0   18.80   13.40
  17 -23   0    1.60    5.30
  17 -23   0    2.10    4.70
 -17  23   0   -4.10    6.10
 -23 -17   0   -2.50    3.10
  17 -23   0   -1.40    5.60
  23  17   0  -12.30    5.20
  23  17   0   -0.20    4.70
 -23 -17   0    0.80   13.80
 -23 -15   0   -1.40   14.60
  23  15   0   -1.70    4.00
 -15  23   0   -0.20   11.20
 -23 -15   0   -1.50    5.60
  15 -23   0    6.00    4.60
  15 -23   0    5.50    5.00
 -15  23   0   -3.10    3.80
 -23 -15   0    4.00    5.50
 -23 -15   0   -4.80    4.30
  23  15   0   -3.30    4.80
 -15  23   0    2.90    5.10
  23  15   0    1.80    4.50
 -13  23   0   -3.00    4.30
 -23 -13   0   -6.10   31.80
  23  13   0    3.30    4.30
 -13  23   0   -5.50   17.60
  13 -23   0   -2.10    4.60
  13 -23   0   -4.30    4.20
 -23 -13   0   -4.30    4.70
 -23 -13   0    0.20    5.30
  23  13   0   -5.50    4.70
 -11  23   0   -4.80    4.00
  23  11   0   -3.40    4.40
  11 -23   0   -1.40    2.00
 -11  23   0    0.10    2.00
 -23 -11   0    8.00    4.90
 -11  23   0   -3.70   20.30
 -23 -11   0   -0.30    4.30
 -23 -11   0    8.60    5.50
 -23 -11   0   -9.00   11.20
 -23 -11   0   -3.60    2.70
  11 -23   0    5.50    4.00
  11 -23   0   -2.30    3.50
  23  11   0   -2.30    3.00
  23  11   0   -0.30    4.30
  23   9   0    1.90    4.00
 -23  -9   0   -2.10    2.60
   9 -23   0   -3.40    1.70
 -23  -9   0  -13.20    9.20
 -23  -9   0    2.20    4.80
   9 -23   0   -4.20    5.30
   9 -23   0   -0.40    3.60
 -23  -9   0    1.40    4.40
  -9  23   0   -4.00    3.40
  -9  23   0   -0.50    1.90
  23   9   0   -3.40    2.70
  23   9   0   -1.90    3.70
  -9  23   0  -11.10    8.70
 -23  -7   0    0.50    3.90
  -7  23   0   -6.70    8.30
 -23  -7   0  -14.80   10.20
  -7  23   0   -2.90    1.80
  23   7   0    2.30    4.00
   7 -23   0   -4.10    4.80
  -7  23   0    1.40    4.60
 -23  -7   0    0.40    4.30
   7 -23   0   -0.50    1.60
  23   5   0   -6.10    3.40
   5 -23   0    1.10    3.10
 -23  -5   0    0.40    5.70
 -23  -5   0  -15.00    8.10
  -5  23   0    2.80    8.50
   5 -23   0   -0.30    1.40
  23   5   0   -0.90    2.80
 -23  -5   0   -2.20    2.40
  -5  23   0   -3.50    1.80
  -5  23   0   -2.90    3.80
  23   3   0   -2.30    3.40
 -23  -3   0   -7.00   10.00
   3 -23   0    0.20    1.40
 -23  -3   0   -3.90    3.70
  -3  23   0    2.30    8.10
  -3  23   0   -0.90    3.60
  -3  23   0   -1.90    1.70
   3 -23   0   -1.80    3.60
 -23  -3   0   -1.10    2.40
   1 -23   0   -2.40    1.40
  -1  23   0   -1.90    3.60
  -1  23   0    3.80    8.10
  -1  23   0   -0.60    1.70
  23   1   0   -7.20    4.10
   1 -23   0   -4.80    3.20
 -23  -1   0  -17.30    9.50
 -23  -1   0   -4.60    3.70
  23   1   0   -3.90    3.60
 -23   1   0   -3.10    4.00
  -1 -23   0   -1.90    3.40
   1  23   0   -0.20    1.90
  23  -1   0   -6.30    3.50
   1  23   0    1.00    3.50
  -3 -23   0   -0.20    1.60
  -3 -23   0    3.60    4.10
 -23   3   0   -0.60    2.30
 -23   3   0   -2.20    9.10
  -3 -23   0   -4.40    7.30
   3  23   0   -0.60    3.90
 -23   3   0    2.10    4.20
  23  -3   0   -4.80    3.50
   3  23   0   -1.20    1.90
  -5 -23   0   -1.50    3.60
  -5 -23   0    1.00    2.60
  23  -5   0   -1.90    3.40
 -23   5   0    0.70    4.80
  23  -5   0   -2.30    3.10
   5  23   0    5.40    2.70
  -5 -23   0    1.60    1.70
 -23   5   0   -3.10    2.40
 -23   5   0    8.40    9.90
  23  -5   0    7.90    3.70
  -5 -23   0   -6.00    8.00
   5  23   0   -0.10    1.90
   5  23   0   10.80    4.10
 -23   7   0   -0.50    4.00
   7  23   0    1.50    2.00
   7  23   0    2.10    2.80
 -23   7   0   12.70   11.80
  -7 -23   0   -0.60    4.90
  -7 -23   0    0.50    1.70
  -7 -23   0    1.30    2.80
  23  -7   0   -1.80    2.70
  23  -7   0   -5.60    3.50
   7  23   0   -4.50    7.10
  -7 -23   0   -4.40   10.90
  23  -7   0   -1.50    3.30
 -23   9   0    0.10    5.20
  23  -9   0   -4.10    4.00
 -23   9   0   -2.60   10.80
  -9 -23   0   13.70    9.70
  23  -9   0   -3.00    5.50
  -9 -23   0   -2.40    4.00
   9  23   0    2.50    4.40
   9  23   0    1.30    5.40
 -23  11   0   -5.00    5.00
  11  23   0   -1.60    4.00
  11  23   0   -0.70    2.90
 -23  11   0   -1.30   10.60
  23 -11   0    2.60    5.50
 -11 -23   0   -6.40    4.00
  23 -11   0   -5.10    4.70
 -11 -23   0    4.10    3.20
  23 -11   0    1.10    3.70
  23 -13   0    0.60    4.10
 -23  13   0   -7.10    5.30
  23 -13   0  -10.80    5.60
  13  23   0   -5.20    4.80
  13  23   0    3.20    3.50
 -13 -23   0   -0.90    3.70
 -13 -23   0   -0.10    4.20
  23 -13   0   -1.70    4.20
  15  23   0    3.30    3.80
 -15 -23   0   -2.90    3.10
  23 -15   0   -6.20    5.30
  23 -15   0    1.00    4.60
 -23  15   0   -0.90    6.20
  15  23   0   -7.80    4.90
 -15 -23   0  -12.10   14.80
 -15 -23   0    5.20    4.50
  23 -15   0   -4.00    5.90
 -17 -23   0    8.50    5.10
 -17 -23   0   -1.90    3.00
  17  23   0   -3.10    5.50
  23 -17   0    6.80    5.30
  23 -17   0    8.80    5.50
 -23  17   0    4.10    2.80
 -17 -23   0    2.50   16.50
 -23  17   0  -22.80   13.80
  17  23   0   -0.90    4.30
  23 -17   0   -0.10    6.80
 -23  17   0    8.30    6.90
  23 -19   0    5.20    7.40
 -23  19   0   -2.20    2.90
  23 -19   0   -4.30    5.90
 -23  19   0   13.40   20.50
 -19 -23   0   -1.20    6.40
 -23  19   0   -3.40    6.90
 -19 -23   0    1.40   17.40
  19  23   0    0.00    6.40
 -19 -23   0   -9.70    7.30
  21  23   0   -4.20    2.70
 -23  21   0   -9.40    7.40
  21  23   0  -17.00    6.90
 -21 -23   0   10.80    7.20
 -21 -23   0   -4.50    2.10
  21  23   0    0.30    4.80
  23 -21   0   -7.90    6.70
 -23  21   0   -2.20    2.20
  23 -21   0   -0.60    5.70
 -23  21   0   -2.20    2.90
  23 -21   0   -4.80    2.60
 -21 -23   0    0.40    5.80
 -23  23   0   -2.10    2.70
 -23 -23   0   17.70    9.30
  23 -23   0   -4.90    2.30
  23 -23   0    5.90    5.80
 -23 -23   0    6.50    6.50
  23  23   0    3.40    2.50
 -23  23   0   -3.00    9.00
  23  23   0    7.50    6.00
  23  23   0   -0.30    2.70
  23 -23   0    4.40    7.90
  23 -23   0   -4.00    2.40
 -23 -23   0    1.20    2.60
 -23  23   0   -0.90    2.30
 -23 -23   0    0.80    2.60
  23  23   0    4.90    8.40
 -24 -22   0  169.68   22.20
  22 -24   0  183.58   14.00
  24  22   0  191.98   15.80
  22 -24   0  221.78   22.20
  24  22   0  177.38   14.40
 -24 -22   0  194.38   14.30
 -24 -22   0  192.18   16.50
  22 -24   0  217.88   16.30
  22 -24   0  187.08   14.10
  22 -24   0  199.68   21.90
 -22  24   0  197.18   14.00
  24  22   0  178.98   14.00
 -22  24   0  186.88   14.10
 -22  24   0  190.18   23.30
 -24 -22   0  173.58   14.00
  24  22   0  190.68   21.70
 -24 -20   0  803.82   55.19
  20 -24   0  910.21   54.59
 -24 -20   0  769.62   56.09
  24  20   0  804.72   54.39
  20 -24   0  965.20   61.79
  20 -24   0  881.71   55.69
  20 -24   0  910.71   54.99
  20 -24   0  911.81   59.39
  24  20   0  790.52   58.79
 -20  24   0  920.61   54.49
 -24 -20   0  746.33   56.39
 -24 -20   0  832.32   59.39
  24  20   0  810.62   54.89
 -24 -20   0  820.12   54.59
 -24 -18   0  246.38   26.40
  18 -24   0  221.68   17.10
 -24 -18   0  252.87   20.30
  24  18   0  265.87   20.50
 -24 -18   0  210.08   34.10
 -24 -18   0  255.97   18.10
 -18  24   0  263.17   24.80
  18 -24   0  247.88   17.30
  18 -24   0  233.68   21.20
 -18  24   0  234.98   17.40
 -18  24   0  225.68   17.00
  24  18   0  260.67   22.90
  18 -24   0  268.27   22.80
 -24 -18   0  271.27   17.70
  16 -24   0   24.90    6.00
  16 -24   0   16.40    6.50
 -16  24   0   34.30   15.70
 -16  24   0   19.80    7.20
 -16  24   0   14.40    3.30
 -24 -16   0   23.30    4.10
 -24 -16   0   25.50    7.50
 -24 -16   0   40.80   33.40
  16 -24   0   17.50    6.20
 -24 -16   0   24.80    4.00
  24  16   0   15.50    6.30
  14 -24   0  143.19   12.20
 -14  24   0  137.19   11.10
  14 -24   0  120.59   11.30
 -24 -14   0  139.99   11.70
  24  14   0  132.79   12.10
 -24 -14   0  139.19   12.70
 -24 -14   0  149.69   16.70
 -24 -14   0  214.58   38.60
 -14  24   0  161.38   16.50
  14 -24   0  173.78   15.70
  24  14   0  135.79   15.10
 -24 -12   0  456.85   32.80
 -24 -12   0  488.35   48.00
  12 -24   0  441.56   29.50
 -12  24   0  418.96   42.00
 -24 -12   0  383.96   29.90
  24  12   0  479.35   32.30
  24  12   0  386.56   29.60
 -12  24   0  481.15   29.00
 -24 -12   0  420.76   29.50
  24  12   0  440.76   29.30
 -10  24   0  395.76   28.10
  10 -24   0  391.86   27.90
 -24 -10   0  384.26   41.40
  24  10   0  392.26   30.40
 -24 -10   0  425.56   30.00
 -10  24   0  391.06   40.90
 -24 -10   0  413.16   29.30
  24  10   0  450.55   28.60
 -24 -10   0  487.85   32.50
  24  10   0  447.76   31.40
  10 -24   0  463.75   31.20
 -24 -10   0  453.55   28.70
  -8  24   0  160.18   15.30
 -24  -8   0  157.88   25.70
 -24  -8   0  150.08   12.00
 -24  -8   0  143.09   13.80
   8 -24   0  132.19   11.00
   8 -24   0  147.89   14.40
  24   8   0  160.98   12.00
  -8  24   0  161.78   24.30
  24   8   0  169.68   15.30
  24   8   0  149.49   12.20
 -24  -8   0  157.48   16.00
  -8  24   0  140.99   11.20
 -24  -8   0  165.58   14.50
  -6  24   0   38.60   15.40
   6 -24   0   30.00    4.20
 -24  -6   0   22.30   11.30
 -24  -6   0   24.50    6.20
  -6  24   0   29.80    4.70
  24   6   0   29.80    4.20
 -24  -6   0   26.70    4.00
  -6  24   0   27.50    5.60
  24   6   0   25.00    5.30
   6 -24   0   30.10    5.30
  -4  24   0   11.20    2.50
 -24  -4   0   18.30    5.60
   4 -24   0   19.80    5.10
  -4  24   0    7.70   10.30
 -24  -4   0    3.30    9.30
 -24  -4   0   11.40    3.20
  -4  24   0   15.30    4.80
  24   4   0   10.10    3.20
   4 -24   0    9.00    2.10
  24   2   0   -1.30    3.90
 -24  -2   0  -13.10   10.10
 -24  -2   0    3.60    4.60
  -2  24   0    1.90    4.90
  -2  24   0    5.60    2.10
  -2  24   0    3.60    8.90
   2 -24   0    2.90    1.80
   0  24   0  276.17   25.50
  24   0   0  245.28   18.50
   0  24   0  263.57   18.20
   0 -24   0  240.68   17.90
 -24   0   0  310.57   22.90
   0  24   0  271.37   18.20
  24   0   0  279.87   18.80
   0 -24   0  260.17   18.20
 -24   2   0  365.56   35.20
  24  -2   0  328.77   23.70
   2  24   0  348.77   23.60
 -24   2   0  396.06   27.70
   2  24   0  359.56   23.60
  -2 -24   0  362.66   32.50
   2  24   0  362.46   29.00
  24  -2   0  365.46   27.00
 -24   2   0  372.66   24.00
  24  -2   0  332.17   23.50
  -2 -24   0  330.37   23.50
  -2 -24   0  325.77   23.20
 -24   4   0  633.94   40.30
  -4 -24   0  588.04   45.00
   4  24   0  516.65   36.00
 -24   4   0  542.25   47.30
  -4 -24   0  496.55   35.80
  24  -4   0  595.64   36.40
  -4 -24   0  621.64   39.50
   4  24   0  514.95   36.10
  24  -4   0  555.94   36.30
  -4 -24   0  492.95   36.20
   4  24   0  598.34   39.40
  -6 -24   0   11.30    4.90
   6  24   0   12.30    2.40
  -6 -24   0   24.60   11.30
  24  -6   0   17.50    5.20
  -6 -24   0   11.00    2.30
 -24   6   0   30.20   13.50
  24  -6   0   14.80    3.40
   6  24   0   16.40    5.20
 -24   6   0   19.70    6.30
  -8 -24   0  192.58   16.60
  -8 -24   0  176.68   12.60
  24  -8   0  155.78   13.40
  -8 -24   0  183.28   13.30
  -8 -24   0  204.48   26.70
  24  -8   0  157.88   16.60
 -24   8   0  161.48   26.90
 -24   8   0  155.78   13.30
   8  24   0  189.18   13.00
 -24   8   0  163.78   17.80
   8  24   0  186.88   13.00
  24 -10   0    1.20    4.00
 -24  10   0  -10.30    5.60
 -10 -24   0   -4.10    3.90
 -10 -24   0   -1.40    2.20
  10  24   0   -1.20    4.00
  24 -10   0   -6.10    4.30
  12  24   0   33.80    7.60
 -12 -24   0   43.20    5.90
 -24  12   0   46.70    8.60
  24 -12   0   42.60   10.60
  12  24   0   39.20    6.70
  24 -12   0   40.20    7.40
 -12 -24   0   50.59   14.30
 -24  12   0   38.80    6.70
 -12 -24   0   42.40    7.20
  14  24   0   20.10    6.20
 -24  14   0   -9.50   14.10
 -14 -24   0   19.50    4.00
  14  24   0   16.20    3.70
  24 -14   0    3.20    7.40
 -14 -24   0    8.90    5.10
 -14 -24   0    3.40   12.70
  24 -14   0    4.90    5.30
  24 -14   0   16.60    5.30
 -16 -24   0    2.70    3.00
 -24  16   0    2.30   14.50
  16  24   0    0.00    5.60
  24 -16   0    7.10   11.60
 -16 -24   0   -8.60   14.50
 -24  16   0   -3.50    2.70
  24 -16   0    9.60    5.60
 -24  16   0   -0.70    7.00
 -16 -24   0    5.50    3.20
  24 -16   0   -1.20    5.60
 -18 -24   0   45.60    6.00
  18  24   0   46.90    6.20
 -18 -24   0   51.09    9.80
 -18 -24   0   35.30   22.60
  18  24   0   51.39    8.70
 -18 -24   0   40.00    7.10
  24 -18   0   55.29    9.30
 -24  18   0   73.29   11.20
 -18 -24   0   50.79    6.00
  18  24   0   52.49    6.30
  18  24   0   34.10    8.40
  24 -18   0   58.49   13.20
 -24  18   0   64.09   25.70
  20  24   0   14.50    5.60
  20  24   0    4.30    2.70
  24 -20   0   -7.20    7.00
  24 -20   0    4.30    2.40
  24 -20   0    1.20    5.80
  20  24   0    5.00    2.60
  24 -20   0   -0.70    2.40
 -20 -24   0    5.20    3.10
 -24  20   0    3.30    2.50
  20  24   0   -6.50    7.60
 -24  20   0    3.70    8.20
 -20 -24   0    5.20    2.40
  24 -22   0   64.39   10.30
  24 -22   0   75.39    7.40
 -22 -24   0   70.99   12.20
  24 -22   0   70.69    7.40
 -24  22   0   73.19    7.20
  22  24   0   53.29   10.70
 -24  22   0   68.19    7.10
  24 -22   0   51.69   10.70
 -24  22   0   56.39   12.20
 -24  24   0   38.30    5.60
 -24 -24   0   17.00   10.50
  24 -24   0   30.90    4.20
  24 -24   0   24.00    3.80
  24 -24   0   36.50    7.50
  24  24   0   37.20    5.80
 -24 -24   0   46.20    8.80
  24 -24   0   34.10   11.30
 -24  24   0   26.80    4.00
 -24  24   0   13.00   10.60
  24  24   0   28.90   10.60
  25  23   0   -0.60    2.40
 -23  25   0   -1.20    2.50
  25  23   0    0.70    5.80
 -23  25   0    1.50    2.40
  25  23   0   -4.90    2.60
  23 -25   0    2.70    2.60
 -23  25   0    2.80   10.30
 -25 -23   0    2.80    2.60
  23 -25   0   -2.80    2.20
  23 -25   0    2.50    5.80
 -25 -23   0  -12.60    8.80
  25  23   0  -12.10    9.80
 -25 -23   0   -3.70    2.60
 -25 -23   0   -1.90    6.40
  23 -25   0  -12.60    9.60
 -25 -21   0   -6.30    2.40
  21 -25   0   -4.60    2.30
 -25 -21   0    1.20    6.30
 -25 -21   0  -17.10    8.50
  21 -25   0   -0.20    5.60
  21 -25   0   -5.50    7.80
 -21  25   0   -3.20    2.30
  25  21   0   -1.00    5.30
 -25 -21   0   -4.50    2.50
 -21  25   0    0.10    8.60
  25  21   0   -0.50    2.80
  25  21   0  -11.00    8.60
 -21  25   0   -5.70    2.40
  25  21   0    0.40    2.30
  21 -25   0   12.10   10.00
  21 -25   0   -3.30    2.30
 -25 -19   0   -3.60    2.30
  19 -25   0   -1.10    2.10
  25  19   0   -3.40    2.60
  19 -25   0   -4.00    2.20
 -19  25   0   -1.60    3.00
  19 -25   0    6.80    9.00
  25  19   0    4.50    5.70
 -25 -19   0   -4.30    2.60
 -25 -19   0   -2.00    6.10
  19 -25   0   -1.00    5.30
 -19  25   0    0.70    7.60
 -25 -19   0   -2.10    8.30
 -19  25   0   -2.20    2.00
 -19  25   0   -3.90    2.90
  19 -25   0   -8.90    6.50
  25  17   0   -1.90    2.40
  25  17   0   -6.00    7.10
  17 -25   0    0.60    6.60
 -25 -17   0    2.60    7.60
 -25 -17   0   -1.30    3.40
  25  17   0    5.80    7.40
  17 -25   0   -7.00    6.60
  17 -25   0   -0.20    2.20
 -17  25   0   -2.70    1.90
 -17  25   0   -5.00    2.00
 -25 -17   0   -0.50    2.50
 -17  25   0   -3.90   10.10
  17 -25   0    3.10    6.00
 -25 -17   0    1.10    2.60
  17 -25   0   -2.20    2.20
 -25 -17   0  -13.20   26.10
  25  17   0   -2.70    2.50
 -15  25   0   -4.40    5.60
 -25 -15   0   -1.70    3.00
 -25 -15   0    0.40    5.00
  15 -25   0    7.90    5.00
  15 -25   0   -2.70    2.00
  25  15   0    4.00    5.20
  25  15   0   -4.50    5.60
 -25 -15   0   -4.50    2.00
 -25 -15   0    4.60   14.50
 -15  25   0    0.00    2.40
  15 -25   0   -2.10    5.30
 -15  25   0   -1.10    1.70
 -25 -15   0    2.60    6.40
 -15  25   0  -15.10   13.90
  25  15   0   -0.60    2.10
  25  13   0    2.90    4.90
  25  13   0   -2.10    5.10
 -25 -13   0   -8.60   15.70
 -25 -13   0   -3.40    5.40
  13 -25   0    3.10    4.50
 -13  25   0   -1.20    2.30
 -25 -13   0    2.60    5.00
  13 -25   0   -4.60    4.70
 -13  25   0   -4.60   13.00
 -13  25   0    1.40    5.60
 -11  25   0  -24.10   11.00
  11 -25   0    0.60    2.20
 -25 -11   0   -7.80    4.30
 -11  25   0   -4.50    4.40
  25  11   0   -1.40    4.60
  25  11   0   -0.50    4.40
  11 -25   0    1.30    4.00
 -11  25   0   -1.10    2.30
 -25 -11   0    0.10    5.60
 -25 -11   0   -9.70    6.40
  -9  25   0   -0.70    4.10
 -25  -9   0  -31.10   14.20
 -25  -9   0   -7.70    4.50
  25   9   0   -5.00    4.40
 -25  -9   0    3.70    5.30
   9 -25   0    0.50    4.20
  25   9   0    6.00    4.20
  -9  25   0   -2.30    2.10
  -9  25   0   -8.60    9.30
   9 -25   0    1.60    7.30
 -25  -9   0   -4.10    2.80
  25   9   0   -1.10    3.20
 -25  -9   0   -1.40    5.50
   9 -25   0   -1.60    2.00
 -25  -7   0   -6.20   12.20
   7 -25   0    2.60    3.70
 -25  -7   0    0.60    4.80
   7 -25   0   -2.10    2.70
  25   7   0   -2.80    4.30
  -7  25   0    4.50    4.10
  -7  25   0   -1.10   15.00
  -7  25   0   -3.50    1.90
 -25  -7   0   -2.40    5.00
  25   7   0    2.30    3.30
   7 -25   0   -2.00    1.70
 -25  -7   0   -4.10    2.80
   7 -25   0    1.50    3.80
  -5  25   0    6.90   10.00
   5 -25   0   -5.20    3.60
 -25  -5   0    1.50    4.40
  25   5   0   -1.40    2.80
   5 -25   0   -1.10    1.50
 -25  -5   0   -3.50    2.70
  25   5   0    1.60    4.50
  -5  25   0    1.60    1.90
  -5  25   0   -1.20    2.50
  25   5   0    3.50    3.10
 -25  -5   0  -18.10   11.90
  25   5   0    3.10    3.50
 -25  -5   0   -2.40    4.80
   5 -25   0    1.20    2.60
  -5  25   0    0.10    3.90
  -3  25   0    2.60    2.50
  -3  25   0    0.40    1.80
  -3  25   0    0.90    3.60
  25   3   0   -3.40    2.60
   3 -25   0    0.20    1.60
 -25  -3   0   -3.10    5.10
  25   3   0   -0.60    3.20
  25   3   0    4.20    4.10
 -25  -3   0    4.00   11.80
 -25  -3   0   -3.50    2.80
   3 -25   0    1.30    2.60
  -3  25   0   -3.10    9.50
   3 -25   0   -2.20    3.70
   1 -25   0   -1.50    2.70
  25   1   0    2.30    3.30
 -25  -1   0    2.70   18.30
  -1  25   0   -0.70    3.90
   1 -25   0   -1.30    1.60
  -1  25   0    0.40    1.70
  -1  25   0    2.80    2.60
 -25  -1   0   -4.50    2.70
   1 -25   0   -0.80    3.60
  25   1   0    0.60    4.30
  -1 -25   0    2.40    2.70
 -25   1   0    3.00   10.60
 -25   1   0    0.00    5.60
   1  25   0   -0.30    1.90
  -1 -25   0    1.60    1.60
  -1 -25   0    1.30    8.30
  -1 -25   0    0.60    4.00
 -25   1   0   -3.20    2.70
   1  25   0   -1.20    2.70
  25  -1   0   -4.90    4.00
   1  25   0    1.40    4.20
  25  -1   0    2.70    3.40
  25  -3   0   -3.60    3.00
  -3 -25   0    6.80    3.90
 -25   3   0    5.30    5.50
   3  25   0    1.00    3.30
 -25   3   0  -20.80   10.30
   3  25   0   -3.20    3.60
  -3 -25   0    7.10    8.70
  -3 -25   0    1.40    3.80
   5  25   0    1.10    2.80
   5  25   0   -2.30    2.00
  25  -5   0    3.10    3.70
 -25   5   0   -2.70    5.10
  25  -5   0   -0.20    4.60
   5  25   0   -2.10    3.80
  -5 -25   0    1.20    4.10
  -5 -25   0    4.30   10.00
 -25   5   0  -12.70   11.50
  -5 -25   0    1.50    2.90
  25  -7   0    6.80    4.00
  -7 -25   0   -1.50    1.90
 -25   7   0  -18.40   12.80
 -25   7   0   -5.00    5.40
  -7 -25   0    8.20   15.40
  25  -7   0   -1.70    4.60
   7  25   0   -1.60    2.20
   7  25   0    6.70    4.40
   7  25   0    4.00    2.90
  -7 -25   0    5.20    3.30
  -7 -25   0    0.80    4.20
   9  25   0    1.00    4.40
  -9 -25   0   -2.90    4.40
  -9 -25   0   -0.30    2.20
  -9 -25   0    1.50    3.30
 -25   9   0   -4.80    2.90
 -25   9   0  -10.00   14.00
 -25   9   0   -4.80    5.60
  -9 -25   0   23.20   12.40
   9  25   0    2.30    3.20
  25  -9   0   -2.40    4.30
  25  -9   0    0.50    4.10
 -11 -25   0   -4.00    2.60
  11  25   0    0.10    3.30
 -11 -25   0  -13.50   15.60
 -25  11   0   -3.10   15.00
 -11 -25   0   -3.40    4.60
 -11 -25   0    1.10    3.60
 -25  11   0   -3.90    5.90
  11  25   0   -5.60    4.60
  25 -11   0    2.40    4.60
  25 -11   0   -8.00    4.40
  25 -13   0   -5.70    4.90
  13  25   0   -5.60    3.30
  13  25   0    1.40    3.70
 -25  13   0  -15.20   14.90
 -25  13   0   -2.80    6.80
 -13 -25   0    0.10    3.20
  25 -13   0   -1.90    4.60
 -13 -25   0   -0.70    4.80
  13  25   0   -0.80    5.40
 -13 -25   0  -23.80   14.20
 -13 -25   0   -0.70    4.30
 -25  13   0   -1.80    2.90
 -15 -25   0    3.40    4.40
 -25  15   0    1.40    6.90
  15  25   0    0.60    5.80
 -15 -25   0  -12.40   18.10
 -15 -25   0   -4.70    3.00
  25 -15   0   -3.90    2.80
 -15 -25   0   -5.50    4.70
 -15 -25   0   -3.10    1.90
  25 -15   0   -3.80    4.60
  15  25   0    1.00    4.10
 -25  15   0  -25.90   16.00
  25 -15   0   -4.10    6.50
 -17 -25   0   25.00   21.40
  17  25   0   -2.50    2.20
 -17 -25   0    1.00    2.20
  17  25   0   -6.40    7.10
 -25  17   0  -11.50   12.10
 -17 -25   0    0.30    5.20
  25 -17   0   -0.50    5.50
  17  25   0    2.50    4.50
  17  25   0   -1.70    2.20
 -25  19   0   -3.40    7.80
  19  25   0   -6.90    6.90
  25 -19   0   -5.70    5.80
  25 -19   0   -3.50    2.00
 -19 -25   0    4.30    6.20
  19  25   0   -2.50    2.20
  19  25   0    2.00    2.50
  19  25   0    6.90    5.40
  25 -19   0   -2.10    7.40
 -19 -25   0    0.70    2.40
 -19 -25   0    3.50    2.40
 -25  19   0   -5.80    3.00
  21  25   0    0.20    8.50
  21  25   0    2.50    5.70
 -21 -25   0    6.60    6.50
  25 -21   0   -9.10    7.80
  25 -21   0   -5.50    2.30
  25 -21   0   -3.00    6.10
 -25  21   0   -7.60    8.10
 -21 -25   0   -1.00    2.40
  21  25   0   -0.20    2.50
 -25  21   0    0.90    2.50
 -25  21   0   -1.90    2.40
  25 -21   0   -5.00    2.20
  21  25   0   -1.00    2.50
 -21 -25   0   -2.30    2.50
  23  25   0    7.10    9.70
 -23 -25   0   -2.20    2.50
  23  25   0   -5.20    2.50
 -23 -25   0   -1.80    2.60
 -23 -25   0   -0.30    6.40
  25 -23   0   -0.40    6.30
  25 -23   0   -3.70    2.30
  25 -23   0  -12.00    9.60
 -25  23   0   -1.70    2.50
  23  25   0   -3.20    2.40
  23  25   0    1.20    5.70
  25 -23   0   -2.40    2.40
 -25  23   0   -0.50    2.40
 -25  23   0   -7.80   10.30
  25  25   0    0.50   12.00
 -25  25   0   -4.40    3.50
 -25 -25   0    0.20    3.00
 -25 -25   0   -4.40    7.20
 -25 -25   0   -5.30    2.60
  25 -25   0  -23.60   11.30
 -25  25   0   -2.10    3.00
 -25  25   0  -13.00   11.60
  25 -25   0   -1.00    3.40
  25  25   0   -2.70    6.20
  25 -25   0    4.60    6.50
  25  25   0    1.30    2.50
  25 -25   0   -0.40    3.20
  25  25   0   -2.40    2.90
 -26 -24   0   27.00    4.30
 -24  26   0   24.40   13.00
 -26 -24   0   45.70    9.20
 -24  26   0   40.40    5.90
  24 -26   0   33.30    5.10
 -24  26   0   27.30    4.50
  26  24   0   45.60    8.30
  24 -26   0   29.90    4.90
  24 -26   0   24.60   11.90
  26  24   0   33.30    4.80
 -26 -24   0    8.40   12.80
  26  24   0   38.50   12.50
  24 -26   0   44.50    8.10
  22 -26   0  102.19    9.50
 -26 -22   0  124.79   13.00
 -22  26   0  106.39    9.50
 -26 -22   0  121.69   10.20
  26  22   0  113.69   10.10
  26  22   0  119.39   12.00
 -22  26   0  112.39    9.50
 -26 -22   0  119.99    9.80
  22 -26   0   98.29   11.90
  22 -26   0   83.99   14.20
  22 -26   0  110.29    9.50
  26  22   0  126.19    9.80
 -22  26   0   96.19   14.90
  22 -26   0   98.19   15.80
  26  20   0   62.19    7.20
  20 -26   0   65.59    7.10
  20 -26   0   64.69   11.20
  20 -26   0   56.29   11.30
  26  20   0   46.50   10.60
 -26 -20   0   59.49    7.60
 -26 -20   0   65.39    7.20
 -20  26   0   82.49    7.30
 -20  26   0   60.79   12.10
  20 -26   0   72.59    7.10
 -26 -20   0   63.39   10.20
 -20  26   0   76.29    7.20
 -26 -20   0   49.99   11.60
  26  20   0   62.49    9.20
  26  20   0   60.99    7.20
 -18  26   0   13.70    3.10
  18 -26   0   22.90    6.70
  26  18   0   16.90    3.20
 -18  26   0   10.30    2.80
 -18  26   0   -1.30    8.40
  18 -26   0   -1.50    7.80
  18 -26   0   10.10    3.00
  18 -26   0   14.40    8.50
 -26 -18   0    9.30    8.40
 -26 -18   0   16.80    3.30
  26  18   0   15.00    3.40
 -26 -18   0   20.30    3.30
  26  18   0   14.70    8.10
  16 -26   0   66.59   13.60
 -26 -16   0   64.19   11.40
 -26 -16   0   61.19    8.70
 -26 -16   0   39.70    9.40
  26  16   0   44.00    6.60
  26  16   0   42.70    8.70
 -26 -16   0   46.70    7.20
 -16  26   0   56.49    6.10
  26  16   0   49.70    7.90
 -26 -16   0   41.10    6.20
 -16  26   0   36.40   10.20
  26  16   0   54.19   15.00
 -26 -14   0   32.50    8.10
 -26 -14   0   34.20    5.40
  26  14   0   26.70    3.80
 -14  26   0   20.00    3.10
 -14  26   0   -7.40   15.70
  14 -26   0   29.50    4.70
  14 -26   0   23.80    3.70
 -26 -14   0   38.00    7.30
  14 -26   0   26.40    7.20
  26  14   0   36.50    6.60
  26  14   0   35.30    7.80
  14 -26   0   25.50    6.00
 -26 -14   0   23.80   20.20
 -26 -14   0   21.50    4.10
 -14  26   0   26.90    7.20
 -26 -12   0   23.60    6.00
 -12  26   0   17.70   14.40
 -26 -12   0   17.00    3.90
  26  12   0   27.50    5.80
 -26 -12   0   22.30   16.90
  26  12   0   16.30    4.40
 -26 -12   0   21.50    7.30
 -12  26   0   28.00    7.30
  26  12   0   17.20    6.30
 -26 -10   0  174.88   13.20
 -10  26   0  216.68   29.60
  26  10   0  165.28   13.50
  10 -26   0  161.98   12.20
 -26 -10   0  175.08   18.30
  10 -26   0  186.88   17.10
 -26 -10   0  141.29   15.70
  26  10   0  190.98   17.10
  26  10   0  155.98   12.20
  10 -26   0  158.78   12.10
 -26 -10   0  169.28   14.00
  10 -26   0  160.68   13.40
   8 -26   0   16.00    3.60
   8 -26   0    9.00    4.80
  26   8   0    9.00    4.10
 -26  -8   0   14.70    5.90
  -8  26   0   15.30   12.30
  -8  26   0   10.20    2.40
 -26  -8   0   -8.30   12.70
 -26  -8   0   17.00    6.80
  26   8   0   17.90    4.70
  26   8   0   13.00    5.00
  -8  26   0    9.90    5.10
 -26  -8   0   14.00   10.50
   8 -26   0   13.70    4.20
   8 -26   0    6.90    2.00
   6 -26   0    0.10    1.70
  -6  26   0    3.40    2.80
 -26  -6   0  -24.70   21.00
  -6  26   0    4.30    4.50
  -6  26   0  -11.80    8.70
 -26  -6   0    1.60    5.20
   6 -26   0    1.70    2.90
  26   6   0   -2.10    4.40
 -26  -6   0    2.40    5.40
  -6  26   0    3.80    2.00
 -26  -6   0   -3.30    2.80
  26   6   0   -3.70    3.20
  26   6   0    4.50    4.60
  26   6   0    2.70    6.20
 -26  -4   0   62.79    7.90
  -4  26   0   46.30   22.70
  -4  26   0   61.09    6.20
   4 -26   0   65.89    6.50
  -4  26   0   50.99    6.20
  26   4   0   58.09    9.30
  26   4   0   72.99   11.10
   4 -26   0   70.29   10.30
 -26  -4   0   57.69    9.10
  26   4   0   47.80    7.10
 -26  -2   0  199.38   15.80
 -26  -2   0  227.18   20.10
  26   2   0  223.38   18.90
   2 -26   0  203.98   14.80
  -2  26   0  226.18   15.10
  -2  26   0  212.78   15.00
 -26  -2   0  176.98   26.10
  26   2   0  183.38   16.10
   2 -26   0  232.78   15.40
  26   0   0  119.59    9.20
   0 -26   0  115.29    9.10
   0  26   0  106.39    9.20
 -26   0   0  114.19   10.20
 -26   0   0  121.29   15.00
   0 -26   0   93.39    8.70
   0 -26   0   98.19   15.70
   0 -26   0  135.49   12.40
   0  26   0  102.39    9.00
  26   0   0  120.39   13.40
  -2 -26   0    6.50    3.90
  -2 -26   0    6.10    3.00
   2  26   0    6.00    4.00
  -2 -26   0    5.90    9.60
  26  -2   0    3.50    3.60
   2  26   0    2.20    2.30
  26  -2   0   -3.70    4.60
 -26   2   0   -6.60    5.00
  -2 -26   0    1.20    1.90
  -4 -26   0   13.70    2.70
   4  26   0   14.50    5.00
  26  -4   0   20.30    5.90
  26  -4   0   15.60    3.80
 -26   4   0   12.20    3.70
  -4 -26   0   20.90    5.10
 -26   4   0   22.40    6.80
 -26   4   0    7.60   12.90
   4  26   0   16.10    2.90
   4  26   0   22.50    4.20
  -4 -26   0   25.40   10.80
  -6 -26   0  108.19   13.10
   6  26   0  101.09    9.10
   6  26   0  103.19   13.40
  -6 -26   0  107.99   17.20
  -6 -26   0  114.39    9.40
  -6 -26   0   99.69    8.60
  26  -8   0  802.12   53.89
 -26   8   0  789.62   55.09
   8  26   0  831.62   54.09
  -8 -26   0  821.92   54.09
   8  26   0  780.02   50.49
 -26   8   0  762.62   64.99
  -8 -26   0  739.93   50.19
   8  26   0  783.02   50.79
  -8 -26   0  755.32   50.89
  26  -8   0  713.43   50.79
  -8 -26   0  866.81   62.99
 -26   8   0  782.92   52.39
 -10 -26   0   83.29    9.30
  10  26   0   95.59    8.70
  10  26   0   86.69   13.60
 -26  10   0   77.99   12.00
  26 -10   0  106.59   13.40
 -26  10   0  100.59    9.20
 -10 -26   0   84.99   22.10
 -10 -26   0   79.09   12.60
 -10 -26   0   89.89    9.00
 -26  10   0  100.59   20.80
  12  26   0   15.90    6.40
 -26  12   0    9.50    6.90
 -12 -26   0   15.30    5.80
 -12 -26   0   24.30    3.70
 -12 -26   0   37.90   15.30
 -12 -26   0   23.80    5.10
  12  26   0   26.50    5.10
  26 -12   0   10.50    6.10
  26 -12   0   13.80    5.60
  14  26   0   47.00    8.90
 -26  14   0   57.59    6.20
  14  26   0   69.39    9.00
 -26  14   0   23.60   19.60
  26 -14   0   48.80    8.80
  26 -14   0   52.29    6.50
  14  26   0   56.89    6.20
  26 -14   0   51.39    6.70
 -14 -26   0   53.39    6.00
 -26  14   0   49.80   10.00
 -14 -26   0   62.59    8.60
 -14 -26   0   55.09    7.00
 -26  14   0   46.20    7.50
 -14 -26   0   39.10    7.80
  14  26   0   49.90    6.40
 -14 -26   0   67.29   10.20
 -14 -26   0   46.80   21.00
 -26  16   0    4.80    2.50
  26 -16   0   -0.40    5.20
 -16 -26   0    5.10    5.20
  16  26   0   -3.00   10.90
 -16 -26   0    5.60    2.30
  26 -16   0   -3.00    2.50
 -16 -26   0   -2.50    5.80
 -16 -26   0    1.00    6.60
  26 -16   0    0.40    8.10
  26 -16   0    2.10    2.20
 -16 -26   0    1.20   19.50
 -16 -26   0    3.10    3.30
 -26  16   0   -8.80    8.10
  16  26   0    2.40    3.20
  16  26   0    2.20    2.40
  16  26   0    1.40    4.60
  18  26   0    0.70    2.30
  26 -18   0   -0.50    5.90
  26 -18   0   -2.60    2.10
  26 -18   0   -3.50    2.30
 -26  18   0   -1.50    3.30
 -26  18   0    1.00    2.40
  26 -18   0  -10.50    7.40
  18  26   0    9.20    7.80
 -26  18   0   -2.50    9.00
  18  26   0    0.00    2.30
 -18 -26   0    4.40    6.10
 -26  18   0   -2.20    2.30
  18  26   0   -0.30    5.00
 -18 -26   0    1.50    2.40
 -18 -26   0   -7.60    6.80
 -18 -26   0   -0.60    2.30
  26 -20   0   -9.70    8.10
 -20 -26   0    8.70    6.40
  26 -20   0    3.40    6.20
 -26  20   0    2.20    2.70
 -26  20   0    0.40    9.00
 -20 -26   0    4.00    2.70
  20  26   0    6.00    2.70
 -20 -26   0    8.00    2.90
 -20 -26   0   11.40    7.30
 -26  20   0   -1.40    2.50
  20  26   0    8.20    9.20
  20  26   0   10.00    5.70
  26 -20   0   -0.30    2.70
  26 -20   0    4.30    2.50
  20  26   0    1.40    2.60
  22  26   0   36.60    6.00
  26 -22   0   52.49    6.20
  22  26   0   38.90    7.60
 -22 -26   0   37.80    8.20
  22  26   0   30.90    4.60
 -22 -26   0   38.00    6.00
  26 -22   0   54.49    9.70
  22  26   0   34.00   11.00
 -22 -26   0   31.10    4.40
 -26  22   0   49.80    6.20
 -22 -26   0   22.00    8.90
 -26  22   0   45.90    5.90
  26 -22   0   32.90   10.70
 -26  22   0   13.40   11.10
  26 -22   0   42.70    6.10
 -24 -26   0    2.30    3.20
 -24 -26   0   -0.70    2.80
  26 -24   0   -3.30    2.90
 -26  24   0   -3.20    3.60
  24  26   0    1.40    3.10
  24  26   0   -0.20    2.50
  26 -24   0  -14.50   11.10
 -24 -26   0   -2.10    6.70
 -26  24   0   -1.70    2.70
 -26  24   0  -16.30   11.80
  24  26   0    1.70    6.20
  24  26   0   21.70   12.30
  26 -24   0   -2.10    3.20
  26 -24   0   -2.40    5.90
 -26 -26   0    1.00    2.90
 -26 -26   0    1.30    7.20
  26 -26   0   -1.00    2.50
  26 -26   0   -4.10    2.40
  26  26   0   -1.30    5.90
 -26  26   0   -3.90    2.40
  26  26   0    1.50    2.70
  26 -26   0   -3.40    6.20
 -26 -26   0   -2.00    2.50
 -26  26   0   -0.90    2.50
  26  26   0    2.90    2.60
  27  25   0    0.00    6.20
  25 -27   0   -4.10    2.40
  27  25   0    1.30    2.70
 -27 -25   0   -1.80    7.00
  27  25   0   -3.60    2.40
 -25  27   0   -2.50    2.50
  25 -27   0   -9.80    5.60
 -27 -25   0   -1.10    2.50
  25 -27   0   -2.20    2.40
 -25  27   0   -3.00    2.40
 -27 -25   0   -2.00    2.80
 -27 -23   0   -2.90    2.70
  23 -27   0    1.10    6.20
 -23  27   0    0.50    2.70
 -23  27   0   -2.10    3.00
  27  23   0    1.40    2.60
 -23  27   0   -0.30   12.30
  23 -27   0    0.60    2.70
  23 -27   0  -19.30   11.10
  27  23   0    3.20    2.80
 -27 -23   0  -18.80   11.30
 -27 -23   0    0.50    7.30
  23 -27   0   -4.70    2.50
  27  23   0    2.10    6.50
 -27 -23   0    0.90    2.70
  21 -27   0    0.30    2.40
 -21  27   0  -15.10   10.30
  27  21   0    2.60    5.80
 -27 -21   0   -5.40   10.50
 -27 -21   0   -0.90    2.60
  21 -27   0   -2.30    2.30
  27  21   0   -0.70    2.80
  27  21   0   -1.80   10.30
  21 -27   0   13.40   10.90
 -21  27   0   -1.50    2.40
  21 -27   0    8.80   10.30
  21 -27   0   -1.00    6.10
 -21  27   0   -3.40    2.30
  27  21   0   -1.80    2.50
 -27 -21   0    6.90    6.70
 -27 -21   0    1.00    2.90
  19 -27   0   -3.60    2.20
  19 -27   0   -3.80    9.70
  27  19   0    4.10    5.80
 -19  27   0   -5.60    2.20
 -27 -19   0   -8.50    8.50
 -27 -19   0   -3.60    2.50
  19 -27   0   -2.90    2.20
  19 -27   0   -3.30    5.10
  27  19   0   -3.40    2.60
 -27 -19   0   -4.20    2.60
 -19  27   0   -3.40    2.10
  27  19   0   -0.60    8.80
 -19  27   0    1.50    9.00
 -27 -19   0   -3.20    6.40
  19 -27   0   -1.60    8.60
  27  19   0   -1.80    2.30
  17 -27   0   -5.60    7.00
  27  17   0  -10.40    7.30
 -27 -17   0   -5.00    2.70
 -27 -17   0    8.70    6.40
 -27 -17   0   -1.80    8.40
  17 -27   0    5.30    5.30
  17 -27   0   -3.00    2.30
  27  17   0   -6.40    2.50
  17 -27   0   -8.30    6.80
  27  17   0    3.90    5.70
  27  15   0   -3.60    4.70
 -15  27   0    1.10    7.00
 -27 -15   0   -5.70    2.70
  27  15   0   -3.10    7.00
 -27 -15   0    2.00    7.30
  15 -27   0   -3.60    6.70
  15 -27   0    1.10    3.70
  15 -27   0   -0.60    5.60
  15 -27   0   -1.40    2.90
 -27 -15   0   -3.40    3.30
 -15  27   0   -2.70    1.90
  15 -27   0   -4.60    2.20
  27  15   0    4.40    5.20
  15 -27   0    6.90    7.10
  27  15   0   -3.70    2.40
 -27 -15   0   -5.10    7.20
 -15  27   0   -5.20    2.00
  27  13   0    2.20    4.80
  13 -27   0   -1.30    6.00
  13 -27   0   -2.80    4.00
  27  13   0   -2.20    2.20
 -13  27   0   -3.00    2.60
  13 -27   0   -1.80    3.30
  27  13   0    1.60    6.90
 -13  27   0   -4.10    1.80
  13 -27   0   -2.00    1.80
 -27 -13   0   -4.00    5.20
 -13  27   0    5.60    6.30
 -27 -13   0  -28.20   34.70
  13 -27   0   -3.20    1.80
 -27 -13   0   -4.70    2.20
 -27 -13   0  -11.50    7.00
  27  13   0   -1.60    3.90
 -13  27   0   -2.50    1.80
 -27 -13   0   -3.90    2.20
 -11  27   0   -1.10    1.70
  27  11   0    1.80    3.80
 -11  27   0   12.80   13.00
 -11  27   0   -0.50    5.70
  27  11   0    1.00    2.20
  11 -27   0   -1.00    1.80
 -27 -11   0   -3.40    6.20
 -27 -11   0    3.40    5.00
  11 -27   0   -1.70    5.10
 -27 -11   0   -3.00    2.00
  27  11   0   -0.50    4.20
 -27 -11   0    1.10    3.20
  27  11   0   -6.60    6.00
 -27 -11   0  -32.00   16.70
  11 -27   0    6.40    4.50
  11 -27   0   -5.30    2.90
 -11  27   0   -2.40    2.40
  27   9   0   -4.00    5.00
  -9  27   0    6.50    5.60
   9 -27   0    2.20    3.00
  -9  27   0   -2.30    3.10
 -27  -9   0    2.60   15.60
   9 -27   0   -0.40    4.70
 -27  -9   0   -8.60    5.60
  -9  27   0   -0.30   11.70
 -27  -9   0    3.80    6.80
   9 -27   0    0.50    3.80
  27   9   0    1.40    4.20
  27   9   0    2.60    3.40
 -27  -9   0    1.00    4.80
  27   7   0   -3.10    5.30
  -7  27   0  -12.30   10.30
 -27  -7   0  -23.20   15.70
   7 -27   0   -4.10    2.80
  -7  27   0   -1.70    2.90
   7 -27   0   -3.40    4.70
 -27  -7   0   -2.30    4.40
 -27  -7   0   -2.00    5.60
  27   7   0    3.20    3.70
 -27  -7   0   -0.70    5.80
  -7  27   0   -2.20    3.70
  27   7   0    6.40    4.50
 -27  -7   0   -5.30    3.20
   7 -27   0    1.70    3.70
  -5  27   0   -0.90    4.40
  27   5   0    0.70    4.50
   5 -27   0   -1.60    1.90
  -5  27   0   -2.00    2.60
   5 -27   0   -0.70    4.20
 -27  -5   0   -5.10    5.70
  -5  27   0    4.20   12.60
  -5  27   0    1.50    2.10
 -27  -5   0    8.90    5.40
   5 -27   0    3.80    2.80
  27   5   0   -6.30    3.40
 -27  -3   0    0.60    5.20
  -3  27   0    0.40    2.00
   3 -27   0    1.40    2.80
   3 -27   0    0.20    1.90
  27   3   0   -2.70    4.50
  27   3   0   -1.90    4.40
 -27  -3   0   -2.50    4.30
 -27  -3   0   -6.60   14.90
   3 -27   0    6.90    4.50
  -3  27   0    1.10    2.80
  -3  27   0    1.00    4.30
  27   3   0    4.20    3.50
  -1  27   0   -0.60    2.70
  27   1   0    1.40    3.50
  -1  27   0    3.70    4.60
  27   1   0   -2.10    4.20
   1 -27   0    0.50    2.80
   1 -27   0   -0.60    1.90
  -1  27   0    0.90    2.10
  27   1   0   -3.80    4.70
 -27  -1   0   -6.20    4.20
   1 -27   0   -2.20    4.60
 -27  -1   0   -7.70    4.70
   1  27   0    3.70    3.10
  -1 -27   0   -2.40    1.90
   1  27   0    0.80    4.40
 -27   1   0  -37.30   23.90
   1  27   0   -1.20    2.30
  27  -1   0   -5.70    4.30
 -27   1   0   -6.90    3.90
  -1 -27   0   -2.40    4.50
  27  -1   0   -4.10    3.40
  -1 -27   0    2.90    3.00
  27  -1   0   -7.10    4.60
 -27   1   0   -6.40    5.20
  -1 -27   0  -24.50   13.70
   3  27   0   -3.00    2.40
  27  -3   0    7.10    5.10
  -3 -27   0   -0.60    3.10
   3  27   0   -2.70    4.20
 -27   3   0  -21.90   14.30
  -3 -27   0    2.00    4.20
  27  -3   0    0.60    3.90
   3  27   0   -0.40    2.90
 -27   3   0   -3.00    5.10
  -3 -27   0  -12.60   10.60
  27  -5   0   -7.20    4.70
  27  -5   0    3.20    4.20
   5  27   0   -2.90    4.70
  -5 -27   0    2.00    4.90
 -27   5   0   16.00   23.40
  -5 -27   0    2.00    3.40
   5  27   0    2.30    3.30
   5  27   0   -1.40    2.40
   7  27   0    0.50    3.10
  -7 -27   0    2.30    3.40
  -7 -27   0   -0.80    2.60
  27  -7   0   -3.80    5.00
 -27   7   0   -0.10    6.60
  -7 -27   0  -27.80   12.60
  -7 -27   0    0.70    5.50
   7  27   0   -5.20    4.70
  27  -7   0    7.90    4.50
 -27   7   0    9.30   16.00
   7  27   0    1.40    2.50
  -9 -27   0   -1.10    2.90
  27  -9   0    0.20    5.50
   9  27   0   -0.60    5.40
 -27   9   0   -3.70    5.90
  -9 -27   0    4.70    4.00
  -9 -27   0   26.80   15.30
  -9 -27   0   -3.60    5.10
 -27   9   0   -7.90   14.30
   9  27   0    2.90    3.70
 -27   9   0   -3.20    3.00
   9  27   0   -6.60    4.60
 -11 -27   0    5.90    5.60
 -27  11   0   -9.00   16.80
  27 -11   0    2.30    6.40
  11  27   0   -1.30    3.70
  27 -11   0    5.40    5.20
 -11 -27   0  -14.40   16.50
 -11 -27   0   -2.90    1.80
  11  27   0   -3.00    1.80
 -11 -27   0   -2.00    3.80
  11  27   0   -7.40    5.80
 -27  11   0   -7.60    6.60
  27 -11   0   -5.90    3.20
  13  27   0    0.90    2.20
  13  27   0   -1.70    2.00
 -27  13   0    1.60    2.50
 -13 -27   0   -1.10    3.30
 -13 -27   0    4.00    5.30
 -27  13   0   -1.20    2.20
  27 -13   0   -2.00    2.30
 -13 -27   0   -0.80    2.10
 -13 -27   0   -6.80    5.30
 -13 -27   0   -3.90    2.00
 -27  13   0   -6.10    6.60
  27 -13   0    3.70    8.40
  13  27   0   -4.40    6.50
  27 -13   0   -9.50    6.60
 -13 -27   0    3.30   20.00
  27 -13   0    0.70    2.20
 -27  13   0   -5.10    3.40
  13  27   0    3.40    4.60
 -15 -27   0   -1.00    2.30
 -15 -27   0    2.90    5.30
 -27  15   0  -11.20    7.40
  15  27   0   -1.60    2.40
  15  27   0    8.60    4.50
  15  27   0   -3.60    7.40
  27 -15   0    2.20    8.40
  27 -15   0   -0.80    3.90
  27 -15   0    6.70    5.60
 -27  15   0    0.40    2.50
  15  27   0   -2.50    3.10
  27 -15   0   -4.00    2.80
 -27  17   0    5.10    9.60
  27 -17   0   -5.70    2.20
  27 -17   0  -18.50    7.40
  17  27   0   -1.20    7.80
 -17 -27   0   -6.90    6.70
 -17 -27   0   -1.30    2.30
  27 -17   0   -5.10    2.30
  27 -17   0   -4.30    5.50
  17  27   0   -2.10    2.30
 -17 -27   0   -3.30    2.20
 -27  17   0   -3.80    2.20
  17  27   0   -4.70    4.60
 -17 -27   0   -2.40    5.40
  27 -19   0   -0.30    5.80
  27 -19   0   -5.80    2.50
 -19 -27   0   -3.40    5.60
 -19 -27   0  -16.00    7.10
 -27  19   0   -2.50    2.30
  19  27   0   -0.10    4.80
  19  27   0   -5.50    2.30
  27 -19   0   -2.60    8.60
 -27  19   0   -4.90    2.50
 -19 -27   0   -0.90    2.40
  19  27   0   -2.60    2.40
 -27  19   0  -13.80    9.00
  19  27   0    0.50    8.40
 -19 -27   0   -3.40    2.50
  27 -19   0   -4.40    2.10
 -27  21   0   -1.00    2.50
  27 -21   0   -3.70    2.30
 -21 -27   0   -3.70    2.40
  27 -21   0    0.10   10.70
 -27  21   0    6.00   11.00
  27 -21   0   -4.30    5.90
  21  27   0   -2.20    9.90
  21  27   0   -3.20    2.60
 -27  21   0   -3.00    2.40
  21  27   0   -0.90    2.50
 -21 -27   0    7.40    9.00
  21  27   0   -0.80    5.40
 -21 -27   0   -0.70    2.50
 -21 -27   0   -5.30    6.30
  27 -21   0   -0.60    2.40
 -27  23   0   -1.70    2.60
 -23 -27   0   -3.60    9.10
  23  27   0   -2.20    6.60
  23  27   0    0.20    2.80
  27 -23   0   11.00   11.70
  23  27   0   15.20   11.50
 -23 -27   0   -1.20    2.50
 -27  23   0    1.60   12.90
 -27  23   0   -0.90    3.40
  27 -23   0   -3.10    2.70
  27 -23   0   -3.00    2.50
 -23 -27   0    0.60    7.10
 -23 -27   0   -1.80    2.70
  27 -23   0   -7.20    6.20
  23  27   0   -0.10    2.40
  27 -25   0   -1.50    2.40
  25  27   0   -1.10    2.70
 -27  25   0   -2.90    2.60
 -27  25   0   -5.20    2.30
 -25 -27   0   -0.10    2.70
  27 -25   0   -5.60    2.30
  25  27   0    0.40    2.40
 -25 -27   0   -3.90    6.80
  27 -25   0   -5.80    6.40
 -25 -27   0   -1.50    2.50
  25  27   0   -5.30    5.90
 -27  27   0   -0.70    2.40
  27 -27   0   -2.80    2.30
 -27 -27   0   -2.90    2.50
 -27 -27   0   -0.50    6.60
 -27 -27   0   -2.00    2.70
  27  27   0   -3.60    2.30
  27  27   0    1.80    6.00
  27 -27   0   -1.80    2.40
  27  27   0    1.20    2.70
  27 -27   0   -8.10    6.00
  28  26   0   10.90    3.20
 -26  28   0    8.00    2.80
 -26  28   0    8.00    3.10
  26 -28   0    9.60    2.90
 -28 -26   0   11.40    3.20
 -28 -26   0   16.90    7.90
  26 -28   0    7.90    2.70
 -28 -26   0   15.30    3.30
  28  26   0   14.00    2.90
  26 -28   0   17.00    7.00
  24 -28   0    5.80    2.70
 -28 -24   0   12.90    3.20
  28  24   0    7.60    3.20
 -28 -24   0    6.40    3.00
 -24  28   0    6.30    2.80
 -24  28   0    8.00    2.80
  24 -28   0    8.70    2.90
  24 -28   0   18.10    7.00
  28  22   0   43.50    6.80
  28  22   0   43.70    6.50
 -28 -22   0   37.10   14.50
 -28 -22   0   45.00    6.40
 -28 -22   0   43.30    7.00
 -22  28   0   68.69   14.50
  22 -28   0   66.29    6.80
 -22  28   0   56.29    6.80
  22 -28   0   57.89    6.50
  22 -28   0   48.90   13.50
  28  22   0   57.39   11.20
 -28 -22   0   57.69   10.90
 -22  28   0   63.19    6.80
 -28 -20   0   15.80    7.70
 -20  28   0   17.30    3.20
  20 -28   0    9.50    2.90
 -20  28   0   16.40    3.10
  28  20   0   10.90    3.50
  28  20   0   19.60    7.00
  20 -28   0   26.20   11.70
 -28 -20   0    4.30   16.20
 -20  28   0   16.40   11.90
  28  20   0    3.70   12.60
 -28 -20   0    8.20    3.30
 -28 -20   0   13.70    3.40
  20 -28   0   17.60   10.90
  20 -28   0   13.90    2.90
 -18  28   0    7.40    2.70
  28  18   0   18.40    6.50
  18 -28   0    8.20    2.70
  18 -28   0   14.90    9.30
  28  18   0   20.20    9.30
 -28 -18   0   13.30    3.20
  18 -28   0   14.30    6.20
  18 -28   0   12.00    8.90
 -18  28   0   19.40    9.90
 -28 -18   0    4.90    8.80
  28  18   0   11.80    3.00
  18 -28   0    7.30    2.50
  28  18   0    8.80    3.00
 -28 -18   0    8.10    3.10
 -28 -18   0   20.90    7.00
 -18  28   0    7.00    2.70
 -28 -16   0  200.18   23.20
 -28 -16   0  216.88   16.10
  16 -28   0  227.78   15.70
 -28 -16   0  215.28   15.80
 -16  28   0  263.87   24.80
  28  16   0  203.48   15.80
  28  16   0  193.18   17.30
 -16  28   0  227.38   15.70
  16 -28   0  230.28   15.70
 -16  28   0  241.78   15.60
  16 -28   0  205.48   17.60
  28  16   0  195.58   22.50
  16 -28   0  244.78   21.00
  28  16   0  208.08   16.00
 -14  28   0  151.88   18.80
  14 -28   0  132.59   15.80
 -28 -14   0  144.79   13.50
  14 -28   0  119.29   10.90
 -28 -14   0  172.78   19.30
  28  14   0  155.18   12.90
 -14  28   0  138.09   11.90
  28  14   0  159.08   11.30
  14 -28   0  130.29   11.00
  14 -28   0  132.99   10.90
 -14  28   0  130.59   10.70
  14 -28   0  136.89   12.50
 -28 -14   0  146.19   11.60
  28  14   0  143.49   11.40
  14 -28   0  145.79   18.30
  28  14   0  146.29   18.60
  12 -28   0   33.50    5.60
  28  12   0   25.50    6.80
 -28 -12   0   47.90    8.00
  28  12   0   31.90   14.60
  12 -28   0   18.20    9.70
  12 -28   0   44.60    7.10
  12 -28   0   34.80    5.10
 -12  28   0   19.10   11.60
 -28 -12   0   29.00    8.20
 -12  28   0   40.80    6.50
  28  12   0   41.60    5.60
 -12  28   0    5.90   15.10
 -12  28   0   37.30    5.50
 -12  28   0   41.40    5.00
 -12  28   0   31.20    5.90
 -28 -10   0  110.79    9.10
  10 -28   0  103.89    9.70
 -28 -10   0   72.99   15.10
 -28 -10   0   91.49   25.40
 -28 -10   0  134.29   16.30
  10 -28   0  131.19   14.90
  10 -28   0  110.59    8.50
  10 -28   0  106.19    8.50
  28  10   0   97.19   10.10
 -10  28   0  109.49    9.40
 -10  28   0   97.69    8.30
  10 -28   0   96.19    8.80
  28  10   0  104.39    9.10
 -10  28   0  139.49   15.70
 -10  28   0   96.69    9.00
 -10  28   0   77.39   22.80
 -28 -10   0  111.19   10.70
 -10  28   0   97.59    8.90
  28  10   0  107.69    9.20
 -28 -10   0   95.69    9.90
 -28  -8   0  -11.20   16.80
  -8  28   0   21.80    2.80
   8 -28   0   17.40    2.90
  -8  28   0   18.80    3.20
 -28  -8   0    6.90    7.00
 -28  -8   0   13.10    2.80
  28   8   0    8.20    6.30
  -8  28   0   25.60    6.90
   8 -28   0   24.20    6.40
  28   8   0   12.30    3.10
 -28  -8   0   10.00    5.10
  28   8   0   16.10    4.80
  -8  28   0   19.70   15.50
 -28  -8   0   12.80    7.10
  28   8   0   16.00    4.40
 -28  -6   0  169.08   17.60
  -6  28   0  190.08   13.70
  -6  28   0  218.78   19.10
  -6  28   0  187.18   13.80
  -6  28   0  259.47   39.10
   6 -28   0  190.08   13.90
 -28  -6   0  168.38   14.50
   6 -28   0  198.48   16.00
 -28  -6   0  181.08   19.60
  28   6   0  165.48   13.90
  28   6   0  188.18   18.60
   6 -28   0  207.18   18.20
 -28  -4   0  228.78   38.90
  -4  28   0  279.77   17.70
   4 -28   0  295.47   22.30
   4 -28   0  272.27   17.70
 -28  -4   0  221.38   18.20
   4 -28   0  235.48   17.20
  28   4   0  245.68   22.00
 -28  -4   0  244.78   20.60
 -28  -4   0  237.98   22.80
  28   4   0  216.88   17.40
  -4  28   0  249.78   17.80
   2 -28   0  321.17   22.00
  28   2   0  283.87   21.80
 -28  -2   0  281.67   40.80
   2 -28   0  289.87   21.50
  -2  28   0  333.37   22.00
 -28  -2   0  299.97   22.50
   2 -28   0  373.46   26.20
  28   2   0  320.17   25.90
 -28  -2   0  363.06   27.70
  -2  28   0  373.16   26.50
 -28   0   0  338.97   23.10
 -28   0   0  342.47   41.20
 -28   0   0  369.16   28.40
  28   0   0  345.87   26.70
  28   0   0  345.07   22.70
   0 -28   0  309.57   34.60
   0  28   0  301.57   22.50
   0  28   0  350.36   26.70
   0 -28   0  291.57   22.50
   0 -28   0  345.17   26.50
  -2 -28   0   21.40   11.80
  28  -2   0    3.30    5.40
  -2 -28   0    4.20    3.70
  28  -2   0    8.10    4.50
   2  28   0    6.80    5.50
 -28   2   0    1.90    3.50
  -2 -28   0    3.00    2.30
  -2 -28   0   11.90    5.30
 -28   2   0   -1.80    6.10
   2  28   0    6.00    3.60
   2  28   0    2.10    4.10
 -28   4   0   11.90    7.00
  28  -4   0   17.70    5.10
  -4 -28   0   14.20    5.70
  28  -4   0   11.10    6.30
   4  28   0   20.20    6.10
  -4 -28   0    0.70   11.80
  -4 -28   0   22.20    4.10
  -6 -28   0  318.17   21.70
 -28   6   0  299.97   40.60
  -6 -28   0  326.67   37.40
 -28   6   0  305.07   22.10
  -6 -28   0  330.97   22.10
   6  28   0  343.67   21.90
  28  -6   0  284.07   25.90
  28  -6   0  279.57   22.10
 -28   6   0  287.27   27.40
  -6 -28   0  339.67   26.20
  28  -8   0  952.30   64.09
  -8 -28   0  939.41   59.49
 -28   8   0  998.60   59.79
  -8 -28   0  962.30   63.69
  -8 -28   0  994.10   75.49
   8  28   0  912.81   63.59
  28  -8   0  960.30   61.49
 -28   8   0  902.11   64.79
  -8 -28   0  843.92   60.19
   8  28   0  883.61   59.99
 -28   8   0  936.21   60.09
   8  28   0  913.61   59.39
 -28   8   0  935.71   74.19
  28  -8   0  891.61   60.19
  10  28   0  125.39   16.90
 -10 -28   0  118.19   16.80
  28 -10   0  126.09   17.30
 -28  10   0  162.08   11.30
  10  28   0  138.69   10.80
 -28  10   0  114.99   18.70
 -10 -28   0  135.19   10.80
 -10 -28   0  155.58   15.20
 -28  10   0  103.09   35.80
  28 -10   0  161.98   11.40
 -10 -28   0  111.89   24.60
 -10 -28   0  134.49   10.90
 -28  10   0  150.18   12.20
  10  28   0  136.89   11.00
 -10 -28   0  128.79   11.70
  28 -10   0  150.98   11.10
 -12 -28   0  365.26   24.10
 -28  12   0  345.67   24.10
  28 -12   0  379.06   24.50
 -12 -28   0  366.86   25.60
 -28  12   0  335.17   24.80
  12  28   0  357.16   25.20
  12  28   0  384.56   25.20
 -28  12   0  354.06   32.80
  28 -12   0  344.87   24.20
 -28  12   0  381.86   26.10
 -12 -28   0  382.56   47.90
  12  28   0  368.06   24.20
  28 -12   0  319.97   30.40
  12  28   0  355.16   38.60
  28 -12   0  348.17   25.50
 -12 -28   0  327.47   34.70
  28 -14   0  465.75   32.60
 -28  14   0  512.95   33.20
 -14 -28   0  444.96   31.40
  28 -14   0  437.36   36.80
 -28  14   0  484.85   31.40
  14  28   0  504.35   31.30
  28 -14   0  480.65   31.50
 -14 -28   0  481.45   31.30
  14  28   0  469.65   31.50
  14  28   0  443.76   36.60
  28 -14   0  517.55   31.60
 -14 -28   0  440.96   32.50
  14  28   0  456.35   32.10
 -28  14   0  462.95   38.10
 -28  16   0   53.09   11.10
  16  28   0   52.59    8.10
  16  28   0   31.70    9.60
  28 -16   0   55.69   10.50
 -16 -28   0   53.89    9.10
  16  28   0   58.89    6.60
  16  28   0   51.09    6.50
 -16 -28   0   49.50    6.30
 -16 -28   0   47.60    6.00
 -18 -28   0   -5.80    7.30
  18  28   0    2.10    2.70
 -28  18   0    2.20   10.30
  18  28   0   -3.60    9.30
  28 -18   0    3.70    2.50
  18  28   0    4.30    2.60
 -18 -28   0    3.00    2.80
  28 -18   0    4.50    2.70
 -18 -28   0    4.20    2.60
 -28  18   0    1.00    2.50
 -28  18   0    0.50    2.60
 -18 -28   0    8.80    6.10
  18  28   0    5.50    5.30
  28 -18   0    4.70    6.00
  28 -18   0   10.90    9.30
  20  28   0   21.20    3.60
  28 -20   0   17.20    3.40
  20  28   0   28.20   14.10
  20  28   0   21.80    3.70
 -20 -28   0   23.00    3.60
  28 -20   0   16.90   10.70
 -20 -28   0   23.40    3.50
 -28  20   0   20.70    3.50
 -28  20   0   18.90    3.50
  28 -20   0   33.70    7.80
  20  28   0   31.90    6.70
  28 -20   0   21.80    3.60
 -28  20   0    0.80   12.50
 -20 -28   0   22.40   14.50
 -20 -28   0   30.90    7.60
 -28  22   0   11.90    3.20
 -22 -28   0    6.60    2.90
  28 -22   0   12.60    3.10
  28 -22   0   23.00    7.30
 -22 -28   0   -5.10    9.90
 -28  22   0   13.90    3.10
 -22 -28   0    8.90    2.90
  28 -22   0   18.70   12.00
  28 -22   0   12.20    3.00
  22  28   0   10.50    7.80
  22  28   0   17.70   12.70
  22  28   0   10.20    3.20
  22  28   0    7.20    2.90
 -22 -28   0   16.00    8.70
 -24 -28   0    9.30    3.00
 -24 -28   0    6.00    7.50
  24  28   0   14.00    3.00
 -24 -28   0   10.40    3.30
 -28  24   0   11.70    3.00
  28 -24   0    8.80    3.10
  24  28   0   12.30    3.40
  24  28   0   19.20    6.90
 -28  24   0    6.70    2.80
  28 -24   0    9.80    6.90
 -26 -28   0   -0.60    2.60
  28 -26   0   -0.30    2.40
 -28  26   0   -0.80    2.40
 -26 -28   0   -6.00    6.80
  28 -26   0   -0.20    2.50
 -28  26   0   -3.20    2.70
  26  28   0    0.60    2.60
  28 -26   0   -2.80    6.60
  26  28   0   -2.20    2.40
  26  28   0    1.70    6.20
 -26 -28   0    0.00    2.80
  28  28   0   11.80    3.50
  28 -28   0   21.40    3.50
  28 -28   0   18.50    3.10
 -28 -28   0   23.90    8.20
 -28 -28   0   12.40    3.60
  28  28   0   19.10    7.20
 -28  28   0   24.60    3.60
  29  27   0    3.00    2.90
  27 -29   0    5.50    6.90
  27 -29   0    3.70    2.60
  27 -29   0    4.00    2.30
 -27  29   0    2.90    2.70
 -29 -27   0    2.60    2.90
  29  27   0    2.50    3.10
 -29 -27   0   13.50    7.70
  29  27   0    6.40    6.60
 -29 -27   0    5.80    3.00
 -27  29   0    4.30    2.50
 -25  29   0    0.30    2.40
  29  25   0    0.80    2.50
 -29 -25   0   -1.40    2.60
 -29 -25   0    2.70    7.20
 -29 -25   0    0.90    2.80
  29  25   0    2.40    5.90
  29  25   0   -4.10    2.50
  25 -29   0   -1.20    2.30
  25 -29   0   -0.40    5.90
 -25  29   0   -4.00    2.50
  25 -29   0   -3.30    2.30
 -23  29   0   -2.80    2.30
 -29 -23   0   14.30    7.90
 -23  29   0   -4.40    2.30
 -29 -23   0   -2.20    2.60
  29  23   0    1.60    6.20
  29  23   0    1.00    2.60
  23 -29   0   -0.90    6.00
 -29 -23   0   -0.10    2.80
  23 -29   0   -2.20    2.30
  23 -29   0   -4.30    2.30
  29  21   0   -0.40   17.30
 -29 -21   0    3.60    9.10
  29  21   0   -0.90    2.70
 -21  29   0   -3.30    2.30
 -21  29   0  -21.40   14.10
 -29 -21   0   -1.10    2.60
 -29 -21   0   -2.30    2.80
  21 -29   0    0.40    7.10
 -21  29   0   -1.70    2.30
  21 -29   0   13.10   15.00
  21 -29   0   -1.00    2.30
  21 -29   0   -1.80    2.40
  29  21   0   -0.80    2.60
  21 -29   0    0.30   12.20
  29  21   0   -4.20    7.60
  19 -29   0   -3.40    2.20
 -29 -19   0   -5.60    2.90
  19 -29   0   -5.00   15.10
 -19  29   0   -5.20    2.30
  29  19   0   -2.70    2.70
  19 -29   0   -7.40    5.40
 -29 -19   0  -11.50   15.10
 -19  29   0   -4.20    2.00
 -29 -19   0   -3.50    2.40
 -19  29   0   -0.10   17.50
 -29 -19   0    3.80    6.60
  29  19   0   -6.10    5.60
  19 -29   0  -16.10   13.90
  17 -29   0    0.80    5.60
 -29 -17   0   -3.90    2.80
  29  17   0   -7.40    9.30
 -29 -17   0  -12.90    9.20
 -17  29   0   12.30    9.40
 -17  29   0   -1.90    2.10
 -17  29   0    1.10    3.90
  17 -29   0   -4.40    2.10
  17 -29   0   -3.70    9.40
  29  17   0    2.00    5.60
  17 -29   0   -0.80    2.20
  17 -29   0   -1.50    8.90
  29  17   0   -5.40    2.40
 -29 -17   0   -7.50    5.90
  29  15   0   -4.50    2.50
  15 -29   0   -6.60    8.00
 -15  29   0   -3.30    8.20
  29  15   0    7.70    5.40
  15 -29   0   -3.90    2.10
 -15  29   0    2.00    4.00
 -29 -15   0  -11.00    8.50
  15 -29   0   -4.60    3.90
  29  15   0    7.70    8.70
 -15  29   0   -1.00    2.10
  15 -29   0   -4.70    2.20
  29  15   0   -0.80    6.00
 -29 -15   0   -6.10    2.60
 -15  29   0   -5.00    2.10
  29  15   0   -5.50    2.40
  15 -29   0  -15.30    7.30
  15 -29   0    7.50    5.10
 -29 -15   0   -2.60    2.60
 -29 -15   0    7.70    6.20
  13 -29   0    2.70    4.70
  13 -29   0    7.10    4.70
  13 -29   0  -15.90    6.80
 -13  29   0    2.80    3.90
  13 -29   0   -5.10    2.00
  29  13   0   -6.00    7.90
 -29 -13   0   -6.70    2.50
  29  13   0   -1.10    4.60
  29  13   0   -2.90    9.00
 -29 -13   0    6.50    5.70
 -29 -13   0  -16.70    7.90
 -13  29   0   -3.30    2.10
 -29 -11   0    4.20    5.80
 -11  29   0    6.30    3.70
  11 -29   0    1.30    2.00
  11 -29   0    7.30    8.60
 -29 -11   0   -0.70    3.50
 -11  29   0   -2.00    1.70
 -29 -11   0   -1.50    2.40
 -11  29   0   -3.00    3.90
 -29 -11   0   -9.50    7.60
  29  11   0    6.90    4.90
  11 -29   0    1.10    3.80
  11 -29   0   -9.50    6.30
  29  11   0   -2.60    2.90
 -29 -11   0    4.60    3.20
  11 -29   0    0.70    3.40
  29  11   0   -4.10    7.40
  29  11   0    5.80    6.90
 -11  29   0   -2.40    2.20
 -11  29   0   -0.50    6.30
  29   9   0   -0.40    2.60
   9 -29   0    6.50    4.30
   9 -29   0    0.80    3.30
 -29  -9   0   -5.50    2.80
  29   9   0   -1.00    6.50
  29   9   0   -2.50    2.20
 -29  -9   0   -7.10    8.50
  -9  29   0    1.80    3.50
 -29  -9   0   -2.70    8.00
  -9  29   0   -2.10    2.40
   9 -29   0   -4.20    1.80
  -9  29   0   -2.30    1.80
   9 -29   0   -3.10    1.80
  29   9   0    7.00    4.40
  29   9   0    1.70    4.40
   9 -29   0  -11.60    6.50
 -29  -9   0   -0.80    5.30
  -9  29   0  -22.30   12.90
 -29  -9   0   -3.50    2.20
  -9  29   0  -12.10   16.00
  -7  29   0    0.50    1.90
   7 -29   0    2.10    3.30
 -29  -7   0    5.60    7.20
  -7  29   0    1.70    3.30
  -7  29   0   -0.10    6.10
  -7  29   0   -1.40    1.70
  29   7   0    1.40    4.00
   7 -29   0   -0.20    1.80
  29   7   0   -7.30    5.90
  29   7   0    0.20    2.30
  29   7   0   -0.20    2.10
 -29  -7   0   -2.80    2.20
 -29  -7   0   -1.10    2.30
   7 -29   0   -0.40    1.80
 -29  -7   0   -3.20    7.70
  -7  29   0   -2.90    2.30
  -7  29   0   40.00   18.00
   7 -29   0   -1.40    5.20
  29   5   0   -2.00    2.10
 -29  -5   0    3.10   19.90
  -5  29   0   -0.60    5.00
  29   5   0   -2.00    2.30
   5 -29   0   -1.10    3.00
  -5  29   0   -0.60    1.50
  29   5   0   -1.20    3.70
 -29  -5   0  -10.70    5.90
 -29  -5   0   -4.10    2.00
   5 -29   0    0.50    1.60
 -29  -5   0    7.00    7.20
 -29  -5   0   -5.50    3.40
  -5  29   0    1.20    2.40
  -5  29   0    1.10    2.90
   5 -29   0   -3.70    5.10
  29   5   0   -6.90    6.00
  -3  29   0   -7.10    5.20
   3 -29   0   -3.30    5.50
  -3  29   0   -0.40    3.00
 -29  -3   0   27.20   18.00
 -29  -3   0   -3.90    3.30
  29   3   0    6.40    3.90
 -29  -3   0   -2.70    2.10
 -29  -3   0   -6.00    6.10
   3 -29   0   -0.30    1.60
  29   3   0   -6.30    5.80
   3 -29   0    3.50    3.30
  -3  29   0   -2.20    2.30
  -3  29   0    2.00    1.60
 -29  -3   0   12.80    6.40
  29   3   0    2.00    2.50
  -1  29   0   -1.30    3.10
  -1  29   0   -3.20    2.40
  29   1   0    6.50    4.20
 -29  -1   0   -5.90    3.10
  29   1   0    3.50    6.40
  -1  29   0   -1.80    1.70
 -29  -1   0   -4.90    6.30
 -29  -1   0   -0.10    2.10
   1 -29   0   -2.20    1.90
   1 -29   0    0.30    3.10
   1 -29   0   12.10   13.40
  -1  29   0    0.60    5.70
   1 -29   0   -7.10    4.80
 -29  -1   0   26.40   16.30
  29  -1   0    1.90    4.10
   1  29   0   -0.40    1.80
  29  -1   0   -3.30    6.60
  -1 -29   0   -5.50    5.00
   1  29   0   -4.80    2.40
 -29   1   0   -1.70    3.40
  -1 -29   0    0.10    3.40
   1  29   0    5.10    3.30
  -1 -29   0   -5.00    2.80
   1  29   0    4.80    5.90
 -29   1   0   -8.40    6.30
  -1 -29   0   -8.40   14.60
  -1 -29   0   -2.70    1.90
 -29   1   0    0.50    2.20
  -3 -29   0   -1.60    1.80
  29  -3   0   -3.00    4.30
   3  29   0   -1.80    3.30
  29  -3   0   -3.10    2.60
  -3 -29   0    0.30    5.70
 -29   3   0   -3.90   15.90
   3  29   0   -3.00    2.60
  29  -3   0   -2.50    6.10
  -3 -29   0   -1.90    3.40
 -29   3   0   -6.80    6.80
   3  29   0   -1.30    1.70
  -3 -29   0   -0.50   14.50
 -29   3   0   -2.30    2.10
   3  29   0   -2.10    5.80
 -29   5   0  -10.50   18.30
   5  29   0   -0.60    1.80
   5  29   0   -3.40    6.20
  29  -5   0   -1.90    6.50
  -5 -29   0   -1.90    1.80
  29  -5   0    8.70    5.10
   5  29   0   -0.10    3.50
  -5 -29   0   -9.00    5.40
  -5 -29   0    0.30    3.80
 -29   5   0   -0.10    6.80
  29  -5   0   -5.40    2.20
  -5 -29   0    7.20   16.10
  -7 -29   0    3.30    6.50
  29  -7   0   -8.60    6.60
  -7 -29   0    0.90    1.90
   7  29   0   -3.80    1.70
  29  -7   0   -0.90    2.00
  -7 -29   0  -16.40   16.70
 -29   7   0   -0.10    2.30
  -7 -29   0   -0.20    4.40
   7  29   0   -4.50    1.80
 -29   7   0   -1.80    2.40
  -7 -29   0   -1.90    5.70
  -7 -29   0   -1.40    1.90
  29  -7   0   -3.90    2.20
 -29   7   0   -5.70    3.60
   7  29   0   -4.60    5.70
 -29   7   0   -8.80    6.80
  29  -7   0    2.00    6.50
   7  29   0    1.10    7.20
  -9 -29   0    0.10    2.00
   9  29   0   -2.40    2.10
  29  -9   0   -4.50    2.30
   9  29   0    6.00    4.30
  29  -9   0   -1.50    2.00
 -29   9   0   -0.30    2.80
  -9 -29   0   -5.50    2.40
  29  -9   0    6.40    7.50
  -9 -29   0    8.00    4.50
   9  29   0   -2.60    2.20
 -29   9   0   -5.00    3.60
  29  -9   0    8.70    5.50
  -9 -29   0   -0.20   17.10
 -29   9   0   -3.20    2.30
 -29   9   0    6.30   11.40
   9  29   0  -16.50   10.60
 -11 -29   0    0.10    4.70
  11  29   0   -3.80    3.40
 -11 -29   0  -12.60   19.30
  11  29   0   -8.30    7.20
 -11 -29   0   -6.50    3.80
  29 -11   0    0.60    2.70
 -29  11   0   -9.50    7.60
  29 -11   0   -9.80    8.30
 -29  11   0   -1.10    2.60
  11  29   0    0.40    4.50
  29 -11   0   -1.80    3.10
  11  29   0    0.40    2.10
 -11 -29   0   -2.20    7.20
  29 -11   0    0.70    5.60
 -29  13   0   -3.50    2.60
  13  29   0    0.00    4.40
  29 -13   0   -5.80    2.30
 -29  13   0   -8.80    8.20
  13  29   0  -12.70    6.90
  29 -13   0   -9.70    7.90
  13  29   0   -5.00    2.20
 -29  13   0   -6.70    3.60
 -13 -29   0   -9.70    6.80
 -13 -29   0    6.20    5.00
  29 -13   0    4.90    6.00
 -13 -29   0   -5.20    2.30
 -15 -29   0    6.10    5.60
 -15 -29   0   -4.60    2.40
  29 -15   0   -1.10    2.30
 -15 -29   0   -2.20    2.40
 -29  15   0   -3.10    2.60
  29 -15   0   -2.90    2.40
 -15 -29   0   -6.00    6.80
  15  29   0   -3.40    2.40
 -29  15   0    0.10    2.50
  15  29   0   -3.50    2.40
  15  29   0   -4.90    8.80
  29 -15   0    1.90    8.10
  15  29   0    4.80    4.60
  29 -15   0   -1.90    5.80
 -29  15   0  -14.00    8.30
  29 -17   0   -4.00    2.50
  17  29   0   -1.70    2.50
 -17 -29   0    6.90    6.00
  17  29   0    5.60    9.20
  29 -17   0   -1.50    2.40
  29 -17   0  -13.70    9.60
 -17 -29   0  -13.80    7.50
 -29  17   0   -1.60    2.60
 -29  17   0   -0.20    2.40
  17  29   0    4.20    5.30
 -17 -29   0   -1.00    2.30
 -29  17   0  -12.00    9.80
 -17 -29   0   -1.70    2.50
  17  29   0   -3.90    2.50
  29 -17   0   -4.80    5.90
 -19 -29   0    0.30    2.80
 -19 -29   0  -17.60   11.00
 -19 -29   0    8.50    6.40
  19  29   0    4.40    5.50
 -29  19   0   -2.30    2.50
  19  29   0   -3.40   15.40
 -19 -29   0   -0.70    2.40
  29 -19   0    3.10    2.50
  19  29   0   -3.00    2.70
  29 -19   0   19.30   13.90
 -29  19   0    0.10    2.60
  19  29   0   -0.60    2.60
  29 -19   0   -1.90    2.50
  29 -19   0   -3.00    6.00
 -29  19   0   19.20   22.40
  21  29   0   -0.80   21.20
  29 -21   0   -0.60    2.50
  21  29   0   -2.30    2.60
 -21 -29   0    3.00    2.70
 -29  21   0   -1.30    2.60
  29 -21   0   -8.90   13.30
  29 -21   0   -1.40    8.10
  29 -21   0    0.50    2.50
 -29  21   0   -5.20   14.30
 -29  21   0   -2.90    2.40
 -21 -29   0   -0.30    2.50
  21  29   0    1.30    2.60
 -23 -29   0   -2.00    2.60
  23  29   0    0.20    2.50
 -23 -29   0   -0.40    7.40
 -29  23   0    1.10    2.50
  29 -23   0   -0.60    2.50
  23  29   0   -1.30    6.00
 -23 -29   0    2.80    2.80
  29 -23   0   -7.00    5.90
 -29  23   0    0.10    2.50
  29 -23   0    1.10    2.60
  23  29   0   -0.60    2.60
 -25 -29   0    1.60    2.70
 -29  25   0   -2.00    2.40
  25  29   0    1.20    2.70
  25  29   0   -1.70    2.30
  29 -25   0   -2.30    2.30
  25  29   0   -5.40    5.90
 -25 -29   0   -0.70    2.60
 -25 -29   0    5.90    7.10
  29 -25   0    1.20    2.60
  29 -25   0   -8.60    6.30
 -29  25   0   -2.70    2.50
  27  29   0   -3.70    6.10
  29 -27   0   -1.70    2.60
  29 -27   0   -9.20    6.60
 -29  27   0   -4.70    2.60
 -27 -29   0   -2.70    2.80
 -29  27   0    0.10    2.40
 -27 -29   0   -1.10    7.30
  27  29   0   -0.50    2.80
  27  29   0   -0.80    2.80
 -27 -29   0   -3.80    2.60
  29 -27   0   -0.10    2.30
  29  29   0    9.90    6.90
 -29 -29   0    6.20    8.30
 -29 -29   0    2.10    2.80
  29  29   0    1.60    2.50
 -29 -29   0    4.00    2.70
  29 -29   0   -0.60    2.20
  29  29   0    0.50    2.90
 -29  29   0    2.30    2.40
  29 -29   0   -2.80    2.30
 -29  29   0    1.20    2.70
  29 -29   0   -0.40    6.20
  28 -30   0   78.69   10.60
 -30 -28   0   50.99    7.20
 -28  30   0   64.69    6.90
  28 -30   0   70.89    6.70
 -28  30   0   79.59    7.00
  30  28   0   47.30    9.60
 -30 -28   0   64.19    7.40
  28 -30   0   70.89    7.00
  30  28   0   64.49    7.60
  30  26   0  255.27   19.70
  26 -30   0  250.77   17.80
 -30 -26   0  262.87   18.20
  30  26   0  241.58   18.10
 -26  30   0  266.87   17.70
  26 -30   0  243.68   19.70
 -30 -26   0  229.08   20.10
 -30 -26   0  266.97   18.50
 -26  30   0  249.08   17.90
  26 -30   0  260.87   17.70
 -24  30   0  105.59    9.10
 -30 -24   0   98.89   12.40
 -30 -24   0  104.19    9.30
  30  24   0  103.09   11.80
  24 -30   0  103.49    9.20
  24 -30   0  105.59   12.00
  30  24   0  100.49    9.60
  24 -30   0  106.09    9.00
 -30 -24   0  115.29    9.90
 -24  30   0  106.19    9.30
  30  24   0  125.79    9.50
  30  22   0    3.00    6.10
 -30 -22   0   -0.70    2.60
  30  22   0    0.30    2.60
  22 -30   0   -1.60    2.30
  22 -30   0   -1.90    2.30
 -30 -22   0    1.40    3.00
 -22  30   0   -1.10    2.30
 -30 -22   0    6.20    7.30
  22 -30   0    2.90    6.30
  30  22   0    0.80    2.60
  20 -30   0    6.00    2.60
  20 -30   0    8.50    2.60
 -30 -20   0    8.30    3.00
 -30 -20   0   10.30    3.30
 -20  30   0    5.40    2.60
  20 -30   0   16.00   10.30
  30  20   0    8.30    3.10
 -20  30   0    7.90    2.60
 -30 -20   0   25.70    9.90
  30  20   0   13.80    3.20
 -18  30   0    6.50   10.90
  18 -30   0   26.20   13.20
 -30 -18   0   12.20    3.30
  30  18   0    9.90    6.30
  18 -30   0   10.80   12.30
  18 -30   0    8.00    2.60
 -18  30   0    4.90    2.50
  18 -30   0    8.00    3.10
 -30 -18   0    7.50    4.50
 -30 -18   0    7.30   11.70
  18 -30   0   13.20    6.20
  30  18   0   -7.40   11.30
 -30 -18   0    6.50    6.50
  30  18   0    5.80    3.30
 -18  30   0    6.60    4.00
 -18  30   0    9.30    3.20
 -30 -16   0   26.20   10.40
  16 -30   0   18.00    9.40
 -30 -16   0   14.00    3.50
 -30 -16   0   25.70    6.70
  30  16   0   25.60    6.30
  30  16   0    6.90    9.60
 -16  30   0   43.20   11.50
 -30 -16   0   17.90    3.20
  16 -30   0   33.20   10.30
  30  16   0   15.20    3.20
  30  16   0   12.40    3.30
  30  14   0  195.78   14.80
  14 -30   0  188.88   14.10
  30  14   0  187.38   15.70
 -30 -14   0  209.88   14.70
  14 -30   0  173.88   15.30
  30  14   0  195.78   14.60
  14 -30   0  193.68   22.40
 -14  30   0  197.38   14.10
 -14  30   0  184.48   14.20
  14 -30   0  203.18   20.30
 -14  30   0  214.58   23.20
  30  14   0  179.78   22.50
 -14  30   0  184.68   14.30
 -30 -14   0  189.98   16.30
 -30 -14   0  219.48   23.00
 -30 -14   0  219.58   14.50
  14 -30   0  191.58   14.10
  12 -30   0   83.49    8.20
  12 -30   0   89.09    9.20
  12 -30   0   71.49    7.20
  12 -30   0   60.29   11.30
  12 -30   0   73.69    7.30
 -12  30   0   78.39    7.10
 -12  30   0   62.09    7.10
  30  12   0   52.89   11.30
  10 -30   0  554.34   36.50
  30  10   0  610.84   36.80
 -10  30   0  518.75   36.40
 -30 -10   0  491.25   37.60
  10 -30   0  628.64   41.90
 -10  30   0  568.94   36.50
 -30 -10   0  567.54   36.90
 -10  30   0  537.45   36.80
  10 -30   0  559.34   37.40
  30  10   0  537.15   41.80
 -30 -10   0  581.14   36.70
  30  10   0  553.94   36.80
  10 -30   0  526.25   38.40
 -30 -10   0  600.24   42.70
  10 -30   0  563.34   36.50
 -30  -8   0  139.19   12.20
  30   8   0  170.28   18.20
   8 -30   0  136.99   17.20
 -30  -8   0  102.89   17.60
 -30  -8   0  138.29   18.60
  -8  30   0  124.89   12.10
   8 -30   0  119.39   10.10
   8 -30   0  123.29   12.20
  -8  30   0  150.48   17.50
  30   8   0  126.49   13.50
  -8  30   0  124.49   10.10
 -30  -8   0  129.29   11.50
  -8  30   0  118.99   13.40
  30   8   0  146.19   11.60
 -30  -6   0   22.70    7.70
 -30  -6   0   12.00    4.00
 -30  -6   0   13.00    2.90
  -6  30   0   14.40    7.40
 -30  -6   0    5.30    8.50
 -30  -6   0   12.90    4.10
  30   6   0   17.10    3.10
   6 -30   0   12.80    9.20
  30   6   0   14.70    4.90
  -6  30   0   11.60    4.20
  -4  30   0   78.19    9.30
  30   4   0   79.69    8.60
  30   4   0   73.79   11.30
 -30  -4   0   78.29   17.00
  -4  30   0   87.89    7.70
  -4  30   0   93.29    8.40
 -30  -4   0   73.89    7.80
 -30  -4   0   90.69   14.40
  30   4   0   79.89    8.00
 -30  -4   0   79.69    9.00
  30   4   0   91.59    8.30
  -4  30   0   88.29    7.60
   4 -30   0   91.29    7.80
   4 -30   0   91.09    8.40
  -4  30   0   99.69   18.80
   4 -30   0   91.89    7.60
  -2  30   0  100.49    9.40
 -30  -2   0   86.09   17.60
   2 -30   0  111.79    9.40
   2 -30   0  125.19   10.10
  30   2   0  132.69   10.60
  -2  30   0  103.89   10.90
   2 -30   0  108.79    9.20
   2 -30   0  104.19   20.70
  -2  30   0  143.69   16.50
 -30  -2   0   96.39   11.10
  30   2   0  109.89    9.80
  -2  30   0  123.39   10.10
 -30  -2   0  127.09   10.10
 -30  -2   0  132.79   15.00
  30   2   0  122.99   16.80
 -30  -2   0  125.79    9.80
  -2  30   0  116.79    9.30
   2 -30   0  134.19   15.90
   0 -30   0  143.59   25.30
   0 -30   0  179.28   12.80
   0  30   0  171.78   13.50
   0 -30   0  160.78   12.70
 -30   0   0  166.48   21.70
  30   0   0  186.18   13.80
   0 -30   0  165.18   13.70
   0  30   0  162.28   13.00
   0 -30   0  201.78   18.90
  30   0   0  183.48   13.30
 -30   0   0  200.88   13.50
   0  30   0  177.48   18.60
  30   0   0  201.48   19.60
 -30   0   0  193.48   13.20
 -30   0   0  157.58   14.40
   0  30   0  163.28   12.70
  -2 -30   0   67.69   10.60
  -2 -30   0   56.29    9.30
 -30   2   0   51.89    6.80
 -30   2   0   48.00    6.40
   2  30   0   74.89    9.60
  -2 -30   0   86.79   19.70
  30  -2   0   52.19    6.60
  30  -2   0   59.39    9.60
  30  -2   0   48.30    6.80
  -2 -30   0   66.59    6.40
   4  30   0  121.29   10.00
  -4 -30   0  124.39   12.00
   4  30   0  119.79   19.90
  -4 -30   0  165.28   23.50
  30  -4   0  104.49   16.00
 -30   4   0  133.99   10.30
  -4 -30   0  141.29   10.40
   4  30   0  127.29   11.20
  -4 -30   0  118.09    9.80
  30  -4   0  127.49   17.60
  -4 -30   0  116.39   24.80
   4  30   0  106.99    9.70
  30  -4   0  127.89   10.20
  30  -4   0  148.49   10.80
 -30   4   0  116.79   11.70
 -30   4   0  141.49   11.10
 -30   6   0   65.09    9.80
  -6 -30   0   61.79   11.20
   6  30   0   85.89    9.40
 -30   6   0   63.09    7.20
  30  -6   0   65.19    7.30
  -6 -30   0   88.69    8.80
  -6 -30   0   63.79   24.20
  -6 -30   0   82.79    8.90
   6  30   0   73.59   11.90
 -30   6   0   56.89   11.40
   6  30   0   75.99    7.10
  30  -6   0   61.09    9.60
  30  -6   0   68.49    9.00
  -6 -30   0   81.89    7.10
  -8 -30   0  184.68   21.40
   8  30   0  217.88   15.50
 -30   8   0  219.88   16.60
 -30   8   0  182.08   23.20
  -8 -30   0  197.68   16.80
  -8 -30   0  197.28   32.80
   8  30   0  218.78   22.30
   8  30   0  211.18   16.60
 -30   8   0  251.77   16.30
  30  -8   0  234.58   16.40
  -8 -30   0  215.08   15.50
  30  -8   0  230.88   23.30
  -8 -30   0  200.98   17.40
   8  30   0  211.38   17.50
  30  -8   0  254.97   17.40
  30 -10   0   15.80    6.50
 -30  10   0    0.90    8.30
  10  30   0   20.20    3.10
 -10 -30   0   28.20    8.30
 -10 -30   0   18.10    3.20
  30 -10   0    8.10    8.50
  10  30   0   18.30    8.70
  30 -12   0  626.74   40.60
 -12 -30   0  620.54   40.40
 -12 -30   0  571.74   45.50
 -12 -30   0  619.54   41.90
 -12 -30   0  635.14   40.40
  12  30   0  552.44   45.60
  12  30   0  613.04   41.30
 -30  12   0  590.44   47.20
  30 -12   0  668.73   40.70
  30 -12   0  611.34   41.70
  30 -12   0  567.64   46.00
  12  30   0  596.24   40.20
  12  30   0  599.34   40.40
 -30  12   0  671.13   40.70
 -30  12   0  682.33   40.70
  14  30   0  183.68   14.40
  14  30   0  192.38   15.40
  30 -14   0  227.38   24.20
 -14 -30   0  173.08   14.00
  14  30   0  177.98   14.30
 -14 -30   0  190.18   16.10
 -14 -30   0  200.18   14.40
 -30  14   0  219.48   25.00
  30 -14   0  234.98   14.70
  30 -16   0  123.09    9.80
 -16 -30   0  103.29   11.90
 -16 -30   0  104.79    9.40
  30 -16   0  119.99    9.60
  16  30   0  107.29   11.00
  16  30   0   95.59    9.20
 -30  16   0  122.09    9.50
  16  30   0   94.99    9.40
 -16 -30   0   95.49    9.10
 -30  16   0  105.09   15.50
  30 -16   0  116.39   12.20
 -30  18   0   54.99    6.40
  18  30   0   51.79    7.50
  30 -18   0   46.60    6.90
 -30  18   0   50.29    7.60
  30 -18   0   51.69    7.40
 -18 -30   0   47.60    8.80
  30 -18   0   15.30   15.00
 -18 -30   0   36.80    5.20
  30 -18   0   47.00    8.50
  18  30   0   43.10    8.40
 -20 -30   0   58.79    7.30
 -20 -30   0   49.50    7.00
  20  30   0   52.19    9.80
  30 -20   0   79.39    7.60
 -30  20   0   76.79    7.20
  30 -20   0   76.09   14.60
  20  30   0   60.79    7.40
 -20 -30   0   54.39   11.20
  20  30   0   63.99    7.60
 -30  20   0   77.49    7.50
  30 -20   0   71.59    7.20
 -22 -30   0   10.10    3.10
 -22 -30   0    3.80    7.10
 -30  22   0   16.50    3.20
  22  30   0   10.40    2.90
  30 -22   0   19.30    7.60
  30 -22   0   13.70    3.00
  22  30   0   11.60    6.30
 -30  22   0   11.00    3.00
  22  30   0   13.30    3.30
 -22 -30   0   11.20    3.20
  30 -22   0   14.20    3.10
  30 -24   0   12.70    6.70
 -24 -30   0    7.50    3.10
 -30  24   0   13.80    3.20
 -30  24   0    9.80    2.80
 -24 -30   0    5.20    2.90
  30 -24   0   12.40    3.10
 -24 -30   0    3.70    7.40
  30 -24   0    8.90    2.80
  24  30   0    3.30    2.60
  24  30   0    3.90    3.10
  24  30   0    3.90    6.10
 -26 -30   0    5.50    3.20
  30 -26   0    5.90    6.90
 -26 -30   0   15.00    3.20
  30 -26   0    3.80    2.70
  30 -26   0    2.70    2.60
 -30  26   0    3.50    2.90
  26  30   0    9.70    3.20
 -28 -30   0   21.10    3.70
  30 -28   0   16.30    3.00
  30 -28   0   16.80    3.20
  28  30   0   22.60    3.70
 -30  28   0   15.00    3.10
 -30  28   0   16.00    3.30
  30 -28   0   26.80    7.80
  30  30   0    4.70    6.10
 -30  30   0   -0.20    2.50
  30 -30   0    1.10    2.20
  30  30   0    6.00    2.90
 -30 -30   0    0.60    2.50
 -30  30   0   -0.70    2.30
 -30 -30   0    0.30    2.70
  30 -30   0   -0.60    2.40
  30 -30   0    3.80    6.10
  30  30   0   -0.40    2.40
 -30 -30   0   10.10    7.30
  29 -31   0   -5.90    5.60
 -29  31   0   -4.10    2.10
 -29  31   0   -1.60    2.30
  31  29   0   -3.30    2.30
  29 -31   0   -3.90    2.20
  29 -31   0   -2.80    2.10
  31  29   0   -2.10    2.50
 -31 -29   0   -7.50    6.50
  31  29   0   -2.80    5.50
 -31 -29   0   -3.60    2.30
 -31 -29   0   -0.10    2.40
 -27  31   0    3.30    2.50
 -27  31   0    1.00    2.20
  31  27   0   -0.60    2.40
  31  27   0    2.50    2.80
  27 -31   0    1.70    2.40
 -31 -27   0    2.30    2.60
 -31 -27   0    3.20    2.80
  27 -31   0    1.50    6.30
  27 -31   0    2.40    2.30
  31  27   0    4.90    7.30
 -31 -25   0    5.70    7.20
  25 -31   0    2.20    2.70
  31  25   0    0.80    3.30
  25 -31   0    1.50    2.50
 -31 -25   0    6.10    3.50
 -25  31   0    3.00    2.70
  31  25   0   -0.10    2.90
 -31 -25   0    2.10    2.90
  25 -31   0    5.30    6.10
 -25  31   0    2.40    2.40
  31  25   0    4.60    6.10
 -23  31   0   -0.20    2.30
  23 -31   0   -8.50    5.50
 -31 -23   0   -3.00    6.60
  31  23   0   -6.10    5.70
  23 -31   0   -1.60    2.10
 -31 -23   0   -3.40    2.60
  31  23   0   -2.60    2.60
  23 -31   0   -3.00    2.30
 -23  31   0    0.70    2.40
  31  23   0   -5.10    2.40
 -31 -23   0   -4.50    2.60
 -21  31   0    0.20    2.40
 -31 -21   0    0.50    2.90
  31  21   0    1.60    5.80
 -31 -21   0    2.70    6.60
  21 -31   0   -3.30    2.10
  31  21   0   -1.80    2.60
 -21  31   0   -2.20    2.10
  21 -31   0   -4.40    2.10
 -31 -21   0   -1.70    2.40
  31  21   0   -0.40    2.60
 -19  31   0   -3.50    2.40
  31  19   0   -5.80    2.60
  19 -31   0   -3.80    5.90
  31  19   0   -2.00    5.70
 -31 -19   0   -0.20    6.70
 -31 -19   0   -5.00    2.50
 -19  31   0   -4.30    2.40
  31  17   0    0.20    2.80
 -31 -17   0   -3.00    3.20
  31  17   0   -1.90    5.40
  31  17   0  -26.30   11.10
 -31 -17   0  -14.50   11.10
  17 -31   0   -0.40    5.10
  31  17   0   -3.10    2.90
  17 -31   0   -1.60    2.70
 -17  31   0  -12.60   10.90
  17 -31   0   -5.60    2.90
 -31 -17   0   -2.30    2.60
  17 -31   0   -8.90   10.30
 -17  31   0   -2.30    3.70
 -17  31   0    2.00    3.80
  17 -31   0   -9.50   11.20
 -31 -17   0   -2.90    6.10
 -31 -15   0    7.60    6.00
 -31 -15   0   -2.60    2.50
  15 -31   0    4.90    4.80
 -15  31   0    1.30    2.20
 -15  31   0    6.60    4.00
 -15  31   0   -2.30    2.10
  15 -31   0   -1.00    2.30
  15 -31   0    1.30   10.10
 -15  31   0   -5.30   12.30
 -31 -15   0    2.60    2.90
  15 -31   0   -1.80    3.80
  31  15   0   15.70   13.80
  31  15   0   -0.60    2.60
  15 -31   0    0.10    2.20
  31  15   0    2.20    2.80
  15 -31   0    7.40   10.90
  31  15   0   12.80    5.50
 -31 -15   0    3.70   13.90
 -13  31   0   -2.00    2.10
  31  13   0   -1.70    2.70
 -31 -13   0    9.90    9.30
  31  13   0   -2.40    2.60
  31  13   0  -19.60    8.90
  13 -31   0   -4.60    8.30
 -31 -13   0   -0.40    5.70
 -13  31   0   -5.30    3.60
  13 -31   0   -1.40    4.70
 -31 -13   0   -4.00    2.70
 -13  31   0  -20.30    8.30
  31  13   0   -0.70    4.80
  31  13   0   -1.60    5.20
 -13  31   0   -1.60    2.10
  13 -31   0    5.00    8.30
 -31 -13   0   -2.30    2.50
  13 -31   0    4.00    4.00
  13 -31   0   -2.70    2.10
  13 -31   0   -0.80    2.30
 -31 -11   0   -8.80    8.30
 -11  31   0   -3.10    2.10
 -31 -11   0    3.90    5.70
 -11  31   0   -3.30    8.00
 -11  31   0    0.80    3.40
  11 -31   0    7.70    4.70
 -31 -11   0   -3.60    2.40
 -31 -11   0   -3.50    2.40
 -11  31   0   -0.70    2.10
  31  11   0   -5.20    8.20
  11 -31   0   -1.20    2.10
  31  11   0   -2.30    2.30
  11 -31   0    3.60    3.80
  31  11   0   -4.00    2.40
  11 -31   0   -9.80    7.40
  31  11   0    1.80    4.60
  31  11   0    3.90    4.70
  11 -31   0   -0.60    2.00
   9 -31   0   -0.60    2.20
  31   9   0   -6.90    7.70
   9 -31   0   -8.00    6.90
   9 -31   0    2.30    3.70
  31   9   0    2.70    4.50
  -9  31   0   -1.20    2.10
  -9  31   0    5.90    3.80
 -31  -9   0   10.10    7.90
  -9  31   0   -8.70    6.80
  31   9   0   -4.50    2.40
   7 -31   0    1.50    6.80
  -7  31   0    2.10    2.00
  -7  31   0   -0.20    1.90
  -7  31   0   -4.60    7.60
   7 -31   0   -1.00    2.00
 -31  -7   0   -4.00    4.50
 -31  -7   0   -3.50    2.30
 -31  -7   0   -5.20   10.40
 -31  -7   0   -6.70    7.60
  31   7   0   -2.40    2.30
  -7  31   0    2.80    3.60
   7 -31   0   -2.40    1.80
   7 -31   0    1.80    3.90
  31   7   0   -6.70    7.40
 -31  -7   0   -3.30    2.50
  31   7   0    2.10    4.40
 -31  -5   0  -19.40   10.70
 -31  -5   0   -7.90    7.30
 -31  -5   0   -2.10    2.30
  31   5   0    4.90    4.50
  -5  31   0    0.40    3.50
  31   5   0    2.10    2.30
   5 -31   0   -5.90    6.40
   5 -31   0   -0.40    1.90
 -31  -5   0   -2.30    2.40
   5 -31   0    2.00    3.60
   5 -31   0    2.10    1.80
  -5  31   0   -3.70    6.80
  -5  31   0   -2.70    2.00
  -5  31   0   -0.30    1.70
  31   5   0    2.40    7.70
  -3  31   0   -4.70    3.00
   3 -31   0   -2.50    1.70
   3 -31   0    4.10   21.30
  31   3   0   -0.20    7.10
  31   3   0   -2.20    2.30
 -31  -3   0   -2.40    2.40
   3 -31   0    1.50    2.50
   3 -31   0   -2.40    6.40
  -3  31   0   -9.70    6.30
  -3  31   0   -1.00    1.90
  -3  31   0    0.60    3.80
 -31  -3   0  -10.90    6.80
  31   3   0    0.50    4.50
   3 -31   0    1.40    3.70
  31   1   0   -1.10    2.30
   1 -31   0   -4.20    3.70
 -31  -1   0    0.70    2.80
   1 -31   0   -1.30    1.80
  -1  31   0   -1.50    6.40
  -1  31   0   -0.70    1.80
  -1  31   0    1.60    3.50
   1 -31   0    1.00   16.20
 -31  -1   0   -2.90    6.90
   1 -31   0    2.40    3.90
  31   1   0  -11.60    6.80
 -31  -1   0    0.60    9.40
  -1  31   0   -3.90    3.30
   1 -31   0    1.30    7.00
 -31  -1   0   -2.30    2.40
  31   1   0   -1.40    4.70
  31   1   0   -0.80    2.80
  -1 -31   0    5.90    6.40
  -1 -31   0  -14.00   19.40
 -31   1   0   -1.80    3.80
  31  -1   0    4.60    3.20
 -31   1   0   -3.60    2.80
   1  31   0    1.30    1.90
  -1 -31   0    0.30    1.80
   1  31   0   -3.10    6.70
  -1 -31   0   -3.40    4.10
  31  -1   0   -4.90    2.20
 -31   1   0   -2.50    2.40
   1  31   0   -0.70    3.70
  31  -1   0   -9.90    7.30
 -31   1   0   -6.80    6.90
  31  -1   0   -3.80    4.80
  -1 -31   0   -1.30    3.80
  -3 -31   0   -6.40   23.20
  31  -3   0    1.70    5.10
   3  31   0   -1.50    2.40
 -31   3   0   -7.90    7.20
 -31   3   0   -3.00    2.50
 -31   3   0   -5.10    3.80
  31  -3   0   -2.50    2.40
 -31   3   0   -7.50    3.80
   3  31   0    0.00    6.80
  -3 -31   0   -0.50    4.00
   3  31   0   -2.90    3.80
  31  -3   0  -14.10    7.60
  31  -3   0   -3.70    2.10
   3  31   0   -0.90    1.90
  -3 -31   0   -0.20    6.40
  -3 -31   0   -0.80    2.20
  -3 -31   0   -1.90    1.90
   5  31   0    2.50    7.00
 -31   5   0   -0.60    2.60
   5  31   0    0.40    2.00
  31  -5   0   -1.00    2.60
   5  31   0   -0.60    2.10
  -5 -31   0    1.40    2.10
 -31   5   0   -2.10    2.50
  31  -5   0   -3.90    7.80
 -31   5   0   -4.00    7.80
  -5 -31   0  -35.90   23.00
  -5 -31   0    2.00    6.70
  -5 -31   0    1.80    4.50
  31  -5   0   -3.00    2.10
  31  -5   0    1.30    5.50
  -5 -31   0    0.30    1.90
   5  31   0    2.00    4.00
  -7 -31   0   -1.40    4.40
   7  31   0   -1.30    2.10
   7  31   0    0.10    7.80
   7  31   0   -1.60    4.00
  -7 -31   0   -2.60    1.90
  31  -7   0  -14.90    7.70
  -7 -31   0  -21.80   28.50
 -31   7   0    9.40    8.30
  -7 -31   0  -12.90    6.90
  31  -7   0    0.40    5.60
   7  31   0   -1.00    1.90
  -9 -31   0    1.00    2.30
  31  -9   0    0.30    2.40
  31  -9   0    3.10    6.10
 -31   9   0   -0.50    2.50
   9  31   0    0.30    2.20
  -9 -31   0    1.70    2.30
  31  -9   0   -1.90    8.30
   9  31   0   -0.40    2.40
 -31   9   0  -20.40    8.70
   9  31   0   -3.60    7.70
 -31   9   0   -0.50    2.40
  -9 -31   0    2.80    4.80
   9  31   0    2.20    4.50
  31  -9   0   -5.40    2.60
 -11 -31   0   -3.10    8.20
  31 -11   0  -11.90    9.40
 -31  11   0   -0.40    2.60
 -11 -31   0   -0.30    2.30
  11  31   0   -1.10    2.40
  31 -11   0    0.40    2.40
  31 -11   0   -1.30    2.70
 -31  11   0   -5.80    9.40
  11  31   0   -3.50    2.20
  31 -11   0    9.10    6.20
 -11 -31   0    2.20    2.40
 -11 -31   0   10.50    5.50
  11  31   0    2.00    8.10
  11  31   0    6.60    4.70
 -31  11   0   -1.00    2.60
  31 -13   0   -4.30    2.50
 -13 -31   0   -2.30    2.40
  13  31   0    3.20    4.50
 -13 -31   0    3.20    5.30
  13  31   0   -2.70    2.40
 -13 -31   0   -2.20    2.20
  31 -13   0   -2.40    9.70
 -13 -31   0  -12.40    8.70
 -31  13   0  -18.30   10.50
  31 -13   0    4.50    5.90
  31 -13   0   -2.10    2.30
 -31  13   0   -4.00    2.30
  13  31   0   -2.50    2.40
 -31  13   0   -0.40    2.70
 -15 -31   0    2.60    2.60
 -31  15   0   -2.30    2.60
 -15 -31   0   -2.20    5.70
  31 -15   0   -6.70   10.90
  15  31   0  -27.10   13.10
 -15 -31   0   -0.50    2.30
 -15 -31   0   -8.70   12.00
 -31  15   0   -1.20    2.50
 -31  15   0  -18.70   12.40
  31 -15   0    0.30    2.50
  31 -15   0    1.20    2.60
  15  31   0    0.40    2.50
  15  31   0   -0.10    2.50
  15  31   0   -2.20    4.80
  31 -15   0   -2.10    6.00
 -17 -31   0    2.90    6.50
  17  31   0    3.30    2.80
  31 -17   0   -1.80    3.40
 -31  17   0   -1.60    2.90
 -31  17   0    1.10   13.00
 -17 -31   0    3.20    3.30
  17  31   0    8.80    5.80
  31 -17   0   -0.80    6.40
 -17 -31   0    3.70    2.80
  31 -17   0    0.00    3.70
  17  31   0    3.80    3.40
 -17 -31   0   -9.20   10.10
  31 -17   0   18.40   12.60
  17  31   0   11.00   11.80
  19  31   0   -0.40    2.70
 -31  19   0    1.10    2.50
  31 -19   0    1.70    6.50
 -31  19   0   -1.50    2.80
  19  31   0    1.00    2.90
 -19 -31   0    0.20    2.60
  19  31   0    4.20    6.00
  31 -19   0   -1.10    2.50
 -19 -31   0   -7.20    6.40
 -19 -31   0   -5.50    2.60
  31 -19   0   -0.70    2.70
 -21 -31   0    3.50    2.70
 -21 -31   0    0.60    2.60
  31 -21   0    2.10    2.50
  21  31   0    3.30    2.80
 -31  21   0    5.40    2.70
  21  31   0    1.60    2.40
  21  31   0   -3.40    5.50
  31 -21   0   -1.30    6.50
 -31  21   0   -0.20    2.40
 -21 -31   0   -7.20    6.70
  31 -21   0   -0.10    2.60
 -23 -31   0   -1.10    7.00
 -23 -31   0   -0.20    2.60
  31 -23   0   -2.10    2.60
 -31  23   0    0.80    2.50
  23  31   0    2.60    6.00
  23  31   0   -3.40    2.60
  31 -23   0   -2.60    6.40
  31 -23   0   -0.20    2.50
 -31  23   0   -5.40    2.50
 -23 -31   0   -1.90    2.60
  23  31   0   -1.10    2.40
 -25 -31   0    0.90    3.00
  31 -25   0   -1.60    2.80
  31 -25   0    1.20    2.60
  25  31   0    2.50    6.20
 -25 -31   0    3.00    3.50
  25  31   0    0.80    2.80
  25  31   0   -0.40    3.10
 -31  25   0   -1.30    2.40
 -25 -31   0   -0.80    7.40
  31 -25   0   -3.90    6.60
 -31  25   0   -3.20    2.80
  27  31   0    0.90    2.90
 -27 -31   0   -1.00    2.80
  27  31   0    1.00    2.40
  31 -27   0    0.10    2.40
  31 -27   0    7.20    6.80
  27  31   0    3.20    6.90
  31 -27   0    1.80    2.50
 -27 -31   0    6.70    2.80
 -27 -31   0    2.80    7.90
 -31  27   0    1.90    2.60
 -31  27   0   -0.70    2.60
  31 -29   0   -1.70    2.10
  29  31   0   -1.30    2.40
  31 -29   0   -1.60    2.40
  29  31   0    2.40    6.20
  31 -29   0    7.30    6.80
 -31  29   0    0.10    2.30
  29  31   0   -1.30    2.60
 -29 -31   0   -0.60    2.60
 -31  29   0   -3.50    2.50
 -29 -31   0    0.50    6.90
 -29 -31   0    3.00    2.60
  31 -31   0    1.20    5.60
  31  31   0   -0.70    5.30
 -31 -31   0    0.10    2.30
 -31  31   0    2.60    2.10
  31  31   0   -2.90    2.40
  31  31   0   -1.40    2.40
 -31 -31   0    8.30    6.70
  31 -31   0    1.00    2.40
 -31 -31   0    2.60    2.30
  31 -31   0    0.00    2.20
 -31  31   0   -3.30    2.20
  30 -32   0   56.89    7.30
 -30  32   0   61.19    6.30
  32  30   0   73.29    7.00
  32  30   0   59.09    8.50
 -32 -30   0   72.09    9.40
  30 -32   0   55.79    8.70
 -32 -30   0   64.39    6.60
  30 -32   0   65.89    6.40
 -30  32   0   61.49    6.30
  32  30   0   65.19    6.50
 -32 -30   0   71.09    6.70
  28 -32   0    1.70    2.50
  28 -32   0    2.50    2.20
 -32 -28   0    2.50    2.50
  28 -32   0    7.10    6.50
  32  28   0    3.10    2.40
 -32 -28   0    5.20    2.50
 -28  32   0    4.70    2.30
  32  28   0    7.00    6.20
 -32 -28   0    1.10    6.50
 -28  32   0    1.00    2.50
  32  28   0   -0.30    2.60
  32  26   0   68.69   11.40
  32  26   0   57.59    7.20
  26 -32   0   74.79    7.20
 -32 -26   0   61.19   11.50
 -32 -26   0   73.09    7.60
  26 -32   0   76.79   11.80
 -26  32   0   74.59    7.20
 -26  32   0   85.19    7.10
 -32 -26   0   57.79    7.20
  26 -32   0   80.09    7.10
 -32 -24   0    8.90    6.70
  32  24   0   12.70    6.40
  24 -32   0    5.90    3.50
 -32 -24   0    3.10    3.70
  32  24   0    6.60    3.40
  32  24   0   10.40    3.90
 -24  32   0    5.20    2.60
  24 -32   0   11.80    6.10
 -32 -24   0    9.30    3.60
 -24  32   0    6.70    3.40
  24 -32   0    7.40    2.90
  22 -32   0   21.10    6.60
  32  22   0   14.70    6.70
 -32 -22   0   12.60    3.10
  22 -32   0   12.30    3.00
 -32 -22   0   20.30    7.20
 -22  32   0   10.90    2.90
  22 -32   0   10.60    2.60
 -32 -22   0   11.00    3.10
  32  22   0   12.60    3.40
  32  22   0   11.90    3.00
 -22  32   0    9.30    2.60
  32  20   0   11.90    3.30
  32  20   0   24.60    7.00
 -20  32   0   18.90    3.20
  20 -32   0   16.20    3.10
 -32 -20   0   14.20    3.30
 -32 -20   0   15.90    3.40
 -20  32   0   18.00    3.10
 -32 -20   0   21.70    7.50
  32  20   0   21.60    3.40
  20 -32   0   15.10    2.90
  18 -32   0   10.10    2.80
 -18  32   0   14.00    3.00
  32  18   0   13.70    3.50
  32  18   0    9.60    3.30
  18 -32   0   15.50    3.10
 -32 -18   0   13.50    3.40
 -18  32   0    9.50    3.00
 -32 -18   0   12.20    3.10
 -32 -16   0   -1.80    2.70
 -16  32   0    6.00    4.20
 -32 -16   0    0.90   17.00
 -32 -16   0    6.40    7.20
 -16  32   0    2.30    2.50
  16 -32   0   12.70    6.00
  32  16   0  -28.70   13.20
 -16  32   0    1.90    2.30
  16 -32   0   13.60   12.90
 -16  32   0    5.50   12.10
  32  16   0    1.60    2.70
  16 -32   0    2.80    2.40
  32  16   0   -0.50    2.80
  16 -32   0    1.50    2.20
 -32 -16   0   -0.40    2.60
  32  16   0    9.60    6.40
  16 -32   0    4.50   11.70
  14 -32   0  184.48   15.50
  14 -32   0  235.78   22.10
  32  14   0  174.68   15.10
 -14  32   0  193.38   14.20
  14 -32   0  194.18   14.30
 -32 -14   0  194.78   14.30
  14 -32   0  195.08   14.10
  14 -32   0  182.78   14.30
  32  14   0  194.48   15.00
  32  14   0  173.38   15.70
 -14  32   0  204.78   14.10
 -32 -14   0  197.98   25.20
 -32 -14   0  179.58   16.20
 -14  32   0  207.38   14.50
  14 -32   0  157.88   25.90
 -12  32   0   85.69    7.70
  32  12   0   57.49   12.60
 -12  32   0   68.59   12.60
  32  12   0   82.59    8.80
 -12  32   0   75.99    8.00
  12 -32   0   81.99    7.70
  12 -32   0   83.69   13.30
  32  12   0   88.49    8.40
 -32 -12   0   71.19   13.40
 -32 -12   0   85.89    8.70
 -32 -12   0  102.89    8.20
  12 -32   0   81.99    7.80
 -12  32   0   85.89    7.80
  12 -32   0   79.99    8.50
  12 -32   0   78.49   12.70
 -32 -10   0    4.80    9.00
 -10  32   0    0.60    8.50
  10 -32   0    3.50    2.10
  10 -32   0    7.20    4.00
  32  10   0   -0.20    2.60
 -10  32   0    2.50    2.20
  32  10   0    2.60    9.70
 -10  32   0    2.40    2.20
  10 -32   0    1.00    2.10
 -32 -10   0   -3.30    2.30
  32  10   0   -2.30    2.40
  10 -32   0    0.50    7.90
 -32 -10   0   -1.90    2.60
  32  10   0    1.90    4.60
  32   8   0   24.50    5.30
   8 -32   0   19.20    3.10
 -32  -8   0   17.10    3.50
 -32  -8   0   16.00    3.50
  -8  32   0   22.90    3.30
  -8  32   0   24.90    3.40
 -32  -8   0    6.60    9.00
  32   8   0   21.70    8.80
  32   8   0   15.60    3.50
   8 -32   0   29.90    8.90
   8 -32   0   22.50    3.20
  -8  32   0   34.00    9.50
  32   8   0   19.90    3.60
 -32  -6   0  246.48   17.00
   6 -32   0  216.08   17.10
  32   6   0  224.88   16.90
 -32  -6   0  195.48   23.70
   6 -32   0  229.38   16.60
  -6  32   0  219.08   17.10
  -6  32   0  231.08   16.70
 -32  -6   0  248.78   17.30
   6 -32   0  249.58   23.70
  32   6   0  269.47   17.10
  32   6   0  242.48   17.40
  -6  32   0  267.07   24.00
  -6  32   0  239.18   16.60
 -32  -6   0  239.08   24.20
  32   6   0  225.88   23.90
   6 -32   0  225.98   16.50
 -32  -4   0   23.20    3.80
 -32  -4   0   24.40    3.70
   4 -32   0   21.20    3.30
  -4  32   0   16.00    3.20
 -32  -4   0   15.00   10.60
  -4  32   0   14.80    7.90
  32   4   0   24.00    3.80
  -4  32   0   15.70    3.00
  32   4   0   12.30    8.20
   4 -32   0   15.10    2.90
 -32  -4   0   19.20    9.10
   4 -32   0   14.50    7.50
   4 -32   0   26.10   19.00
 -32  -2   0  -14.20    8.20
  32   2   0    1.80    5.10
   2 -32   0    2.80    2.30
 -32  -2   0    0.90    2.80
 -32  -2   0   -4.60    2.40
  32   2   0   -4.00    2.40
   2 -32   0   13.60   17.70
  -2  32   0    6.60    2.50
   2 -32   0   -8.80    6.50
 -32  -2   0  -14.90    9.00
  -2  32   0    4.70    2.40
  32   2   0   -1.80    8.00
   2 -32   0    1.30    2.30
  -2  32   0   12.90    7.90
  32   0   0   -0.70    2.80
  32   0   0    5.00    2.70
  32   0   0   -4.70    7.80
   0 -32   0    1.90    7.30
   0  32   0   10.00    2.60
   0  32   0    4.50    7.60
   0 -32   0    6.00    2.60
 -32   0   0    8.70    8.10
   0 -32   0    6.10   19.30
 -32   0   0    0.60    2.70
  -2 -32   0  498.85   30.20
   2  32   0  442.16   30.10
  32  -2   0  409.76   30.20
  -2 -32   0  542.95   57.29
   2  32   0  468.35   30.80
  -2 -32   0  453.25   31.00
 -32   2   0  439.96   36.80
 -32   2   0  449.46   30.40
  32  -2   0  463.85   30.40
  -2 -32   0  462.85   36.20
  32  -2   0  412.26   30.90
   2  32   0  447.96   36.40
 -32   2   0  437.86   30.20
  -2 -32   0  458.15   30.00
   2  32   0  475.35   30.10
  -4 -32   0  379.06   25.40
   4  32   0  390.66   25.50
   4  32   0  361.46   26.10
   4  32   0  388.96   32.20
   4  32   0  370.06   25.50
  -4 -32   0  344.07   31.50
  32  -4   0  396.86   25.80
  -4 -32   0  386.36   25.40
  32  -4   0  340.97   32.50
 -32   4   0  432.76   26.00
  32  -4   0  383.46   26.60
 -32   4   0  367.16   33.20
  -4 -32   0  348.57   26.40
  32  -6   0   23.30    3.90
 -32   6   0   20.80    3.80
 -32   6   0   10.70    9.70
   6  32   0   40.90    9.70
 -32   6   0   28.10    3.90
  32  -6   0   34.40    7.40
  32  -6   0   19.70    3.70
  -6 -32   0   36.10    9.30
  32  -6   0   27.30   10.20
  -8 -32   0    3.80    2.50
   8  32   0    3.30    2.50
 -32   8   0    8.60    9.10
  -8 -32   0    5.40    2.50
  -8 -32   0   11.20    5.50
  32  -8   0    5.80    2.90
   8  32   0    2.90    2.50
 -32   8   0    8.50    3.00
 -32   8   0    7.20    2.90
   8  32   0   -3.60    8.20
  -8 -32   0   -3.10    7.80
  32  -8   0   10.40    2.90
   8  32   0   11.60    4.90
  32  -8   0    1.60    9.20
  32 -10   0    1.00    2.30
 -10 -32   0    6.30    5.40
  10  32   0    3.20    4.70
 -10 -32   0    4.90    2.50
  32 -10   0   16.50   10.30
 -10 -32   0  -11.20    8.20
 -32  10   0   -3.40   10.20
 -32  10   0   -0.10    2.70
  32 -10   0    1.40    2.60
 -32  10   0   -1.90    2.30
  32 -10   0    4.00    5.90
  10  32   0    0.10    2.50
 -10 -32   0    2.40    2.30
  10  32   0   -0.50    9.30
  10  32   0    0.30    2.30
 -12 -32   0   48.70    6.00
 -32  12   0   50.39   13.60
 -12 -32   0   45.40    6.30
  32 -12   0   31.10   11.60
  12  32   0   57.89    8.10
  12  32   0   35.70   10.70
  12  32   0   40.70    6.20
  12  32   0   47.60    6.00
 -12 -32   0   49.00    8.80
 -12 -32   0   33.90   11.20
  14  32   0   77.99    9.30
 -14 -32   0   78.69    8.50
  14  32   0   59.49    7.70
  14  32   0   50.79   13.10
 -14 -32   0   67.09    9.90
  32 -14   0   34.00   17.00
 -14 -32   0   62.79    7.60
  14  32   0   78.59    9.20
 -32  16   0  134.49   12.00
  32 -16   0  141.29   11.80
 -32  16   0  138.69   11.70
 -16 -32   0  148.39   11.60
 -16 -32   0  165.78   11.80
  16  32   0  160.68   12.00
  32 -16   0  134.99   11.90
  16  32   0  165.58   11.90
  32 -16   0  140.19   17.50
 -18 -32   0  168.98   12.80
 -18 -32   0  159.38   12.90
  18  32   0  149.49   12.60
  18  32   0  161.58   14.50
  32 -18   0  177.48   13.10
  32 -18   0  196.08   13.30
  32 -18   0  181.58   15.60
  18  32   0  148.59   12.80
 -18 -32   0  150.48   15.40
 -32  18   0  189.18   13.10
 -32  20   0   17.10    3.40
 -20 -32   0   18.60    3.50
 -20 -32   0   17.50    7.80
  20  32   0   16.50    3.50
 -32  20   0   16.10    3.30
  32 -20   0   23.50    7.40
  20  32   0   20.20    6.70
  32 -20   0   20.30    3.40
  20  32   0   20.80    3.40
  32 -20   0   16.80    3.40
 -20 -32   0   17.70    3.30
  22  32   0   67.79    7.60
 -22 -32   0   77.29    7.50
 -22 -32   0   76.49   11.20
  22  32   0   81.09    7.30
  32 -22   0   60.29   10.70
  32 -22   0   62.29    7.20
  32 -22   0   60.19    7.30
 -32  22   0   63.99    7.20
  22  32   0   75.09    9.80
 -22 -32   0   69.39    7.40
 -32  22   0   66.59    7.30
  32 -24   0   39.60    7.90
  32 -24   0   28.20    4.30
  24  32   0   32.30    5.30
 -24 -32   0   33.10    5.10
  32 -24   0   25.50    4.50
 -32  24   0   21.70    3.90
  26  32   0  219.88   17.90
  32 -26   0  198.38   14.80
 -26 -32   0  222.48   14.90
 -32  26   0  179.48   14.70
 -26 -32   0  209.18   18.90
  26  32   0  233.68   14.70
 -32  26   0  206.68   14.70
  26  32   0  212.38   15.20
  32 -26   0  175.28   17.00
  32 -26   0  192.08   14.60
 -26 -32   0  201.98   15.00
  32 -28   0  238.38   16.10
  32 -28   0  239.98   18.60
  32 -28   0  249.88   16.40
  28  32   0  237.48   16.80
 -28 -32   0  207.28   18.50
 -32  28   0  230.98   16.30
 -28 -32   0  216.88   16.40
  28  32   0  228.38   16.10
  28  32   0  220.28   18.20
 -28 -32   0  223.08   16.30
 -32  28   0  258.07   16.20
 -32  30   0   87.09    7.20
  32 -30   0   85.29    9.90
  32 -30   0   72.69    7.60
 -32  30   0   89.79    6.90
 -30 -32   0   66.99   10.00
  32 -30   0   90.39    7.20
  30  32   0   68.59    9.10
 -30 -32   0   67.29    7.00
 -30 -32   0   76.39    7.20
  30  32   0   66.39    7.30
 -32 -32   0   86.69    7.30
  32  32   0   82.39    9.80
 -32 -32   0   73.99    7.20
 -32 -32   0   75.09   10.30
  32  32   0   78.09    7.50
  32 -32   0  103.79    9.90
  32 -32   0   90.79    6.70
 -32  32   0   96.29    7.40
  32 -32   0   98.09    7.30
  31 -33   0    1.60    1.60
 -33 -31   0    1.10    2.20
 -33 -31   0   11.30    6.10
  33  31   0    3.80    2.40
 -31  33   0    1.70    1.90
  31 -33   0   -0.20    2.00
  31 -33   0    8.60    6.10
  33  31   0   10.00    6.50
 -31  33   0   -1.50    2.10
  33  29   0   -1.60    2.40
 -33 -29   0    4.90    6.20
  29 -33   0   -1.60    5.70
 -33 -29   0   -1.50    2.30
  33  29   0   -2.80    2.30
  29 -33   0   -1.40    2.30
 -29  33   0    1.50    2.10
 -29  33   0   -2.00    2.20
 -33 -29   0    1.30    2.30
  33  29   0   -1.10    5.60
  29 -33   0   -0.20    2.20
  33  27   0   -1.40    2.60
  33  27   0   -1.60    2.30
  27 -33   0   -0.40    2.10
  33  27   0    5.20    5.80
  27 -33   0   -0.80    2.30
 -27  33   0   -3.90    2.30
 -27  33   0   -0.20    2.20
  27 -33   0    5.20    5.80
 -33 -27   0   -0.80    2.40
 -33 -27   0    3.90    6.40
 -33 -27   0   -1.80    2.40
  25 -33   0   -3.70    2.00
  25 -33   0   -0.60    7.50
 -25  33   0    0.90    2.20
  33  25   0    3.40    6.00
 -33 -25   0   -2.90    2.50
  33  25   0   -1.10    2.70
 -33 -25   0   -4.40    2.40
  25 -33   0   -4.10    2.20
 -25  33   0   -3.60    2.30
 -33 -25   0    4.10    6.30
 -23  33   0   -1.40    2.90
  33  23   0    3.80    5.80
  33  23   0   -3.40    2.90
  23 -33   0   -3.90    3.10
  23 -33   0   -0.90    5.60
  33  23   0   -4.80    2.40
  23 -33   0    0.70    2.30
 -33 -23   0    2.50    2.60
 -23  33   0   -0.80    2.80
 -33 -23   0    7.40    6.70
 -33 -23   0   -1.20    3.20
 -33 -21   0   -0.90    6.30
  21 -33   0   -0.60    2.30
  33  21   0    2.70    2.80
 -21  33   0   -3.90    2.10
  21 -33   0   -0.40    2.00
 -33 -21   0    4.40    2.70
 -21  33   0   -0.70    2.10
 -33 -21   0   -1.00    2.60
  33  21   0   -0.60    5.60
  21 -33   0    2.20    5.70
  33  19   0    3.40    2.70
 -19  33   0   -1.00    2.20
 -33 -19   0   -0.10    2.60
  33  19   0    7.40    5.80
 -33 -19   0   -1.80    2.70
  19 -33   0    1.20    5.20
  19 -33   0   -1.10    2.10
  19 -33   0   -1.20    2.20
 -19  33   0   -2.20    2.20
  33  19   0   -1.70    2.60
 -33 -19   0   -2.60    6.40
 -33 -17   0    7.50    7.00
  17 -33   0   -1.60    5.30
  33  17   0   -3.50    2.60
 -17  33   0   -4.90    2.30
 -17  33   0    3.50    3.80
  33  17   0    0.10    5.40
  33  17   0   -6.00    2.50
  17 -33   0   -4.90    2.30
 -15  33   0   10.30    6.90
  33  15   0    4.60    6.20
  15 -33   0    6.20    6.00
 -33 -15   0   13.50    7.40
  33  13   0   -1.70    2.60
  13 -33   0   -1.70    4.00
 -13  33   0   -2.50    2.70
  33  13   0   -4.30    4.90
  13 -33   0  -22.10   10.90
  13 -33   0    1.40    2.30
 -33 -13   0   -2.00    2.90
 -13  33   0    6.00    3.90
  33  13   0   -2.70    2.70
 -33 -13   0    4.80   11.50
 -13  33   0   -8.40   10.60
 -33 -13   0    0.50    2.60
  33  13   0  -17.70   11.20
  13 -33   0   -8.00    9.60
  13 -33   0   -1.30    2.20
 -13  33   0   -3.00    2.20
  11 -33   0   -0.10    2.10
 -33 -11   0    1.50    2.50
 -11  33   0    1.30    3.70
  11 -33   0   -0.60   16.30
 -11  33   0  -15.70   11.40
 -11  33   0    2.20    2.10
  11 -33   0   -0.10    2.10
 -11  33   0    1.60    2.20
 -33 -11   0   -2.00    3.00
 -33 -11   0    0.50   11.00
  33  11   0   -3.00    3.10
  33  11   0   -2.50    2.40
  33  11   0    0.80   12.50
  11 -33   0   -2.40    3.70
  -9  33   0    0.40    4.00
  33   9   0   -3.80    4.80
   9 -33   0   -1.30    2.00
 -33  -9   0   -1.60    2.50
  33   9   0   -0.20    2.60
   9 -33   0   -1.30    3.70
  -9  33   0   -0.60    2.10
   9 -33   0   -4.90    8.70
  33   9   0    1.50    9.80
 -33  -9   0  -10.70   10.50
  33   9   0    0.50    2.60
   9 -33   0   -1.70    2.20
  -9  33   0   -2.00    2.10
  -9  33   0   -1.70    9.40
 -33  -9   0   -1.30    2.70
 -33  -7   0   -1.40    2.50
 -33  -7   0  -14.40    9.60
 -33  -7   0   -2.20    2.60
   7 -33   0   -1.30    2.00
  33   7   0   -0.30    2.50
  -7  33   0   -1.20    1.90
  -7  33   0    1.80    8.50
   7 -33   0   -4.20    3.80
   7 -33   0   -0.40    2.00
  33   7   0   -2.10    4.50
  -7  33   0    1.20    2.20
   7 -33   0    7.20    8.20
  33   7   0   -7.40    8.90
  33   7   0   -3.60    2.50
  -7  33   0    1.40    3.50
  33   5   0   -7.30    8.70
  -5  33   0    2.90    2.20
  33   5   0   -0.40    5.00
   5 -33   0   -0.10    2.00
  33   5   0   -0.60    2.40
 -33  -5   0   -2.10    2.40
   5 -33   0    1.70    2.20
 -33  -5   0   -6.90    9.10
 -33  -5   0    1.40   11.50
 -33  -5   0   -0.80    2.60
  -5  33   0   -0.10    2.10
  -5  33   0    4.50    3.80
   5 -33   0   12.20    7.70
   5 -33   0   -2.40    3.80
  -5  33   0   -1.10    7.90
 -33  -3   0   -2.70    8.40
  -3  33   0    8.00    7.80
 -33  -3   0   -1.00    2.40
  33   3   0   -2.40    5.00
 -33  -3   0   -2.50    2.60
  33   3   0   -0.90    8.10
  -3  33   0   -0.30    2.00
   3 -33   0   -2.40    1.90
  33   3   0    1.50    2.50
  -3  33   0   -1.00    3.50
   3 -33   0    0.00    2.10
  -3  33   0   -1.40    2.20
   3 -33   0   -0.10    4.10
 -33  -3   0  -23.10   10.80
   3 -33   0   -4.40    7.30
  33   3   0   -2.00    2.40
   1 -33   0    1.90    2.10
 -33  -1   0   -1.70    2.70
   1 -33   0    0.50    4.00
   1 -33   0   -1.50    2.00
  -1  33   0    0.50    3.70
  -1  33   0    1.20    2.10
  33   1   0    1.90    8.60
  33   1   0    2.00    5.20
  33   1   0   -2.80    2.40
 -33  -1   0   -3.60    2.60
 -33  -1   0   -4.50    9.70
  -1  33   0    7.70    8.00
 -33  -1   0  -18.80    8.40
   1 -33   0    1.00    7.10
  -1 -33   0   -0.50    2.10
  -1 -33   0   -2.80    7.10
   1  33   0    2.20    2.20
  33  -1   0    2.80    2.60
  -1 -33   0    3.80    2.20
  33  -1   0   -1.20    2.40
   1  33   0    1.40    2.10
  -1 -33   0    1.80    3.80
 -33   1   0    2.10    2.70
  33  -1   0    8.80    5.50
 -33   1   0    3.90    9.20
 -33   1   0   -3.00    8.50
   1  33   0   10.50    8.50
  33  -1   0   -6.40    8.80
 -33   1   0    1.30    2.50
   1  33   0    7.90    4.30
  -3 -33   0    4.40    4.50
  -3 -33   0    2.00    2.20
  33  -3   0    2.30    2.50
 -33   3   0  -18.60    8.50
 -33   3   0    1.20    2.50
   3  33   0    1.10    8.10
  33  -3   0    7.80    5.20
   3  33   0    0.20    2.20
   3  33   0    0.30    2.10
  33  -3   0   -1.30    2.60
   3  33   0    3.80    4.30
 -33   3   0   -2.70    2.70
  33  -3   0   -0.60    8.70
  -3 -33   0    0.40    7.90
  -3 -33   0   -0.70    2.10
 -33   5   0   -0.10    2.60
  33  -5   0   -8.60    9.30
  33  -5   0    0.10    5.50
 -33   5   0   18.40   10.20
  33  -5   0    1.20    2.30
  -5 -33   0   -0.70    2.00
   5  33   0    1.60    2.20
  -5 -33   0    0.10    2.00
   5  33   0   -0.80    4.00
  33  -5   0   -2.70    2.50
   5  33   0    2.60    2.10
   5  33   0    3.70    8.40
 -33   5   0    2.10    2.40
  -5 -33   0   -2.60    4.50
  -5 -33   0   14.20    8.40
  -7 -33   0    0.30    2.30
 -33   7   0   -0.90    2.40
   7  33   0    1.70    9.70
  33  -7   0   -0.20    2.40
 -33   7   0   -3.50    2.50
   7  33   0    0.30    2.20
  33  -7   0   -8.50    5.60
  -7 -33   0    1.80    8.80
   7  33   0    0.40    2.30
  -7 -33   0   -0.10    2.10
  33  -7   0   -4.10    9.50
  33  -7   0   -5.30    2.40
  -7 -33   0    3.40    4.80
   7  33   0   -7.40    4.10
   9  33   0   -2.20    4.70
  -9 -33   0   -0.20    5.30
  -9 -33   0    2.60    2.30
  33  -9   0    0.40    2.60
 -33   9   0    1.10    2.60
 -33   9   0   -0.90    2.30
  -9 -33   0   -0.70    2.30
  33  -9   0    4.10    2.50
  33  -9   0   -5.50    9.90
  -9 -33   0  -18.30    9.10
   9  33   0   -0.70    2.30
   9  33   0    1.60    2.30
  33  -9   0    3.40    5.90
   9  33   0   -9.40   10.10
 -33  11   0   -0.30    2.60
  33 -11   0   -2.50    2.40
 -11 -33   0   -1.30    2.30
  11  33   0   -3.20    2.40
  33 -11   0   -0.90    2.60
 -11 -33   0    0.60    2.50
  33 -11   0   -5.40    6.00
 -33  11   0    7.00   16.00
 -33  11   0   -3.90    2.40
  11  33   0    4.70    5.10
  11  33   0    3.10   11.70
 -11 -33   0   -4.00    5.00
  11  33   0    0.10    2.30
 -11 -33   0   19.50   11.40
 -33  13   0   -0.70    2.90
  13  33   0   -4.70   11.40
  13  33   0    0.50    2.60
 -33  13   0   -2.10    3.30
  33 -13   0   -2.00    2.50
  33 -13   0   -3.70    6.40
  13  33   0   -0.10    5.30
 -13 -33   0   -1.30    2.40
  33 -13   0  -10.30   12.10
  33 -13   0   -3.10    2.90
  13  33   0   -2.70    2.50
 -13 -33   0   -0.30    6.20
 -33  13   0   -7.00   13.00
 -13 -33   0  -10.40   11.30
 -13 -33   0    0.20    2.50
  15  33   0   -2.70    2.70
 -15 -33   0    5.10    6.50
  33 -15   0   -6.00    6.30
  15  33   0    2.60    5.50
 -17 -33   0   -3.40    2.70
 -33  17   0   -3.80    2.50
  33 -17   0   -1.30    2.60
  33 -17   0   -1.30    2.80
  17  33   0   -1.60    2.80
  33 -17   0   -2.50    6.80
  17  33   0    0.90    5.60
 -17 -33   0   10.60    6.80
 -33  17   0   -4.10    2.80
 -17 -33   0   -1.90    2.70
  17  33   0    0.50    2.50
  33 -19   0    0.40    6.90
 -33  19   0   -1.70    2.50
  19  33   0    0.90    2.60
  19  33   0   -0.10    5.80
  19  33   0    1.30    2.80
 -33  19   0   -3.20    2.50
  33 -19   0   -2.90    2.40
 -19 -33   0    0.30    2.50
 -19 -33   0   -1.60    2.80
  33 -19   0   -1.90    2.50
 -19 -33   0    1.10    6.90
 -21 -33   0    1.40    2.70
 -33  21   0   -3.60    2.60
 -21 -33   0    2.40    2.80
  21  33   0    3.30    2.90
 -33  21   0   -1.10    2.60
  21  33   0   11.40    6.20
  33 -21   0   -3.50    2.60
 -21 -33   0   10.40    7.10
  33 -21   0   -4.60    6.60
  21  33   0    1.60    2.50
 -33  23   0   -1.50    3.00
  33 -23   0    0.90    6.30
  33 -23   0   -5.70    2.60
 -23 -33   0   -2.30    2.90
  23  33   0    2.20    5.70
 -23 -33   0    7.40    7.40
 -33  23   0   -6.40    2.90
  23  33   0   -1.70    2.40
  23  33   0   -3.30    3.30
 -23 -33   0   -0.30    3.10
  33 -23   0   -5.40    3.70
  33 -25   0    9.10    7.50
 -25 -33   0    1.40    2.70
  33 -25   0    0.70    2.30
  25  33   0    1.40    2.80
  25  33   0    7.20    7.40
 -33  25   0    0.60    2.40
  25  33   0    5.90    2.60
 -33  25   0   -3.10    2.60
 -25 -33   0   -2.20    2.80
  33 -25   0    2.20    2.60
 -25 -33   0   13.80    9.20
 -27 -33   0    2.40    2.80
 -33  27   0   -0.40    2.60
  27  33   0    3.20    2.90
  27  33   0    1.40    2.40
  33 -27   0    1.10    2.50
  27  33   0   11.00    6.60
 -27 -33   0    3.80    2.60
 -33  27   0    6.10    2.50
 -27 -33   0   10.10    7.40
  33 -27   0    1.70    2.20
 -33  29   0    2.10    2.20
 -29 -33   0    4.90    2.40
  29  33   0    1.60    2.50
  33 -29   0   -1.80    2.20
 -33  29   0   -0.10    2.30
  33 -29   0   -1.10    5.90
 -29 -33   0   -3.90    6.10
  29  33   0    0.40    5.60
 -29 -33   0   -1.20    2.30
  33 -29   0    1.00    2.30
  31  33   0   -3.40    1.70
 -31 -33   0    8.00    7.40
 -33  31   0   -2.00    1.70
  31  33   0    1.00    2.30
  33 -31   0    0.80    2.00
 -31 -33   0   -1.20    2.10
  33 -31   0   -1.30    1.60
 -33  31   0   -1.10    2.10
  33 -31   0    0.90    4.90
 -31 -33   0    0.00    2.00
  31  33   0   -1.60    5.40
 -33  33   0   -0.90    1.90
 -33  33   0    2.90    1.60
  33 -33   0    0.80    1.70
 -33 -33   0    1.00    2.00
  33  33   0   -0.40    1.90
 -33 -33   0    0.90    1.90
  33  33   0    2.80    4.20
 -33 -33   0    6.50    5.20
  33 -33   0    3.70    4.40
 -32  34   0   72.89    6.00
 -34 -32   0   61.69    6.00
 -34 -32   0   68.69    6.60
  34  32   0   66.69    6.20
  32 -34   0   82.39    6.00
  34  30   0   63.19    6.20
 -34 -30   0   49.50    7.80
 -30  34   0   59.79    5.40
 -34 -30   0   66.79    5.80
 -34 -30   0   56.29    5.90
  34  30   0   57.69    5.40
 -30  34   0   48.20    5.60
  30 -34   0   59.89    5.70
  30 -34   0   63.79    9.50
  34  28   0   -0.20    5.40
 -28  34   0    2.10    2.30
 -28  34   0   -0.10    2.00
  34  28   0   -0.90    2.40
  28 -34   0    2.10    2.20
 -34 -28   0    2.50    2.40
  28 -34   0    5.00    5.20
 -34 -28   0   -1.60    6.10
  34  28   0   -4.00    2.20
  28 -34   0   -2.20    1.80
 -34 -28   0    2.00    2.50
 -34 -26   0  113.89    9.60
  34  26   0  118.19   10.00
 -34 -26   0  124.19    9.90
 -26  34   0  137.89    9.50
 -26  34   0  126.49    9.50
  34  26   0  111.69    9.50
 -34 -26   0  100.49   12.00
  34  26   0  105.99   11.40
  26 -34   0  129.59   11.60
  26 -34   0  118.59    9.30
  26 -34   0  130.49    9.70
  24 -34   0   14.20    3.00
 -34 -24   0   17.90    3.20
 -34 -24   0   20.30    3.40
 -34 -24   0   24.60    7.80
 -24  34   0   16.60    2.90
  34  24   0   18.30    3.10
  24 -34   0   25.80    6.90
  24 -34   0   14.20    2.80
  34  24   0   16.40    3.40
 -24  34   0   12.40    3.10
  22 -34   0   -3.50    5.40
 -34 -22   0    1.80    2.70
  22 -34   0    1.60    2.30
  34  22   0   -2.00    2.50
 -34 -22   0    0.80    2.60
 -22  34   0    0.60    2.20
  34  22   0   -2.30    5.50
  22 -34   0   -1.40    2.00
 -34 -22   0   -3.50    7.00
  34  22   0   -4.70    2.40
 -22  34   0   -0.10    2.30
  34  20   0   -0.30    2.60
 -20  34   0    2.30    2.30
  34  20   0   -4.20    2.70
  20 -34   0    7.10    5.60
 -34 -20   0    9.50    6.90
  20 -34   0    1.50    2.30
 -34 -20   0    1.00    2.60
  20 -34   0    1.40    2.10
 -34 -20   0    2.20    2.70
  34  20   0    1.70    5.40
 -20  34   0    4.10    2.40
 -18  34   0   76.79    7.50
  18 -34   0   66.09    7.10
  18 -34   0   75.59    9.60
  18 -34   0   76.79    7.20
  34  18   0   65.79    7.80
  34  18   0   80.49    7.70
 -18  34   0   67.79    7.30
 -34 -18   0   83.89    8.30
 -34 -18   0   88.89   10.70
 -34 -18   0   75.19    7.60
  34  16   0    5.90    2.90
 -16  34   0   20.40    4.50
  16 -34   0   13.00    2.70
 -16  34   0   10.60    2.70
  16 -34   0   14.00    2.70
 -34 -16   0    7.20    3.00
 -16  34   0   15.10    2.80
  34  16   0    8.10    2.80
 -34 -16   0    6.10    2.80
 -34 -14   0  308.77   22.70
 -14  34   0  361.26   22.60
  14 -34   0  346.47   22.50
 -14  34   0  334.47   22.70
 -34 -14   0  315.57   23.10
  34  14   0  322.37   22.70
 -14  34   0  351.36   22.90
  14 -34   0  335.87   22.50
  34  14   0  287.47   22.80
  14 -34   0  334.77   23.00
  12 -34   0  160.18   16.20
 -12  34   0  163.68   13.00
  12 -34   0  157.78   12.90
 -34 -12   0  185.48   14.00
 -12  34   0  168.58   13.10
 -34 -12   0  201.88   13.50
  34  12   0  195.88   13.80
  12 -34   0  164.28   13.00
  10 -34   0   -0.20    2.10
  34  10   0   -6.20    4.90
  34  10   0   -1.20    2.60
 -10  34   0   -2.50    2.50
 -34 -10   0    1.70    2.90
  10 -34   0   -3.80    4.20
  34  10   0   -1.80    2.80
 -34 -10   0    3.00    2.90
  10 -34   0    0.10    2.50
 -10  34   0    2.60    2.30
 -10  34   0    0.20    3.80
  34  10   0   15.50   11.40
  10 -34   0   15.00   10.30
 -10  34   0    1.30   11.20
 -34 -10   0   -5.80   11.30
  -8  34   0    8.30    3.00
   8 -34   0   10.30    4.50
   8 -34   0    8.10    2.80
 -34  -8   0    5.30   10.80
   8 -34   0   16.20   10.70
   8 -34   0    7.10    2.60
  -8  34   0    8.50    2.60
  -8  34   0   13.30    4.30
  -8  34   0    2.90   10.10
 -34  -8   0   14.20    4.70
  34   8   0   -9.50   11.70
  34   8   0   10.90    3.30
 -34  -8   0   15.80    3.20
  34   6   0   80.79    8.30
  -6  34   0   91.19   20.80
   6 -34   0   93.39    7.80
   6 -34   0   83.79    7.80
 -34  -6   0   76.79    8.70
  34   6   0   73.29    9.10
  -6  34   0   93.49    7.90
   6 -34   0   90.69   18.20
  -6  34   0   77.39    8.30
  -6  34   0   99.29    8.00
  34   6   0   54.59   16.10
   6 -34   0   81.59    8.80
 -34  -6   0   43.90   23.20
 -34  -6   0   86.19    8.20
  34   4   0   -1.80    2.70
  -4  34   0    3.90    3.90
  -4  34   0   10.60    8.90
 -34  -4   0   -1.30   10.80
  34   4   0    0.40    9.90
   4 -34   0   -7.20    8.50
   4 -34   0   -3.10    2.20
 -34  -4   0   -6.60   12.40
  -4  34   0   -3.80    2.40
  34   4   0    0.00    4.90
  -4  34   0   -3.00    2.20
 -34  -4   0   -2.50    2.90
 -34  -4   0   -3.00    2.60
   4 -34   0   -2.90    2.30
   4 -34   0    1.50    4.00
  34   4   0   -3.50    2.60
  -2  34   0   -1.60    2.30
  34   2   0   -2.60    2.60
  34   2   0    4.50    5.00
  -2  34   0    8.10    9.20
 -34  -2   0   -5.30    2.80
   2 -34   0   -2.40    9.00
 -34  -2   0  -15.50    9.50
  -2  34   0    4.50    3.80
  34   2   0   -2.00    9.30
 -34  -2   0   18.50   12.20
   2 -34   0   -3.40    2.30
  34   2   0   -5.30    2.60
   2 -34   0   -3.30    2.20
  34   0   0   65.89   12.00
 -34   0   0   65.49   13.20
   0 -34   0   84.89    7.70
 -34   0   0   62.09   13.00
   0  34   0   74.39    7.70
   0 -34   0   78.59    7.60
 -34   2   0  490.55   41.80
  -2 -34   0  529.35   40.20
 -34   2   0  511.65   33.70
  34  -2   0  457.55   34.30
   2  34   0  521.15   33.50
   2  34   0  508.45   34.10
  -2 -34   0  510.65   34.50
  34  -2   0  540.15   33.90
 -34   2   0  522.35   33.90
   2  34   0  494.05   33.50
   2  34   0  554.34   41.10
  34  -2   0  477.05   33.70
  34  -2   0  423.06   40.40
  -2 -34   0  524.45   33.50
  -2 -34   0  536.35   33.50
  -4 -34   0  373.26   28.60
 -34   4   0  470.45   27.90
  -4 -34   0  402.96   27.40
  34  -4   0  435.56   27.90
   4  34   0  404.96   27.40
  34  -4   0  383.06   35.90
  -4 -34   0  411.96   27.40
 -34   4   0  392.36   37.30
  34  -4   0  454.15   28.80
   4  34   0  421.16   35.70
  -4 -34   0  381.76   34.70
   4  34   0  390.76   28.30
   4  34   0  394.06   27.50
  -6 -34   0   42.00   19.10
  -6 -34   0   14.50    2.90
 -34   6   0   13.60    3.40
  34  -6   0    6.60   12.40
 -34   6   0   34.40   23.90
   6  34   0   30.40   21.20
   6  34   0   24.70    6.00
   6  34   0   15.40    2.90
  -6 -34   0   15.90    2.90
  34  -6   0   22.30    6.70
 -34   6   0    9.80    3.10
  34  -6   0   12.10    3.30
   6  34   0   13.20    3.00
  -6 -34   0   25.50    6.40
  34  -6   0   10.70    3.20
   8  34   0  101.19   15.10
   8  34   0  114.69   10.60
  34  -8   0   91.79    9.40
  -8 -34   0  107.39   15.10
  -8 -34   0  105.09   10.20
 -34   8   0   94.39    9.00
  -8 -34   0  115.59   11.50
   8  34   0  106.69   10.60
 -34   8   0   94.79   10.70
  34  -8   0   98.69    9.70
   8  34   0  120.29    9.80
  -8 -34   0  118.29    9.70
 -10 -34   0   41.10   12.80
 -34  10   0   61.69    8.60
 -34  10   0   64.99    8.10
  34 -10   0   65.69    7.70
  10  34   0   52.09   13.20
 -10 -34   0   66.19    7.40
  10  34   0   61.89    7.20
 -34  10   0   56.79   15.20
 -10 -34   0   63.89    9.80
  34 -10   0   70.09    8.50
  34 -10   0   49.10   14.00
  34 -10   0   58.69   10.20
  10  34   0   72.99    7.30
  10  34   0   76.99    9.00
 -10 -34   0   73.49    7.20
 -12 -34   0  129.39   10.10
 -34  12   0  113.19   10.50
  34 -12   0   93.59   15.60
  34 -12   0  111.39   10.30
  12  34   0  130.69   10.20
 -12 -34   0  116.69    9.80
 -34  12   0  104.19    9.90
  34 -12   0  104.29   10.20
  12  34   0  122.09   10.00
 -12 -34   0  129.69   13.30
  12  34   0  141.79   12.80
  14  34   0  148.29   13.60
 -34  14   0  165.18   12.20
 -14 -34   0  148.99   11.90
  34 -14   0  176.18   14.80
  34 -14   0  175.48   12.50
 -14 -34   0  147.09   14.40
 -14 -34   0  132.79   11.60
  14  34   0  139.09   11.90
  14  34   0  138.89   12.00
  34 -14   0  160.88   12.30
 -16 -34   0  163.58   15.50
 -16 -34   0  168.58   12.80
 -34  16   0  171.28   12.80
  34 -16   0  182.18   13.00
  16  34   0  159.28   12.60
  34 -16   0  161.88   12.90
  34 -16   0  169.78   15.50
  16  34   0  161.58   14.30
 -34  16   0  183.78   13.20
 -16 -34   0  143.39   12.40
  16  34   0  161.78   12.80
  34 -18   0  172.48   15.40
 -18 -34   0  164.48   12.60
 -34  18   0  184.78   13.00
  34 -18   0  186.68   13.00
  18  34   0  151.18   12.50
  18  34   0  159.48   14.50
 -18 -34   0  160.68   15.60
  34 -18   0  178.28   12.90
 -34  18   0  184.18   13.00
 -18 -34   0  142.39   12.70
  18  34   0  159.18   12.90
  20  34   0  120.29   10.20
 -20 -34   0  117.49   10.00
 -34  20   0  123.59   10.10
  20  34   0  121.29   12.20
  34 -20   0  115.09    9.90
  20  34   0  109.09   10.20
  34 -20   0  130.79   13.20
 -20 -34   0  107.59   10.10
 -20 -34   0  130.09   13.30
  34 -20   0  123.79   10.30
 -34  20   0  134.99   10.20
  22  34   0   62.29    7.30
 -22 -34   0   66.59    7.20
  22  34   0   78.99    9.80
  22  34   0   56.09    6.90
 -22 -34   0   78.49   10.80
 -22 -34   0   64.69    7.30
 -24 -34   0    1.70    2.90
 -24 -34   0    4.30    2.70
 -34  24   0    7.50    2.60
  24  34   0   14.20    7.20
  34 -24   0    8.30    2.60
  24  34   0    0.90    2.90
  34 -24   0    3.10    2.80
 -34  24   0    6.90    2.90
 -24 -34   0   11.60    9.20
  26  34   0   15.30    3.50
  34 -26   0   16.80    3.20
 -26 -34   0    9.70    3.20
  34 -26   0   18.40    2.90
  26  34   0   29.20    7.10
 -26 -34   0   19.40    3.30
 -34  26   0   19.20    3.30
  28  34   0   -1.10    2.60
 -28 -34   0   13.30    6.60
  28  34   0    7.40    5.70
 -34  28   0   -0.20    2.40
  34 -28   0    2.30    5.90
  28  34   0    0.90    2.20
  34 -28   0   -2.20    1.90
 -28 -34   0    1.90    2.40
 -34  28   0   -0.60    2.10
  34 -28   0   -2.80    2.10
 -28 -34   0    2.00    2.60
  34 -30   0    2.00    5.00
 -34  30   0   -3.80    2.00
  34 -30   0    1.80    1.60
  30  34   0    2.00    5.50
 -30 -34   0   -0.90    2.10
 -30 -34   0    2.20    2.00
  30  34   0    0.30    2.30
 -34  30   0   -0.50    1.80
  34 -30   0    0.30    2.00
  30  34   0   -0.30    1.90
 -34  32   0    6.00    1.70
  32  34   0    7.50    4.90
 -32 -34   0   11.90    5.30
  34 -32   0    6.20    2.00
  32  34   0    5.70    2.20
 -32 -34   0    5.80    2.10
  34 -32   0   13.30    4.70
 -34  32   0    7.20    2.10
 -34  34   0   24.90    3.30
 -33  35   0    1.40    1.50
  31 -35   0    0.00    1.60
 -31  35   0   -0.60    1.80
  35  31   0    1.00    1.90
 -31  35   0    1.20    1.60
 -35 -31   0    0.40    1.80
 -29  35   0   -0.60    2.10
  29 -35   0    3.60    1.90
 -29  35   0    4.00    1.80
  35  29   0    0.00    2.10
 -35 -29   0    5.10    2.00
 -35 -29   0    3.30    2.20
 -35 -27   0    5.60    2.70
 -27  35   0   -2.40    2.30
 -35 -27   0   -2.60    2.70
  35  27   0    1.60    2.50
  27 -35   0   -2.00    2.00
 -27  35   0    0.80    2.00
  27 -35   0   -0.80    1.70
  25 -35   0    0.00    2.00
  35  25   0   -0.80    2.50
 -35 -25   0    0.30    2.40
 -25  35   0    0.60    2.10
 -25  35   0   -4.60    2.10
 -35 -25   0    3.30    2.40
  25 -35   0   -1.20    2.10
 -35 -23   0   -5.10    2.50
  35  23   0   -5.70    2.50
 -35 -23   0   -0.20    2.50
  35  21   0   -2.00    2.50
 -35 -21   0   -0.80    2.60
  21 -35   0   -1.30    2.10
 -35 -21   0   -2.80    2.50
  35  21   0   -4.30    2.60
 -21  35   0   -2.90    2.10
 -21  35   0   -2.70    2.30
  21 -35   0   -1.30    2.00
  19 -35   0   -0.10    2.20
  35  19   0   -0.70    2.60
 -19  35   0   -2.30    2.30
 -35 -19   0    4.30    3.90
  35  19   0   -4.70    3.20
 -19  35   0   -4.60    2.10
 -35 -19   0    2.70    2.90
  19 -35   0   -2.00    2.30
 -17  35   0    1.90    2.20
 -17  35   0    6.90    5.80
  17 -35   0   -1.10    2.00
  35  17   0    2.00    2.70
 -35 -17   0   -0.50    2.60
 -17  35   0    0.50    2.30
 -35 -17   0    1.60    2.80
  17 -35   0   -0.50    2.20
  35  15   0   -2.00    2.70
 -35 -15   0   -1.40    2.60
  15 -35   0    0.90    2.20
 -15  35   0   -3.20    2.20
 -15  35   0    6.30    4.00
 -35 -15   0   -0.50    2.80
  35  15   0    0.80    2.60
 -15  35   0    2.30    2.30
  15 -35   0   -0.60    2.00
  13 -35   0    6.50    4.10
 -35 -13   0   -1.80    2.60
  13 -35   0    0.80    2.40
  35  13   0   -4.40    7.10
 -13  35   0   -5.70    2.20
  35  13   0    3.20    2.80
  35  13   0    2.10    2.70
 -35 -13   0   -1.00    2.80
 -13  35   0   -4.00    2.20
  13 -35   0   -0.50    2.20
 -13  35   0    3.90    3.80
 -11  35   0   -1.10    2.50
  11 -35   0    0.40    4.30
  35  11   0   -2.40    2.90
  11 -35   0   -5.90    2.20
  35  11   0   -5.80    2.70
  35  11   0    2.70    5.40
 -11  35   0    4.90    3.80
 -35 -11   0   -6.60    2.60
  -9  35   0   -3.50    2.20
   9 -35   0   -2.40    2.20
   9 -35   0   -2.80    2.30
  -9  35   0   -5.20    2.40
  35   9   0    4.20    5.80
 -35  -9   0   -1.60    2.60
  -9  35   0   -0.60    6.00
 -35  -9   0   -4.50    2.90
  35   9   0   -2.50    2.70
   7 -35   0   -1.70    4.20
 -35  -7   0   18.30   14.20
 -35  -7   0   -2.70    2.50
   7 -35   0   15.70   11.00
 -35  -7   0   -3.90    2.80
   7 -35   0   -2.20    2.00
  35   7   0  -14.40   11.70
  35   7   0    0.00    2.60
   7 -35   0   -0.70    2.30
  -7  35   0    0.40    2.20
  35   7   0   -0.80    6.50
  -7  35   0    2.10   12.20
  -7  35   0    0.30    2.40
  -7  35   0   -3.90    3.90
   5 -35   0    1.10    2.60
  -5  35   0   -1.90    3.40
  -5  35   0   -1.30    2.30
   5 -35   0    0.80    4.10
   5 -35   0  -20.60    9.20
   5 -35   0    0.00    2.10
  35   5   0    0.30    2.60
  -5  35   0    4.90    4.00
 -35  -5   0   -5.90    3.50
 -35  -5   0   -1.40    2.90
  35   5   0   -2.60   10.80
  35   5   0   -1.90    3.00
  35   5   0   -2.80    5.30
  -5  35   0  -10.20   10.00
  35   3   0   -3.20   10.90
  35   3   0   -2.20    3.60
 -35  -3   0   17.00   15.40
  35   3   0   -3.10    4.30
   3 -35   0   -9.00    9.40
  35   3   0   -0.70    4.80
   3 -35   0   -2.40    3.60
  -3  35   0   -2.90    3.50
 -35  -3   0  -14.50   11.70
 -35  -3   0   -5.70    2.90
  -3  35   0    2.80   10.00
   3 -35   0   -0.30    3.90
 -35  -3   0   -2.50    4.20
   3 -35   0   -4.10    3.10
  -3  35   0    0.00    3.60
  35   1   0   -2.70    2.60
   1 -35   0   -2.00    3.00
 -35  -1   0    2.70   11.80
  35   1   0   13.10   11.40
  -1  35   0    3.60    3.90
  -1  35   0    5.60   10.00
 -35  -1   0    3.20   14.40
   1 -35   0  -13.00    9.00
  35   1   0   -1.40    3.50
 -35  -1   0   -3.10    4.20
   1 -35   0    1.90    4.10
  35   1   0    3.10    5.20
  -1 -35   0    1.70    3.30
 -35   1   0   -0.40    2.40
 -35   1   0   -4.10   11.20
   1  35   0    0.20    2.30
  35  -1   0   13.50   11.20
 -35   1   0    0.20    4.50
  -1 -35   0   -2.30    9.50
  35  -1   0    1.00    3.00
   1  35   0    5.10    4.00
   1  35   0    2.90    9.90
  35  -1   0    3.80    3.80
  -1 -35   0    2.30    2.50
  35  -1   0    3.60    5.40
  -1 -35   0    3.20    4.60
 -35   1   0    2.10   12.50
  35  -3   0   -1.70    3.80
   3  35   0    2.30    4.70
  -3 -35   0    0.80    3.60
 -35   3   0  -10.90   11.10
   3  35   0    1.20    2.90
  -3 -35   0    2.10    3.20
   3  35   0    0.60    3.30
 -35   3   0  -11.90   11.80
  35  -3   0  -17.80   11.20
 -35   3   0    4.40    3.40
   3  35   0   -1.70   10.20
  -3 -35   0    5.10    4.90
  -3 -35   0  -17.90    9.30
  35  -3   0    3.20    6.00
   5  35   0    5.00    2.50
  35  -5   0   14.10    6.60
  35  -5   0   11.50    3.60
   5  35   0    5.90    2.90
  -5 -35   0    4.90    2.50
  -5 -35   0    4.50    2.70
   5  35   0    7.00   11.40
  -5 -35   0    1.70   10.40
   5  35   0    7.00    4.90
 -35   5   0    5.30    3.10
  -5 -35   0    9.60    5.40
 -35   5   0  -10.30   11.80
  35  -5   0    3.60    3.20
  35  -5   0   -8.10   11.30
  35  -7   0   -2.90    2.40
  -7 -35   0   -0.70    2.30
  -7 -35   0   -1.70    2.20
 -35   7   0   -2.80    2.80
   7  35   0    0.20    2.50
  -7 -35   0    3.80    7.60
   7  35   0   22.70   13.80
   7  35   0    0.40    2.20
  35  -7   0    0.00    8.00
  35  -7   0  -12.10   12.60
 -35   7   0   -5.80    2.50
 -35   7   0    0.50   13.00
   7  35   0    1.10    5.50
  35  -7   0   -5.70    2.50
  -9 -35   0   -2.10    5.90
   9  35   0   -3.00    2.30
   9  35   0   -3.60    2.40
 -35   9   0   -3.20    2.50
  35  -9   0   -1.80    6.60
  35  -9   0   -2.40    2.50
  -9 -35   0   -3.40    2.30
  -9 -35   0   -4.20    2.20
 -35   9   0   -6.00    2.80
  35  -9   0   -4.00    2.70
   9  35   0    2.40    5.00
  11  35   0   -3.30    2.50
  35 -11   0   -4.40    2.50
 -11 -35   0   -2.70    2.30
 -35  11   0   -2.90    2.50
  11  35   0   -1.30    2.40
  35 -11   0   -3.90    2.70
 -11 -35   0   -1.50    2.30
  35 -11   0   -2.20    6.30
  11  35   0   -0.10    5.00
 -11 -35   0   -5.90    5.40
  35 -13   0    5.90    6.80
  13  35   0    0.70    5.20
 -13 -35   0   -2.10    2.50
 -13 -35   0    0.50    2.60
 -35  13   0   -5.50    2.80
  35 -13   0   -4.20    2.70
  13  35   0   -1.00    2.50
 -35  13   0   -0.30    2.70
  13  35   0   -4.20    2.50
 -13 -35   0    0.20    6.30
  35 -13   0   -3.50    2.50
  35 -15   0   -2.60    2.50
 -15 -35   0    0.10    2.40
  15  35   0   -2.10    5.00
  15  35   0   -1.20    2.50
 -35  15   0   -0.60    2.60
  35 -15   0    2.60    6.70
 -35  15   0    0.00    2.90
  15  35   0   -4.20    2.50
 -15 -35   0    3.20    6.50
 -15 -35   0   -2.20    2.70
  35 -15   0    1.20    2.90
 -17 -35   0    0.70    2.50
  17  35   0    0.00    5.60
 -17 -35   0   -3.90    2.50
  35 -17   0   -2.70    2.50
  35 -17   0   -2.50    2.50
  17  35   0    0.80    2.70
 -17 -35   0    1.60    6.60
  17  35   0    1.30    2.50
 -35  17   0    4.40    2.90
  35 -17   0    3.90    6.80
 -35  17   0   -1.40    2.90
  19  35   0   -1.60    3.00
  35 -19   0   -3.00    3.10
 -35  19   0   -1.80    2.90
 -35  19   0   -1.30    2.70
  35 -19   0   -5.10    2.40
 -19 -35   0    4.90    7.10
 -19 -35   0   -0.40    3.30
  35 -19   0    5.00    6.70
 -19 -35   0    2.00    2.70
  19  35   0    3.30    5.90
 -35  21   0   -5.30    2.70
 -21 -35   0   -5.20    2.70
  35 -21   0    0.10    6.60
  21  35   0    2.90    6.30
 -35  21   0   -2.60    2.50
 -21 -35   0    8.10    7.10
 -21 -35   0   -0.60    2.50
  21  35   0   -4.10    2.30
  35 -21   0   -3.20    2.40
  21  35   0   -3.80    2.70
 -23 -35   0   -2.30    2.60
 -35  23   0   -2.40    2.60
  35 -23   0   -5.60    2.60
  35 -23   0   -1.50    2.30
 -23 -35   0   -0.40    2.50
 -23 -35   0    7.20    7.00
  35 -23   0   10.10    8.50
  23  35   0   10.80    6.50
  23  35   0    0.30    2.90
 -35  23   0   -2.80    2.50
  23  35   0    1.10    2.40
 -25 -35   0    2.30    2.80
  35 -25   0    7.40    6.20
  25  35   0    1.80    2.40
 -35  25   0   -3.90    2.50
 -35  25   0    0.80    2.40
  35 -25   0    0.50    2.30
  25  35   0    1.40    2.80
  35 -25   0   -4.90    2.50
 -25 -35   0    5.50    2.60
 -35  27   0   -3.10    2.40
  27  35   0   -1.70    5.60
  35 -27   0   -2.00    2.10
 -27 -35   0   -2.20    2.60
  35 -27   0    4.50    6.10
  27  35   0   -5.30    2.40
  27  35   0   -2.30    2.10
 -27 -35   0   -3.40    6.30
  35 -27   0   -3.00    1.80
 -35  27   0    0.00    2.20
  35 -29   0    2.30    5.40
  29  35   0    1.60    2.30
 -29 -35   0   -1.30    1.90
  29  35   0    1.60    5.40
  35 -29   0   -0.20    2.00
 -29 -35   0   -2.80    2.10
 -31 -35   0    2.30    4.70
  31  35   0    6.50    4.60
  35 -31   0   -0.50    1.70
 -35  31   0    0.90    1.80
  31  35   0    4.60    2.10
 -31 -35   0    1.50    1.90
  35 -31   0    3.00    4.40
 -35  33   0   -1.20    1.50
 -32  36   0   -0.90    1.60
 -30  36   0    6.60    1.80
 -36 -30   0    7.50    2.10
  30 -36   0    8.30    2.00
  36  30   0    7.50    2.10
 -36 -30   0    6.20    2.00
 -30  36   0    7.40    2.00
 -28  36   0   50.09    5.10
 -36 -28   0   38.00    4.90
 -28  36   0   47.10    4.60
  28 -36   0   53.39    5.00
  28 -36   0   43.00    4.30
 -36 -28   0   44.20    4.90
  36  28   0   43.60    5.40
 -36 -26   0   85.79    8.20
 -36 -26   0   79.59    7.80
 -26  36   0   89.99    7.90
  26 -36   0   79.69    7.10
 -26  36   0   87.49    8.20
  36  26   0   81.39    7.90
  26 -36   0   75.29    6.60
 -36 -24   0   10.70    2.70
  24 -36   0    9.60    2.50
 -24  36   0   10.90    2.40
  24 -36   0    7.00    2.20
 -24  36   0    6.90    2.50
  36  24   0    3.60    2.90
 -36 -24   0   11.20    2.70
  36  24   0    9.10    2.90
 -36 -22   0    0.80    2.50
 -22  36   0    1.60    2.20
  22 -36   0   -2.30    1.90
  36  22   0   -4.00    2.50
  22 -36   0    0.70    2.40
 -36 -22   0    1.80    2.60
  36  22   0    1.00    2.70
 -22  36   0    1.20    2.50
  36  20   0    4.40    2.70
  36  20   0    7.60    2.90
 -20  36   0    0.20    2.50
 -36 -20   0    7.50    2.90
 -20  36   0    7.00    2.40
  20 -36   0    5.00    2.50
  20 -36   0    1.50    2.20
 -36 -20   0    6.60    2.80
 -18  36   0   24.70    3.80
 -36 -18   0   19.80    4.40
  36  18   0   21.40    3.60
  36  18   0   21.20    4.10
  18 -36   0   18.30    2.90
 -36 -18   0   23.00    3.50
  18 -36   0   31.30    4.70
  16 -36   0    7.80    2.50
 -36 -16   0   13.30    3.20
 -16  36   0    9.70    4.70
 -16  36   0    9.60    2.60
  36  16   0   10.80    3.30
  36  16   0   11.80    3.30
  16 -36   0    9.20    2.30
 -36 -16   0   16.50    3.20
 -16  36   0    6.50    2.60
  14 -36   0   35.80    5.10
  36  14   0   23.90    4.00
 -36 -14   0   23.50    4.00
 -36 -14   0   26.80    3.90
  36  12   0   18.20    3.50
 -12  36   0   11.60    4.00
  36  12   0   21.60    6.00
 -36 -12   0   17.00    3.40
 -36 -12   0   21.80    3.50
  12 -36   0   18.90    3.10
  12 -36   0   17.40    4.70
 -12  36   0   11.20    3.00
  12 -36   0   12.10    2.70
 -12  36   0   14.30    2.90
  10 -36   0   49.70    6.00
 -10  36   0   46.20    6.20
 -10  36   0   38.40    6.10
 -10  36   0   55.19    6.70
  10 -36   0   50.59    6.90
  10 -36   0   46.00    6.00
 -36  -8   0  271.07   20.30
  36   8   0  277.27   20.60
 -36  -8   0  273.07   20.70
  -8  36   0  292.27   20.70
  -8  36   0  306.57   20.50
   8 -36   0  296.77   20.10
  -8  36   0  310.67   20.20
  36   8   0  269.47   20.30
   8 -36   0  317.27   20.30
   8 -36   0  304.87   21.00
   6 -36   0   97.79    9.00
   6 -36   0   99.49   10.10
  36   6   0  103.39    9.70
  36   6   0  115.99   10.50
 -36  -6   0  100.39   10.30
  -6  36   0  104.49    9.60
 -36  -6   0  110.89    9.60
  -6  36   0  100.89    9.10
  36   6   0  113.89    9.80
  -6  36   0   82.49    9.30
   6 -36   0  101.79    9.10
  36   4   0  156.58   11.90
 -36  -4   0  135.09   12.10
   4 -36   0  126.19   11.10
 -36  -4   0  137.19   11.50
  36   4   0  143.49   11.80
  -4  36   0  144.19   12.30
  -4  36   0  132.39   11.10
   4 -36   0  141.69   12.80
   4 -36   0  126.49   11.00
  36   4   0  158.98   13.00
 -36  -2   0   24.50    4.10
  36   2   0   27.50    4.30
  -2  36   0   23.60    3.80
   2 -36   0   22.10    3.60
  36   2   0   26.20    4.20
  -2  36   0   24.50    3.70
   2 -36   0   26.60    3.80
 -36  -2   0   29.90    4.50
  36   0   0   -0.60    2.90
 -36   0   0   -0.60    3.20
 -36   0   0   -1.10    2.80
   0 -36   0    5.30    2.50
   0  36   0    5.20    2.70
  36   0   0    7.90    7.60
   0 -36   0    6.50    2.70
   0  36   0    7.50    2.70
  36  -2   0  203.98   18.60
  -2 -36   0  231.08   15.70
  36  -2   0  193.08   15.90
   2  36   0  221.28   15.60
   2  36   0  205.98   15.70
 -36   2   0  237.48   16.50
 -36   2   0  207.18   15.90
  -2 -36   0  203.58   15.40
  36  -2   0  215.38   16.20
  -2 -36   0  250.37   19.00
  36  -4   0  473.45   31.00
  -4 -36   0  445.06   30.60
   4  36   0  473.55   30.70
 -36   4   0  458.75   30.90
  36  -4   0  454.55   32.20
 -36   4   0  483.65   31.30
  -4 -36   0  479.95   30.70
  -4 -36   0  449.95   32.30
   4  36   0  477.05   31.90
  36  -4   0  440.36   31.00
   4  36   0  447.36   30.80
   6  36   0  225.68   17.90
   6  36   0  245.48   17.80
  -6 -36   0  238.78   17.70
  36  -6   0  283.07   20.00
  36  -6   0  273.57   18.40
 -36   6   0  278.87   18.60
  -6 -36   0  237.98   19.50
  -6 -36   0  248.68   17.80
   6  36   0  239.08   19.00
  36  -6   0  251.97   18.20
 -36   6   0  271.87   18.30
   8  36   0   92.59   10.10
  -8 -36   0   93.09    8.60
  -8 -36   0   99.79    8.70
 -36   8   0  123.19    9.30
   8  36   0   95.29    8.90
  -8 -36   0   90.89   10.90
   8  36   0   89.19    8.60
  36 -10   0   14.30    7.20
  10  36   0   22.20    3.60
 -10 -36   0   29.70    6.90
 -10 -36   0   19.30    3.40
  10  36   0   26.40    3.50
  36 -12   0   -1.40    6.00
  36 -12   0   -1.10    2.50
 -36  12   0   -0.30    2.70
 -36  12   0   -1.00    2.70
  12  36   0    0.90    2.60
  12  36   0   -1.10    2.40
 -12 -36   0   -2.60    5.90
 -12 -36   0   -0.90    2.30
  12  36   0    2.80    5.20
  36 -12   0    0.20    2.70
 -12 -36   0   -2.80    2.40
  14  36   0   -0.80    5.60
 -36  14   0   -0.10    2.80
  14  36   0    1.90    2.50
  36 -14   0   -3.10    2.60
 -36  14   0   -1.10    2.70
 -14 -36   0    3.00    6.20
  14  36   0    3.00    2.70
 -14 -36   0   -1.20    2.60
 -14 -36   0    3.80    2.50
  36 -14   0   -3.70    6.20
  36 -14   0   -2.00    2.60
 -16 -36   0    2.80    2.70
  16  36   0    3.20    2.60
 -16 -36   0    4.30    2.50
 -36  16   0   -2.00    2.70
 -16 -36   0   10.70    6.70
  36 -16   0    3.60    6.90
  16  36   0    4.70    2.90
  36 -16   0   -2.50    2.70
  16  36   0   11.80    6.00
 -36  16   0    1.00    2.80
  36 -18   0   14.40    7.20
  18  36   0   22.50    4.10
 -18 -36   0   24.00    3.80
  18  36   0   32.00    6.80
 -20 -36   0   49.10    6.20
  20  36   0   55.99    6.00
  20  36   0   57.29    8.90
 -20 -36   0   55.99   10.50
  20  36   0   50.79    6.80
 -20 -36   0   47.70    6.40
  36 -22   0  190.48   16.10
 -22 -36   0  196.18   13.90
  22  36   0  199.48   14.20
 -36  22   0  165.08   13.80
  36 -22   0  185.68   14.00
  22  36   0  209.58   15.80
  36 -24   0  262.17   18.90
 -24 -36   0  245.48   16.80
  24  36   0  243.88   18.60
 -24 -36   0  229.28   16.90
 -36  24   0  246.48   16.90
  36 -24   0  263.27   17.00
  24  36   0  228.88   16.60
  36 -24   0  258.47   16.80
  24  36   0  216.98   16.90
 -24 -36   0  231.48   19.00
 -26 -36   0   19.50    3.20
  26  36   0   29.00    6.60
 -26 -36   0   31.90    7.50
 -36  26   0   24.90    4.10
  26  36   0   15.70    2.80
  26  36   0   21.10    3.70
 -26 -36   0   21.60    4.00
  36 -28   0   15.10    2.60
  28  36   0   15.20    2.80
 -36  28   0   12.50    2.60
  28  36   0   25.20    6.80
  28  36   0   11.00    2.30
 -28 -36   0    9.50    2.50
  36 -28   0   13.20    2.10
  36 -28   0   18.40    6.80
 -28 -36   0   14.00    2.30
 -36  28   0   16.20    2.40
 -28 -36   0   13.90    6.90
 -30 -36   0   28.50    4.00
 -36  30   0   33.70    3.90
 -30 -36   0   28.30    4.00
  30  36   0   30.30    5.50
  36 -30   0   35.00    4.10
  36 -30   0   33.00    6.00
  30  36   0   32.10    4.40
 -36  30   0   33.40    4.00
 -30 -36   0   26.40    5.90
 -36  32   0    7.40    1.90
  37  29   0   -1.40    1.80
  29 -37   0    1.90    1.60
 -29  37   0   -1.10    1.60
 -29  37   0   -0.50    1.70
 -37 -29   0   -2.20    1.70
  27 -37   0    0.40    2.10
  27 -37   0   -1.90    1.80
 -37 -27   0    0.70    1.90
 -27  37   0    0.30    1.60
  37  27   0    1.10    2.10
 -37 -27   0   -1.90    1.80
 -37 -25   0    0.90    2.10
 -25  37   0   -1.30    1.80
 -37 -25   0    2.10    2.30
  25 -37   0   -0.40    1.50
  25 -37   0   -1.00    2.30
 -25  37   0   -4.60    2.20
  37  25   0   -1.30    2.90
 -23  37   0   -2.20    1.90
  23 -37   0   -2.70    2.00
 -37 -23   0   -3.70    2.30
 -23  37   0   -5.30    2.10
 -37 -23   0   -0.50    2.30
  37  23   0   -2.70    2.40
 -21  37   0   -1.90    2.10
 -37 -21   0   -2.30    2.50
  21 -37   0   -1.80    2.00
 -37 -21   0    0.40    2.50
  21 -37   0   -3.70    2.20
  37  21   0   -2.40    2.60
 -37 -19   0   -3.10    2.40
 -37 -19   0   -0.10    2.60
 -19  37   0    1.20    2.20
  19 -37   0   -1.70    2.00
  37  19   0   -3.50    2.60
  37  17   0   -0.30    2.60
 -37 -17   0   -1.80    2.50
  17 -37   0   -0.30    2.20
 -37 -17   0    0.40    2.60
 -17  37   0    0.10    2.30
 -17  37   0   -0.70    2.10
  17 -37   0    0.30    2.00
 -15  37   0   -4.80    2.50
  15 -37   0   -1.70    2.20
 -37 -15   0   -2.10    3.30
 -15  37   0   -1.00    2.20
  37  15   0   -3.60    2.90
 -37 -15   0   -6.00    3.80
 -37 -13   0   -2.40    2.50
  13 -37   0   -0.10    1.80
 -37 -13   0   -2.60    2.60
  13 -37   0   -3.40    4.70
 -13  37   0   -0.50    3.70
 -13  37   0   -1.20    2.40
 -13  37   0   -3.00    2.00
  13 -37   0    1.00    2.10
  37  13   0    2.50    2.70
 -37 -11   0   -2.50    2.60
 -11  37   0   -1.20    2.00
  37  11   0   -0.70    2.30
 -11  37   0   -2.00    2.40
 -37 -11   0    3.40    2.70
  11 -37   0   -2.20    2.10
  37  11   0    6.10    5.50
  37  11   0   -4.70    2.60
  11 -37   0    0.20    4.30
  11 -37   0    0.10    1.90
 -11  37   0   -0.40    3.80
  37   9   0   -2.30    2.50
  37   9   0   -0.70    2.30
   9 -37   0    2.50    2.20
 -37  -9   0   -2.20    2.60
  -9  37   0   -2.70    2.50
 -37  -9   0   -0.10    2.40
  37   9   0    6.70    5.40
  -9  37   0   -1.70    2.00
  -9  37   0   -1.40    3.50
   9 -37   0   -1.20    4.00
   9 -37   0   -2.70    1.90
  -7  37   0    3.40    2.70
   7 -37   0    3.20    2.30
 -37  -7   0    2.50    2.90
   7 -37   0    0.30    2.00
  37   7   0    0.90    2.70
  -7  37   0    0.50    3.80
  37   7   0    3.30    2.50
 -37  -7   0   -1.30    2.40
  -7  37   0    1.10    2.20
   7 -37   0   -1.00    4.10
  37   7   0    2.70    5.20
   5 -37   0    2.70    4.60
  37   5   0   -8.00    5.10
 -37  -5   0   -3.90    2.60
 -37  -5   0    2.20    2.70
  -5  37   0   -0.80    2.10
  -5  37   0    4.90    4.10
  37   5   0    1.60    2.60
   5 -37   0    1.40    2.20
   5 -37   0    1.60    2.00
  37   5   0    0.10    2.60
   3 -37   0   -1.30    1.90
   3 -37   0   -2.60    2.10
  -3  37   0    0.10    2.10
  -3  37   0   -0.40    2.10
  37   3   0   -4.00    2.40
  37   3   0   -3.20    2.30
   3 -37   0    0.60    4.50
  -3  37   0    0.80    3.90
 -37  -3   0   -1.10    2.30
  37   3   0   -6.20    5.40
 -37  -3   0   -0.70    2.90
   1 -37   0   -2.40    4.00
  -1  37   0   -1.90    1.90
  37   1   0   -2.50    2.50
 -37  -1   0   -4.40    2.30
   1 -37   0    1.00    2.20
  -1  37   0   -3.00    3.90
  37   1   0   -5.00    2.60
  -1  37   0   -0.40    2.20
  37   1   0   -4.30    5.40
   1 -37   0   -0.40    2.00
 -37  -1   0   -5.80    2.70
 -37   1   0   -4.40    2.90
 -37   1   0   -1.70    2.50
   1  37   0   -1.00    4.40
  37  -1   0   -5.30    2.50
  37  -1   0   -3.20    2.30
   1  37   0    2.40    2.20
   1  37   0   -2.50    2.10
  -1 -37   0   -0.70    2.10
  37  -1   0    2.10    5.60
  -1 -37   0    0.60    4.40
  -1 -37   0   -0.70    2.00
  -3 -37   0    2.20    5.10
  37  -3   0    6.10    5.80
  -3 -37   0    1.20    2.20
   3  37   0    2.80    4.70
   3  37   0   -0.20    2.20
 -37   3   0   -2.90    2.40
  37  -3   0   -3.10    2.30
 -37   3   0   -2.90    2.90
  37  -3   0   -1.00    2.60
   3  37   0   -1.20    2.10
  -3 -37   0    0.40    2.10
 -37   5   0   -2.70    2.40
  37  -5   0   -0.20    2.40
   5  37   0    5.50    5.00
 -37   5   0   -1.30    2.80
  37  -5   0    1.50    5.90
   5  37   0   -1.00    2.30
  37  -5   0   -3.60    2.50
  -5 -37   0    5.30    5.60
  -5 -37   0    1.80    2.20
   5  37   0    1.50    2.30
  -5 -37   0    0.60    2.20
  37  -7   0   -1.20    2.60
 -37   7   0   -0.90    2.80
  37  -7   0   -0.10    2.50
  37  -7   0   -0.40    6.30
  -7 -37   0   -0.60    2.20
 -37   7   0   -2.80    2.30
   7  37   0   -3.40    4.40
  -7 -37   0   -1.10    5.10
   7  37   0    3.20    2.30
   7  37   0   -2.70    2.20
  -7 -37   0   -1.30    2.20
  -9 -37   0    2.30    5.50
   9  37   0   -0.80    2.10
  -9 -37   0    0.30    2.30
  -9 -37   0    1.00    2.40
 -37   9   0   -2.90    2.60
   9  37   0   -0.30    2.40
  37  -9   0    0.60    2.70
  37  -9   0    0.60    2.60
  37  -9   0    7.90    6.50
   9  37   0   -3.40    4.40
 -11 -37   0    2.70    2.30
  37 -11   0   -0.50    2.60
  37 -11   0    4.10    5.90
  11  37   0   -0.70    2.30
 -11 -37   0   -2.40    2.30
  11  37   0    2.10    2.60
 -11 -37   0    5.00    6.10
 -37  11   0   -0.60    2.80
  37 -11   0    1.70    2.80
 -37  11   0    1.30    2.70
  13  37   0    0.80    5.30
 -37  13   0   -4.10    2.80
  13  37   0    1.00    2.50
 -13 -37   0    3.00    6.40
 -13 -37   0   -1.50    2.60
  37 -13   0   -3.40    2.70
  37 -13   0   -3.20    6.80
 -13 -37   0   -1.00    2.30
  13  37   0    0.20    2.70
  37 -13   0   -4.80    2.60
  15  37   0    3.70    5.50
  15  37   0   -2.70    3.20
 -15 -37   0   -1.20    3.50
 -15 -37   0    4.20    6.30
  15  37   0   -0.40    3.20
  37 -15   0   -4.80    2.60
 -37  15   0   -4.60    3.80
  37 -15   0   -0.40    6.30
 -37  15   0   -5.00    2.70
 -15 -37   0   -3.10    3.10
 -37  17   0   -4.80    2.60
  37 -17   0    2.30    6.60
  17  37   0   -4.00    2.70
 -37  17   0   -3.70    2.70
  17  37   0   -4.20    2.40
 -17 -37   0   -2.70    2.40
 -17 -37   0    6.60    7.10
  17  37   0    0.50    5.50
 -37  19   0    1.00    2.70
 -19 -37   0    0.10    2.80
  37 -19   0   -1.20    2.50
  19  37   0   -3.60    2.70
  37 -19   0    1.10    2.70
  19  37   0   10.70    7.30
  37 -19   0    3.30    9.50
 -37  19   0   -1.70    2.50
 -19 -37   0   -0.40    2.50
  19  37   0    0.60    2.50
  21  37   0   10.50    6.00
 -37  21   0   -4.00    2.60
 -21 -37   0    0.10    2.60
  21  37   0    1.20    2.80
 -21 -37   0    7.30    6.90
 -21 -37   0   -3.90    2.60
  21  37   0   -3.10    2.20
  37 -21   0   -6.70    2.50
 -37  21   0   -0.80    2.50
 -37  23   0    0.20    2.60
  23  37   0    0.40    2.60
  37 -23   0   -1.80    2.90
 -23 -37   0   11.50    6.90
  37 -23   0   10.30    6.10
 -23 -37   0    3.10    2.40
 -23 -37   0   -0.20    2.50
  37 -23   0   -0.30    2.50
  23  37   0   -0.10    2.60
 -37  23   0    2.50    2.40
  25  37   0    2.00    5.20
  37 -25   0   -2.40    1.70
  37 -25   0   -7.60    5.40
  37 -25   0   -3.20    2.20
 -37  25   0    0.10    2.50
  25  37   0   -1.60    3.30
 -37  25   0   -2.90    2.40
 -25 -37   0    2.00    2.20
 -25 -37   0   -1.60    2.30
  25  37   0   -3.00    1.90
 -25 -37   0    0.20    6.30
 -37  27   0   -4.10    2.00
  27  37   0    3.00    5.50
  37 -27   0   -3.50    1.80
  27  37   0   -3.00    1.80
 -27 -37   0   -2.30    2.00
 -27 -37   0   -0.50    1.80
 -27 -37   0   -6.50    6.00
  37 -27   0   -3.50    1.90
  27  37   0    0.50    2.30
  37 -27   0   -4.00    6.40
 -37  27   0   -1.90    1.70
 -37  29   0   -1.30    1.80
 -29 -37   0   -2.50    4.80
 -29 -37   0   -1.20    1.60
 -37  29   0   -1.50    1.80
  37 -29   0   -1.30    1.60
  29  37   0    0.30    4.30
  29  37   0   -0.30    1.90
  37 -29   0   -1.10    4.30
 -29 -37   0   -1.10    1.70
 -38 -28   0   -1.80    1.80
  28 -38   0   -1.10    1.60
 -28  38   0    1.70    1.80
  38  28   0    0.90    1.90
 -28  38   0   -0.90    1.30
 -38 -28   0    0.20    1.50
  26 -38   0    1.70    1.50
 -26  38   0    1.60    1.60
 -26  38   0    0.30    2.00
 -38 -26   0    0.80    1.80
  26 -38   0    1.90    1.80
  38  26   0   -0.80    1.50
 -38 -26   0    2.70    2.00
  38  26   0    0.60    2.10
 -38 -24   0    1.60    2.20
  24 -38   0    5.00    1.70
  38  24   0    0.60    1.80
 -24  38   0    5.00    1.80
  38  24   0    1.20    2.30
 -38 -24   0    3.60    2.10
  24 -38   0    1.20    2.10
 -24  38   0    2.90    2.20
  22 -38   0   12.30    2.70
 -38 -22   0    9.60    2.70
 -38 -22   0    9.50    2.70
  38  22   0    9.00    2.70
 -38 -20   0   20.90    3.20
 -38 -20   0   20.70    3.20
  38  20   0   19.50    3.50
 -18  38   0  138.19    9.90
  18 -38   0  125.29    9.90
  38  18   0  131.49   10.40
 -18  38   0  107.49    9.90
  18 -38   0  125.19    9.60
 -38 -18   0  121.39   10.10
 -38 -18   0  125.69   10.30
 -16  38   0   94.59    8.30
 -38 -16   0  113.59    8.90
 -16  38   0   85.59    8.70
  16 -38   0   90.39    8.30
 -38 -16   0  111.19    9.20
  38  16   0  110.69    9.10
  16 -38   0   93.29    8.20
 -38 -14   0    6.90    2.90
  38  14   0    5.20    2.70
 -14  38   0    1.90    2.50
  38  14   0    2.90    2.40
 -38 -14   0    8.40    2.70
  14 -38   0    4.00    2.40
  14 -38   0    1.50    2.00
 -14  38   0   -0.10    3.80
 -14  38   0    1.50    2.10
 -12  38   0    8.70    2.50
 -38 -12   0    2.70    3.00
  38  12   0    3.80    3.50
 -38 -12   0    3.40    4.40
 -12  38   0    5.30    3.00
  12 -38   0   10.70    2.90
  12 -38   0    7.40    2.60
  38  12   0    4.20    3.00
 -38 -10   0   -1.50    2.80
  38  10   0    1.00    5.70
 -10  38   0    4.50    3.90
 -38 -10   0   -1.80    2.40
  10 -38   0   -3.70    4.30
  38  10   0   -0.30    2.40
  38  10   0   -2.00    2.60
 -10  38   0    0.60    2.50
  10 -38   0    1.70    2.20
  10 -38   0   -1.60    1.80
 -10  38   0   -1.40    2.10
  -8  38   0    3.90    2.20
   8 -38   0   -2.20    4.30
  -8  38   0    4.90    3.90
  38   8   0    0.20    2.50
   8 -38   0    1.00    2.10
  38   8   0   -0.20    5.60
  38   8   0    5.50    2.90
 -38  -8   0    3.80    2.60
  -8  38   0    2.60    2.90
 -38  -8   0    3.50    2.90
  -6  38   0   22.00    5.00
 -38  -6   0   12.40    3.20
   6 -38   0   13.60    2.90
   6 -38   0   13.00    2.70
  -6  38   0   16.70    2.80
 -38  -6   0   18.30    3.30
  38   6   0   13.70    3.40
  38   6   0   13.80    3.10
   6 -38   0   14.40    5.40
  38   6   0   16.40    6.30
   4 -38   0   -1.00    4.50
  -4  38   0    4.60    2.20
  -4  38   0    1.30    4.20
  38   4   0   -1.60    5.60
  38   4   0    1.80    2.80
 -38  -4   0    3.30    2.70
  -4  38   0    3.40    2.40
   4 -38   0    4.50    2.20
  38   4   0    0.50    2.50
 -38  -4   0    1.80    2.80
   4 -38   0    3.00    2.20
  -2  38   0   -0.40    2.30
  38   2   0   -2.00    2.50
   2 -38   0    0.60    2.20
  38   2   0   -0.80    5.40
   2 -38   0    2.00    2.00
 -38  -2   0    3.40    2.80
  -2  38   0    2.70    2.10
   2 -38   0    0.70    4.40
  -2  38   0   -3.30    4.00
 -38  -2   0    1.00    2.60
  38   2   0    1.20    2.70
   0 -38   0    4.50    2.10
  38   0   0    0.50    2.60
   0  38   0    3.20    4.40
 -38   0   0    4.40    2.80
   0  38   0    4.00    2.40
 -38   0   0   -0.90    2.50
  38   0   0    3.60    2.60
   0  38   0    2.70    2.00
  38   0   0    7.70    5.80
   0 -38   0    3.20    2.30
   0 -38   0    5.90    4.90
   2  38   0   12.00    2.50
   2  38   0   15.50    3.00
  -2 -38   0   11.10    2.50
  -2 -38   0   13.00    2.70
   2  38   0   20.70    5.20
  38  -2   0    4.60    6.00
 -38   4   0   10.80    3.20
  38  -4   0    9.20    3.20
 -38   4   0    9.40    3.00
   4  38   0   12.90    3.00
   4  38   0   13.20    2.70
  -4 -38   0   15.00    2.80
  38  -4   0   12.40    3.10
  38  -4   0   24.00    6.70
  -4 -38   0   15.40    5.80
  -4 -38   0   14.40    2.70
   4  38   0   18.10    5.30
  38  -6   0    2.40    2.70
  -6 -38   0    0.60    5.10
  -6 -38   0    2.30    2.10
  -6 -38   0    0.70    2.20
  38  -6   0    0.60    2.60
   6  38   0    1.80    2.40
   6  38   0    3.40    2.10
  38  -6   0   10.50    6.20
 -38   6   0    4.10    2.60
 -38   6   0    1.70    2.70
   6  38   0    4.00    4.70
  38  -8   0   53.59    7.50
  -8 -38   0   73.99    6.80
  -8 -38   0   67.79    6.90
   8  38   0   68.09    7.10
  38  -8   0   49.50    9.20
  38  -8   0   51.19    7.20
  -8 -38   0   68.69    9.60
   8  38   0   63.99    6.70
   8  38   0   73.29    8.60
  10  38   0  253.97   16.80
  10  38   0  228.08   16.90
  38 -10   0  246.68   17.20
  38 -10   0  222.98   18.90
 -38  10   0  240.08   17.00
 -10 -38   0  222.48   18.90
 -38  10   0  247.68   17.30
  10  38   0  228.98   18.10
 -10 -38   0  223.08   16.60
  38 -10   0  246.08   17.00
 -10 -38   0  240.68   16.60
 -38  12   0   49.90    7.50
 -12 -38   0   50.49    9.60
 -12 -38   0   57.29    7.30
  38 -12   0   54.59    6.90
 -12 -38   0   52.59    7.00
  12  38   0   54.09    8.50
 -38  12   0   58.09    7.30
  38 -12   0   55.39    9.40
  12  38   0   48.40    7.10
  14  38   0   76.79    8.00
 -14 -38   0   85.69    7.60
  14  38   0   91.39    7.70
  14  38   0   93.49    9.80
  38 -14   0   66.59    8.20
 -38  14   0   85.99    9.10
 -14 -38   0   89.59   10.90
  38 -14   0   67.49    7.90
 -14 -38   0   82.09    7.60
 -38  14   0   71.29    7.90
  38 -14   0   72.69   10.90
  38 -16   0  173.58   15.70
 -38  16   0  188.88   13.50
 -16 -38   0  186.58   16.10
  38 -16   0  173.28   13.40
  16  38   0  189.88   13.60
  16  38   0  181.28   13.00
 -16 -38   0  164.08   13.10
  38 -16   0  163.78   13.20
 -38  16   0  177.98   13.40
  16  38   0  181.38   15.30
 -16 -38   0  189.78   13.10
  38 -18   0  123.19   10.20
  18  38   0  130.79   10.60
 -38  18   0  128.79   10.50
  18  38   0  114.49   10.00
 -38  18   0  148.69   10.60
 -18 -38   0  131.59   10.30
  18  38   0  133.69   12.10
 -18 -38   0  138.79   13.20
  38 -18   0  139.19   13.20
  38 -18   0  123.99   10.50
 -18 -38   0  116.89   10.20
 -38  20   0   51.69    6.00
  38 -20   0   45.70    6.30
  20  38   0   44.80    8.10
  38 -20   0   41.40    5.70
 -22 -38   0   52.39    6.20
  22  38   0   55.39    6.90
 -22 -38   0   71.19    9.40
 -38  22   0   62.89    6.60
  38 -22   0   81.89    9.50
  22  38   0   59.59    8.50
  38 -22   0   75.49    6.80
 -22 -38   0   60.19    6.50
  24  38   0   21.40    5.90
  38 -24   0   20.60    3.50
 -24 -38   0   16.20    2.50
 -24 -38   0   21.90    6.80
 -24 -38   0   15.50    2.80
  24  38   0   13.00    2.40
  24  38   0   13.00    3.00
 -38  26   0   -1.50    2.10
  26  38   0   -1.10    2.30
  38 -26   0   -4.20    5.50
 -26 -38   0   -7.90    5.40
  26  38   0    1.50    5.10
 -26 -38   0   -2.00    2.00
  38 -26   0   -2.70    1.40
 -26 -38   0   -1.50    1.80
 -38  26   0   -2.50    1.70
  38 -26   0   -4.10    1.80
  38 -28   0   -2.70    4.10
 -28 -38   0    3.90    4.70
 -28 -38   0    1.10    1.70
 -28 -38   0    0.30    1.50
  28  38   0    3.60    4.30
 -38  28   0    0.50    1.80
  28  38   0   -0.70    1.90
  38 -28   0    2.60    1.70
  27 -39   0   -1.50    1.50
 -27  39   0    0.00    1.80
 -27  39   0   -1.70    1.20
 -39 -27   0    0.70    2.30
  39  27   0   -3.40    1.70
 -39 -27   0   -1.10    1.30
  39  25   0    0.00    1.90
  25 -39   0   -1.00    1.70
  25 -39   0   -2.60    1.20
 -25  39   0   -2.00    1.40
 -25  39   0    0.50    2.00
  39  25   0    2.50    1.40
 -39 -25   0    1.10    2.00
 -39 -25   0    0.00    1.80
 -39 -23   0    2.30    2.00
  39  23   0   -1.00    1.70
  23 -39   0   -0.20    1.50
 -23  39   0   -1.40    1.60
 -39 -23   0    0.00    2.10
 -23  39   0   -0.70    2.10
  23 -39   0   -1.60    1.70
  39  23   0   -1.20    2.10
 -21  39   0   -3.20    2.00
  39  21   0   -3.30    1.90
  21 -39   0   -4.00    1.70
  21 -39   0   -3.10    1.90
  39  21   0   -2.60    2.30
 -39 -21   0   -0.70    3.60
 -21  39   0   -3.50    2.30
 -19  39   0   -0.60    1.90
 -19  39   0   -2.30    2.30
 -39 -19   0    2.80    2.40
  39  19   0   -1.70    2.40
  19 -39   0   -2.30    1.80
  39  19   0   -3.00    2.30
 -39 -19   0   -2.10    2.30
  19 -39   0   -1.20    2.10
 -39 -17   0   -0.10    2.40
 -17  39   0   -1.60    2.00
  39  17   0   -3.00    2.20
  39  17   0   -2.60    2.50
  17 -39   0    0.70    1.90
 -17  39   0   -3.20    2.50
 -39 -17   0   -0.10    2.50
  17 -39   0   -1.60    2.10
 -15  39   0   -5.30    2.60
  15 -39   0   -1.30    1.90
  15 -39   0   -2.10    2.30
  39  15   0   -3.20    2.70
 -39 -15   0    1.00    2.60
  39  15   0    1.20    2.30
 -15  39   0    2.90    2.10
 -39 -15   0   -2.00    2.60
 -39 -13   0   -4.40    2.60
 -13  39   0   -1.60    2.50
 -13  39   0    1.80    3.90
  13 -39   0   -1.30    2.20
  39  13   0   -1.20    2.30
  39  13   0    0.20    2.70
  13 -39   0    0.00    1.90
 -13  39   0    1.10    2.10
 -39 -13   0   -4.10    2.40
 -11  39   0   -0.80    4.20
  39  11   0   -1.80    2.50
  11 -39   0   -3.50    1.70
 -39 -11   0   -2.80    2.40
 -39 -11   0   -3.60    2.50
 -11  39   0    0.20    2.50
  39  11   0   -5.30    2.40
 -11  39   0    0.00    2.00
  11 -39   0   -0.80    2.10
  11 -39   0    0.80    4.50
  -9  39   0    3.10    4.10
   9 -39   0    0.80    5.40
   9 -39   0   -5.60    3.10
  39   9   0   -7.40    3.00
  39   9   0   -2.50    6.40
 -39  -9   0   -1.10    3.40
   9 -39   0   -2.40    3.10
 -39  -7   0    1.60    2.80
  39   7   0   -2.00    2.60
   7 -39   0   -0.70    2.20
  -7  39   0   -0.50    2.10
  -7  39   0   -4.00    4.00
   7 -39   0   -2.30    2.10
 -39  -7   0   -5.30    2.60
  39   7   0   -1.20    2.50
   7 -39   0   -0.50    4.30
  39   7   0    9.40    5.90
   5 -39   0   -1.80    1.90
  39   5   0    0.10    5.60
  39   5   0    0.00    2.60
  -5  39   0   -0.90    2.10
  39   5   0   -2.60    2.50
   5 -39   0   -3.00    1.90
   5 -39   0    0.30    4.50
 -39  -5   0    0.50    2.50
 -39  -5   0   -5.10    2.70
  -5  39   0   -1.80    3.90
  -5  39   0   -1.40    2.00
  -3  39   0    0.20    2.10
  -3  39   0   -2.10    2.00
 -39  -3   0   -4.20    2.40
   3 -39   0   -1.00    2.10
 -39  -3   0   -4.30    2.70
  39   3   0   -3.80    2.60
   3 -39   0   -6.20    4.40
   3 -39   0   -1.90    1.90
  -3  39   0    0.30    4.00
  39   3   0   -0.70    5.90
  -1  39   0    1.40    4.20
  -1  39   0    0.00    2.20
  -1  39   0    1.10    2.00
   1 -39   0    3.40    4.90
 -39  -1   0   -0.20    2.90
  39   1   0   -0.30    2.50
   1 -39   0    1.80    2.10
   1 -39   0   -0.60    1.90
  39   1   0   -1.60    2.60
 -39  -1   0   -1.20    2.40
  39   1   0    2.40    5.70
 -39   1   0   -5.00    2.80
   1  39   0   -0.50    1.90
  39  -1   0   -1.30    5.50
  39  -1   0   -2.30    2.50
  -1 -39   0   -0.60    2.10
 -39   1   0   -3.30    2.40
   1  39   0   -4.70    4.30
  -1 -39   0   -0.30    2.00
  -1 -39   0   -6.70    4.80
   1  39   0   -2.90    2.20
 -39   3   0   -3.30    2.80
  39  -3   0    1.00    5.80
 -39   3   0   -5.20    2.30
  -3 -39   0   -1.60    4.90
   3  39   0    0.40    2.40
   3  39   0    4.30    4.70
  -3 -39   0   -0.10    2.20
   3  39   0   -2.40    2.00
  39  -3   0   -2.90    2.60
  39  -3   0   -1.60    2.60
  -3 -39   0   -0.50    2.20
 -39   5   0   -6.10    2.30
   5  39   0   -1.30    2.40
  -5 -39   0   -3.40    5.30
  -5 -39   0   -3.60    2.20
 -39   5   0   -6.20    2.80
  39  -5   0   -3.80    2.60
   5  39   0   -1.30    2.00
  39  -5   0   -4.90    2.60
  39  -5   0    6.00    6.10
  -5 -39   0   -0.20    2.20
   5  39   0    2.20    4.90
 -39   7   0    0.20    2.90
  39  -7   0   -3.20    2.80
  39  -7   0   -2.70    2.50
  -7 -39   0    0.90    5.60
  39  -7   0    2.90    6.30
   7  39   0   -0.10    2.50
 -39   7   0   -3.40    2.80
  -7 -39   0    2.50    2.30
   7  39   0   -1.10    2.20
  -7 -39   0   -0.30    2.30
   7  39   0    6.10    5.00
 -39   9   0   -2.30    3.60
   9  39   0   -2.40    3.60
  -9 -39   0   -0.20    5.70
   9  39   0   -3.70    4.70
 -39   9   0   -3.70    3.00
  39  -9   0   -1.60    2.90
  -9 -39   0   -2.10    2.90
  -9 -39   0    0.90    3.20
  39  -9   0   -2.60    3.50
  39  -9   0   -0.80    6.30
   9  39   0   -1.40    3.40
  39 -11   0   -3.20    6.20
 -11 -39   0   -2.90    2.30
 -11 -39   0   -0.20    2.50
  11  39   0   -1.80    5.10
 -11 -39   0   -4.20    5.80
 -39  11   0   -5.90    2.70
  11  39   0   -1.10    2.30
 -39  11   0   -1.10    3.00
  39 -11   0   -6.00    2.50
  11  39   0   -5.30    2.40
  39 -13   0   -2.80    6.40
 -39  13   0   -5.20    2.60
 -13 -39   0   -3.50    5.80
 -13 -39   0   -4.70    2.50
  13  39   0   -0.30    5.40
  15  39   0   -4.40    5.40
  15  39   0   -2.90    2.30
  15  39   0   -3.30    2.60
 -15 -39   0   -2.90    2.30
 -15 -39   0    2.40    7.00
 -15 -39   0   -2.90    2.50
  39 -15   0    1.40    7.90
 -39  15   0   -3.20    2.70
 -17 -39   0   -3.70    2.20
  17  39   0    1.90    5.20
 -17 -39   0    0.40    6.00
  39 -17   0    0.90    6.10
 -39  17   0   -4.60    2.50
  17  39   0   -5.20    2.50
 -17 -39   0   -4.20    2.50
 -19 -39   0    0.00    2.20
  19  39   0   -2.70    2.20
  19  39   0    0.20    5.30
 -19 -39   0    7.00    6.60
  39 -19   0    0.50    5.90
 -39  19   0   -5.20    2.30
 -19 -39   0    1.90    2.50
  19  39   0   -1.80    2.50
  39 -19   0   -4.70    2.50
 -21 -39   0    2.10    2.70
 -21 -39   0    1.30    2.50
  21  39   0   -2.00    2.50
  21  39   0    0.00    2.00
 -39  21   0    1.60    2.40
 -21 -39   0    5.00    6.40
  39 -21   0    2.00    2.40
  21  39   0    6.80    5.50
 -39  21   0   -4.70    3.00
  39 -21   0   -1.20    2.00
  39 -21   0    4.70    5.80
 -23 -39   0    0.70    2.20
  23  39   0    2.30    5.10
 -23 -39   0   -0.20    1.90
  39 -23   0   -1.40    1.60
  39 -23   0   -2.50    5.50
 -39  23   0   -2.20    1.90
  23  39   0   -1.90    1.70
  23  39   0   -2.30    2.30
 -39  23   0   -2.20    2.20
 -23 -39   0    1.10    5.50
  39 -23   0   -2.00    2.10
 -39  25   0   -3.60    1.70
  39 -25   0   -3.00    1.80
  25  39   0   -1.60    4.40
  39 -25   0   -0.10    5.00
 -25 -39   0    0.30    5.20
  25  39   0    0.80    2.20
 -25 -39   0   -0.30    1.80
 -25 -39   0   -4.10    1.80
  25  39   0   -0.80    1.40
 -27 -39   0    0.70    4.60
  39 -27   0   -0.60    1.60
  27  39   0    0.80    4.20
  39 -27   0   -0.10    4.10
 -27 -39   0   -0.70    1.80
 -39  27   0   -1.90    1.40
  27  39   0   -0.60    1.90
 -39  27   0   -2.80    1.80
 -27 -39   0   -0.60    1.40
  26 -40   0    0.50    1.60
 -40 -26   0   -0.30    1.70
 -40 -26   0    0.30    1.30
 -26  40   0    0.00    2.20
 -26  40   0    0.90    1.20
  40  26   0    0.50    1.70
 -40 -24   0    7.80    2.00
  24 -40   0    9.00    2.00
 -24  40   0    6.10    1.60
  40  24   0    8.00    2.20
 -40 -24   0    7.20    2.10
 -24  40   0    5.40    2.10
  22 -40   0    9.70    1.90
  40  22   0   12.10    2.60
  22 -40   0   11.70    2.30
  40  22   0    5.50    2.30
 -22  40   0   11.90    1.90
 -40 -22   0    9.40    2.30
 -40 -22   0   14.60    2.60
 -22  40   0   10.50    2.50
  40  20   0   24.60    4.30
 -40 -20   0   32.40    4.70
 -20  40   0   20.40    3.30
 -40 -20   0   20.20    3.20
 -20  40   0   30.20    4.00
  40  20   0   25.70    4.10
  20 -40   0   26.10    3.90
 -40 -18   0   68.29    6.50
  40  18   0   52.29    5.90
  18 -40   0   58.89    6.00
  40  18   0   57.59    6.30
 -18  40   0   58.59    5.60
  18 -40   0   50.39    6.40
 -18  40   0   57.29    6.30
 -40 -18   0   59.69    6.30
  40  16   0    8.40    2.50
  16 -40   0    8.10    2.40
 -40 -16   0    8.70    2.60
 -16  40   0    8.30    2.10
  16 -40   0    4.30    2.00
 -16  40   0    6.90    2.60
 -40 -16   0    7.80    2.60
  40  16   0    4.10    2.70
 -40 -14   0   16.50    3.20
 -40 -14   0   19.30    3.20
  14 -40   0   17.20    2.60
  40  14   0   13.90    3.20
 -14  40   0   18.30    3.30
  14 -40   0   16.70    2.90
 -40 -12   0  156.48   12.00
  12 -40   0  165.28   11.70
 -12  40   0  158.38   12.00
 -40 -12   0  157.98   12.10
 -12  40   0  162.78   11.50
 -12  40   0  145.59   11.90
  40  12   0  145.49   11.70
  12 -40   0  154.78   11.40
  40  12   0  153.88   12.10
 -10  40   0   52.09    6.90
 -10  40   0   66.79    6.40
  10 -40   0   63.09    6.20
  40  10   0   60.19    6.70
  10 -40   0   56.49    6.30
 -40 -10   0   62.09    7.30
  40  10   0   55.29    6.90
 -40 -10   0   63.89    6.90
  -8  40   0   25.40    5.00
 -40  -8   0   16.50    3.50
  40   8   0   17.10    3.20
   8 -40   0   22.50    3.10
  -8  40   0   17.70    3.10
   8 -40   0   20.10    5.40
  -8  40   0   18.20    2.90
 -40  -8   0   18.70    3.40
  40   8   0   21.10    6.30
   8 -40   0   15.30    2.70
  40   8   0   14.40    3.40
  -6  40   0   37.30    5.30
 -40  -6   0   45.20    6.60
  40   6   0   41.00    7.30
  -6  40   0   39.70    7.60
   6 -40   0   38.10    5.20
  40   6   0   27.70    4.30
   6 -40   0   36.60    5.20
  -6  40   0   42.30    5.70
 -40  -6   0   43.20    6.10
   6 -40   0   42.50    9.60
   4 -40   0   13.80    2.90
   4 -40   0   14.50    3.10
  40   4   0   10.50    4.10
  -4  40   0   15.10    3.70
  40   4   0   22.40    7.50
 -40  -4   0    9.00    3.10
 -40  -4   0   10.20    5.30
  40   4   0    9.30    3.10
  -4  40   0   11.40    3.10
   2 -40   0   24.80    5.10
  -2  40   0   24.10    4.50
  40   2   0   21.40    4.10
   2 -40   0   19.50    4.20
 -40  -2   0   24.00    4.50
  40   2   0   17.10    4.50
 -40  -2   0   13.50    4.50
  -2  40   0   25.40    4.70
  40   2   0   33.80    7.10
  40   0   0   33.20    5.60
 -40   0   0   35.30    5.70
  40   0   0   28.90    5.10
   0 -40   0   47.00    7.10
   0  40   0   32.90    5.10
   0  40   0   47.00    6.90
 -40   0   0   27.80    4.70
  40   0   0   45.90    8.10
   2  40   0  171.28   14.60
   2  40   0  168.98   13.70
  -2 -40   0  178.18   14.30
 -40   2   0  145.99   14.00
  -2 -40   0  179.08   14.40
  40  -2   0  166.08   14.30
  -2 -40   0  161.78   13.70
 -40   2   0  188.18   13.80
  40  -2   0  170.38   14.60
   2  40   0  168.58   13.60
   4  40   0   17.70    3.60
 -40   4   0   20.70    5.50
 -40   4   0   19.10    3.70
  -4 -40   0   24.70    6.30
   4  40   0   28.10    5.80
  40  -4   0   21.70    3.90
  -4 -40   0   16.30    3.20
  -4 -40   0   16.20    3.50
   4  40   0   20.90    3.50
   6  40   0    8.50    2.40
 -40   6   0    1.20    3.10
  -6 -40   0    7.60    2.50
  40  -6   0    3.40    2.90
 -40   6   0    1.90    2.80
  40  -6   0    7.70    6.30
   6  40   0    9.90    2.70
  -6 -40   0   14.30    2.60
  40  -8   0   44.70    8.40
 -40   8   0   46.60    6.40
  -8 -40   0   56.89    6.00
  -8 -40   0   55.69    8.90
  40  -8   0   40.30    6.30
 -40   8   0   47.90    6.90
  -8 -40   0   43.90    5.80
   8  40   0   62.39    7.90
   8  40   0   47.80    6.00
   8  40   0   48.80    6.20
  40 -10   0   75.19   12.00
  40 -10   0   63.59    7.40
 -10 -40   0   64.99   10.90
  10  40   0   68.19   10.00
 -40  10   0   73.79    7.80
  10  40   0   71.49    6.80
 -10 -40   0   64.99    6.70
  10  40   0   67.89    7.20
 -10 -40   0   70.49    6.90
 -40  10   0   67.99    7.50
  40 -10   0   71.79    7.40
  40 -12   0   11.60    3.30
 -12 -40   0   17.80    7.00
  12  40   0   12.70    2.80
 -12 -40   0   11.50    3.00
 -12 -40   0   12.80    2.90
  12  40   0   19.90    6.20
 -40  12   0   12.20    3.20
  12  40   0   10.50    3.10
 -40  12   0   17.40    3.40
  40 -12   0   14.60    3.20
 -14 -40   0    8.60    6.20
  14  40   0   -3.20    2.40
  14  40   0   -1.40    5.00
 -14 -40   0   -2.70    2.40
  40 -14   0   -5.20    2.50
 -14 -40   0   -1.40    2.20
 -40  14   0   -5.30    2.70
  14  40   0   -4.00    2.20
  16  40   0    3.70    2.70
  16  40   0    8.10    5.40
  40 -16   0   -1.80    2.30
  40 -16   0   -1.40    2.60
 -16 -40   0    1.80    2.20
 -16 -40   0    0.20    2.40
 -16 -40   0    6.30    6.00
  16  40   0    1.70    2.20
  40 -16   0    1.70    5.90
 -40  16   0   -0.80    2.60
 -40  16   0   -0.40    2.60
 -18 -40   0   15.30    2.90
  40 -18   0   13.40    6.10
 -18 -40   0   12.70    3.00
  18  40   0   13.30    2.90
 -20 -40   0  112.19    8.10
  40 -20   0  104.69    9.20
  40 -20   0  106.19   10.60
 -20 -40   0  101.79   10.70
  40 -20   0   95.79    7.80
 -20 -40   0  104.99    8.40
  20  40   0   94.39    9.00
 -40  20   0  113.49    8.80
  20  40   0  111.09   10.30
 -40  20   0   85.19    8.20
  20  40   0   98.79    7.90
  22  40   0    0.40    1.80
 -22 -40   0    3.10    6.40
 -40  22   0   -0.60    2.10
  40 -22   0    1.70    2.20
  22  40   0    2.10    5.40
 -22 -40   0    3.40    2.20
  40 -22   0    3.10    5.30
 -22 -40   0    3.70    2.00
  40 -22   0   -0.40    2.00
  22  40   0   -0.10    2.30
 -40  22   0    0.60    1.90
  40 -24   0   34.80    4.50
 -24 -40   0   39.40    6.60
  24  40   0   40.90    4.80
 -24 -40   0   39.70    4.50
  40 -24   0   43.40    6.90
  24  40   0   38.50    6.20
 -40  24   0   34.50    4.10
 -24 -40   0   48.20    4.70
 -40  24   0   29.80    4.40
 -26 -40   0   36.90    6.30
  40 -26   0   45.30    4.30
  26  40   0   34.10    5.60
 -40  26   0   38.20    4.40
  26  40   0   37.40    4.60
 -40  26   0   41.30    3.80
  40 -26   0   38.20    6.20
 -26 -40   0   41.10    4.60
 -26 -40   0   33.10    4.60
  41  25   0    0.30    2.10
  25 -41   0   -1.90    1.60
 -41 -25   0    0.20    1.70
 -23  41   0   -3.90    1.90
  23 -41   0   -2.60    1.60
 -41 -23   0   -1.40    1.80
 -23  41   0   -3.10    1.50
  41  23   0   -1.60    1.90
 -41 -23   0   -0.60    1.70
 -41 -21   0   -2.10    1.70
  41  21   0    1.40    1.50
 -41 -21   0    3.90    2.10
  21 -41   0   -1.00    1.70
  41  21   0   -0.70    2.10
  21 -41   0   -0.80    1.40
 -21  41   0   -3.00    2.00
 -21  41   0   -0.90    1.50
  19 -41   0   -1.60    1.50
 -19  41   0   -1.40    2.20
 -19  41   0   -0.10    1.60
  41  19   0   -1.90    1.80
 -41 -19   0   -3.40    1.90
  41  19   0    0.70    2.20
 -41 -19   0    0.50    2.20
  19 -41   0   -1.80    1.80
  17 -41   0   -0.80    1.80
 -17  41   0   -2.70    2.10
  41  17   0   -3.50    2.20
  17 -41   0   -2.90    1.90
 -41 -17   0   -5.50    3.00
 -17  41   0   -2.30    2.60
 -41 -15   0   -1.30    2.40
 -41 -15   0    0.70    2.20
  15 -41   0    1.10    2.30
 -15  41   0   -2.50    1.70
  15 -41   0   -3.10    2.00
  41  15   0   -3.60    2.30
  41  13   0   -1.60    2.40
  13 -41   0   -0.20    2.00
 -41 -13   0    3.40    2.50
  41  13   0    0.10    2.30
  13 -41   0    1.10    1.90
 -13  41   0    2.40    2.00
 -41 -13   0    2.40    2.50
  11 -41   0    1.40    2.10
 -11  41   0   -4.50    3.70
 -11  41   0    0.00    1.90
  11 -41   0    2.80    1.90
 -41 -11   0   -0.20    2.50
  41  11   0   -0.80    2.30
  41  11   0    2.90    2.70
 -11  41   0   -0.20    2.10
 -41 -11   0   -3.60    2.40
 -41  -9   0   -2.80    2.50
  41   9   0   -3.60    2.40
  -9  41   0   -4.60    3.70
   9 -41   0   -0.30    1.80
 -41  -9   0   -2.20    2.30
   9 -41   0   -0.30    2.00
  -9  41   0   -1.80    1.80
  41   9   0   -3.10    2.50
   9 -41   0    0.20    4.50
  -9  41   0   -0.30    2.00
  41   7   0   -3.00    2.40
  41   7   0   -1.50    2.30
  -7  41   0    0.90    2.00
  -7  41   0   -0.30    2.10
 -41  -7   0   -1.60    2.50
   7 -41   0   -4.60    4.10
   7 -41   0    1.70    2.10
  41   7   0  -10.60    5.40
   7 -41   0   -1.10    1.80
  -7  41   0    2.50    3.90
 -41  -7   0   -1.70    2.50
  -5  41   0    0.70    2.00
  -5  41   0   -0.20    2.10
 -41  -5   0   -2.30    2.30
   5 -41   0   -0.10    1.90
  41   5   0    0.90    2.40
  41   5   0   -3.10    2.30
  -5  41   0    2.10    3.90
 -41  -5   0    0.20    2.60
   5 -41   0    0.80    1.90
   5 -41   0   -1.00    4.50
  41   5   0   -4.50    5.30
   3 -41   0   -2.20    1.80
   3 -41   0   -0.10    4.40
  -3  41   0   -1.10    2.00
 -41  -3   0   -4.10    2.60
  -3  41   0   -0.20    1.90
   3 -41   0   -1.40    1.80
  41   3   0   -0.50    2.50
  41   3   0   -6.30    5.40
  41   3   0   -5.10    2.20
  -3  41   0   -0.70    4.20
   1 -41   0    2.10    6.10
   1 -41   0   -0.60    1.90
  -1  41   0    2.10    2.20
  41   1   0   -0.60    2.40
  -1  41   0   -0.60    2.00
  -1  41   0    1.40    5.40
 -41  -1   0   -4.60    2.60
  41   1   0    4.70    5.70
 -41  -1   0   -1.60    2.40
  41   1   0   -4.10    2.40
   1 -41   0    0.10    1.90
  -1 -41   0    0.70    8.40
   1  41   0    0.10    5.70
  -1 -41   0    1.30    2.00
  -1 -41   0   -2.40    1.90
   1  41   0    0.00    2.00
   1  41   0    0.50    2.30
 -41   1   0   -4.90    2.60
 -41   1   0   -4.40    2.40
  41  -1   0    4.90    6.30
  41  -1   0   -3.10    2.50
   3  41   0   -1.50    2.30
   3  41   0   -1.70    1.80
  41  -3   0   -3.60    2.40
   3  41   0    7.80    5.90
 -41   3   0   -6.10    2.30
  -3 -41   0   -0.70    2.00
  -3 -41   0   -0.20    7.30
  41  -3   0    1.20    7.20
  -3 -41   0   -1.90    2.00
  -5 -41   0   -1.10    2.00
   5  41   0   -2.30    2.30
   5  41   0   -0.10    2.00
  -5 -41   0    3.00    6.70
  -5 -41   0   -0.70    2.10
  41  -5   0   -4.90    2.50
  41  -5   0   -3.30    6.20
 -41   5   0   -5.40    2.60
  41  -5   0   -0.50    2.60
   7  41   0   -4.00    2.00
  41  -7   0   -8.50    5.50
  41  -7   0   -5.30    2.50
   7  41   0   -2.90    4.70
  41  -7   0   -4.80    2.50
   7  41   0   -3.00    2.10
  -7 -41   0   -4.30    2.00
  -7 -41   0   -2.60    2.10
  -7 -41   0   -0.80    5.70
  41  -9   0   -3.40    2.60
   9  41   0   -1.70    2.30
  -9 -41   0   -1.20    2.30
   9  41   0    1.80    4.80
  41  -9   0   -6.60    5.70
  -9 -41   0   -2.80    5.40
 -41   9   0   -3.70    2.60
  -9 -41   0   -2.10    2.10
  41  -9   0   -5.80    2.50
 -41   9   0   -5.90    2.60
   9  41   0   -0.70    2.10
  11  41   0   -2.40    2.10
 -11 -41   0   -1.20    2.40
  41 -11   0   -1.90    5.90
 -41  11   0   -5.90    2.60
 -11 -41   0   -3.60    5.20
  11  41   0   -3.30    2.30
  11  41   0   -2.30    4.70
 -11 -41   0   -2.20    2.10
  41 -11   0   -5.00    2.60
 -41  11   0   -6.00    2.50
  41 -13   0   -5.40    5.90
 -41  13   0   -5.50    2.60
 -13 -41   0   -4.80    2.20
  13  41   0   -3.00    2.40
  41 -13   0   -5.10    2.60
 -13 -41   0   -0.70    5.50
  13  41   0    1.50    4.80
 -41  15   0   -3.90    2.40
 -15 -41   0   -2.50    2.10
  15  41   0    0.30    4.80
  41 -15   0   -8.80    5.50
 -41  15   0   -5.50    2.30
 -15 -41   0   -0.20    5.60
  15  41   0   -4.10    2.30
 -15 -41   0   -2.70    2.20
  15  41   0   -6.10    2.30
  41 -17   0   -4.10    2.20
  17  41   0   -1.70    4.70
 -17 -41   0   -0.80    2.00
  17  41   0   -2.10    1.90
 -17 -41   0    1.10    2.80
 -17 -41   0    1.20    5.70
  41 -17   0   -2.90    5.40
 -41  17   0   -4.80    2.20
  17  41   0   -3.00    2.60
  41 -19   0   -0.60    5.30
  19  41   0   -1.10    1.80
 -19 -41   0    0.90    2.00
  19  41   0    4.00    4.80
 -19 -41   0    3.70    5.80
 -41  19   0   -1.80    2.00
  19  41   0    1.00    2.40
 -19 -41   0    1.20    2.10
  41 -19   0   -1.40    1.70
  41 -19   0   -1.50    2.30
 -41  19   0   -0.70    2.20
 -41  21   0   -0.40    1.80
 -21 -41   0    8.20    6.10
  41 -21   0   -2.80    2.00
 -21 -41   0   -1.10    1.80
  21  41   0    1.70    5.10
 -21 -41   0   -1.00    2.00
  21  41   0    1.60    2.20
  41 -21   0    1.60    6.20
  41 -21   0    1.40    1.30
  21  41   0    0.30    1.80
 -41  21   0   -3.50    2.00
 -41  23   0   -0.80    1.90
  41 -23   0    7.70    4.90
  23  41   0    0.60    4.30
 -23 -41   0    0.80    1.50
  41 -23   0   -1.70    1.70
  23  41   0    0.80    2.10
 -23 -41   0    0.20    4.80
 -41  23   0    1.30    1.80
 -23 -41   0    0.70    1.80
  25  41   0    1.00    4.50
 -25 -41   0   -0.10    1.60
 -41  25   0    0.50    1.60
  41 -25   0    0.10    1.80
 -25 -41   0    1.80    5.10
  22 -42   0   10.40    2.00
  42  22   0    8.40    2.20
 -42 -22   0    8.00    1.70
 -22  42   0    7.20    1.40
 -42 -22   0   11.50    2.70
  20 -42   0    6.80    1.50
  42  20   0    7.40    2.20
 -42 -20   0    8.50    2.30
  20 -42   0    8.70    2.10
 -42 -20   0    9.30    2.00
 -20  42   0    6.30    1.60
  18 -42   0    2.90    1.50
  42  18   0   -0.10    2.10
 -42 -18   0    2.70    2.00
  42  18   0    2.50    2.10
  18 -42   0    1.20    1.90
 -42 -18   0    2.40    2.20
 -18  42   0    0.70    1.50
 -42 -16   0   -0.80    2.10
  42  16   0   -2.00    1.90
  16 -42   0   -3.40    1.90
  42  16   0   -1.90    2.30
  16 -42   0    0.30    1.60
 -16  42   0    0.00    1.60
 -42 -16   0   -2.30    2.00
 -14  42   0   17.60    3.20
 -42 -14   0   10.40    3.10
  14 -42   0   16.00    2.30
  14 -42   0   18.10    2.70
 -14  42   0   18.00    2.90
  42  14   0   10.30    2.60
  12 -42   0   61.69    6.40
 -12  42   0   72.79    6.40
 -42 -12   0   78.79    7.10
  12 -42   0   77.09    7.10
  42  12   0   67.09    8.30
  42  12   0   75.09    7.20
 -12  42   0   71.19    6.70
 -42 -12   0   67.79    7.00
 -10  42   0   -3.10    6.20
  10 -42   0    2.60    2.00
 -42 -10   0    4.50    2.60
  42  10   0   -0.10    2.30
 -42 -10   0    0.00    2.40
  42  10   0    1.80    2.60
 -10  42   0    4.40    2.10
 -10  42   0    0.60    1.80
  10 -42   0    0.00    1.80
   8 -42   0    2.90    1.90
  -8  42   0    1.40    3.70
   8 -42   0   -4.60    4.50
   8 -42   0    0.40    1.90
 -42  -8   0    1.00    2.50
  -8  42   0    3.50    2.00
  42   8   0   -1.00    2.50
  -8  42   0    1.10    2.00
 -42  -8   0    2.00    2.50
  42   8   0   -0.30    2.30
  42   6   0    6.40    2.80
  -6  42   0   13.60    4.20
  -6  42   0   11.00    2.60
   6 -42   0   12.30    2.30
   6 -42   0   10.60    2.40
  42   6   0   16.30    5.80
 -42  -6   0    7.60    2.90
  -6  42   0   13.40    2.40
   6 -42   0   19.60    4.80
   4 -42   0   23.20    5.20
  42   4   0   13.10    2.90
  42   4   0   13.60    3.10
  -4  42   0   16.20    4.50
  -4  42   0   11.90    2.70
 -42  -4   0   10.50    3.10
 -42  -4   0   12.30    3.10
  -4  42   0   13.00    2.40
   4 -42   0   13.90    2.50
   4 -42   0   15.70    2.60
  42   2   0    6.60    5.50
  -2  42   0   -1.30    1.80
  42   2   0   -4.70    2.30
  -2  42   0    0.60    3.60
  -2  42   0   -1.70    2.00
   2 -42   0   -1.80    1.80
   2 -42   0   -4.30    4.50
   2 -42   0    0.10    1.80
 -42  -2   0   -2.80    2.40
  42   2   0   -1.60    2.50
   0  42   0    6.10    2.10
 -42   0   0    2.00    2.60
   0  42   0    7.70    4.10
  42   0   0    0.90    2.60
   0 -42   0    3.40    2.10
   0 -42   0    7.30    4.70
  42   0   0   13.90    6.00
   0  42   0    3.70    2.40
   0 -42   0    6.30    2.00
  42  -2   0   -4.00    2.40
   2  42   0    2.60    2.30
 -42   2   0   -2.10    2.40
   2  42   0    5.80    3.80
  -2 -42   0    1.50    2.00
  42  -2   0    4.80    5.50
  -2 -42   0    4.40    4.60
  -2 -42   0    1.50    1.90
 -42   2   0   -3.30    2.60
   2  42   0    1.60    1.90
  -4 -42   0   23.60    3.20
   4  42   0   31.10    4.70
  42  -4   0   31.70    6.60
  -4 -42   0   26.90    6.10
 -42   4   0   18.70    3.70
  -4 -42   0   32.50    4.50
   4  42   0   33.80    6.10
  42  -4   0   16.70    3.60
   4  42   0   25.60    3.50
  -6 -42   0   14.30    2.80
  -6 -42   0   14.80    2.60
 -42   6   0   10.90    3.10
   6  42   0   20.30    4.90
  -6 -42   0   15.70    5.70
  42  -6   0   11.50    3.10
   6  42   0   11.40    2.60
 -42   6   0   13.00    3.20
   6  42   0   17.00    3.10
  42  -6   0   15.50    3.40
 -42   8   0   -4.60    2.50
   8  42   0    4.80    4.40
  -8 -42   0    3.30    2.20
 -42   8   0   -4.10    2.50
  -8 -42   0    4.90    5.20
   8  42   0    4.80    2.40
   8  42   0    4.10    2.20
  -8 -42   0    0.10    2.20
  42  -8   0   -3.70    2.60
  42  -8   0   -1.80    5.30
 -42  10   0   11.70    3.10
 -10 -42   0   27.80    6.40
  10  42   0   16.80    3.00
  42 -10   0   10.10    3.00
  42 -10   0   15.40    3.40
 -10 -42   0   21.00    3.00
 -42  10   0   15.80    3.20
 -10 -42   0   18.40    2.80
  42 -10   0   25.10    6.80
  12  42   0   -0.90    2.30
  12  42   0    0.70    4.70
  42 -12   0   -5.30    3.30
 -12 -42   0    0.90    2.30
 -12 -42   0   -0.20    2.10
  12  42   0    0.20    2.30
  42 -12   0   -2.80    5.40
 -12 -42   0    2.10    5.60
 -42  12   0   -0.60    2.50
 -42  12   0   -0.10    2.60
  42 -12   0   -2.90    2.40
 -14 -42   0   15.10    2.70
 -14 -42   0   12.00    2.90
  42 -14   0    8.00    2.70
  14  42   0   14.20    2.40
  14  42   0   13.00    3.00
  14  42   0   23.10    5.50
 -14 -42   0   19.20    6.00
 -42  14   0    7.00    3.30
  42 -14   0   12.60    6.00
 -16 -42   0    9.40    2.40
  16  42   0    6.20    2.60
  42 -16   0    7.40    3.20
 -16 -42   0   12.00    2.30
  42 -16   0    8.60    5.60
  16  42   0   10.50    2.10
 -16 -42   0   11.10    6.00
  16  42   0   15.10    4.90
 -42  18   0   36.10    4.40
 -42  18   0   29.80    4.40
 -18 -42   0   34.60    7.40
 -18 -42   0   34.40    4.20
 -18 -42   0   29.30    4.20
  42 -18   0   24.60    4.10
  18  42   0   26.90    4.00
  18  42   0   43.50    7.40
  42 -18   0   32.00    4.70
  42 -18   0   33.60    8.00
  18  42   0   32.30    4.80
  42 -20   0   52.29    7.20
 -20 -42   0   45.40    4.80
 -42  20   0   42.70    5.00
  20  42   0   41.30    4.10
  20  42   0   38.20    6.40
 -42  20   0   49.10    4.60
 -20 -42   0   48.00    7.30
  20  42   0   46.60    5.20
 -20 -42   0   50.29    5.00
  22  42   0    9.70    2.30
  42 -22   0    8.40    2.10
 -42  22   0    3.40    2.30
 -22 -42   0    6.60    2.00
 -22 -42   0   12.80    5.20
 -22 -42   0    7.90    1.60
  22  42   0   10.20    4.40
 -42  22   0    8.20    1.80
 -21  43   0    0.90    1.60
  43  21   0    2.00    1.80
  21 -43   0   -0.50    1.50
 -43 -21   0    0.90    1.70
 -43 -21   0    0.60    1.40
 -43 -19   0   -2.20    1.80
  43  19   0   -2.80    1.80
 -43 -19   0   -2.50    1.90
 -19  43   0   -2.50    1.60
  19 -43   0   -3.00    1.50
 -43 -17   0   -2.60    1.90
  17 -43   0   -2.90    1.50
  43  17   0   -1.30    2.00
 -17  43   0   -0.30    1.70
 -17  43   0   -0.40    1.40
  17 -43   0    0.00    1.30
 -43 -17   0   -2.50    1.80
  43  17   0   -1.50    1.40
  15 -43   0   -0.40    1.50
 -43 -15   0   -1.90    1.90
  43  15   0   -2.90    2.00
 -15  43   0   -2.20    1.40
 -15  43   0    1.70    1.90
  15 -43   0   -1.80    1.70
  43  15   0    1.30    2.10
 -43 -15   0   -0.40    2.10
  43  13   0    0.20    2.80
  13 -43   0    0.70    1.90
 -43 -13   0    0.00    2.30
  43  13   0   -1.40    1.80
 -13  43   0   -1.60    1.60
  13 -43   0   -0.30    1.70
 -43 -13   0   -0.40    2.00
 -13  43   0    2.00    1.90
  11 -43   0    0.90    1.80
 -43 -11   0    0.10    2.50
 -43 -11   0   -0.40    3.00
  11 -43   0    2.50    1.90
 -11  43   0    0.50    2.00
  43  11   0   -1.90    2.20
   9 -43   0   -1.30    1.80
  -9  43   0   -5.30    3.10
  -9  43   0   -0.40    1.90
  43   9   0   -1.20    2.10
  43   9   0   -0.10    2.20
  -9  43   0    1.80    1.80
 -43  -9   0   -1.80    2.20
   9 -43   0   -0.70    2.30
 -43  -9   0   -1.00    2.30
   7 -43   0    2.00    1.90
  -7  43   0    0.00    1.70
  43   7   0    0.50    2.30
  43   7   0    0.30    3.00
 -43  -7   0    0.60    2.40
  -7  43   0   -5.70    5.40
 -43  -7   0    1.80    2.40
   7 -43   0   -4.70    5.00
  -7  43   0    0.10    1.90
   7 -43   0    0.10    1.70
  43   5   0   -3.00    2.30
   5 -43   0   -1.00    1.70
 -43  -5   0   -2.40    2.30
   5 -43   0   -6.90    4.10
   5 -43   0    1.50    1.70
  43   5   0    8.10    6.80
  43   5   0   -1.80    2.30
  -5  43   0    1.20    1.70
  -5  43   0   -5.80    3.30
 -43  -5   0   -4.20    2.30
   3 -43   0   -3.30    4.40
 -43  -3   0   -0.40    2.40
  43   3   0   -2.60    2.20
  43   3   0   -2.70    2.30
  -3  43   0   -1.80    3.50
  -3  43   0   -0.30    1.90
   3 -43   0   -1.80    1.80
 -43  -3   0   -3.00    2.30
   3 -43   0    0.80    1.80
  -3  43   0    0.50    1.60
  43   3   0   -3.30    4.80
 -43  -1   0   -1.50    2.40
   1 -43   0    0.40    1.90
 -43  -1   0   -2.80    2.50
  43   1   0    0.10    2.50
  -1  43   0   -1.10    2.00
  43   1   0    4.00    5.00
  -1  43   0   -1.20    3.40
   1 -43   0    0.70    1.80
  -1  43   0    0.20    1.70
  43   1   0   -3.70    2.10
   1 -43   0   -4.00    4.40
  -1 -43   0    1.00    2.10
  43  -1   0    5.20    5.00
  -1 -43   0    1.10    4.40
 -43   1   0   -2.40    2.50
 -43   1   0    1.00    2.40
   1  43   0    4.50    3.80
  43  -1   0   -2.40    2.30
   1  43   0    0.10    1.70
   1  43   0    0.20    2.00
  -1 -43   0   -0.10    1.90
  -3 -43   0   -1.70    4.30
  43  -3   0   -0.40    4.90
  -3 -43   0   -0.10    1.90
 -43   3   0   -4.30    2.40
   3  43   0    2.40    3.80
   3  43   0   -0.20    2.00
   3  43   0   -1.10    1.80
  -3 -43   0   -1.50    1.90
  -5 -43   0   -2.60    1.80
   5  43   0   -6.10    3.70
   5  43   0   -1.40    1.90
  43  -5   0   -4.40    2.50
  -5 -43   0   -3.30    1.80
 -43   5   0   -4.20    2.30
 -43   5   0   -4.80    2.40
  -5 -43   0   -3.10    4.60
   5  43   0   -2.80    2.00
  43  -5   0   -4.20    2.40
  43  -5   0   -5.90    4.80
  -7 -43   0   -5.80    4.40
   7  43   0   -2.20    1.90
  43  -7   0   -4.60    2.80
  43  -7   0   -4.20    2.30
 -43   7   0   -3.90    2.40
  -7 -43   0   -1.10    1.90
  43  -7   0   -0.20    5.20
   7  43   0   -0.10    3.90
 -43   7   0   -4.90    2.40
  -7 -43   0    0.10    2.10
   7  43   0   -1.00    2.20
   9  43   0   -5.50    4.10
  43  -9   0   -4.10    5.10
 -43   9   0   -5.20    2.20
   9  43   0   -3.10    2.10
   9  43   0    0.60    2.50
 -43   9   0   -2.10    2.40
  -9 -43   0   -3.60    5.10
  43  -9   0   -1.60    2.40
  43  -9   0   -4.00    2.40
  -9 -43   0   -0.80    2.50
  -9 -43   0   -0.10    2.10
 -11 -43   0   -0.90    2.50
 -11 -43   0   -0.60    5.10
 -11 -43   0   -1.70    1.80
  11  43   0   -3.30    2.50
 -43  11   0   -2.50    3.00
  11  43   0    0.50    4.50
  11  43   0   -3.60    1.80
  43 -11   0   -5.60    2.20
  43 -11   0   -4.40    1.80
  43 -11   0    0.40    5.30
 -43  13   0   -5.10    2.10
  43 -13   0   -1.80    5.00
  13  43   0   -0.60    2.20
 -13 -43   0    6.70    5.40
 -43  13   0   -3.90    2.10
  13  43   0   -1.50    1.70
 -13 -43   0    0.90    1.80
  43 -13   0   -4.60    2.70
  13  43   0   -2.40    4.30
 -13 -43   0   -5.00    1.90
 -15 -43   0    5.20    6.40
  15  43   0   -1.60    5.20
 -43  15   0   -3.10    1.90
 -15 -43   0   -3.30    1.90
  43 -15   0   -4.20    2.00
  43 -15   0   -3.90    1.70
 -15 -43   0    0.50    1.80
  15  43   0   -1.20    2.20
  43 -15   0   -4.70    6.50
 -43  15   0   -2.50    2.10
  15  43   0   -1.80    1.60
  17  43   0    0.10    1.60
  43 -17   0    1.40    4.90
  17  43   0    0.30    2.10
  17  43   0    1.70    4.30
  43 -17   0   -2.00    2.10
 -17 -43   0   -2.10    1.80
 -17 -43   0    0.80    5.10
 -43  17   0   -2.80    2.00
 -17 -43   0   -0.20    1.90
 -43  17   0   -2.60    1.80
 -43  19   0   -1.90    1.80
  19  43   0    0.60    4.10
 -19 -43   0    0.00    4.70
  43 -19   0   -1.00    1.80
 -43  19   0   -1.70    1.90
  43 -19   0    1.80    4.50
 -19 -43   0    1.60    1.40
 -19 -43   0    0.30    1.80
  19  43   0   -0.50    2.00
 -21 -43   0   -1.30    1.80
  43 -21   0   -2.10    4.40
 -43  21   0   -0.40    1.70
 -43  21   0   -2.10    1.30
 -21 -43   0    5.50    4.80
  43 -21   0    0.20    1.80
  21  43   0    0.90    4.00
 -18  44   0    2.30    1.10
 -44 -18   0   -0.50    1.40
 -44 -18   0    0.80    2.00
  44  18   0   -0.40    1.80
  18 -44   0    1.90    1.50
 -44 -16   0   13.70    2.40
 -44 -16   0   10.60    2.30
  44  16   0   12.00    2.40
  16 -44   0   13.10    2.10
 -16  44   0   14.70    2.20
 -14  44   0    0.10    1.70
  44  14   0    3.70    1.50
 -14  44   0    1.70    1.40
  14 -44   0    1.80    1.30
 -44 -14   0   -1.00    1.90
  44  14   0   -1.10    1.90
  14 -44   0    1.80    1.70
 -44 -14   0   -0.90    1.80
  12 -44   0    4.50    1.90
 -12  44   0    7.20    2.00
 -12  44   0    7.30    1.70
 -44 -12   0    8.40    2.30
  44  12   0    8.40    2.30
  12 -44   0    8.50    1.70
  44  12   0    6.80    2.30
 -10  44   0   11.80    2.30
  44  10   0   10.40    2.10
 -44 -10   0   10.20    2.50
 -44 -10   0   11.10    2.60
 -10  44   0   12.70    2.00
  10 -44   0   14.30    2.20
  44  10   0    9.20    2.50
  44   8   0   36.20    4.80
  -8  44   0   36.90    5.60
  -8  44   0   40.80    4.90
 -44  -8   0   47.80    5.50
  -8  44   0   43.00    4.60
  44   8   0   46.70    6.90
   8 -44   0   44.70    4.60
   8 -44   0   43.10    5.50
 -44  -8   0   50.79    5.70
  44   6   0   13.60    2.80
   6 -44   0   12.20    2.40
  44   6   0   10.20    2.40
  -6  44   0   11.90    2.30
  -6  44   0   16.20    3.90
 -44  -6   0   14.50    3.10
 -44  -6   0   13.30    3.30
   6 -44   0   11.10    2.10
   4 -44   0   -2.50    1.70
   4 -44   0    0.30    1.70
  -4  44   0    4.50    3.70
   4 -44   0    3.20    4.10
 -44  -4   0   -1.90    2.30
  44   4   0    1.10    4.60
  44   4   0    2.90    2.40
  -4  44   0   -1.10    2.00
 -44  -4   0   -3.10    3.00
  -4  44   0   -0.10    2.00
  44   4   0   -3.50    1.90
  44   2   0    7.10    4.80
   2 -44   0   20.50    7.60
 -44  -2   0    7.90    2.70
   2 -44   0   11.30    2.60
  44   2   0    8.90    2.70
  -2  44   0   15.20    2.70
  44   2   0    7.50    2.40
 -44  -2   0    5.30    2.70
   2 -44   0   11.30    2.30
  -2  44   0   12.30    2.80
   0 -44   0   13.80    2.40
   0  44   0   10.10    2.60
  44   0   0   10.80    2.70
   0  44   0   15.60    4.00
 -44   0   0    7.50    2.70
  44   0   0   10.30    7.60
 -44   0   0    7.50    2.80
   0 -44   0   14.80    4.70
  44   0   0    9.10    2.50
   0 -44   0   11.10    2.50
   0  44   0   12.00    2.60
   2  44   0   -0.20    2.00
  44  -2   0   -2.90    2.00
  -2 -44   0   -4.20    3.90
  44  -2   0   -4.90    4.70
  -2 -44   0   -0.40    1.90
 -44   2   0   -2.60    2.30
   2  44   0    4.20    3.80
  44  -2   0   -1.60    2.30
 -44   2   0   -4.20    2.30
  -2 -44   0   -0.10    2.10
   2  44   0    0.60    2.20
  -4 -44   0   -1.10    1.90
   4  44   0    2.90    3.40
  -4 -44   0    2.90    2.00
  44  -4   0   -3.60    2.10
   4  44   0   -1.90    2.00
  -4 -44   0   -3.30    3.90
  44  -4   0   -8.10    4.40
  44  -4   0   -2.20    2.30
   4  44   0    0.80    2.10
 -44   4   0   -3.60    2.30
 -44   4   0   -1.10    2.90
   6  44   0    4.20    3.90
  -6 -44   0    1.50    2.50
  44  -6   0   -0.30    2.00
   6  44   0    1.50    2.70
  44  -6   0   -0.90    4.70
  -6 -44   0    2.90    4.30
 -44   6   0   -1.90    2.70
   6  44   0    3.70    1.90
  -6 -44   0    3.40    2.00
 -44   6   0   -2.50    3.00
  44  -6   0   -0.10    2.40
  44  -8   0    3.30    5.00
  44  -8   0    0.50    2.00
   8  44   0    4.70    2.50
  -8 -44   0    5.10    2.40
 -44   8   0    6.60    2.70
  -8 -44   0    2.70    4.70
  44  -8   0    0.10    2.60
   8  44   0    8.10    4.10
   8  44   0    7.10    2.00
  -8 -44   0    4.70    2.00
 -10 -44   0    1.10    5.00
  10  44   0   -1.00    2.10
  44 -10   0   -1.50    5.30
 -44  10   0   -0.90    2.30
  10  44   0    5.30    4.40
  44 -10   0   -1.20    1.70
  44 -10   0    1.10    2.40
 -10 -44   0   -2.00    1.90
 -44  10   0   -2.10    2.10
 -10 -44   0    2.20    1.80
  10  44   0   -2.30    1.70
 -12 -44   0    6.80    1.80
 -44  12   0    0.20    2.20
  12  44   0    6.50    1.80
  44 -12   0    1.50    2.10
  44 -12   0   -1.60    5.50
 -44  12   0    3.70    2.20
  12  44   0    4.40    2.20
 -12 -44   0    5.40    2.10
  12  44   0    5.30    5.30
 -14 -44   0   10.20    2.20
 -14 -44   0    9.70    2.10
  44 -14   0   19.10    5.30
 -44  14   0   10.70    2.40
  14  44   0   14.80    4.60
 -14 -44   0   18.10    5.60
  14  44   0    6.40    2.40
  44 -14   0    8.40    2.50
 -44  14   0    8.50    2.20
  14  44   0    7.60    1.80
 -44  16   0   -0.60    1.90
  44 -16   0    4.60    4.70
 -44  16   0    1.40    1.70
  16  44   0    7.80    4.20
 -16 -44   0    2.70    1.80
  16  44   0    1.40    1.40
  44 -16   0   -1.40    1.90
 -16 -44   0    3.70    1.60
 -16 -44   0    4.30    4.70
  16  44   0    2.80    2.10
  44 -18   0    0.60    1.80
  18  44   0   10.10    4.20
 -18 -44   0    3.40    2.00
 -44  18   0    0.80    1.50
  18  44   0    4.20    2.00
  44 -18   0    7.80    4.50
 -18 -44   0    4.90    4.80
 -44  18   0    2.40    2.20
  15 -45   0    0.80    1.40
 -15  45   0   -0.30    1.00
 -45 -15   0   -3.50    2.20
 -15  45   0   -0.50    1.60
  45  15   0   -1.00    1.70
 -45 -15   0    1.50    1.50
 -13  45   0    0.50    1.60
  13 -45   0   -1.50    1.40
  45  13   0   -1.40    1.90
 -45 -13   0   -0.50    1.90
 -45 -13   0   -4.20    1.80
 -13  45   0    0.30    1.30
  45  11   0    1.00    2.00
  11 -45   0    1.50    1.30
  11 -45   0    0.50    1.50
 -45 -11   0    0.10    1.80
 -11  45   0   -0.90    1.60
 -45 -11   0   -1.80    1.90
 -11  45   0    0.30    1.40
   9 -45   0    0.40    1.50
  45   9   0   -2.40    2.00
  -9  45   0   -0.90    1.70
  45   9   0   -2.20    1.60
   9 -45   0    0.60    1.60
 -45  -9   0    2.00    2.10
  -9  45   0    0.70    1.40
 -45  -9   0    1.30    2.00
  -7  45   0    0.60    1.80
 -45  -7   0    0.20    2.00
  -7  45   0    0.90    1.30
  45   7   0    0.90    2.10
   7 -45   0    0.50    1.40
  -7  45   0    1.50    5.20
  45   7   0   -2.00    1.90
   7 -45   0   -0.10    1.60
 -45  -7   0    0.80    2.10
 -45  -5   0   -2.90    2.10
  -5  45   0   -0.60    1.40
  45   5   0   -1.50    1.70
   5 -45   0    2.40    1.60
   5 -45   0    1.40    1.60
 -45  -5   0   -3.20    2.00
  45   5   0   -1.40    2.00
  -5  45   0    3.10    3.40
   5 -45   0   -5.60    4.40
  -5  45   0   -0.20    1.90
  45   3   0   -4.00    6.00
  -3  45   0    0.70    1.50
 -45  -3   0   -2.90    2.00
   3 -45   0   -3.30    3.80
   3 -45   0    0.10    1.60
 -45  -3   0   -2.50    2.10
  -3  45   0   -4.90    3.00
  -3  45   0    0.40    1.90
   3 -45   0    0.40    1.70
  45   3   0   -0.40    1.70
  -1  45   0    0.20    1.60
   1 -45   0   -1.40    3.70
  45   1   0   -3.50    2.30
   1 -45   0   -1.00    1.60
  45   1   0   -1.30    1.80
   1 -45   0   -1.60    1.60
  45   1   0   -1.70    4.50
  -1  45   0    0.80    1.80
  -1  45   0   -1.30    3.30
 -45  -1   0   -0.70    2.20
  45  -1   0   -1.60    2.40
   1  45   0    3.30    3.40
  -1 -45   0   -0.10    1.70
  -1 -45   0   -0.60    3.90
   1  45   0   -0.40    1.60
   1  45   0   -0.70    1.80
 -45   1   0   -3.80    2.10
  -1 -45   0   -1.20    1.60
  45  -1   0   -0.60    1.80
  45  -1   0   -0.30    4.30
 -45   3   0   -4.00    2.10
   3  45   0    1.40    1.70
  -3 -45   0   -1.20    4.10
  45  -3   0    5.30    4.60
 -45   3   0   -0.40    2.10
  45  -3   0   -1.10    2.20
  -3 -45   0    0.20    1.70
   3  45   0   -2.20    1.80
   3  45   0   -1.60    3.50
  45  -3   0   -1.70    1.80
  -3 -45   0   -0.90    1.70
   5  45   0   -5.00    3.30
  -5 -45   0    1.30    1.90
   5  45   0    2.20    1.70
 -45   5   0   -0.50    2.20
   5  45   0   -0.50    1.80
 -45   5   0   -0.90    2.20
  45  -5   0   -2.00    1.70
  45  -5   0    1.20    4.40
  -5 -45   0   -5.00    4.00
  45  -5   0   -1.60    2.10
  -5 -45   0    1.30    1.70
   7  45   0    3.00    1.70
 -45   7   0   -2.40    2.10
 -45   7   0    0.90    2.10
  45  -7   0    0.80    1.90
   7  45   0   -2.80    1.90
  -7 -45   0   -0.70    3.80
  -7 -45   0    2.60    1.70
   7  45   0   -1.80    3.40
  -7 -45   0   -0.30    1.90
  45  -7   0   -0.50    2.20
  45  -7   0   -0.50    4.10
 -45   9   0   -0.80    2.10
  -9 -45   0   -2.40    1.70
   9  45   0    0.00    2.00
  45  -9   0   -2.20    1.50
   9  45   0   -2.80    1.70
  45  -9   0   -4.70    4.10
   9  45   0    2.10    3.60
  -9 -45   0   -1.10    1.60
  -9 -45   0    2.10    4.30
  45  -9   0   -0.80    2.10
 -45   9   0   -3.70    2.00
  45 -11   0   -3.70    1.90
 -11 -45   0   -0.30    1.80
 -45  11   0   -2.40    1.90
  11  45   0   -2.20    1.90
  45 -11   0   -5.10    4.10
 -11 -45   0   -2.30    1.90
 -11 -45   0    1.50    4.60
  11  45   0   -6.40    3.60
 -13 -45   0    4.90    4.60
  45 -13   0   -3.10    1.90
 -13 -45   0   -0.20    1.70
  13  45   0   -1.50    2.00
 -13 -45   0   -1.80    1.30
  13  45   0   -0.10    1.40
  13  45   0    3.40    3.70
 -45  13   0   -2.10    1.60
  45 -13   0   -3.60    4.10
 -45  13   0   -1.30    1.80
 -15 -45   0   -0.30    1.70
 -15 -45   0    5.40    4.60
 -45  15   0   -2.40    1.60
  15  45   0   -1.30    1.80
  45 -15   0    5.10    4.50
 -45  15   0   -1.30    2.20
  45 -15   0   -0.20    1.80
  15  45   0    1.50    3.70
 -45  17   0    0.10    1.70
  46  12   0    1.20    1.80
 -46 -12   0    1.40    2.00
 -12  46   0    3.80    2.00
 -12  46   0    2.40    1.20
 -46 -12   0    2.70    1.50
  12 -46   0    3.60    1.50
 -46 -10   0    1.80    1.90
  46  10   0    0.00    1.90
  10 -46   0    3.00    1.50
 -10  46   0    6.30    1.80
 -46 -10   0    2.20    1.90
 -10  46   0    4.80    1.20
   8 -46   0   33.20    3.80
  -8  46   0   31.10    4.20
 -46  -8   0   34.80    4.40
 -46  -8   0   31.20    4.10
  46   8   0   33.80    4.40
   8 -46   0   32.80    3.20
  -8  46   0   28.10    3.80
   6 -46   0    6.10    1.80
 -46  -6   0    3.20    2.10
   6 -46   0    5.70    1.50
  -6  46   0    5.30    2.00
 -46  -6   0    6.00    2.00
  46   6   0    4.50    2.10
   4 -46   0   -0.60    1.70
   4 -46   0   -2.30    1.60
  -4  46   0   -2.00    1.70
  -4  46   0   -0.80    1.40
  46   4   0   -2.00    1.90
 -46  -4   0   -3.00    2.00
  46   4   0    0.60    1.40
 -46  -4   0   -2.60    1.80
   2 -46   0    5.80    5.80
 -46  -2   0   -0.40    2.00
  -2  46   0    0.30    3.40
  -2  46   0    4.00    1.90
 -46  -2   0    0.90    2.10
  46   2   0   -1.40    2.10
   2 -46   0    1.70    1.70
   2 -46   0    1.30    1.90
  46   2   0   -0.30    1.50
  -2  46   0    4.70    1.60
  46   0   0    8.10    2.40
  46   0   0    3.50    1.70
 -46   0   0    5.50    2.30
   0  46   0    7.30    1.80
   0  46   0   14.10    3.50
   0 -46   0    8.00    2.00
 -46   0   0    5.40    2.20
   0  46   0   10.30    2.10
  46   0   0   13.40    5.70
   2  46   0   27.50    3.80
  -2 -46   0   29.90    5.40
  46  -2   0   20.50    3.20
   2  46   0   25.80    4.30
  46  -2   0   26.10    5.90
 -46   2   0   18.80    3.10
   2  46   0   32.70    4.20
  -2 -46   0   27.00    3.90
  -2 -46   0   30.20    3.80
  46  -4   0    8.40    2.50
   4  46   0    9.20    2.20
  -4 -46   0   12.10    2.10
 -46   4   0    7.10    2.40
   4  46   0   12.10    3.50
 -46   4   0    9.60    2.40
   4  46   0    9.10    2.10
  -4 -46   0    7.60    2.10
 -46   6   0   29.80    4.40
   6  46   0   38.30    4.10
  46  -6   0   29.40    5.50
  -6 -46   0   38.70    4.20
  -6 -46   0   46.40    6.10
   6  46   0   45.40    5.20
  46  -6   0   30.20    4.80
  -8 -46   0   45.10    4.70
  46  -8   0   49.90    5.00
   8  46   0   43.10    5.60
 -46   8   0   36.60    5.00
   8  46   0   48.50    5.00
  -8 -46   0   51.59    4.10
  -8 -46   0   44.30    6.40
  46  -8   0   50.39    6.20
  10  46   0    1.80    3.40
 -46  10   0   -1.30    1.90
 -10 -46   0    0.10    1.70
 -10 -46   0    0.10    1.40
  10  46   0   -1.00    1.80
 -46  10   0    0.40    1.90
  46 -10   0    4.80    4.00
 -10 -46   0   -0.50    4.10
  46 -10   0    0.50    1.90
 -46  12   0    3.00    2.30
  12  46   0   10.60    3.90
  46 -12   0    0.90    4.70
 -12 -46   0    4.70    1.90
 -12 -46   0    6.60    4.40
  12  46   0    2.90    2.00
 -46  12   0    3.40    1.60
  46 -12   0    4.60    2.00
  14  46   0    0.60    6.00
 -46  14   0   -1.60    1.60
 -14 -46   0    1.90    5.70
 -47  -9   0    2.90    1.70
 -47  -9   0    1.10    1.40
  47   9   0    3.10    1.70
  -9  47   0    2.00    1.50
   9 -47   0   -0.50    1.80
   7 -47   0   -0.10    1.40
  47   7   0    0.00    1.70
 -47  -7   0   -0.80    1.50
  -7  47   0   -0.60    1.80
 -47  -7   0   -0.70    2.10
   5 -47   0   -3.30    1.40
  -5  47   0   -0.10    1.10
  47   5   0   -1.30    1.80
  -5  47   0   -1.60    1.50
 -47  -5   0   -1.60    1.60
 -47  -5   0   -0.70    2.00
 -47  -3   0   -0.20    1.80
   3 -47   0   -2.70    1.40
  -3  47   0   -0.50    1.60
  47   3   0   -0.30    1.90
  -3  47   0   -0.90    1.10
  47   1   0   -2.00    1.90
   1 -47   0   -0.50    1.50
 -47  -1   0   -2.00    2.00
  -1  47   0   -0.60    1.60
   1  47   0   -1.70    1.20
   1  47   0   -0.30    3.00
  -1 -47   0    0.80    1.30
 -47   1   0   -2.40    1.90
  -1 -47   0   -5.30    4.90
  47  -1   0    0.10    1.90
  -1 -47   0   -2.10    1.60
   1  47   0   -1.50    1.60
   3  47   0    4.90    3.70
   3  47   0    1.80    1.30
 -47   3   0   -0.60    2.20
  -3 -47   0   -0.50    1.60
 -47   3   0    1.30    1.90
  -3 -47   0    5.60    4.00
   3  47   0    0.90    1.70
  47  -3   0    4.00    2.10
 -47   5   0    0.20    1.90
  -5 -47   0    2.70    4.50
 -47   5   0   -1.10    2.00
  -5 -47   0    1.20    1.60
   5  47   0    0.00    3.70
   5  47   0    2.30    1.70
  47  -5   0   -0.80    1.90
  -7 -47   0    2.90    1.70
   7  47   0    2.10    1.90
   7  47   0    0.50    4.10
  47  -7   0    8.60    5.80
  47  -7   0    0.00    1.80
  -7 -47   0   10.10    5.00
 -47   7   0    1.70    2.30
  -9 -47   0   -0.60    1.70
 -47   9   0    0.90    1.40
  -9 -47   0    3.70    4.10
  47  -9   0   -1.20    1.70
 -47   9   0   -0.60    1.70
   9  47   0    1.90    3.20
   9  47   0    0.00    2.10
  48   2   0   -0.10    1.80
 -48  -2   0   -1.70    1.70
 -48   0   0    0.50    1.80
 -48   0   0   -0.20    1.40
   0 -48   0    1.40    1.50
  48   0   0   -0.80    1.70
  48  -2   0   -1.80    1.80
 -48   2   0   -3.20    1.70
   0  -1   1 2823.02  176.88
   0   1   1 3042.50  176.88
   0  -1   1 2664.63  176.68
   0   1   1 2753.22  176.78
   1   0   1 2716.73  176.78
  -1   0   1 2782.82  176.68
   1   0   1 2960.30  176.88
  -1   0   1 2798.52  176.88
   2   1  -1   11.70    1.70
  -1   2  -1   12.90    1.70
   1  -2  -1   15.20    1.80
   1  -2  -1   11.60    1.80
  -1   2  -1   15.80    1.80
  -2  -1  -1   18.10    2.00
  -2  -1   1   13.00    2.20
  -2  -1   1   14.30    2.00
   1  -2   1   14.80    2.40
   2   1   1   13.60    2.00
  -2  -1   1   16.40    1.60
  -1   2   1   10.70    1.60
   1  -2   1   10.30    1.60
  -1   2   1   13.50    2.10
  -1  -2  -1   40.70    3.40
   1   2  -1   47.90    3.40
   1   2  -1   45.50    3.40
  -2   1  -1   40.40    3.20
   2  -1  -1   40.80    3.30
  -1  -2  -1   41.40    3.40
   1   2   1   48.00    3.80
   2  -1   1   49.10    3.80
  -2   1   1   42.50    3.40
  -1  -2   1   45.50    3.30
   2  -1   1   40.00    3.60
  -2   1   1   44.60    3.30
   1   2   1   45.90    3.50
  -1  -2   1   45.70    3.80
  -1  -2   1   44.70    3.30
   1   2   1   42.30    3.30
   3   2  -1   13.40    1.70
  -2   3  -1   12.60    1.60
  -3  -2  -1   12.20    1.80
   2  -3  -1   13.20    1.60
   2  -3   1   15.20    2.30
  -3  -2   1    9.80    2.30
   3   2   1   11.40    1.60
  -3  -2   1   13.20    2.00
  -2   3   1   12.40    1.60
  -3  -2   1   12.00    1.70
  -2   3   1   13.30    2.80
   3   2   1   12.50    2.10
   2  -3   1   15.40    2.20
   3   0  -1 2648.83  174.78
  -3   0  -1 2733.03  174.78
   0   3  -1 2663.13  174.78
   0   3   1 2948.61  175.08
   0  -3   1 2790.32  174.78
  -3   0   1 2789.42  174.88
   0  -3   1 2807.02  175.08
   0   3   1 2630.74  174.68
   3   0   1 2975.30  174.98
   3   0   1 2711.23  174.98
   3   0   1 2988.00  174.78
   0   3   1 2755.22  174.78
   3  -2  -1   25.40    2.60
   2   3  -1   22.70    2.80
  -3   2  -1   23.20    2.60
  -2  -3  -1   19.50    2.80
  -2  -3   1   19.60    3.00
   2   3   1   21.60    2.70
  -2  -3   1   19.90    2.90
   2   3   1   21.70    3.00
  -2  -3   1   22.70    2.90
  -3   2   1   21.10    3.20
  -3   2   1   19.90    2.80
   3  -2   1   21.60    2.80
   3  -2   1   27.60    3.00
   3  -2   1   24.00    2.60
   4   3  -1 1215.58   72.99
  -3   4  -1 1144.69   72.99
   3  -4  -1 1110.99   72.99
  -4  -3  -1 1170.78   73.09
   4   3   1 1261.57   73.19
  -4  -3   1 1187.18   73.09
  -3   4   1 1070.49   72.89
  -4  -3   1 1066.99   73.79
  -4  -3   1 1138.09   73.09
   4   3   1 1203.88   72.99
   3  -4   1 1139.39   72.89
   4   1  -1  619.94   38.80
  -4  -1  -1  617.74   38.90
  -1   4  -1  604.84   38.80
   1  -4  -1  611.54   38.80
   4   1   1  591.54   38.90
  -4  -1   1  626.04   39.00
   1  -4   1  646.44   39.10
   4   1   1  635.64   38.80
  -4  -1   1  567.64   39.50
  -1   4   1  615.34   39.80
   1  -4   1  592.64   38.80
  -1   4   1  598.44   38.80
  -1  -4  -1  926.11   59.89
   4  -1  -1  933.01   59.79
   1   4  -1  965.90   59.89
  -4   1  -1  893.51   59.79
   1   4   1  974.30   60.79
   4  -1   1  984.30   59.79
  -4   1   1  960.80   59.89
   1   4   1  951.10   59.79
  -4   1   1  954.20   60.69
   4  -1   1  896.01   59.89
  -1  -4   1  981.40   60.09
  -3  -4  -1  388.56   23.60
   4  -3  -1  346.67   23.40
  -4   3  -1  341.87   23.40
   3   4  -1  390.56   23.50
  -3  -4   1  356.96   23.50
  -3  -4   1  352.06   24.50
  -4   3   1  359.06   24.70
   4  -3   1  350.86   23.40
   3   4   1  386.56   23.50
   4  -3   1  360.86   23.40
  -4   3   1  348.57   23.50
  -3  -4   1  370.26   23.60
   5   4  -1  732.93   45.20
   4  -5  -1  713.93   45.10
  -5  -4  -1  724.43   45.30
  -5  -4   1  725.13   45.20
   4  -5   1  678.43   44.90
  -4   5   1  694.43   46.50
  -5  -4   1  702.73   45.10
   5   4   1  727.53   45.10
  -5  -4   1  686.83   46.30
  -4   5   1  669.23   45.00
  -2   5  -1   58.19    5.40
   2  -5  -1   59.99    5.20
  -5  -2  -1   62.19    5.70
   5   2  -1   65.19    5.50
  -5  -2   1   64.19    5.30
   5   2   1   61.19    5.50
   2  -5   1   59.79    5.20
  -5  -2   1   64.69    5.70
   5   2   1   64.09    5.40
   2  -5   1   64.99    5.50
  -2   5   1   53.99    5.20
  -5  -2   1   60.89    7.20
  -2   5   1   58.99    7.10
   0  -5  -1 1296.67   81.39
  -5   0  -1 1282.77   81.39
   0   5  -1 1286.57   81.39
   5   0  -1 1289.47   81.39
   5   0   1 1326.97   81.39
   0  -5   1 1280.57   81.39
  -5   0   1 1374.66   81.59
   0   5   1 1313.47   82.49
  -5   0   1 1199.38   82.19
   5   0   1 1215.08   81.39
   0  -5   1 1352.76   81.59
   0   5   1 1256.47   81.39
   2   5  -1   21.10    2.60
  -2  -5  -1   21.90    2.70
  -5   2  -1   23.80    3.60
   5  -2  -1   24.90    3.50
   5  -2   1   23.90    3.40
  -2  -5   1   25.20    3.70
  -5   2   1   21.40    2.70
  -2  -5   1   24.00    3.80
  -5   2   1   27.80    4.20
   5  -2   1   25.20    3.40
   2   5   1   22.20    2.70
  -4  -5  -1 1486.95   92.89
   4   5  -1 1546.65   92.79
   5  -4  -1 1492.55   92.79
  -5   4  -1 1401.86   92.99
  -4  -5   1 1472.05   92.79
  -4  -5   1 1467.75   92.79
  -5   4   1 1447.36   92.69
  -5   4   1 1496.25   94.09
   4   5   1 1529.35   92.79
   5  -4   1 1415.76   92.59
   5  -4   1 1368.56   92.59
  -4  -5   1 1494.85   93.99
   5  -6  -1  403.16   26.30
  -6  -5  -1  403.56   26.50
   6   5  -1  417.76   26.40
  -5   6  -1  376.96   26.20
  -6  -5   1  426.66   26.60
  -6  -5   1  401.56   26.20
   6   5   1  433.86   26.50
  -6  -5   1  366.36   27.90
   5  -6   1  375.86   26.10
   6   5   1  426.46   26.40
  -5   6   1  381.36   26.30
  -6  -3  -1 1573.64   91.69
   6   3  -1 1468.15   91.49
   3  -6  -1 1393.36   91.39
  -3   6  -1 1389.96   91.39
  -3   6   1 1340.57   91.39
   6   3   1 1548.74   91.59
   3  -6   1 1356.26   91.29
  -6  -3   1 1429.06   91.49
  -6  -3   1 1461.55   91.59
   6   3   1 1576.64   91.49
  -6  -3   1 1373.36   93.59
  -6  -1  -1   47.30    6.80
   1  -6   1   41.10    5.00
  -6  -1   1   41.40    7.10
  -6  -1   1   48.10    5.40
   1  -6   1   42.40    4.60
   6   1   1   43.40    4.60
  -6   1  -1   50.59    6.20
  -1  -6   1   69.99    5.70
   6  -1   1   60.19    5.60
  -6   1   1   58.79    6.10
   1   6   1   69.19    5.70
   1   6   1   71.99    7.90
  -6   1   1   58.49    7.70
   6  -1   1   50.79    5.20
  -1  -6   1   62.89    5.80
  -3  -6  -1  493.95   31.00
   3   6  -1  510.55   31.00
   6  -3  -1  441.96   30.80
  -6   3  -1  454.25   30.90
  -6   3   1  487.45   33.60
  -3  -6   1  497.95   31.00
  -3  -6   1  466.85   31.00
   6  -3   1  448.86   30.70
   3   6   1  531.55   31.00
   6  -3   1  465.25   30.80
  -6   3   1  455.35   30.90
  -6   5  -1  328.67   22.30
   5   6  -1  367.16   22.60
   6  -5  -1  337.67   22.30
  -5  -6  -1  317.07   22.50
   6  -5   1  322.87   22.10
  -5  -6   1  331.57   22.60
  -5  -6   1  330.37   24.10
   5   6   1  344.27   22.50
   6  -5   1  337.87   22.30
  -6   5   1  352.16   22.50
  -6   5   1  354.96   24.50
  -5  -6   1  333.37   22.30
   6  -7  -1  225.28   14.80
   7   6  -1  197.88   15.00
  -7  -6  -1  208.78   15.20
  -6   7  -1  208.28   14.90
  -7  -6   1  212.28   14.70
   7   6   1  213.18   15.00
  -6   7   1  217.68   17.70
  -7  -6   1  201.48   15.20
  -6   7   1  226.58   14.90
   6  -7   1  219.58   14.80
  -7  -6   1  187.48   17.30
  -7  -4  -1  321.17   21.70
   4  -7  -1  297.47   21.40
  -4   7  -1  299.27   21.40
   7   4  -1  348.77   21.70
   7   4   1  338.37   21.60
   7   4   1  342.87   21.60
   4  -7   1  314.27   21.40
  -7  -4   1  334.07   23.60
  -4   7   1  288.77   21.70
  -4   7   1  305.87   23.50
  -7  -4   1  358.56   22.00
   7   2  -1 1902.71  120.29
  -7  -2  -1 1897.71  120.39
  -2   7  -1 1955.80  120.29
   2  -7  -1 1885.61  120.29
   7   2   1 1946.31  120.39
   2  -7   1 1953.90  120.29
  -2   7   1 1871.31  120.29
   2  -7   1 1893.71  120.39
   7   2   1 1937.11  120.29
  -2   7   1 1938.91  121.99
  -7  -2   1 1967.10  120.49
  -7  -2   1 1722.73  121.89
   0  -7  -1  466.35   29.70
   7   0  -1  435.36   29.70
   0   7  -1  504.45   29.80
  -7   0  -1  402.56   29.70
   7   0   1  402.36   29.60
   0   7   1  479.85   32.40
   0  -7   1  513.15   29.80
   0   7   1  464.45   29.70
  -7   0   1  443.06   29.90
  -2  -7  -1 2212.98  143.49
   7  -2  -1 2309.97  143.39
  -7   2  -1 2261.77  143.49
   2   7  -1 2291.07  143.49
  -2  -7   1 2180.88  143.49
  -7   2   1 2321.97  143.59
   2   7   1 2344.07  143.49
   7  -2   1 2223.38  143.29
  -7   2   1 2117.59  147.49
  -2  -7   1 2362.26  143.59
   7  -2   1 2406.76  143.49
  -7   4  -1 1099.29   77.59
   4   7  -1 1307.87   77.79
   7  -4  -1 1159.78   77.59
  -4  -7  -1 1303.77   77.89
  -4  -7   1 1289.67   77.99
  -4  -7   1 1243.38   79.29
   4   7   1 1334.37   77.79
   7  -4   1 1159.38   77.59
  -4  -7   1 1302.47   77.69
  -7   4   1 1187.08   79.39
   7  -4   1 1082.89   77.39
  -7   6  -1 1623.74  106.99
  -6  -7  -1 1753.22  107.19
   7  -6  -1 1612.44  106.89
   6   7  -1 1771.52  107.19
  -7   6   1 1642.14  107.09
   6   7   1 1830.62  107.19
  -6  -7   1 1654.93  108.69
  -6  -7   1 1711.53  107.19
  -7   6   1 1687.13  108.89
  -6  -7   1 1594.94  107.39
   7  -6   1 1649.33  106.79
   7  -6   1 1763.42  106.99
  -8  -7  -1    7.90    3.10
   7  -8  -1   12.00    2.60
   8   7  -1    6.30    3.00
  -7   8  -1    9.40    2.70
  -8  -7   1    9.90    2.90
  -7   8   1    9.80    2.80
  -8  -7   1    5.10    3.00
  -8  -7   1    5.10    5.00
  -7   8   1   17.30    5.70
   8   7   1    7.80    3.00
   7  -8   1    7.50    2.70
  -8  -5  -1    4.20    2.80
   5  -8  -1    8.50    2.40
  -5   8  -1    7.60    2.50
   8   5  -1    6.80    2.60
  -8  -5   1    9.90    2.80
  -8  -5   1    5.40    2.90
   8   5   1   10.70    2.80
  -8  -5   1    7.90    4.80
   5  -8   1    7.90    2.30
  -5   8   1    7.80    2.40
   8   5   1    8.70    2.80
  -5   8   1   15.10    5.40
  -8  -3  -1  609.04   40.40
   3  -8  -1  623.64   40.20
  -3   8  -1  600.04   40.20
   8   3  -1  637.34   40.30
  -3   8   1  612.34   40.30
   8   3   1  642.54   40.90
   8   3   1  623.04   40.60
  -3   8   1  618.24   42.30
  -8  -3   1  647.84   40.50
  -8  -3   1  609.24   42.00
   1  -8  -1   11.40    2.60
  -1   8  -1   11.90    2.60
  -8  -1  -1    9.50    2.80
   8   1  -1   13.60    2.60
   1  -8   1    9.60    2.50
  -1   8   1   11.90    4.40
  -1   8   1   12.40    2.60
   8   1   1   11.90    2.70
   1  -8   1   15.80    3.10
  -8  -1   1    9.30    4.30
   8   1   1   10.30    2.60
  -8   1  -1    9.70    2.60
   1   8  -1    4.60    2.40
   1   8   1    9.70    2.40
   1   8   1    5.80    3.50
   8  -1   1   14.80    2.60
   8  -1   1    9.80    2.50
  -8   1   1   12.50    4.10
  -1  -8   1   12.20    3.00
  -1  -8   1    5.70    2.30
   3   8  -1  397.46   24.20
  -8   3  -1  329.07   24.00
   8  -3  -1  338.97   23.90
  -3  -8  -1  376.76   24.20
  -3  -8   1  405.66   26.20
  -8   3   1  340.97   24.20
  -8   3   1  343.87   26.10
   8  -3   1  355.06   24.00
  -3  -8   1  408.26   24.10
   8  -3   1  323.97   23.60
  -8   5  -1   72.59    7.80
  -5  -8  -1   92.39    8.10
   8  -5  -1   82.79    7.70
   5   8  -1   94.79    8.20
  -8   5   1   86.39   11.40
  -8   5   1   77.89    8.10
  -5  -8   1   81.49   10.70
  -5  -8   1   85.29    7.50
   8  -5   1   84.19    7.20
   8  -5   1   75.89    7.70
  -5  -8   1   94.49    8.20
   5   8   1  102.09    8.10
   7   8  -1  170.68   12.90
   8  -7  -1  165.88   12.70
  -8   7  -1  157.28   12.70
  -7  -8  -1  170.28   13.10
   8  -7   1  170.88   12.30
  -7  -8   1  172.28   13.20
  -8   7   1  169.68   12.90
   8  -7   1  178.28   12.80
  -7  -8   1  168.68   12.40
   7   8   1  184.28   13.10
  -7  -8   1  160.58   15.80
  -8   7   1  185.08   15.90
   9   8  -1  230.68   15.80
   8  -9  -1  200.58   15.40
  -8   9  -1  208.68   15.60
  -9  -8  -1  216.28   15.90
  -8   9   1  199.28   15.50
  -8   9   1  205.68   19.10
   8  -9   1  214.48   15.50
  -9  -8   1  216.28   15.90
   9   8   1  226.68   15.80
  -9  -8   1  222.98   15.20
  -9  -8   1  206.68   18.90
   6  -9  -1  671.03   41.90
  -6   9  -1  639.84   41.90
  -9  -6  -1  625.24   42.10
   9   6  -1  650.53   42.00
  -6   9   1  692.53   42.00
   9   6   1  638.24   41.90
  -6   9   1  706.13   44.80
   6  -9   1  642.24   41.80
  -9  -6   1  626.84   41.70
  -9  -6   1  609.74   42.10
  -9  -6   1  591.84   44.20
   4  -9  -1 1235.38   84.29
  -4   9  -1 1252.27   84.29
   9   4  -1 1372.56   84.49
  -9  -4  -1 1394.96   84.69
  -4   9   1 1217.48   84.29
   9   4   1 1429.46   84.39
   9   4   1 1442.96   84.49
  -9  -4   1 1401.46   84.69
  -9  -4   1 1297.27   86.29
   4  -9   1 1210.78   84.19
  -9  -4   1 1344.07   84.29
  -9  -2  -1 1582.14   98.79
  -2   9  -1 1549.64   98.59
   9   2  -1 1517.65   98.59
   2  -9  -1 1518.85   98.59
   9   2   1 1605.54   98.59
  -9  -2   1 1552.54   98.89
  -9  -2   1 1436.96  100.19
   2  -9   1 1576.44   98.59
   9   2   1 1652.53   98.69
  -2   9   1 1559.54   98.69
  -2   9   1 1555.04  100.69
  -9   0  -1   32.50    4.10
   0   9  -1   26.60    3.80
   9   0  -1   37.20    5.50
   0  -9  -1   22.00    3.40
   0   9   1   26.00    3.70
  -9   0   1   31.20    5.90
   0  -9   1   34.40    5.20
   0  -9   1   26.00    3.70
  -9   0   1   33.70    4.20
   9   0   1   34.20    4.20
  -9   2  -1  780.52   51.99
  -2  -9  -1  794.02   51.99
   9  -2  -1  819.12   51.99
   2   9  -1  759.92   51.89
   2   9   1  842.22   51.99
   9  -2   1  813.22   51.89
  -9   2   1  860.91   52.29
   9  -2   1  733.83   51.59
   2   9   1  851.21   54.29
  -9   2   1  844.02   54.09
   4   9  -1 3304.27  194.18
   9  -4  -1 2945.21  193.98
  -9   4  -1 2899.81  194.08
  -4  -9  -1 3080.29  194.18
   4   9   1 3303.37  194.18
  -9   4   1 2974.30  194.18
   9  -4   1 2900.01  193.78
   9  -4   1 3013.90  193.98
  -4  -9   1 3155.78  195.98
  -9   4   1 3099.89  196.08
  -4  -9   1 3215.38  194.28
   6   9  -1  828.92   54.59
   9  -6  -1  880.21   54.49
  -9   6  -1  878.41   54.59
  -6  -9  -1  773.32   54.59
  -6  -9   1  834.52   54.69
   9  -6   1  877.51   54.29
   9  -6   1  900.11   54.49
  -9   6   1  913.81   57.19
  -6  -9   1  817.22   54.29
  -6  -9   1  804.32   56.59
   6   9   1  803.22   54.49
  -9   6   1  859.11   54.69
  -8  -9  -1   -0.50    2.80
   8   9  -1   -0.10    2.80
  -8  -9  -1    1.00    5.60
  -9   8  -1    0.10    2.40
   9  -8  -1    1.40    2.20
  -8  -9   1    0.10    2.90
  -8  -9   1   -3.00    4.70
   9  -8   1    3.30    2.60
  -9   8   1   -2.40    4.60
  -9   8   1    0.90    2.60
   8   9   1    2.00    2.70
  -8  -9   1    2.00    2.60
   9  -8   1   -1.10    2.40
  -9  10  -1    8.40    2.90
   9 -10  -1    9.30    2.90
 -10  -9  -1    5.70    5.70
  10   9  -1    4.00    3.10
 -10  -9  -1    5.50    3.20
  -9  10  -1    5.20    6.30
  -9  10   1   14.50    5.70
  -9  10   1   10.60    3.20
   9 -10   1   10.30    3.00
 -10  -9   1   14.30    3.60
 -10  -9   1    5.80    3.30
 -10  -9   1   11.50   10.10
  10   9   1    8.00    3.10
  -7  10  -1  257.67   19.10
   7 -10  -1  250.97   18.90
 -10  -7  -1  289.27   19.60
 -10  -7  -1  280.07   23.40
  10   7  -1  296.97   19.30
 -10  -7   1  274.07   22.90
   7 -10   1  263.27   18.90
  10   7   1  282.27   19.20
  -7  10   1  251.87   19.10
 -10  -7   1  284.47   18.90
  -7  10   1  249.18   22.30
 -10  -7   1  286.77   19.60
   5 -10  -1  388.36   26.10
  -5  10  -1  391.16   26.30
  10   5  -1  381.66   26.30
 -10  -5  -1  378.16   26.50
   5 -10   1  402.56   26.20
  10   5   1  410.26   26.10
  -5  10   1  404.86   29.40
  -5  10   1  387.16   26.20
 -10  -5   1  371.06   26.60
  10   5   1  385.86   26.30
 -10  -5   1  370.16   29.10
 -10  -5   1  406.46   26.10
  10   3  -1  144.89   11.90
  -3  10  -1  140.19   11.70
 -10  -3  -1  148.69   12.30
   3 -10  -1  163.28   11.80
  10   3   1  164.98   12.00
  10   3   1  161.68   11.50
 -10  -3   1  160.58   12.50
   3 -10   1  149.79   11.70
 -10  -3   1  129.49   14.70
  -3  10   1  160.78   11.90
  -3  10   1  157.58   15.20
  10   1  -1   63.09    7.20
  -1  10  -1   55.19    6.90
 -10  -1  -1   69.99    7.70
   1 -10  -1   55.49    6.80
   1 -10   1   57.79    6.70
  10   1   1   66.89    7.10
  -1  10   1   54.39    8.70
 -10  -1   1   64.59   10.80
 -10  -1   1   74.69    7.90
  10   1   1   69.19    6.20
  -1  10   1   47.20    6.70
  -1 -10  -1  483.35   29.80
   1  10  -1  458.45   29.80
   1  10   1  486.35   29.80
  10  -1   1  385.86   29.60
 -10   1   1  384.16   29.90
 -10   1   1  425.06   33.00
   1  10   1  492.75   32.70
  -1 -10   1  473.95   29.80
 -10   3  -1 3489.05  230.58
  10  -3  -1 3557.24  230.48
   3  10  -1 3741.13  230.58
  -3 -10  -1 3538.25  230.58
 -10   3   1 3744.43  232.68
  -3 -10   1 3895.11  230.48
   3  10   1 3814.92  230.68
 -10   3   1 3802.82  230.78
  10  -3   1 3639.34  230.48
  10  -3   1 3394.86  230.18
  -5 -10  -1 2212.98  145.19
 -10   5  -1 2232.08  145.19
   5  10  -1 2334.07  145.19
  10  -5  -1 2277.87  145.09
  10  -5   1 2154.78  144.79
  10  -5   1 2345.67  145.09
 -10   5   1 2347.07  147.59
  -5 -10   1 2389.26  144.99
  -5 -10   1 2289.87  145.29
   5  10   1 2392.36  145.29
 -10   5   1 2279.17  145.29
  10  -7  -1  594.24   39.00
   7  10  -1  621.94   39.20
 -10   7  -1  593.94   39.10
  -7 -10  -1  597.84   39.20
  -7 -10  -1  531.05   41.50
  -7 -10   1  582.84   41.60
 -10   7   1  587.44   39.20
  10  -7   1  614.44   39.00
 -10   7   1  580.24   41.80
   7  10   1  619.74   39.20
  -7 -10   1  592.44   38.70
  -7 -10   1  608.74   39.30
  10  -7   1  598.84   38.70
 -10   9  -1  477.85   35.50
  10  -9  -1  474.35   31.70
  -9 -10  -1  486.05   35.20
  -9 -10  -1  493.05   32.00
   9  10  -1  488.35   31.90
 -10   9  -1  457.45   31.80
  -9 -10   1  470.85   31.30
  -9 -10   1  476.15   35.00
 -10   9   1  448.26   31.80
  10  -9   1  469.85   31.70
   9  10   1  515.65   32.00
 -10   9   1  466.65   35.10
  -9 -10   1  479.25   32.10
  10  -9   1  451.95   31.20
  11  10  -1  498.85   33.10
 -10  11  -1  457.15   32.30
  10 -11  -1  445.86   33.20
 -10  11  -1  470.65   36.90
 -11 -10  -1  488.05   32.60
  11  10   1  493.95   32.50
 -11 -10   1  505.35   36.30
  10 -11   1  475.15   32.30
 -11 -10   1  499.95   32.80
 -10  11   1  492.25   36.40
 -10  11   1  472.75   32.50
 -11 -10   1  477.85   31.90
 -11  -8  -1   13.90    5.40
  11   8  -1   21.70    3.90
 -11  -8  -1   19.00    3.80
  -8  11  -1   19.20    6.60
   8 -11  -1   14.40    3.40
  -8  11  -1   15.10    3.50
 -11  -8   1   25.90    4.10
 -11  -8   1   20.20    7.00
   8 -11   1   18.20    3.40
  -8  11   1   12.60    6.10
 -11  -8   1   19.40    3.90
  -8  11   1   14.10    3.40
  11   8   1   18.10    3.70
  -6  11  -1   12.20    5.80
 -11  -6  -1    9.50    4.80
   6 -11  -1   10.80    2.80
  -6  11  -1    9.20    2.90
  11   6  -1    6.90    3.00
 -11  -6  -1    6.40    3.30
 -11  -6   1   11.00    3.10
  -6  11   1   15.80    5.80
  -6  11   1    9.40    2.90
 -11  -6   1    1.30    5.10
  11   6   1    6.60    3.00
 -11  -6   1    4.10    3.10
   6 -11   1   11.90    2.90
  11   4  -1  887.21   56.59
 -11  -4  -1  894.41   56.89
  -4  11  -1  854.21   56.49
   4 -11  -1  889.11   56.49
  11   4   1  864.01   56.49
  -4  11   1  832.32   56.49
   4 -11   1  860.31   56.49
 -11  -4   1  823.72   58.79
  -4  11   1  899.01   59.49
 -11  -4   1  868.81   56.89
  11   4   1  963.60   56.39
  11   2  -1 3531.95  226.58
   2 -11  -1 3565.24  226.58
  -2  11  -1 3632.24  226.68
 -11  -2  -1 3478.35  226.78
  11   2   1 3673.83  226.58
  -2  11   1 3635.04  226.68
 -11  -2   1 3620.64  226.88
   2 -11   1 3617.14  226.58
 -11  -2   1 3392.96  228.48
  11   2   1 3668.03  226.48
  -2  11   1 3747.62  229.28
 -11   0  -1   69.59    7.90
  11   0  -1   56.29    7.30
  11   0   1   66.09    7.30
  11   0   1   57.89    6.20
 -11   0   1   43.20    7.90
 -11   2  -1  307.77   23.00
  11  -2  -1  333.37   22.80
   2  11  -1  345.67   22.90
  -2 -11   1  357.66   22.90
 -11   2   1  332.47   23.20
  11  -2   1  295.37   22.10
  -2 -11   1  369.76   22.60
  11  -2   1  341.47   22.80
   2  11   1  320.47   25.90
 -11   2   1  305.07   25.50
   2  11   1  342.57   22.90
  -4 -11  -1   16.20    3.50
  -4 -11  -1   13.20    6.10
   4  11  -1   15.20    3.40
  11  -4  -1   16.10    3.30
  -4 -11   1   24.50    8.00
  -4 -11   1   13.00    3.50
 -11   4   1   19.90    5.90
 -11   4   1   18.80    3.70
  -4 -11   1   22.30    3.70
   4  11   1   13.50    3.30
 -11   6  -1  360.26   25.70
   6  11  -1  404.46   25.80
  -6 -11  -1  353.46   28.50
  11  -6  -1  344.77   25.50
  -6 -11  -1  392.16   25.80
   6  11   1  417.46   25.80
  11  -6   1  367.16   25.50
  -6 -11   1  396.66   25.90
 -11   6   1  367.56   28.70
  11  -6   1  340.67   24.90
  -6 -11   1  396.86   28.50
 -11   6   1  345.47   25.80
  -6 -11   1  401.66   25.20
   8  11  -1   12.60    3.60
  -8 -11  -1   15.50    3.70
  11  -8  -1   10.90    3.10
  -8 -11  -1   16.20    5.80
 -11   8  -1   15.20    3.70
 -11   8  -1   20.70    7.10
  -8 -11   1   23.10    6.30
  11  -8   1   15.60    3.30
 -11   8   1   11.10    3.60
  -8 -11   1   10.90    3.40
 -11   8   1   11.10    6.00
   8  11   1   13.70    3.40
  -8 -11   1   12.40    3.20
  11  -8   1   21.40    3.70
 -11  10  -1  162.58   13.80
  11 -10  -1  163.48   15.60
 -11  10  -1  157.88   18.70
  10  11  -1  206.48   14.80
 -10 -11  -1  192.58   14.40
 -10 -11   1  188.78   14.60
  10  11   1  196.38   14.30
 -10 -11   1  201.88   18.80
 -10 -11   1  187.28   13.30
  11 -10   1  163.48   13.10
 -11  10   1  157.48   14.00
 -11  10   1  168.78   18.40
  11 -10   1  157.58   13.80
  11 -12  -1 1359.36   91.29
 -11  12  -1 1357.06   95.39
 -12 -11  -1 1400.86   91.69
  12  11  -1 1471.15   91.49
 -11  12  -1 1417.96   91.49
 -12 -11  -1 1440.66   95.09
 -12 -11   1 1427.06   90.89
  11 -12   1 1311.87   90.89
  11 -12   1 1400.26   91.29
  12  11   1 1513.15   91.49
 -12 -11   1 1482.55   95.99
 -11  12   1 1556.24  103.19
   9 -12  -1   95.09    8.80
  -9  12  -1   96.79    9.10
 -12  -9  -1   83.69    9.30
  12   9  -1   71.19    8.90
  -9  12  -1   96.79   16.30
  12   9   1   73.49    9.10
  -9  12   1  105.49    9.30
   9 -12   1   92.29    8.80
 -12  -9   1   78.99    9.60
 -12  -9   1   66.99   10.70
 -12  -9   1   84.79    8.10
 -12  -7  -1   69.09    8.90
 -12  -7  -1   80.69   13.00
  -7  12  -1   93.59    8.60
   7 -12  -1   87.99    8.20
  -7  12  -1   85.79   13.90
  12   7  -1   69.39    8.60
 -12  -7   1   61.49    9.90
 -12  -7   1   77.29    9.00
  12   7   1   77.79    8.50
 -12  -7   1   85.69    8.10
  -7  12   1   85.19    8.40
   7 -12   1   84.19    8.30
  -7  12   1  103.49   13.70
 -12  -5  -1  224.28   21.00
  12   5  -1  263.17   18.00
   5 -12  -1  218.88   17.50
  -5  12  -1  232.48   21.70
 -12  -5  -1  241.98   18.20
  -5  12  -1  235.78   17.80
 -12  -5   1  269.17   17.60
   5 -12   1  235.58   17.60
 -12  -5   1  278.07   18.60
  12   5   1  260.87   18.00
  -5  12   1  226.38   17.70
  -5  12   1  234.48   21.60
 -12  -5   1  266.97   21.60
  12   5   1  264.27   17.50
  12   3  -1  317.97   24.10
  -3  12  -1  392.46   24.30
  -3  12  -1  404.76   28.70
   3 -12   1  385.06   24.20
  12   3   1  311.27   24.00
  12   3   1  347.47   23.70
 -12  -3   1  316.17   24.60
  -1  12  -1 3919.81  251.37
  12   1  -1 4025.40  251.37
 -12  -1  -1 3963.90  251.57
  -1  12  -1 3968.50  254.57
   1 -12  -1 3966.40  251.37
 -12  -1   1 4003.30  251.77
  12   1   1 3945.71  251.07
 -12  -1   1 3861.11  253.57
   1 -12   1 3998.80  251.37
  12   1   1 4147.39  251.47
  -1  12   1 4026.20  254.17
  -1  12   1 4059.89  251.47
   1  12  -1  440.16   30.80
   1  12  -1  398.26   34.40
  -1 -12  -1  418.56   30.70
 -12   1  -1  490.25   31.10
  12  -1  -1  520.75   30.90
 -12   1   1  463.65   33.70
  12  -1   1  496.85   30.80
  -1 -12   1  473.85   30.30
  -1 -12   1  433.16   30.70
   1  12   1  391.06   33.90
   1  12   1  448.66   30.70
  12  -1   1  461.45   30.30
 -12   1   1  507.85   31.30
   3  12  -1 1214.28   79.29
 -12   3  -1 1215.28   79.39
  12  -3  -1 1255.77   79.29
  -3 -12   1 1277.17   79.49
   3  12   1 1244.38   79.29
  12  -3   1 1288.37   79.39
 -12   3   1 1231.68   79.59
  12  -3   1 1143.09   78.79
 -12   3   1 1209.88   81.89
  -3 -12   1 1314.87   79.09
  -5 -12  -1 1156.88   78.99
  12  -5  -1 1217.68   78.89
   5  12  -1 1269.47   78.99
  -5 -12  -1 1160.08   81.49
 -12   5  -1 1251.67   79.09
 -12   5  -1 1293.17   82.19
  -5 -12   1 1271.37   78.59
  12  -5   1 1295.37   78.99
  12  -5   1 1223.68   78.49
  -5 -12   1 1204.28   81.39
  -5 -12   1 1173.38   78.99
   5  12   1 1280.17   79.09
 -12   5   1 1226.68   79.19
 -12   5   1 1225.18   81.69
  -7 -12  -1   18.20    3.90
  12  -7  -1   30.60    4.40
 -12   7  -1   31.10    4.50
  -7 -12   1   25.80    4.40
  -7 -12   1   24.80    6.20
  -7 -12   1   24.80    4.10
   7  12   1   21.00    4.20
 -12   7   1   32.70    4.60
  -9 -12  -1  300.57   34.90
   9  12  -1  328.97   23.40
 -12   9  -1  370.76   23.70
  -9 -12  -1  309.07   23.50
  12  -9  -1  314.27   23.40
 -12   9  -1  334.77   27.80
 -12   9   1  338.07   23.80
  -9 -12   1  310.97   23.60
  12  -9   1  351.06   23.40
 -12   9   1  335.77   27.00
   9  12   1  328.37   23.50
  -9 -12   1  352.86   27.40
  12  -9   1  340.27   22.80
  -9 -12   1  334.77   22.70
  12 -11  -1  128.99   12.00
 -11 -12  -1  130.39   12.50
 -12  11  -1  127.39   18.40
 -11 -12  -1  137.79   17.60
 -12  11  -1  144.89   12.50
  11  12  -1  133.29   12.10
 -11 -12   1  125.99   16.60
  11  12   1  142.29   12.10
  12 -11   1  137.29   12.00
 -11 -12   1  162.78   17.50
 -11 -12   1  126.69   10.90
  12 -11   1  162.38   12.00
  12 -13  -1    5.70    3.20
  13  12  -1    2.90    3.50
 -12  13  -1   11.70    7.70
  12 -13  -1    4.20    2.60
 -13 -12  -1    6.70    3.80
 -12  13  -1    8.20    3.90
  13  12  -1    2.70    2.20
 -13 -12  -1    4.60    6.60
 -12  13   1   12.60    6.40
 -12  13   1    7.00    3.70
  12 -13   1    7.90    3.50
  13  12   1    2.80    3.60
 -13 -12   1    5.60    3.80
 -13 -12   1   18.40    8.20
 -13 -12   1   12.50    3.40
 -10  13  -1  237.68   18.80
  10 -13  -1  246.68   18.70
  13  10  -1  255.97   19.00
 -13 -10  -1  257.27   19.20
 -13 -10  -1  249.58   23.80
 -10  13  -1  256.37   24.10
 -13 -10   1  252.87   18.10
 -10  13   1  245.68   25.00
 -13 -10   1  254.87   23.70
  10 -13   1  237.88   18.50
  13  10   1  270.67   18.90
 -10  13   1  260.07   22.50
 -13 -10   1  286.87   22.80
  13   8  -1   11.50    3.40
   8 -13  -1    4.90    2.70
  -8  13  -1    3.30    2.90
 -13  -8  -1    9.50    3.70
   8 -13   1    4.90    2.80
  13   8   1    8.20    3.30
  -8  13   1    4.40    6.20
 -13  -8   1    9.70    3.70
  -8  13   1    6.40    3.20
 -13  -8   1    7.70    6.50
  -6  13  -1  637.64   42.10
  -6  13  -1  673.43   45.80
   6 -13  -1  592.24   41.20
 -13  -6  -1  659.63   45.60
  13   6  -1  611.14   41.40
 -13  -6  -1  595.14   44.70
 -13  -6   1  649.43   41.80
  -6  13   1  640.94   45.10
   6 -13   1  649.43   41.30
 -13  -6   1  576.84   44.40
 -13  -6   1  609.14   41.00
  -6  13   1  612.24   41.30
  13   6   1  638.74   41.40
  -4  13  -1  382.86   26.70
 -13  -4  -1  438.16   32.60
  -4  13  -1  390.36   30.80
 -13  -4  -1  375.16   27.10
   4 -13  -1  377.66   26.50
  13   4  -1  394.56   26.80
  13   4   1  384.46   26.20
   4 -13   1  398.76   26.60
  -4  13   1  384.06   26.60
 -13  -4   1  399.76   30.50
 -13  -4   1  404.46   27.20
  -4  13   1  380.06   30.40
  13   4   1  385.36   26.60
 -13  -2  -1  170.78   18.60
  13   2  -1  190.48   15.00
 -13  -2  -1  183.48   15.40
   2 -13  -1  199.18   14.70
  -2  13  -1  215.58   15.10
  13   2   1  189.98   14.90
   2 -13   1  205.58   14.90
  -2  13   1  198.18   19.10
 -13  -2   1  186.18   15.50
  -2  13   1  200.88   14.90
 -13  -2   1  179.18   18.70
  13   2   1  197.38   14.20
   0  13  -1  828.52   57.69
 -13   0  -1  735.23   56.39
  13   0  -1  864.11   53.99
   0  13  -1  842.72   53.99
 -13   0  -1  835.52   54.19
   0 -13  -1  855.61   53.99
  13   0   1  834.22   53.89
   0  13   1  828.42   53.89
  13   0   1  800.92   53.39
 -13   0   1  800.52   56.59
   0 -13   1  835.92   53.89
 -13   0   1  885.71   54.39
   2  13  -1  843.02   56.89
  13  -2  -1  916.91   57.09
 -13   2  -1  859.61   60.09
  -2 -13  -1  870.31   56.99
 -13   2  -1  875.71   57.19
 -13   2   1  887.31   57.29
  -2 -13   1  910.41   56.49
  -2 -13   1  854.61   56.99
  13  -2   1  922.81   56.99
   2  13   1  876.01   60.19
  13  -2   1  816.12   56.29
   2  13   1  907.41   57.09
 -13   2   1  876.71   59.79
 -13   4  -1  171.78   14.20
 -13   4  -1  206.18   18.70
  13  -4  -1  204.88   14.10
   4  13  -1  160.98   14.00
  -4 -13  -1  142.09   16.80
  13  -4   1  185.98   14.00
  -4 -13   1  163.78   13.10
   4  13   1  163.18   13.90
  13  -4   1  173.78   13.10
 -13   4   1  200.68   14.60
 -13   4   1  208.58   18.30
  -6 -13  -1 1066.49   72.09
 -13   6  -1 1031.50   70.39
  13  -6  -1  924.81   65.69
  13  -6  -1 1015.00   66.89
  -6 -13  -1 1026.00   67.99
   6  13  -1 1147.19   67.69
 -13   6  -1  983.90   68.39
 -13   6   1 1027.60   70.09
  -6 -13   1 1096.89   66.49
 -13   6   1 1003.70   67.09
  -6 -13   1 1050.29   69.79
   6  13   1 1121.09   67.09
  13  -6   1 1045.70   66.89
  -6 -13   1 1047.80   67.09
  13  -6   1  972.90   66.29
  13  -8  -1   28.20    4.40
 -13   8  -1   27.60    8.60
  -8 -13  -1   15.20    6.40
  -8 -13  -1   20.40    4.60
 -13   8  -1   28.50    4.60
   8  13  -1   20.20    4.30
  -8 -13   1   11.60    6.70
 -13   8   1   27.00    4.80
  13  -8   1   31.50    4.50
  -8 -13   1   15.70    4.30
  -8 -13   1   23.40    4.10
 -13   8   1   35.10    8.10
   8  13   1   20.20    4.50
 -10 -13  -1  482.55   36.00
 -13  10  -1  469.15   36.50
 -13  10  -1  472.55   32.00
  10  13  -1  475.35   31.80
 -10 -13  -1  455.35   32.00
  13 -10  -1  439.46   31.50
  10  13   1  459.45   31.70
 -13  10   1  444.46   39.50
 -10 -13   1  465.65   30.90
 -13  10   1  464.55   33.70
  13 -10   1  462.25   31.00
  13 -10   1  476.65   31.70
 -10 -13   1  471.35   35.50
  13 -12  -1  723.03   47.80
  12  13  -1  680.93   46.30
  12  13  -1  704.83   47.80
 -12 -13  -1  758.42   52.49
  13 -12  -1  714.73   47.20
 -12 -13  -1  713.63   48.10
 -13  12  -1  722.73   52.99
 -13  12   1  754.02   52.39
  12  13   1  744.53   48.00
  13 -12   1  723.33   47.20
 -13  12   1  712.63   48.10
 -12 -13   1  746.53   51.99
 -12 -13   1  737.63   48.30
  13 -12   1  718.93   47.70
 -12 -13   1  701.73   47.00
 -13  14  -1   61.99   11.90
 -14 -13  -1   44.60   11.60
  13 -14  -1   74.59    9.00
 -13  14  -1   55.89    9.10
 -13  14  -1   73.89    9.20
  14  13  -1   59.29    9.00
 -14 -13   1   64.79    7.20
 -14 -13   1   53.29   10.70
  13 -14   1   75.59    9.00
 -13  14   1   73.69   12.30
 -14 -13   1   60.09    9.70
 -13  14   1   69.79    9.60
 -14 -11  -1  321.07   24.80
 -11  14  -1  359.96   30.40
  14  11  -1  333.37   24.70
  11 -14  -1  372.16   23.00
 -14 -11  -1  299.07   29.40
 -11  14  -1  360.46   24.80
  14  11  -1  318.27   22.90
 -14 -11   1  332.77   24.90
  14  11   1  329.87   24.50
  11 -14   1  381.86   24.60
 -14 -11   1  337.97   23.70
 -14 -11   1  340.47   29.50
 -11  14   1  373.16   24.90
  14   9  -1  251.07   18.70
  -9  14  -1  257.17   18.60
 -14  -9  -1  237.98   23.30
  -9  14  -1  233.28   23.90
 -14  -9  -1  240.28   18.80
   9 -14  -1  251.47   18.30
 -14  -9   1  255.37   17.90
  -9  14   1  260.67   23.20
 -14  -9   1  240.58   23.50
   9 -14   1  246.28   18.30
  14   9   1  241.38   18.70
  -9  14   1  249.78   18.60
 -14  -9   1  245.38   19.00
 -14  -7  -1 1201.18   75.49
  -7  14  -1 1139.39   79.49
  -7  14  -1 1150.08   75.19
  14   7  -1 1158.58   75.09
   7 -14  -1 1172.78   75.09
 -14  -7  -1 1079.59   79.49
 -14  -7   1 1127.29   74.69
   7 -14   1 1146.59   74.99
  -7  14   1 1325.17   81.19
  14   7   1 1189.28   75.09
  -7  14   1 1155.08   75.09
 -14  -7   1 1153.58   75.39
 -14  -7   1 1155.68   79.09
  14   5  -1 1006.50   65.59
   5 -14  -1  941.31   65.29
 -14  -5  -1 1010.90   65.39
  -5  14  -1 1039.30   65.19
 -14  -5  -1  941.81   68.49
  14   5   1 1041.00   64.69
 -14  -5   1 1027.60   65.59
  14   5   1 1053.19   65.19
  -5  14   1  986.30   65.19
 -14  -5   1  987.90   64.79
   5 -14   1 1048.60   65.09
 -14  -5   1  981.10   68.39
  14   3  -1   53.69    7.70
 -14  -3  -1   53.39    8.50
   3 -14  -1   53.59    7.20
  -3  14  -1   47.00    6.50
  -3  14  -1   48.70    9.20
 -14  -3  -1   72.09    9.50
 -14  -3   1   60.79    9.90
  14   3   1   68.99    7.90
  -3  14   1   44.20    8.20
 -14  -3   1   57.59    8.70
   3 -14   1   63.09    7.40
  -3  14   1   52.29    7.20
  -1  14  -1  787.72   50.49
  -1  14  -1  780.42   54.69
  14   1  -1  780.42   50.49
   1 -14  -1  749.03   50.39
 -14  -1  -1  775.62   50.79
 -14  -1  -1  754.92   53.79
   1 -14   1  777.52   50.39
  -1  14   1  751.12   53.99
  14   1   1  793.32   50.49
  -1  14   1  750.82   50.39
 -14  -1   1  751.12   53.79
 -14  -1   1  815.62   50.99
  14   1   1  767.12   49.90
   1  14  -1   10.90    6.20
 -14   1  -1    6.60    3.80
 -14   1  -1   11.10    6.50
   1  14  -1   15.00    3.70
  14  -1  -1    9.00    3.30
 -14   1   1    5.50    5.80
 -14   1   1    7.30    3.60
  -1 -14   1   15.00    3.50
  14  -1   1    4.90    3.00
  14  -1   1    7.60    3.20
   1  14   1   16.80    6.50
 -14   3  -1   57.99    8.90
 -14   3  -1   60.69   10.20
   3  14  -1   95.99   10.10
  14  -3  -1   72.59    8.60
  -3 -14  -1   87.69    9.30
  14  -3   1   75.99    8.50
 -14   3   1   59.89   10.50
  14  -3   1   69.79    7.30
   3  14   1   79.19    8.50
 -14   3   1   69.29    9.30
  -3 -14   1   85.99    8.60
  14  -5  -1   10.30    4.90
 -14   5  -1    4.80    5.80
  -5 -14  -1    8.10    6.00
 -14   5  -1    5.80    3.10
   5  14  -1    6.40    3.40
  -5 -14  -1    5.30    3.30
  -5 -14   1    7.40    5.60
   5  14   1    4.80    3.30
  -5 -14   1   13.30    3.40
 -14   5   1   12.90    6.40
  14  -5   1    8.10    3.40
  14  -5   1   12.10    3.10
 -14   5   1   10.20    4.00
  14  -7  -1  406.86   29.50
  14  -7  -1  441.06   30.90
  -7 -14  -1  478.85   31.30
 -14   7  -1  432.96   31.10
  -7 -14  -1  448.16   34.80
   7  14  -1  491.15   31.30
  14  -7   1  425.36   30.10
  -7 -14   1  492.15   30.30
  14  -7   1  440.26   30.80
   7  14   1  506.65   31.30
  -7 -14   1  466.75   31.10
 -14   7   1  430.16   34.80
 -14   7   1  447.66   31.30
  14  -9  -1    6.10    3.60
 -14   9  -1   -3.00    8.40
   9  14  -1    5.40    3.20
  -9 -14  -1    8.20    7.30
 -14   9  -1    2.50    3.50
  -9 -14  -1    6.80    3.90
  14  -9  -1    6.50    2.60
 -14   9   1    3.80    3.20
  14  -9   1    6.00    3.20
   9  14   1   12.80    4.40
  14  -9   1    4.70    3.20
  -9 -14   1   19.50    7.00
 -14   9   1   12.40    7.40
  -9 -14   1    7.90    3.50
  -9 -14   1    2.40    3.90
 -14  11  -1   63.79    9.50
  14 -11  -1   68.69    9.00
 -14  11  -1   55.39   10.70
  11  14  -1   81.09    7.00
  14 -11  -1   63.89    7.20
 -14  11   1   74.09    9.60
 -14  11   1   59.49   10.40
  14 -11   1   76.39    8.00
  14 -11   1   71.29    9.00
  13  14  -1  551.74   36.30
  13  14  -1  577.84   37.60
 -13 -14  -1  533.25   43.00
 -14  13  -1  583.54   44.40
 -13 -14  -1  570.14   37.80
 -14  13  -1  482.75   36.90
 -14  13  -1  549.85   37.70
  14 -13  -1  536.45   37.40
 -13 -14   1  545.35   36.50
  13  14   1  566.54   37.50
 -13 -14   1  580.24   42.40
 -14  13   1  583.44   43.20
  14 -13   1  533.85   37.30
  14 -13   1  539.65   36.80
 -13 -14   1  575.14   38.10
 -14  13   1  534.25   37.70
 -15 -14  -1  103.49   11.10
 -14  15  -1   77.39   13.60
 -15 -14  -1   89.19    7.90
  15  14  -1   90.59   10.50
 -15 -14  -1   74.29   13.30
  15  14  -1   91.39    8.10
  15  14   1   96.79   10.80
 -14  15   1  134.89   18.90
 -15 -14   1  102.79    9.40
 -15 -14   1  109.59   11.30
 -15 -14   1   81.99   13.70
 -12  15  -1  584.54   40.40
 -12  15  -1  546.05   39.60
 -15 -12  -1  607.14   45.90
  12 -15  -1  560.54   40.20
 -12  15  -1  561.84   46.00
 -15 -12  -1  600.44   39.10
 -15 -12  -1  622.44   40.80
  15  12  -1  616.84   40.50
  15  12  -1  577.14   39.10
 -12  15   1  561.44   45.20
 -15 -12   1  628.74   40.90
  15  12   1  638.94   40.50
 -15 -12   1  607.54   39.60
  12 -15   1  595.84   40.30
 -15 -12   1  686.13   46.20
 -12  15   1  577.54   40.50
 -10  15  -1  899.21   64.89
  10 -15  -1  923.31   58.49
 -10  15  -1  953.30   60.09
 -15 -10  -1  874.21   64.09
  10 -15  -1  896.41   59.69
 -15 -10  -1  894.41   60.09
  15  10  -1  887.41   59.79
  15  10  -1  927.71   59.19
 -15 -10   1  909.81   64.09
  10 -15   1  901.41   59.69
  15  10   1  918.51   59.89
 -10  15   1  974.90   60.19
 -15 -10   1  900.41   60.19
 -15 -10   1  866.71   59.19
 -10  15   1  982.50   64.69
  -8  15  -1  529.65   43.80
  -8  15  -1  519.05   38.90
   8 -15  -1  508.55   38.80
 -15  -8  -1  606.04   39.60
  -8  15  -1  605.94   38.50
 -15  -8  -1  642.84   37.80
 -15  -8  -1  574.54   43.70
  15   8  -1  635.94   39.30
 -15  -8   1  651.43   39.80
 -15  -8   1  606.34   38.70
  -8  15   1  513.25   39.00
  -8  15   1  532.65   43.20
 -15  -8   1  646.24   43.90
  -6  15  -1   21.70    7.80
   6 -15  -1    7.70    3.30
  -6  15  -1    7.50    3.30
 -15  -6  -1   10.10    4.20
 -15  -6  -1   17.50    7.60
  15   6  -1    6.80    3.60
  -6  15   1   10.40    3.70
 -15  -6   1   17.60    4.10
  15   6   1   10.00    3.60
  -6  15   1    7.50    8.30
   6 -15   1   11.30    3.30
 -15  -4  -1  133.19   12.40
  15   4  -1  125.29   11.80
  -4  15  -1  120.19   17.40
  -4  15  -1  140.89   12.00
   4 -15  -1  152.28   11.70
 -15  -4   1  140.99   12.40
  15   4   1  134.99   11.70
  15   4   1  131.79   11.00
  -4  15   1  181.38   22.30
   4 -15   1  148.69   11.80
  -4  15   1  131.09   11.60
 -15  -2  -1   -8.30    5.60
  -2  15  -1   -4.00    6.10
  -2  15  -1   -3.40    2.90
  15   2  -1   -3.00    2.60
 -15  -2  -1   -3.50    3.10
   2 -15  -1   -0.40    2.70
  15   2   1   -2.50    2.60
 -15  -2   1   -1.30    3.20
  15   2   1   -1.70    2.90
  -2  15   1   -1.80    5.30
 -15  -2   1   -7.30    5.20
   2 -15   1   -0.90    2.70
  -2  15   1    0.50    2.70
   0 -15  -1   23.10    4.10
 -15   0  -1   16.60    6.50
  15   0  -1   17.90    4.10
 -15   0  -1   13.00    4.10
   0  15  -1   21.30    4.20
   0  15  -1   23.90    7.90
  15   0   1   13.10    4.10
   0  15   1   27.10    4.30
   0  15   1   28.10    7.30
 -15   0   1   15.20    6.30
   0 -15   1   25.20    4.10
 -15   0   1   16.60    4.20
  15   0   1   16.90    3.60
   2  15  -1  939.21   59.29
 -15   2  -1  952.70   59.59
  -2 -15  -1  873.41   59.19
  15  -2  -1  892.41   59.19
 -15   2  -1  893.91   63.19
 -15   2   1  911.21   59.59
  -2 -15   1  935.21   59.29
   2  15   1  927.81   59.29
  15  -2   1  932.11   59.19
  15  -2   1  871.11   58.49
 -15   2   1  872.41   62.49
  -4 -15  -1   98.69   10.20
   4  15  -1   97.69   10.60
 -15   4  -1  114.59   11.10
  15  -4  -1  106.89   10.50
   4  15   1   92.49   10.40
  15  -4   1  117.49   10.40
  -4 -15   1   91.59   10.20
 -15   4   1  122.29   11.40
 -15   4   1  105.49   15.50
  15  -4   1  118.79    9.20
  -4 -15   1  106.29    8.90
   6  15  -1  426.86   29.00
  -6 -15  -1  420.06   29.10
  -6 -15  -1  417.76   32.60
 -15   6  -1  409.66   29.20
 -15   6  -1  372.16   33.30
  15  -6  -1  419.36   29.00
 -15   6   1  440.96   33.60
  15  -6   1  394.46   28.10
  15  -6   1  427.46   29.00
   6  15   1  450.85   29.20
  -6 -15   1  442.86   28.10
 -15   6   1  402.36   41.10
 -15   8  -1  221.68   22.30
  15  -8  -1  216.58   17.30
  15  -8  -1  203.08   15.50
 -15   8  -1  209.28   15.60
  -8 -15  -1  257.97   17.80
  -8 -15  -1  240.38   22.60
   8  15  -1  251.97   17.60
 -15   8  -1  214.58   17.70
  15  -8   1  203.28   19.00
  -8 -15   1  236.18   16.40
 -15   8   1  219.28   21.80
  -8 -15   1  249.38   22.10
  15  -8   1  221.58   16.30
  -8 -15   1  228.08   17.50
 -15   8   1  212.18   17.80
  15 -10  -1   37.40    5.20
 -15  10  -1   25.70    5.20
  15 -10  -1   29.20    5.00
  15 -10  -1   28.10    5.10
  10  15  -1   27.60    5.40
 -15  10  -1   28.20    8.90
 -10 -15  -1   29.70    9.00
 -10 -15  -1   27.40    5.00
 -10 -15   1   29.90    5.30
 -15  10   1   28.30    5.20
  15 -10   1   34.00    5.20
  10  15   1   29.90    5.40
 -15  10   1   31.90    7.70
 -10 -15   1   19.00    7.40
  15 -10   1   33.10    5.90
  15 -12  -1   15.10    4.10
 -15  12  -1    8.60    3.50
  12  15  -1    5.40    3.70
 -12 -15  -1   13.20    4.20
 -15  12  -1   19.30    8.90
 -12 -15  -1    4.90    7.60
 -15  12  -1   14.00    4.20
 -15  12   1   14.30    4.30
 -15  12   1   19.40   10.20
 -12 -15   1    4.60    7.00
  15 -12   1   21.00    4.30
  12  15   1   12.70    4.00
 -12 -15   1    8.90    4.30
  15 -12   1   12.20    3.90
 -15  14  -1   99.19   10.90
 -14 -15  -1   79.99   14.10
 -14 -15  -1   85.29   10.50
  14  15  -1   65.19    7.20
 -15  14  -1   85.69    7.40
  14  15  -1   83.19    9.90
  15 -14  -1   75.89    7.20
 -15  14  -1   62.69   12.90
  15 -14  -1   80.49    9.60
 -14 -15  -1   77.39    7.00
 -14 -15   1   89.89   10.60
  14  15   1   75.09   10.10
 -14 -15   1   61.19   11.70
 -15  14   1   71.19   12.60
 -15  14   1   89.09   10.60
  15 -14   1   94.89   10.00
 -14 -15   1   68.89    8.50
  15 -14   1   92.29    9.50
 -16 -15  -1   59.29   23.60
  15 -16  -1   12.10    2.90
 -16 -15  -1   16.70    4.80
  15 -16  -1   13.00    4.20
 -15  16  -1   17.90    3.10
 -16 -15  -1   18.00    3.00
 -15  16  -1   17.90   11.30
 -15  16  -1   16.60    5.10
  16  15  -1   18.40    4.50
  15 -16   1   14.60    4.60
 -15  16   1   20.90    4.80
 -16 -15   1   -1.90    7.70
  15 -16   1   25.00    4.90
 -16 -15   1   17.00    5.00
  16  15   1   11.30    4.30
 -15  16   1   14.50    9.30
 -15  16   1   13.60    2.80
 -13  16  -1   33.10   11.00
 -16 -13  -1   38.50    9.00
  16  13  -1   28.80    5.20
  13 -16  -1   23.20    4.70
 -13  16  -1   27.40    5.40
 -13  16  -1   22.90    3.50
  16  13  -1   34.30    5.30
 -16 -13  -1   34.40    5.00
 -16 -13  -1   34.20    5.80
 -16 -13   1   32.50   10.20
 -16 -13   1   36.60    5.90
 -13  16   1   25.20    4.90
 -13  16   1   25.30    9.60
  16  13   1   30.80    5.30
  13 -16   1   29.70    4.90
  13 -16   1   26.10    5.00
  16  11  -1   16.20    3.30
  16  11  -1   13.00    4.20
 -11  16  -1   12.60    3.00
  11 -16  -1    8.60    3.00
  11 -16  -1   14.60    4.00
 -16 -11  -1   23.40    5.10
 -16 -11  -1   33.20    9.50
 -11  16  -1   18.00    9.70
 -11  16  -1   11.40    4.30
 -11  16   1   16.40    4.30
  11 -16   1   14.80    4.10
 -16 -11   1   16.10    5.00
 -11  16   1   29.20   11.20
   9 -16  -1  136.29   12.20
 -16  -9  -1  137.29   13.10
 -16  -9  -1  117.99   16.90
  -9  16  -1  152.18   12.90
  -9  16  -1  127.99   20.20
  16   9  -1  137.39   12.60
 -16  -9  -1  135.59   10.70
 -16  -9   1  116.19   17.90
  -9  16   1  162.48   19.20
 -16  -9   1  142.09   11.60
   9 -16   1  140.99   12.10
 -16  -9   1  130.39   13.10
  16   9   1  134.69   12.40
  -9  16   1  143.49   12.70
  -7  16  -1   46.90    5.90
   7 -16  -1   58.39    7.60
  -7  16  -1   34.30    9.20
 -16  -7  -1   59.69    8.90
  16   7  -1   59.79    8.50
   7 -16  -1   44.40    6.70
  -7  16  -1   50.19    7.80
 -16  -7  -1   57.09   10.70
  -7  16   1   32.00    8.10
  16   7   1   59.39    8.20
 -16  -7   1   64.89   11.00
 -16  -7   1   58.89    8.90
  -7  16   1   45.80    7.50
 -16  -5  -1  155.98   20.60
   5 -16  -1  211.18   14.90
  -5  16  -1  165.48   20.90
  16   5  -1  189.28   15.10
  -5  16  -1  193.28   15.00
 -16  -5  -1  178.88   15.50
 -16  -5   1  181.98   15.60
 -16  -5   1  187.98   20.60
  16   5   1  192.18   15.10
 -16  -5   1  165.18   14.30
  -5  16   1  201.08   15.00
 -16  -3  -1  626.74   48.60
  -3  16  -1  642.84   48.90
  16   3  -1  671.43   44.80
  -3  16  -1  655.73   44.70
   3 -16  -1  671.93   44.60
 -16  -3  -1  655.23   45.00
  -3  16   1  721.33   45.80
  -3  16   1  690.13   48.80
   3 -16   1  667.63   44.60
  16   3   1  662.13   44.60
  16   3   1  675.73   44.00
 -16  -3   1  747.43   49.80
 -16  -1  -1  188.08   19.40
 -16  -1  -1  166.58   14.30
  -1  16  -1  146.09   19.00
  16   1  -1  178.38   14.10
  -1  16  -1  182.98   14.00
   1 -16  -1  162.48   13.60
  16   1   1  181.58   13.80
   1 -16   1  159.58   13.60
  16   1   1  167.28   12.70
  -1  16   1  173.18   18.80
  -1  16   1  154.88   13.40
 -16  -1   1  152.88   23.40
 -16  -1   1  145.49   15.60
 -16   1  -1   16.90    7.60
   1  16  -1   15.20    3.80
  16  -1  -1   10.20    3.60
   1  16  -1   13.30    7.10
  -1 -16  -1   16.20    3.60
 -16   1  -1   11.90    4.30
 -16   1   1   11.30    4.60
   1  16   1   16.00    3.90
  16  -1   1   11.90    3.30
  -1 -16   1   14.80    3.70
 -16   1   1   17.10    7.70
   1  16   1   16.20    7.00
  16  -1   1   13.20    3.70
   3  16  -1    8.70    3.60
  -3 -16  -1    9.20    3.40
 -16   3  -1    2.30    3.60
 -16   3  -1    0.70    7.00
  16  -3  -1    1.50    3.70
 -16   3   1   -3.70    7.20
  -3 -16   1    7.60    3.60
   3  16   1    6.10    3.30
  16  -3   1    3.30    3.30
  -3 -16   1    8.80    5.80
  16  -3   1    4.50    2.90
 -16   5  -1  258.97   20.80
  -5 -16  -1  311.07   25.00
   5  16  -1  284.97   20.50
 -16   5  -1  260.07   25.30
  16  -5  -1  256.67   20.40
  16  -5   1  250.67   19.20
  -5 -16   1  292.07   19.20
  16  -5   1  268.27   20.40
 -16   5   1  260.37   25.40
 -16   5   1  272.97   21.10
   5  16   1  324.47   23.10
  -5 -16   1  304.37   21.30
  -5 -16   1  247.18   23.90
  -7 -16  -1 1169.28   78.29
  -7 -16  -1 1225.88   83.69
  16  -7  -1 1223.18   79.69
   7  16  -1 1192.08   78.29
   7  16  -1 1277.37   79.89
  -7 -16  -1 1237.18   79.89
 -16   7  -1 1228.68   84.09
 -16   7  -1 1250.87   80.09
  -7 -16   1 1255.17   83.29
  -7 -16   1 1262.87   78.89
  16  -7   1 1183.58   78.99
 -16   7   1 1225.88   80.09
  16  -7   1 1250.27   80.09
   7  16   1 1301.47   79.99
   9  16  -1  933.91   59.59
  16  -9  -1  875.91   59.39
  16  -9  -1  825.92   57.89
  -9 -16  -1  908.81   63.99
 -16   9  -1  898.31   59.79
  -9 -16  -1  870.01   59.49
 -16   9   1  946.51   63.79
  16  -9   1 1008.10   61.89
  16  -9   1  881.61   59.29
  -9 -16   1  873.81   58.39
  -9 -16   1  915.31   59.69
 -16   9   1  899.71   59.89
  -9 -16   1  927.31   63.39
   9  16   1  943.71   59.59
 -16  11  -1  859.21   54.39
  16 -11  -1  752.32   52.49
 -11 -16  -1  775.02   58.89
 -16  11  -1  851.51   52.39
 -11 -16  -1  796.42   54.19
  11  16  -1  795.32   53.99
  16 -11  -1  831.52   53.99
  11  16  -1  770.12   52.79
  16 -11  -1  868.71   53.99
 -16  11  -1  820.72   60.09
 -16  11   1  862.71   54.59
 -16  11   1  861.61   59.19
  16 -11   1  819.62   53.29
 -11 -16   1  815.62   54.39
  16 -11   1  840.32   54.09
 -11 -16   1  771.92   58.09
  11  16   1  780.72   53.99
 -16  13  -1 1105.19   70.69
 -13 -16  -1 1033.10   68.19
  13  16  -1 1078.29   70.19
 -13 -16  -1 1064.09   75.79
  16 -13  -1 1120.69   70.29
 -16  13  -1 1050.19   68.39
  16 -13  -1  961.00   68.79
  16 -13  -1 1105.29   68.39
 -13 -16  -1 1100.19   70.59
  13  16  -1 1046.90   68.39
  16 -13   1 1040.70   69.49
  16 -13   1 1063.79   70.09
  13  16   1 1128.39   70.49
 -16  13   1 1108.39   75.69
 -16  13   1 1066.89   70.49
 -13 -16   1 1101.39   70.59
 -13 -16   1 1086.29   74.89
  15  16  -1  344.37   25.10
 -16  15  -1  352.06   25.90
  15  16  -1  352.96   23.20
 -16  15  -1  335.37   23.10
 -15 -16  -1  332.07   42.00
 -16  15  -1  314.67   33.50
 -15 -16  -1  328.37   22.90
 -15 -16  -1  352.96   25.90
  16 -15  -1  329.07   23.00
  16 -15  -1  337.07   25.20
  16 -15   1  343.57   24.50
 -15 -16   1  359.16   25.70
  16 -15   1  348.97   25.40
 -16  15   1  359.76   26.00
 -16  15   1  373.86   32.30
  15  16   1  344.07   25.40
 -15 -16   1  353.66   32.00
  17  16  -1  348.87   21.70
 -17 -16  -1  327.47   24.90
 -17 -16  -1  277.27   34.20
  17  16  -1  314.17   23.60
  16 -17  -1  306.87   21.20
 -16  17  -1  282.87   34.70
  16 -17  -1  349.17   28.30
 -17 -16  -1  303.77   21.10
 -16  17  -1  299.87   21.20
 -16  17  -1  302.37   24.90
  16 -17   1  308.37   23.10
 -16  17   1  304.17   31.20
  17  16   1  313.57   23.70
  16 -17   1  284.87   21.80
 -16  17   1  324.37   24.40
  17  16   1  292.97   21.60
  16 -17   1  296.67   23.50
 -17 -16   1  340.97   24.50
 -17 -16   1  340.07   22.40
 -14  17  -1    3.90    2.40
 -17 -14  -1   18.30   15.30
  14 -17  -1    2.30    3.40
 -17 -14  -1   18.90    4.60
 -14  17  -1   18.00   10.60
 -14  17  -1    5.10    3.90
  17  14  -1   16.10    4.10
  14 -17   1    7.90    3.90
 -17 -14   1    7.90    9.20
  14 -17   1    9.20    3.90
 -17 -14   1    8.80    3.50
 -17 -14   1   16.70    4.70
 -14  17   1    2.50    7.80
 -14  17   1    6.90    4.00
  17  12  -1  288.57   22.50
 -12  17  -1  347.77   23.30
  17  12  -1  288.97   20.60
 -12  17  -1  333.57   20.50
 -17 -12  -1  285.17   22.90
  12 -17  -1  356.26   22.80
 -17 -12  -1  274.47   30.50
 -17 -12  -1  273.87   20.40
 -17 -12   1  275.07   22.70
 -17 -12   1  281.77   21.70
 -17 -12   1  293.47   29.10
  12 -17   1  350.36   22.80
  17  12   1  285.07   22.40
  10 -17  -1  527.85   35.00
 -10  17  -1  482.75   34.20
 -17 -10  -1  552.34   34.40
  17  10  -1  532.95   36.50
  17  10  -1  540.45   36.30
 -17 -10  -1  538.65   36.60
  10 -17  -1  506.85   35.90
 -10  17  -1  519.55   36.40
 -17 -10  -1  511.25   42.00
 -17 -10   1  551.54   41.70
 -17 -10   1  532.85   36.70
 -10  17   1  548.55   41.70
 -17 -10   1  528.95   39.40
  10 -17   1  512.55   36.00
  17  10   1  550.54   36.30
 -10  17   1  516.15   36.20
 -17  -8  -1  210.88   23.70
  -8  17  -1  223.78   24.10
  17   8  -1  224.18   17.30
 -17  -8  -1  214.78   17.40
 -17  -8  -1  189.38   15.50
  -8  17  -1  214.48   17.10
  -8  17  -1  211.28   15.20
   8 -17  -1  210.58   16.80
 -17  -8   1  216.28   17.80
   8 -17   1  221.18   16.90
 -17  -8   1  232.88   17.80
  -8  17   1  222.48   17.10
  17   8   1  212.18   17.00
 -17  -8   1  270.87   26.80
  -8  17   1  223.68   22.10
   6 -17  -1  154.08   13.20
 -17  -6  -1  134.79   14.00
 -17  -6  -1  111.79   20.20
  17   6  -1  135.79   13.50
  -6  17  -1  122.19   19.90
  -6  17  -1  162.28   13.40
  17   6   1  149.99   13.30
   6 -17   1  161.08   13.30
  -6  17   1  167.58   13.40
  -6  17   1  196.18   19.70
 -17  -6   1  134.09   14.00
 -17  -6   1  161.48   12.60
 -17  -6   1  141.69   19.60
 -17  -4  -1  211.58   17.70
  -4  17  -1  232.38   17.30
  17   4  -1  199.38   17.10
  -4  17  -1  226.38   15.30
   4 -17  -1  226.98   15.40
 -17  -4  -1  203.58   23.00
   4 -17  -1  231.48   17.00
  -4  17  -1  245.48   23.40
  -4  17   1  228.18   17.10
  17   4   1  218.18   16.20
   4 -17   1  231.18   17.10
 -17  -4   1  211.08   17.70
  -4  17   1  229.08   22.50
  17   4   1  206.18   17.00
 -17  -4   1  212.18   22.10
  -2  17  -1  174.98   20.50
  -2  17  -1  160.78   13.50
 -17  -2  -1  152.98   11.60
  17   2  -1  152.08   13.60
   2 -17  -1  155.98   13.10
 -17  -2  -1  152.58   14.20
 -17  -2  -1  138.09   19.60
  -2  17  -1  150.48   12.00
  17   2   1  159.78   12.50
  -2  17   1  164.98   19.00
   2 -17   1  168.58   13.40
 -17  -2   1  157.18   14.20
 -17  -2   1  135.99   18.80
  -2  17   1  162.48   13.40
  17   0  -1  219.98   17.10
   0  17  -1  215.08   22.70
   0 -17  -1  215.98   16.70
   0  17  -1  209.38   16.80
 -17   0  -1  242.98   15.40
 -17   0  -1  178.08   21.60
 -17   0  -1  219.38   17.60
   0 -17   1  217.38   16.80
  17   0   1  217.08   15.90
 -17   0   1  218.98   17.70
   0  17   1  212.88   21.60
  17   0   1  206.68   18.90
   0  17   1  203.78   16.70
   2  17  -1    9.40    2.70
  17  -2  -1    6.90    4.00
   2  17  -1    8.40    3.80
 -17   2  -1   -3.80    7.60
 -17   2  -1    4.20    4.10
  -2 -17  -1    8.20    3.50
  17  -2   1    5.90    3.20
 -17   2   1    4.10    6.40
   2  17   1   15.00    4.00
 -17   2   1    3.40    3.60
  -2 -17   1   11.10    3.90
   4  17  -1  184.08   12.70
 -17   4  -1  168.08   15.60
   4  17  -1  198.78   15.10
 -17   4  -1  176.38   20.60
  -4 -17   1  193.68   15.20
  17  -4   1  163.28   15.00
 -17   4   1  159.08   15.50
  17  -4   1  180.78   13.60
  -4 -17   1  179.98   18.80
 -17   6  -1 1110.99   75.19
  17  -6  -1 1189.28   75.09
  17  -6  -1 1292.47   73.59
   6  17  -1 1179.18   75.09
  -6 -17  -1 1111.19   78.79
 -17   6  -1 1052.09   79.09
  17  -6   1 1169.28   74.99
 -17   6   1 1177.38   75.49
  -6 -17   1 1166.58   78.49
  17  -6   1 1031.80   73.89
  -6 -17   1 1097.69   73.69
  -6 -17   1 1197.58   75.19
 -17   6   1 1190.78   79.19
   6  17   1 1176.18   75.09
 -17   8  -1  449.66   27.70
  17  -8  -1  447.36   29.20
 -17   8  -1  400.76   34.70
 -17   8  -1  423.96   29.60
  -8 -17  -1  369.66   29.00
   8  17  -1  397.66   29.00
  17  -8  -1  400.36   27.30
  -8 -17  -1  342.47   34.00
 -17   8   1  433.26   34.70
 -17   8   1  440.76   29.80
  -8 -17   1  376.66   32.90
   8  17   1  383.96   29.00
  17  -8   1  430.76   28.20
  17  -8   1  448.66   29.30
 -17  10  -1   21.30    5.40
  10  17  -1   25.50    5.40
  17 -10  -1   19.80    3.80
 -17  10  -1   14.70    9.50
  10  17  -1   30.00    3.80
 -10 -17  -1   25.00    5.40
 -10 -17  -1   39.80   10.10
 -10 -17  -1   24.30    4.50
 -10 -17   1   27.20    5.40
  17 -10   1   16.10    4.80
  17 -10   1   27.90    4.70
 -10 -17   1   22.20    8.40
  10  17   1   28.50    4.90
 -12 -17  -1  138.39   13.50
  17 -12  -1  118.69   10.40
 -17  12  -1  143.09   13.70
  17 -12  -1  118.59   11.20
  12  17  -1  137.19   13.10
 -12 -17  -1  136.69   18.10
 -17  12  -1  125.29   10.50
  12  17  -1  132.89   10.20
 -12 -17  -1  139.69   10.10
 -17  12  -1  112.89   17.20
  17 -12  -1  123.49   12.60
  12  17   1  159.08   13.30
  17 -12   1  147.19   13.20
 -12 -17   1  164.98   20.10
 -12 -17   1  146.69   13.30
  17 -12   1  139.09   11.70
 -17  12   1  136.29   13.40
  14  17  -1   30.30    5.00
 -17  14  -1   19.60    5.40
  14  17  -1   19.80    4.90
 -14 -17  -1   24.10    3.10
 -14 -17  -1   23.10    5.10
  17 -14  -1   22.40    4.30
 -17  14  -1   17.70    3.20
 -17  14  -1   36.10   12.00
  17 -14  -1   13.60    4.50
 -17  14   1   16.40    4.80
  17 -14   1   25.80    4.70
  17 -14   1   18.30    4.80
 -14 -17   1   23.30    5.10
 -14 -17   1   23.40    9.20
 -17  14   1   10.90    9.00
  14  17   1   19.70    5.30
  16  17  -1  142.39   16.80
 -16 -17  -1  131.29   12.50
  16  17  -1  124.79   10.60
  17 -16  -1  115.29   10.70
 -16 -17  -1  115.09    9.50
  16  17  -1  114.39   10.20
  17 -16  -1  111.39   11.60
 -16 -17  -1  127.79   19.70
 -17  16  -1  111.39    9.70
 -17  16  -1   83.39   18.20
 -17  16  -1  118.99   13.70
  17 -16  -1  133.69   17.70
 -16 -17  -1  122.99   13.40
 -16 -17   1  119.89   13.40
  17 -16   1  117.79   11.70
 -17  16   1  108.79   13.10
 -16 -17   1  122.89   11.00
  16  17   1  110.89   10.00
  17 -16   1  121.49   10.60
 -16 -17   1  160.78   21.80
  16  17   1  121.79   12.80
  17 -16   1  111.09   12.30
 -17  18  -1   50.39    8.20
 -18 -17  -1   79.09    8.40
 -17  18  -1   62.19    7.10
 -18 -17  -1   72.49    7.20
  18  17  -1   62.99    7.80
 -17  18  -1   38.50   14.40
 -18 -17  -1   53.79   15.50
  17 -18  -1   71.09    8.20
  17 -18  -1   68.09    8.80
  18  17  -1   57.39    8.00
  18  17  -1   72.69   10.90
 -18 -17  -1   79.49   11.10
  17 -18  -1   74.29   10.70
 -17  18   1   74.99   11.60
  18  17   1   83.49    9.10
 -18 -17   1   81.99   11.30
  17 -18   1   82.39   11.70
 -18 -17   1   78.39   11.60
  18  17   1   45.80    9.90
  17 -18   1   80.29   12.90
 -18 -17   1   57.99   13.60
 -17  18   1   44.60   16.30
  18  15  -1   16.20    3.80
 -18 -15  -1   23.20   13.60
  15 -18  -1   23.30    7.60
 -18 -15  -1   19.80    3.40
 -15  18  -1   21.80    5.60
 -15  18  -1   15.60    3.20
 -15  18  -1    0.70   11.40
 -18 -15  -1   18.20    5.40
  18  15  -1   21.80    6.60
  15 -18  -1   19.50    3.20
  15 -18   1   17.50    5.00
 -18 -15   1   30.20    6.30
  15 -18   1   29.60    5.10
 -15  18   1   28.40   10.10
 -18 -15   1   11.40   12.90
 -15  18   1   26.30    5.40
  18  15   1   18.00    5.00
 -18 -15   1   33.30    7.70
 -13  18  -1  241.38   15.70
  18  13  -1  208.48   17.80
 -18 -13  -1  169.78   32.10
  13 -18  -1  238.28   18.00
 -18 -13  -1  200.48   15.70
 -18 -13  -1  196.68   18.10
  18  13  -1  206.78   15.90
  13 -18  -1  250.97   15.70
 -13  18  -1  250.77   18.80
 -18 -13   1  216.18   18.40
 -18 -13   1  206.58   17.10
 -18 -13   1  210.38   17.60
 -18 -13   1  220.08   25.70
  13 -18   1  233.58   18.10
 -13  18   1  240.78   26.10
 -13  18   1  242.38   18.50
  18  13   1  190.78   17.70
  13 -18   1  258.87   17.40
 -11  18  -1  300.17   31.40
 -11  18  -1  308.07   23.90
 -18 -11  -1  341.57   24.20
 -18 -11  -1  361.46   21.60
  11 -18  -1  292.57   21.10
 -18 -11  -1  357.26   32.00
  11 -18  -1  291.87   23.40
 -11  18  -1  286.77   21.20
 -11  18   1  292.47   29.70
 -11  18   1  289.67   23.40
  11 -18   1  303.07   23.20
 -18 -11   1  362.26   22.90
  18  11   1  350.46   23.70
 -18  -9  -1   98.69    8.50
   9 -18  -1  106.89   10.50
  -9  18  -1  106.79   11.10
  18   9  -1   82.89    8.80
   9 -18  -1  103.19    8.50
 -18  -9  -1  103.29   11.30
  -9  18  -1  109.49    8.30
 -18  -9  -1   96.09    8.80
  -9  18  -1   84.79   14.90
 -18  -9  -1   84.89   17.70
  18   9  -1   91.79   11.10
  -9  18   1  105.59   17.10
   9 -18   1  107.49   10.40
 -18  -9   1   90.99    9.70
 -18  -9   1  104.49   11.70
  18   9   1   92.39   10.50
 -18  -9   1  110.79   18.30
  -9  18   1  115.19   11.00
  -7  18  -1  259.47   28.70
  -7  18  -1  306.87   22.20
 -18  -7  -1  259.87   29.30
 -18  -7  -1  293.47   22.60
  -7  18  -1  271.77   21.10
   7 -18  -1  325.37   22.20
 -18  -7  -1  317.57   20.40
  18   7  -1  302.87   22.30
  -7  18   1  317.77   27.80
 -18  -7   1  312.17   28.80
  -7  18   1  294.77   22.00
  18   7   1  305.07   22.10
 -18  -7   1  292.17   21.60
   7 -18   1  303.77   22.00
 -18  -7   1  293.97   22.80
   5 -18  -1  460.45   30.00
  -5  18  -1  472.05   30.20
  -5  18  -1  388.56   28.70
 -18  -5  -1  438.96   28.50
  18   5  -1  398.56   29.80
  -5  18  -1  471.75   36.80
 -18  -5  -1  411.16   30.30
 -18  -5  -1  399.06   35.20
 -18  -5   1  427.06   35.30
 -18  -5   1  409.96   30.50
   5 -18   1  446.56   29.90
 -18  -5   1  372.96   29.10
  18   5   1  408.76   29.70
  -5  18   1  452.05   30.00
  -5  18   1  491.05   35.40
   3 -18  -1 1522.45   99.39
  -3  18  -1 1566.74  104.99
  18   3  -1 1636.44   99.09
 -18  -3  -1 1431.36  103.49
 -18  -3  -1 1553.64   99.89
  18   3  -1 1504.65   99.49
  -3  18  -1 1615.94   99.69
  18   3   1 1518.15   99.39
   3 -18   1 1627.84   99.59
  -3  18   1 1507.05   99.49
  -3  18   1 1609.94  104.29
 -18  -3   1 1541.85   99.99
  18   3   1 1458.75   98.49
  18   1  -1  402.36   27.80
  18   1  -1  395.46   25.90
  -1  18  -1  351.86   33.40
 -18  -1  -1  407.06   28.40
  -1  18  -1  390.06   27.50
 -18  -1  -1  389.96   32.90
   1 -18  -1  378.76   27.30
 -18  -1   1  381.96   28.20
  18   1   1  381.56   26.40
  18   1   1  389.36   27.50
  -1  18   1  388.16   32.40
  -1  18   1  372.96   27.40
   1 -18   1  398.16   27.50
   1  18  -1  456.25   30.30
  -1 -18  -1  435.36   30.10
 -18   1  -1  445.26   30.80
 -18   1  -1  421.66   36.00
  18  -1  -1  408.16   30.20
  18  -1  -1  425.56   28.50
 -18   1   1  422.76   30.80
 -18   1   1  432.46   35.00
  18  -1   1  400.96   29.10
  -1 -18   1  437.96   30.20
  18  -1   1  439.66   30.20
   1  18   1  454.05   30.30
   3  18  -1   72.49    9.90
  18  -3  -1   92.49    9.40
 -18   3  -1   68.79   12.20
  18  -3  -1   83.99   10.20
  -3 -18  -1   70.39    9.10
 -18   3  -1   86.59   11.10
   3  18   1   77.29    9.40
  18  -3   1   82.19    9.80
  18  -3   1   90.99    8.30
  -3 -18   1   73.99    9.70
  -3 -18   1   63.69   10.40
 -18   3   1   90.29   11.00
 -18   3   1   69.49   11.40
 -18   5  -1    0.70    4.20
  -5 -18  -1   21.50    7.90
  -5 -18  -1    7.00    3.70
  -5 -18  -1    8.80    3.60
   5  18  -1    7.40    3.90
 -18   5  -1    4.20    7.40
 -18   5   1   -2.60    4.50
 -18   5   1   -1.10    7.70
  18  -5   1    0.80    4.00
  -5 -18   1   14.20    6.40
   5  18   1    8.80    4.40
  18  -5   1    6.90    3.50
 -18   7  -1  597.44   39.70
 -18   7  -1  557.04   45.00
  -7 -18  -1  538.35   43.70
   7  18  -1  564.04   39.20
   7  18  -1  534.65   37.60
 -18   7  -1  590.74   37.50
  18  -7  -1  597.34   39.30
  -7 -18   1  569.64   39.40
   7  18   1  587.14   39.30
  18  -7   1  556.14   38.10
 -18   7   1  611.14   40.00
  18  -7   1  592.64   39.30
 -18   7   1  573.24   44.30
  -9 -18  -1   84.49   10.20
   9  18  -1   77.09    6.80
  18  -9  -1   67.19    9.80
  -9 -18  -1   75.99    6.70
  18  -9  -1   58.99    8.80
   9  18  -1   84.79   10.10
  18  -9  -1   76.49    7.40
  -9 -18   1   99.39   16.30
 -18   9   1   51.99   11.70
  18  -9   1   74.69    8.50
 -18   9   1   69.49   10.80
   9  18   1   67.99    9.90
  18  -9   1   63.09    9.60
  11  18  -1  512.05   34.90
  18 -11  -1  440.86   32.90
 -11 -18  -1  524.25   32.50
 -18  11  -1  472.55   32.70
 -18  11  -1  443.26   41.10
  18 -11  -1  530.85   32.80
 -11 -18  -1  495.15   34.90
 -18  11  -1  501.85   35.40
  18 -11  -1  469.85   34.60
  11  18  -1  522.15   32.60
 -18  11   1  511.45   40.20
  18 -11   1  464.95   33.60
 -11 -18   1  490.95   35.00
  18 -11   1  492.35   34.70
 -11 -18   1  551.74   40.60
  11  18   1  555.64   35.10
 -18  11   1  506.35   35.30
  13  18  -1  469.75   35.80
 -18  13  -1  552.94   36.80
 -18  13  -1  560.44   44.60
 -13 -18  -1  451.55   36.00
  18 -13  -1  513.75   34.50
  18 -13  -1  559.24   36.30
 -18  13  -1  551.04   34.00
 -13 -18   1  483.15   41.20
  18 -13   1  536.45   35.30
  13  18   1  468.95   35.90
 -18  13   1  559.44   42.70
 -18  13   1  570.14   37.00
 -13 -18   1  440.36   35.90
  18 -13   1  557.34   36.20
  18 -15  -1   22.10    4.40
  15  18  -1   13.40    3.80
 -15 -18  -1    8.30    2.50
 -18  15  -1   14.20   12.30
 -15 -18  -1   22.20   13.20
 -18  15  -1   14.00    5.00
  15  18  -1    8.00    5.20
 -15 -18  -1   12.20    4.00
 -15 -18  -1    4.70    4.70
  18 -15  -1   15.70    3.20
 -18  15   1   14.30   10.50
  15  18   1   10.10    4.80
  15  18   1   13.30    4.00
 -15 -18   1   14.10    9.50
 -18  15   1   15.30    4.90
 -18  15   1   10.50    3.30
  18 -15   1   15.70    4.70
 -15 -18   1   13.90    4.50
 -15 -18   1    5.40    5.20
  17  18  -1   20.20    5.70
  18 -17  -1   10.80    4.20
 -17 -18  -1   19.10    4.90
  18 -17  -1    5.90    2.90
  17  18  -1   12.30    4.90
 -18  17  -1   30.50   14.90
 -17 -18  -1   20.80    5.60
 -17 -18  -1   56.39   23.00
 -18  17  -1   10.30    5.20
  17  18  -1   12.40    3.50
 -18  17   1    6.00    4.90
  17  18   1    7.70    6.00
 -17 -18   1   13.30    5.80
 -17 -18   1   12.60   10.50
  18 -17   1    8.70    4.70
 -18  19  -1   12.10    3.10
  18 -19  -1    4.30    4.50
  19  18  -1   18.20    5.70
  19  18  -1    5.90    4.70
 -18  19  -1   15.80    5.20
 -19 -18  -1   18.90    5.30
 -18  19   1    3.20    5.10
 -18  19   1   15.70   10.80
  18 -19   1    6.30    5.20
  19  18   1   17.10    5.60
  18 -19   1    9.90    4.70
 -19 -18   1   21.90    5.70
 -16  19  -1  573.04   37.60
  16 -19  -1  521.45   33.90
 -19 -16  -1  459.65   34.60
  19  16  -1  515.75   34.40
 -19 -16  -1  503.05   34.00
 -19 -16  -1  501.85   36.90
  16 -19  -1  530.95   34.50
 -16  19  -1  539.25   34.00
  16 -19  -1  524.15   36.60
 -19 -16  -1  564.94   48.30
  19  16   1  573.44   40.90
 -19 -16   1  502.15   37.20
 -19 -16   1  453.45   36.20
 -19 -16   1  499.15   45.20
  16 -19   1  570.04   38.40
  16 -19   1  516.25   36.70
 -16  19   1  499.25   48.30
 -14  19  -1  195.08   15.50
  19  14  -1  223.28   16.30
 -19 -14  -1  239.38   15.90
  19  14  -1  221.48   18.90
 -19 -14  -1  235.18   19.20
  14 -19  -1  202.58   15.50
 -14  19  -1  201.88   29.70
  14 -19  -1  190.48   19.00
 -14  19  -1  224.78   18.80
 -19 -14  -1  217.28   30.30
 -19 -14   1  234.68   17.60
 -19 -14   1  274.97   27.40
  14 -19   1  218.38   17.30
  19  14   1  232.78   18.50
  14 -19   1  211.68   18.20
 -14  19   1  167.18   25.60
 -14  19   1  227.48   18.80
 -19 -14   1  222.88   16.80
 -19 -14   1  230.48   19.00
  19  14   1  229.28   16.40
  19  12  -1   15.40    3.50
  19  12  -1   13.60    4.80
 -12  19  -1   -8.60   22.20
 -12  19  -1   12.60    4.40
  12 -19  -1   15.00    4.10
 -19 -12  -1   17.10    4.70
 -19 -12  -1   14.30    3.10
  12 -19   1   13.90    4.30
  19  12   1   20.10    4.50
 -19 -12   1   14.60    4.40
 -19 -12   1   21.00    4.90
 -12  19   1    7.50    3.80
 -12  19   1   31.40   13.40
 -19 -12   1   29.20    9.50
 -10  19  -1    3.80    2.20
  10 -19  -1    2.10    3.50
 -19 -10  -1    4.10    2.60
 -10  19  -1   -2.20    9.60
  19  10  -1    1.90    3.10
  10 -19  -1    0.80    2.00
  19  10  -1    1.90    3.60
 -10  19  -1    1.70    3.50
 -19 -10  -1    0.30    3.80
 -10  19   1    6.70    3.80
  19  10   1    6.10    3.90
  10 -19   1    5.30    3.20
 -19 -10   1    4.70    4.70
 -10  19   1    5.00    7.20
 -19 -10   1   13.20    4.30
 -19 -10   1   -1.80    7.30
  19   8  -1    7.60    3.90
 -19  -8  -1    0.00    3.70
   8 -19  -1   13.90    3.90
  -8  19  -1    5.90    3.90
  -8  19  -1    9.70    2.50
   8 -19  -1   11.70    2.20
  -8  19  -1    8.50    9.80
 -19  -8  -1    4.40   10.70
  -8  19   1   16.00    8.30
 -19  -8   1    7.70    3.90
 -19  -8   1   10.30   15.80
  19   8   1    5.60    4.00
  -8  19   1   12.40    4.00
   8 -19   1    4.70    3.50
  -6  19  -1  215.48   24.80
  -6  19  -1  202.18   17.20
   6 -19  -1  203.28   15.00
  -6  19  -1  206.18   14.70
 -19  -6  -1  207.48   25.70
  19   6  -1  221.48   17.50
   6 -19  -1  199.68   16.80
 -19  -6  -1  216.78   15.20
 -19  -6  -1  201.98   17.70
 -19  -6   1  263.87   24.90
 -19  -6   1  240.18   18.40
   6 -19   1  197.98   16.60
  -6  19   1  212.98   17.00
  -6  19   1  218.08   22.90
  19   6   1  206.78   17.00
 -19  -4  -1   98.99   11.40
  -4  19  -1   89.89   13.50
   4 -19  -1   98.29    8.20
  -4  19  -1  102.09    9.30
   4 -19  -1   96.49   10.30
  -4  19  -1  106.59   10.60
 -19  -4  -1  138.19   22.00
  19   4  -1  101.89   11.20
 -19  -4  -1   93.39    8.80
  19   4   1  100.59   10.90
  -4  19   1   99.39   10.50
  -4  19   1  102.59   16.20
 -19  -4   1  104.09   11.90
 -19  -4   1  110.99   18.50
   4 -19   1  107.49   10.60
  19   2  -1   -4.40    3.30
  -2  19  -1    2.10    3.20
  -2  19  -1   -4.10    7.70
   2 -19  -1   -0.60    2.70
   2 -19  -1    0.50    1.70
  -2  19  -1    0.70    2.00
 -19  -2  -1    1.20    3.50
 -19  -2  -1    0.90    3.60
 -19  -2  -1    2.10    7.80
   2 -19   1   -2.70    3.10
  19   2   1    0.30    3.00
 -19  -2   1   -2.80    7.20
  -2  19   1    5.10    6.70
  -2  19   1   -2.90    2.80
 -19  -2   1   -1.10    3.70
  19   2   1   -2.40    3.30
   0  19  -1  223.68   15.50
   0  19  -1  238.18   18.00
  19   0  -1  228.58   18.20
   0  19  -1  227.18   24.60
   0 -19  -1  232.38   15.50
 -19   0  -1  222.28   18.50
 -19   0  -1  212.68   24.90
   0 -19  -1  241.68   17.70
   0 -19   1  231.38   17.80
  19   0   1  209.68   16.30
  19   0   1  211.08   17.70
 -19   0   1  224.38   24.30
 -19   0   1  205.28   18.40
   0  19   1  235.68   17.70
 -19   2  -1   -5.80    8.20
   2  19  -1    2.40    2.00
   2  19  -1    0.70    3.10
  -2 -19  -1    1.10    1.60
  19  -2  -1   -3.20    3.30
 -19   2  -1    0.40    3.80
  -2 -19  -1    0.90    2.90
 -19   2  -1   -0.30    3.00
 -19   2   1   -7.30    6.80
  19  -2   1   -0.20    2.80
 -19   2   1   -0.20    3.90
  -2 -19   1   -1.40    3.20
  19  -2   1   -2.10    3.30
   2  19   1    1.10    3.20
  -4 -19  -1   38.30    7.30
 -19   4  -1   69.49   10.00
  19  -4  -1   60.39    9.20
 -19   4  -1   50.59   11.70
  -4 -19  -1   56.49    8.80
 -19   4  -1   53.19    6.60
  19  -4  -1   45.80    6.70
  -4 -19  -1   50.99   10.30
   4  19  -1   65.19    9.00
 -19   4   1   44.30   10.20
  -4 -19   1   50.79    6.80
 -19   4   1   45.90    7.40
  19  -4   1   56.19    8.90
   6  19  -1  351.46   25.10
  -6 -19  -1  325.17   32.00
 -19   6  -1  399.86   28.20
  19  -6  -1  392.66   26.50
 -19   6  -1  380.26   25.40
   6  19  -1  395.16   27.60
  19  -6  -1  407.26   27.80
  -6 -19  -1  391.26   27.60
 -19   6  -1  335.97   34.20
  -6 -19  -1  341.67   24.90
 -19   6   1  410.06   28.50
  19  -6   1  391.76   26.30
  -6 -19   1  392.76   27.60
 -19   6   1  380.46   33.20
   6  19   1  398.96   27.60
  19  -6   1  397.76   27.50
   8  19  -1  160.18   12.70
 -19   8  -1  191.58   16.30
  19  -8  -1  194.68   15.50
  19  -8  -1  191.08   13.10
  -8 -19  -1  153.98   22.90
  -8 -19  -1  161.78   12.50
 -19   8  -1  150.98   23.70
 -19   8  -1  179.68   13.10
   8  19  -1  167.48   15.50
  -8 -19   1  179.98   15.40
 -19   8   1  195.48   16.50
 -19   8   1  181.28   22.20
  -8 -19   1  180.08   21.00
   8  19   1  176.28   15.50
  19  -8   1  195.48   15.70
  19  -8   1  178.88   14.20
 -19  10  -1   53.99    8.00
  19 -10  -1   63.19    7.30
  19 -10  -1   59.29    9.70
 -10 -19  -1   68.59    9.90
 -10 -19  -1   66.09    6.20
  10  19  -1   64.29    6.40
 -10 -19  -1   68.39   15.50
 -19  10  -1   41.80    9.90
  19 -10   1   55.79    7.90
  10  19   1   72.59    9.60
 -19  10   1   71.49   10.70
 -10 -19   1   64.79   11.50
  19 -10   1   74.29    8.60
 -19  10   1   58.19   11.60
 -19  12  -1    0.80    3.70
 -12 -19  -1    3.80    2.00
  19 -12  -1   -1.80    2.50
 -19  12  -1   -3.00    2.30
  12  19  -1    2.00    3.80
 -12 -19  -1  -11.30   16.70
 -12 -19  -1    0.60    3.80
  12  19  -1    1.70    2.10
 -19  12  -1    4.40   13.10
  19 -12  -1    0.50    3.80
 -19  12   1   -2.00    3.80
 -12 -19   1    7.30    4.40
  19 -12   1    7.10    4.40
 -12 -19   1    5.40    3.00
  12  19   1    4.20    4.10
  19 -12   1   -3.20    3.70
 -12 -19   1    1.60    7.90
 -19  12   1   -8.00    7.50
 -19  14  -1  237.88   17.90
 -14 -19  -1  275.87   17.70
  14  19  -1  275.57   18.00
  14  19  -1  273.17   21.00
  14  19  -1  260.67   18.10
 -19  14  -1  323.77   34.20
  19 -14  -1  234.08   17.90
 -14 -19  -1  252.27   31.90
 -14 -19  -1  278.47   21.10
  19 -14  -1  245.58   23.40
  19 -14  -1  231.28   18.60
 -14 -19  -1  258.17   18.20
 -19  14  -1  282.57   21.50
  19 -14  -1  224.58   18.10
  19 -14   1  255.27   19.70
 -19  14   1  257.67   21.30
  19 -14   1  242.58   18.40
  19 -14   1  229.38   20.10
  14  19   1  274.07   20.80
 -14 -19   1  266.37   21.20
 -19  14   1  244.78   28.20
  14  19   1  265.87   18.10
 -14 -19   1  262.57   18.60
 -16 -19  -1  170.58   16.10
  19 -16  -1  172.68   14.30
  19 -16  -1  189.08   16.20
 -16 -19  -1  164.58   12.70
 -16 -19  -1  215.28   31.20
 -19  16  -1  123.59   22.30
 -19  16  -1  191.38   13.00
  16  19  -1  153.68   13.20
 -16 -19  -1  180.88   15.80
  16  19  -1  158.78   16.00
 -19  16  -1  191.48   17.10
  19 -16  -1  169.18   12.90
 -16 -19   1  177.08   16.70
  16  19   1  151.78   13.20
  19 -16   1  183.88   15.20
 -16 -19   1  149.09   13.80
 -19  16   1  158.88   29.60
 -16 -19   1  176.88   25.30
  19 -16   1  175.58   14.90
  19 -16   1  173.08   16.40
 -19  18  -1   20.40    3.70
 -18 -19  -1   31.80    6.20
  18  19  -1   11.80    5.20
  18  19  -1   20.10    5.80
  19 -18  -1   20.20    5.70
 -19  18  -1   25.10    6.30
  19 -18  -1   26.10    6.30
 -19  18   1   23.30    6.10
  19 -18   1   28.20    6.40
 -18 -19   1   25.90    5.90
 -19  18   1   19.90   11.20
 -18 -19   1   35.60   13.10
  18  19   1   23.60    6.10
  19 -18   1   22.00    5.40
  19 -20  -1   18.70    6.10
  20  19  -1   19.00    6.60
 -19  20  -1   22.90    6.70
  19 -20  -1   33.00    6.20
  19 -20  -1   28.30    6.30
 -20 -19  -1   24.90    6.10
 -20 -19  -1   16.50    3.70
 -19  20  -1   19.40    3.70
  20  19  -1   27.20    5.70
  19 -20   1   33.60    6.60
 -19  20   1    5.40   12.70
  20  19   1   19.10    6.70
  20  19   1   24.50    5.90
 -20 -19   1   10.50    6.80
 -20 -19   1   22.70    6.50
  19 -20   1   25.10    6.60
  19 -20   1   24.60    6.90
 -19  20   1   19.60    6.50
 -20 -19   1    9.50   14.00
 -20 -17  -1   24.70    3.90
  17 -20  -1   22.90    3.90
 -20 -17  -1   37.70    7.40
 -20 -17  -1   25.10    6.10
  17 -20  -1   26.10    6.10
  17 -20  -1   35.40    6.30
 -17  20  -1   31.30    5.90
  20  17  -1   22.90    6.40
  20  17  -1   31.80    6.30
 -17  20  -1   30.20    6.50
 -17  20   1   29.20    6.40
  17 -20   1   38.70    6.60
  17 -20   1   38.30    6.50
  20  17   1   24.40    6.00
 -20 -17   1   30.80    6.20
  20  17   1   27.20    5.80
 -17  20   1    8.50   11.10
 -20 -17   1   36.40   14.50
 -20 -17   1   30.70    6.50
  17 -20   1   24.90    5.60
 -20 -15  -1   98.59    9.30
  20  15  -1   86.59    9.90
  20  15  -1   93.39    9.30
  15 -20  -1  119.19    9.00
 -15  20  -1   84.59   16.60
 -20 -15  -1   92.69    9.60
  20  15  -1   94.49   12.30
 -20 -15  -1  114.99   12.70
 -20 -15  -1   72.09   16.10
  15 -20  -1  126.99   12.60
 -20 -15   1  104.79   12.80
 -15  20   1   76.19   14.40
  15 -20   1  116.09   13.60
 -20 -15   1  106.79   13.20
 -20 -15   1  114.09   12.60
  20  15   1   92.39   10.10
 -20 -15   1  107.39   17.70
  13 -20  -1  307.77   22.50
 -20 -13  -1  220.18   33.40
  13 -20  -1  317.07   19.80
 -20 -13  -1  279.17   19.90
  20  13  -1  288.47   22.50
  20  13  -1  264.17   20.20
 -13  20  -1  264.77   32.90
 -20 -13  -1  287.57   22.90
 -13  20  -1  322.57   19.80
 -20 -13   1  252.87   20.80
 -13  20   1  322.07   23.20
 -20 -13   1  340.87   30.50
 -20 -13   1  253.47   21.20
  20  13   1  278.57   22.20
  13 -20   1  294.47   20.40
 -13  20   1  317.67   30.70
 -20 -13   1  297.57   23.20
 -13  20   1  258.17   20.50
  13 -20   1  308.97   22.60
  20  11  -1  869.71   57.89
 -11  20  -1  912.61   59.89
 -20 -11  -1  783.82   65.29
 -11  20  -1  852.31   65.39
  11 -20  -1  851.41   55.49
  11 -20  -1  871.51   57.89
 -11  20  -1  864.31   55.69
 -20 -11  -1  891.91   60.69
 -20 -11  -1  849.72   55.69
  11 -20   1  891.31   57.79
 -20 -11   1  930.51   64.39
 -11  20   1  878.61   58.19
  20  11   1  871.11   57.79
 -20 -11   1  877.91   58.39
 -20 -11   1  792.42   56.89
 -11  20   1  910.21   64.39
   9 -20  -1   17.10    2.90
  -9  20  -1   23.20    3.30
  -9  20  -1   17.70   10.50
 -20  -9  -1   21.70   12.10
 -20  -9  -1   25.60    5.30
  20   9  -1   28.70    5.40
  -9  20  -1   32.10    5.70
 -20  -9  -1   29.90    5.50
   9 -20  -1   19.30    4.50
  -9  20   1   17.40    4.80
  -9  20   1   26.10    9.10
 -20  -9   1   16.90    4.20
 -20  -9   1   27.30    9.70
 -20  -9   1   24.90    5.30
  20   9   1   27.00    5.40
   9 -20   1   25.30    4.60
  20   7  -1  247.58   20.00
  -7  20  -1  251.77   17.50
  -7  20  -1  253.27   28.70
   7 -20  -1  259.37   17.40
  -7  20  -1  272.67   20.30
 -20  -7  -1  233.98   17.90
 -20  -7  -1  238.48   20.40
  20   7  -1  241.48   17.80
   7 -20  -1  275.47   20.10
 -20  -7  -1  239.68   28.30
 -20  -7   1  256.37   20.60
  -7  20   1  293.97   26.70
   7 -20   1  270.07   19.70
  20   7   1  244.58   19.80
 -20  -7   1  244.48   19.20
 -20  -7   1  275.47   26.90
  -7  20   1  273.37   19.90
   5 -20  -1   46.30    4.90
   5 -20  -1   39.90    5.70
  -5  20  -1   41.10    6.20
  20   5  -1   51.29    6.10
  20   5  -1   40.80    6.20
  -5  20  -1   77.29   16.00
 -20  -5  -1   39.40    6.20
  -5  20  -1   41.10    5.30
 -20  -5  -1   39.20   11.10
 -20  -5  -1   38.60    6.60
 -20  -5   1   42.80    6.60
  -5  20   1   36.50   10.80
  -5  20   1   45.40    6.30
  20   5   1   43.50    6.30
 -20  -5   1   57.69   11.70
   5 -20   1   36.70    5.90
  20   3  -1  128.49   10.30
   3 -20  -1  133.89   11.70
  -3  20  -1   95.19   16.10
  -3  20  -1  110.89    9.10
  -3  20  -1  118.19   12.10
 -20  -3  -1  101.89   15.90
 -20  -3  -1  110.09   12.90
   3 -20  -1  111.79    8.80
  20   3  -1  124.79   12.20
 -20  -3  -1  115.09    9.80
   3 -20   1  120.19   11.90
 -20  -3   1  117.99   19.70
  20   3   1  122.99   11.90
  20   3   1  113.49   10.30
  -3  20   1  123.59   11.80
  -3  20   1  129.99   18.00
 -20  -3   1  118.19   12.80
   1 -20  -1  285.47   21.90
 -20  -1  -1  319.57   30.30
 -20  -1  -1  326.77   23.30
  -1  20  -1  250.17   28.50
  -1  20  -1  256.87   19.70
  20   1  -1  308.47   22.50
  20   1  -1  255.77   22.40
  -1  20  -1  280.87   22.10
 -20  -1  -1  318.87   20.30
 -20  -1   1  293.77   23.10
 -20  -1   1  314.57   29.10
   1 -20   1  288.87   22.10
  -1  20   1  302.87   22.20
  20   1   1  317.17   22.40
  20   1   1  314.27   20.90
  -1  20   1  302.67   27.80
   1  20  -1  466.15   29.90
  20  -1  -1  382.96   29.50
  -1 -20  -1  442.56   27.10
   1  20  -1  439.76   27.30
 -20   1  -1  405.56   30.00
 -20   1  -1  404.26   37.10
  20  -1  -1  364.96   29.30
 -20   1  -1  384.16   27.40
  20  -1   1  372.16   28.00
 -20   1   1  414.56   30.40
 -20   1   1  418.06   35.60
  20  -1   1  408.46   29.40
  -1 -20   1  478.75   29.80
 -20   3  -1   69.49    7.50
  -3 -20  -1   67.99    6.10
   3  20  -1   71.29    9.90
  20  -3  -1   77.39    8.30
  -3 -20  -1   93.29   15.10
 -20   3  -1   74.39   11.00
 -20   3  -1   54.09   12.40
  -3 -20  -1   79.29    9.70
   3  20  -1   64.59    6.50
  20  -3   1   64.99    8.00
  -3 -20   1   72.59   12.00
   3  20   1   75.69    9.60
 -20   3   1   85.09   11.40
  20  -3   1   83.49   10.10
  -3 -20   1   66.59    9.50
  -5 -20  -1   22.40    8.90
 -20   5  -1   18.40    5.30
   5  20  -1   21.90    5.00
  20  -5  -1   20.00    4.90
  -5 -20  -1   22.00    4.00
 -20   5  -1   12.90    9.60
  -5 -20  -1   27.30    5.30
 -20   5  -1   19.30    3.40
   5  20  -1   25.90    4.30
  20  -5   1   16.70    4.90
  -5 -20   1   23.50    4.80
 -20   5   1   10.20    5.10
   5  20   1   19.40    5.10
 -20   5   1   12.10    8.60
  -5 -20   1   11.20    7.60
  20  -5   1   27.30    4.70
 -20   7  -1   58.59    6.90
 -20   7  -1   52.19   12.40
  20  -7  -1   52.69    6.90
   7  20  -1   74.39    6.50
  -7 -20  -1   73.29    9.60
   7  20  -1   79.29    9.80
  20  -7   1   56.69    9.10
  20  -7   1   71.29   10.00
  -7 -20   1   61.39   11.30
 -20   7   1   64.79   12.00
  -7 -20   1   68.79    9.60
 -20   7   1   51.49    7.80
  20  -9  -1  101.49    8.60
 -20   9  -1   91.89    8.60
 -20   9  -1  107.09   12.30
   9  20  -1   87.59    7.80
  20  -9  -1  108.79   11.20
   9  20  -1   85.99   11.10
  20  -9   1   96.39   11.10
  20  -9   1   97.99    9.90
 -20   9   1   71.69   13.40
   9  20   1   77.99   10.90
  -9 -20   1   96.79   11.10
 -20   9   1  116.79   12.70
 -11 -20  -1   20.90    2.80
 -11 -20  -1    8.40   10.20
  11  20  -1   15.90    4.60
 -11 -20  -1   11.20    5.30
  20 -11  -1    7.60    4.10
 -20  11  -1  -14.20   19.00
  20 -11   1    7.70    4.10
 -11 -20   1   25.00    4.80
  11  20   1   14.30    4.90
 -11 -20   1   19.30    9.10
 -20  11   1    5.50    7.90
 -20  11   1    7.20    5.00
 -11 -20   1   15.70    3.50
 -13 -20  -1  146.29   10.30
 -20  13  -1  124.39   14.70
 -13 -20  -1  143.99   14.00
  13  20  -1  138.79   10.70
  13  20  -1  142.89   10.70
  13  20  -1  122.79   13.90
  20 -13  -1  108.09   11.80
  20 -13   1  128.49   12.50
  13  20   1  146.69   10.80
  20 -13   1  121.29   11.20
 -13 -20   1  127.49   14.20
 -20  13   1   95.09   18.00
 -13 -20   1  190.68   30.60
 -13 -20   1  142.89   11.30
 -20  13   1  102.19   14.20
  13  20   1  149.59   13.80
  15  20  -1  441.46   26.80
 -15 -20  -1  380.46   40.70
 -20  15  -1  378.36   29.90
 -15 -20  -1  440.26   29.60
 -20  15  -1  346.77   26.50
  15  20  -1  406.16   27.10
 -20  15  -1  386.06   43.40
 -15 -20  -1  428.76   26.40
 -15 -20  -1  417.16   27.70
  20 -15  -1  364.46   26.40
  20 -15  -1  369.26   27.70
  15  20  -1  403.16   29.30
  20 -15  -1  357.36   27.40
  20 -15  -1  376.86   29.20
  15  20   1  436.16   27.00
  20 -15   1  359.66   28.00
 -20  15   1  411.96   41.80
  20 -15   1  357.96   27.00
 -15 -20   1  405.06   27.30
 -15 -20   1  425.16   29.80
 -20  15   1  399.16   30.10
  20 -15   1  361.36   31.60
 -17 -20  -1  540.25   67.59
  20 -17  -1  544.15   38.20
  20 -17  -1  525.65   39.30
 -17 -20  -1  602.14   38.30
  17  20  -1  603.54   41.30
  17  20  -1  543.35   38.50
  20 -17  -1  548.15   38.70
 -20  17  -1  584.14   38.40
 -17 -20  -1  578.84   39.00
 -17 -20  -1  628.14   41.80
 -20  17  -1  643.24   42.30
  20 -17  -1  605.24   41.50
  17  20  -1  635.04   41.20
  20 -17   1  580.24   39.00
 -17 -20   1  571.14   39.30
  17  20   1  576.84   38.90
 -20  17   1  647.04   42.40
  17  20   1  590.64   41.40
  20 -17   1  569.74   41.10
  20 -17   1  573.94   40.70
 -17 -20   1  603.94   41.70
 -20  17   1  536.95   48.60
 -17 -20   1  666.83   49.99
 -19 -20  -1  417.76   31.40
 -20  19  -1  414.16   27.00
 -19 -20  -1  375.36   27.80
  20 -19  -1  387.06   27.50
  19  20  -1  429.56   27.40
 -19 -20  -1  418.06   27.00
 -20  19  -1  432.56   31.90
  20 -19  -1  417.86   30.80
  20 -19  -1  357.86   26.70
  19  20  -1  410.06   30.60
  20 -19  -1  369.46   28.90
  19  20  -1  372.16   27.40
  19  20   1  414.66   30.40
 -19 -20   1  445.26   41.00
  20 -19   1  391.96   30.60
 -20  19   1  383.66   39.10
  20 -19   1  399.06   27.90
 -19 -20   1  425.96   31.10
  19  20   1  385.26   27.50
  20 -19   1  388.96   29.20
 -20  19   1  426.86   31.20
 -19 -20   1  387.96   28.20
  21  20  -1   84.79    9.40
 -20  21  -1   94.09    8.00
  21  20  -1   88.89    8.10
  21  20  -1   89.39   14.10
  20 -21  -1   86.29    8.80
 -20  21  -1  106.89   15.60
  20 -21  -1   95.69    8.30
  20 -21  -1  110.79   14.10
 -21 -20  -1  115.49   14.80
 -21 -20  -1   82.19   10.30
  21  20  -1   98.79    9.80
 -21 -20  -1  100.39    9.00
 -20  21  -1  104.89    8.90
  20 -21  -1  102.29   10.20
 -21 -20  -1   85.89    7.90
 -21 -20   1   93.19   10.80
 -21 -20   1   89.49   19.10
  21  20   1   90.59    9.90
  20 -21   1  112.69   13.30
 -21 -20   1  122.29   16.10
  21  20   1   81.49    8.60
 -20  21   1   87.19   10.30
  21  20   1   70.19   11.20
 -21 -20   1  101.19   11.20
  20 -21   1  108.69   10.70
  20 -21   1   81.19    9.70
 -21 -20   1   72.79    8.90
 -20  21   1  110.89   16.50
  20 -21   1   95.99   15.20
 -20  21   1   59.69   20.10
  21  18  -1   53.19    8.30
 -18  21  -1   63.79    9.50
  18 -21  -1   70.49    7.30
 -21 -18  -1   60.39    7.30
 -21 -18  -1   73.39    8.70
  21  18  -1   64.39    7.90
 -21 -18  -1   47.50    8.40
 -21 -18   1   38.20   13.60
  21  18   1   45.50    8.10
 -21 -18   1   63.19    9.00
  18 -21   1   85.09   12.80
 -21 -18   1   44.90    8.50
 -18  21   1   57.29   16.00
 -18  21   1   60.09    8.80
  21  18   1   48.30    8.10
  21  16  -1  519.65   38.40
  21  16  -1  465.75   38.00
  16 -21  -1  561.74   36.00
  16 -21  -1  586.94   38.90
 -21 -16  -1  515.55   38.70
 -16  21  -1  610.94   39.60
 -16  21  -1  577.54   35.70
  16 -21  -1  556.44   36.20
 -21 -16  -1  509.15   35.70
 -21 -16   1  463.05   36.60
 -21 -16   1  540.35   39.00
  21  16   1  514.45   38.20
  16 -21   1  525.65   36.30
  16 -21   1  596.34   38.60
 -21 -16   1  553.84   47.10
  16 -21   1  589.24   38.00
 -16  21   1  579.04   47.90
  14 -21  -1  391.76   27.80
 -14  21  -1  451.05   31.30
  21  14  -1  430.36   31.10
  14 -21  -1  417.66   30.80
 -14  21  -1  391.56   41.20
 -14  21  -1  427.86   28.50
 -21 -14  -1  394.96   28.60
  21  14  -1  384.86   28.30
 -21 -14  -1  447.86   29.30
 -21 -14  -1  442.16   31.20
 -21 -14  -1  397.26   44.00
  21  14   1  394.26   28.60
 -21 -14   1  491.05   39.50
 -21 -14   1  383.96   28.00
 -14  21   1  473.15   31.60
  21  14   1  448.26   31.30
 -21 -14   1  389.86   30.70
  14 -21   1  414.56   32.00
  14 -21   1  424.46   30.00
  14 -21   1  420.26   29.70
 -21 -14   1  450.35   30.10
 -21 -12  -1  -13.20   12.40
 -21 -12  -1    3.60    2.70
  12 -21  -1    4.60    2.40
  21  12  -1    5.60    4.40
  21  12  -1   10.80    6.50
 -12  21  -1    9.20    4.60
 -21 -12  -1    5.10    4.40
 -12  21  -1    5.00    2.50
  12 -21  -1    8.70    4.70
 -12  21  -1   12.90   11.80
 -12  21   1   10.30   10.10
 -12  21   1    3.60    4.70
 -21 -12   1    6.80    6.90
 -21 -12   1    7.20   10.30
 -21 -12   1    8.10    5.00
  21  12   1   11.20    4.50
  21  12   1    5.20    4.10
  12 -21   1   10.30    4.90
  12 -21   1    5.40    3.70
 -21 -12   1    2.50    5.00
 -21 -12   1   -3.80    4.70
  10 -21  -1   68.49   11.70
 -10  21  -1   48.10   13.50
  21  10  -1   52.09   11.50
  10 -21  -1   66.19    6.40
 -10  21  -1   72.39    6.60
 -21 -10  -1   56.79   10.50
 -10  21  -1   80.09   11.60
 -21 -10  -1   37.80   15.20
 -21 -10  -1   64.79    7.20
  21  10   1   55.59   10.90
 -10  21   1   48.50   11.60
 -21 -10   1   62.79   14.40
  21  10   1   64.49    9.60
  10 -21   1   74.89    9.60
 -10  21   1   64.79   10.00
 -21 -10   1   66.49    9.10
   8 -21  -1   26.70    4.80
   8 -21  -1   12.80    2.50
  -8  21  -1   23.10    4.70
  -8  21  -1   16.70   11.20
  -8  21  -1   18.10    2.80
 -21  -8   1   32.80   10.40
  -8  21   1   17.10    3.10
 -21  -8   1   24.90    4.90
   8 -21   1   15.80    4.70
  -8  21   1    6.40    8.20
  -8  21   1   18.80    4.60
   6 -21  -1  380.16   25.60
  21   6  -1  349.87   25.40
  -6  21  -1  365.96   25.80
 -21  -6  -1  324.67   25.90
 -21  -6  -1  318.97   23.30
  -6  21  -1  334.17   23.00
   6 -21  -1  363.96   22.90
 -21  -6  -1  313.97   33.10
  21   6  -1  334.97   23.40
 -21  -6   1  318.17   24.80
   6 -21   1  359.16   25.40
 -21  -6   1  352.06   26.30
  21   6   1  329.77   25.30
 -21  -6   1  351.36   31.90
  -6  21   1  385.66   25.80
 -21  -6   1  339.97   25.50
   4 -21  -1  260.77   18.80
  21   4  -1  217.18   16.50
 -21  -4  -1  201.68   27.00
  -4  21  -1  232.28   16.00
 -21  -4  -1  216.88   16.40
  -4  21  -1  252.37   27.20
 -21  -4  -1  219.48   19.00
   4 -21  -1  240.78   15.80
  -4  21  -1  247.68   18.70
  21   4  -1  212.08   18.40
 -21  -4   1  221.98   17.70
   4 -21   1  257.27   18.50
  21   4   1  221.48   18.40
 -21  -4   1  212.38   19.10
  -4  21   1  242.18   18.40
 -21  -4   1  196.58   24.90
  -2  21  -1  468.85   42.40
 -21  -2  -1  539.65   33.80
 -21  -2  -1  560.44   36.70
  -2  21  -1  446.36   33.40
  21   2  -1  539.25   36.00
  21   2  -1  567.74   34.00
 -21  -2  -1  493.85   42.50
   2 -21  -1  473.85   35.40
  -2  21  -1  512.55   35.90
  21   2   1  535.75   36.00
 -21  -2   1  546.15   36.60
  -2  21   1  491.75   41.40
 -21  -2   1  591.64   42.30
   2 -21   1  502.05   35.60
  21   2   1  498.05   34.30
  -2  21   1  459.15   35.40
   0 -21  -1   14.60    2.40
   0  21  -1   13.90    4.50
 -21   0  -1   27.60    6.10
  21   0  -1   21.70    4.70
 -21   0  -1   19.60   11.10
   0  21  -1   15.50    2.70
   0 -21  -1   10.00    4.10
   0  21   1    9.50    4.10
   0  21   1   13.30    7.40
  21   0   1   24.20    5.50
 -21   0   1   34.40    9.70
  21   0   1   20.70    4.40
   0 -21   1   14.60    4.60
  21  -2  -1  414.36   28.40
 -21   2  -1  398.36   28.40
 -21   2  -1  418.16   37.60
   2  21  -1  462.65   30.70
 -21   2  -1  398.86   31.00
  21  -2  -1  438.56   30.60
  -2 -21  -1  460.75   30.70
   2  21  -1  438.56   28.10
  -2 -21  -1  413.06   27.80
 -21   2   1  413.76   31.10
  21  -2   1  450.25   30.80
  21  -2   1  374.76   29.00
  -2 -21   1  438.56   34.90
  -2 -21   1  463.45   30.70
 -21   2   1  411.16   36.20
   2  21   1  452.35   30.70
  -4 -21  -1  595.04   40.90
   4  21  -1  656.63   43.70
 -21   4  -1  660.53   44.20
   4  21  -1  604.84   41.10
 -21   4  -1  576.14   49.80
 -21   4  -1  648.74   41.50
  -4 -21  -1  660.63   43.60
  21  -4  -1  661.33   43.70
  21  -4  -1  651.93   41.40
   4  21   1  662.53   43.50
 -21   4   1  579.84   41.60
 -21   4   1  654.03   44.20
  21  -4   1  613.44   42.10
  -4 -21   1  659.83   43.70
  21  -4   1  674.33   43.70
  -4 -21   1  669.23   48.20
 -21   4   1  618.24   48.80
   6  21  -1  100.29   11.30
 -21   6  -1  105.19   12.50
 -21   6  -1   99.99   16.40
  21  -6  -1  111.29   11.50
   6  21  -1   89.69    8.00
  -6 -21  -1   90.09    7.60
  -6 -21  -1   84.79   10.80
  21  -6  -1   93.39    8.60
  -6 -21  -1   67.89   13.80
 -21   6  -1  102.19    8.60
  21  -6   1  115.09   11.30
 -21   6   1   83.49   14.10
  -6 -21   1  100.09   11.20
  -6 -21   1   74.29   13.70
   6  21   1   99.39   11.20
 -21   6   1  109.89   12.50
  -8 -21  -1  -11.30    9.00
  21  -8  -1   -0.20    4.10
 -21   8  -1   -0.10    2.50
 -21   8  -1   -6.60   10.70
  -8 -21  -1    5.10    4.00
   8  21  -1   10.00    4.60
  21  -8  -1   -2.00    2.40
 -21   8  -1    2.90    4.00
   8  21   1   12.00    4.50
  21  -8   1   -5.00    3.50
  -8 -21   1    3.80    3.90
  -8 -21   1   14.70    8.40
 -21   8   1    2.30    4.70
 -21   8   1   -1.80    8.20
  21  -8   1    1.40    3.70
  21 -10  -1    5.10    4.80
  10  21  -1    4.70    3.10
 -10 -21  -1    1.60    1.90
  10  21  -1    2.70    2.10
  21 -10  -1   -1.90    2.50
  10  21  -1   -9.20    6.70
 -21  10  -1    4.10    4.90
  21 -10  -1    1.60    3.30
 -10 -21  -1    7.20    3.00
 -10 -21  -1    9.10   10.60
 -21  10  -1   19.60    9.90
 -21  10  -1    3.20    2.50
 -10 -21   1   -0.40    4.30
  10  21   1    1.80    4.00
  21 -10   1   -2.90    4.30
 -21  10   1    1.60    4.60
 -21  10   1    4.60    7.90
 -10 -21   1   10.40    8.60
  10  21   1    3.90    3.20
 -10 -21   1    4.80    3.50
 -21  10   1    1.90    3.00
  21 -10   1   -2.60    3.80
  21 -10   1    2.70    3.60
 -12 -21  -1   17.90    2.80
  12  21  -1   12.90    5.30
  12  21  -1   20.70    4.00
  12  21  -1   16.70    3.00
 -21  12  -1    9.20   13.40
 -12 -21  -1   20.50   12.20
  21 -12   1   18.30    4.70
  21 -12   1   15.20    4.60
 -21  12   1    4.90   10.30
 -21  12   1    0.30    8.00
  12  21   1   17.20    4.80
 -14 -21  -1  259.27   18.90
 -14 -21  -1  248.88   33.20
  21 -14  -1  254.47   18.90
  21 -14  -1  266.27   22.20
 -21  14  -1  266.47   20.50
 -14 -21  -1  269.17   19.20
  14  21  -1  280.17   19.00
  14  21  -1  277.07   19.00
  14  21  -1  267.07   21.70
  21 -14  -1  248.28   19.10
 -21  14  -1  264.07   22.60
 -21  14  -1  246.58   42.30
  21 -14  -1  263.27   20.30
 -14 -21  -1  288.07   22.00
 -21  14   1  273.17   31.50
  21 -14   1  259.47   19.30
  14  21   1  271.27   21.90
 -14 -21   1  285.17   29.70
  21 -14   1  269.57   26.30
  14  21   1  265.77   18.90
 -14 -21   1  284.57   19.60
 -21  14   1  279.57   23.00
  21 -14   1  259.37   20.80
  16  21  -1  153.48   13.90
  16  21  -1  158.98   12.70
 -16 -21  -1  161.68   16.00
  21 -16  -1  144.59   14.30
  21 -16  -1  154.28   12.60
 -16 -21  -1  147.89   13.10
 -16 -21  -1  154.48   12.20
 -21  16  -1  173.38   12.70
  21 -16  -1  159.78   16.20
 -21  16  -1  173.68   17.30
  16  21  -1  155.18   15.90
 -21  16   1  222.78   28.80
  16  21   1  147.69   12.70
  21 -16   1  173.88   16.10
 -16 -21   1  188.28   16.90
  16  21   1  153.08   16.30
 -16 -21   1  127.59   19.80
 -16 -21   1  162.48   13.60
 -21  16   1  170.38   17.40
  21 -18  -1   11.30    5.90
 -18 -21  -1    9.00    4.90
  21 -18  -1    9.40    5.90
 -18 -21  -1   -4.60    5.10
 -21  18  -1   10.10    6.10
  18  21  -1   10.90    4.50
 -18 -21  -1    5.30    2.90
  18  21  -1    5.00    5.60
 -21  18  -1    6.60    3.00
  21 -18   1   11.40    6.00
 -18 -21   1   12.20   12.40
 -18 -21   1   -0.90    5.70
  21 -18   1   11.70    5.60
  18  21   1    7.80    4.60
  18  21   1   -4.70    5.30
 -21  18   1  -18.90   12.30
  21 -18   1   -1.00    5.80
 -21  18   1    4.70    5.90
 -18 -21   1   13.90    5.70
  20  21  -1   12.80    2.70
 -20 -21  -1   11.90    3.30
  20  21  -1   12.00    6.30
  21 -20  -1    7.60    5.30
 -20 -21  -1   10.30    2.50
  21 -20  -1   19.10    6.60
 -20 -21  -1   11.20    6.20
 -21  20  -1   16.60    7.30
 -20 -21  -1   22.50    6.10
  20  21  -1   12.80    3.80
  20  21  -1   20.60    5.30
  21 -20  -1    3.90    5.90
  20  21   1    7.30    6.60
 -21  20   1    7.50    4.10
  20  21   1   17.70    5.60
  20  21   1    9.90    3.00
  21 -20   1   12.90    6.00
 -20 -21   1   21.10   17.70
 -21  20   1    4.10    7.20
  21 -20   1    8.20    6.40
  21 -20   1    9.20    7.10
 -20 -21   1    9.30    7.40
  21 -20   1    9.20    3.30
 -20 -21   1   19.40    6.20
 -21  20   1    8.90   15.50
 -20 -21   1   14.00    3.00
  22  21  -1   12.20    6.60
 -21  22  -1    6.30    3.30
 -22 -21  -1    5.90    7.10
  21 -22  -1    7.00    5.60
 -22 -21  -1    5.90    2.60
  21 -22  -1   10.70    8.00
 -21  22  -1    5.00    2.60
 -22 -21  -1    4.80    3.30
 -22 -21  -1   10.10    5.90
  22  21  -1    4.20    2.90
 -21  22  -1    2.30    3.20
  21 -22  -1   -3.40    3.70
 -21  22  -1    5.90    7.40
  21 -22  -1    0.80    7.00
 -22 -21  -1    6.10    2.90
  21 -22  -1    1.20    2.40
  22  21  -1    7.00    3.20
  21 -22  -1    2.80    3.30
 -21  22   1    3.40    2.40
  21 -22   1   17.20    8.30
 -21  22   1  -16.00   18.00
 -22 -21   1    3.60    3.20
  22  21   1    6.30    2.50
 -21  22   1    4.90    2.40
  22  21   1   21.20    9.00
 -21  22   1   -7.30    9.30
 -22 -21   1   -0.70   12.10
  22  21   1    1.80    3.40
  21 -22   1    6.20    8.30
  22  21   1   14.70    6.00
  21 -22   1   -1.30    3.00
 -22 -21   1    2.90    3.00
 -22 -21   1   23.70   25.10
  21 -22   1    2.40    2.30
 -22 -21   1   16.10    6.70
 -22 -19  -1    5.50    3.30
  19 -22  -1    1.60    2.10
 -22 -19  -1    6.90    6.40
  22  19  -1   12.10    6.40
  19 -22  -1    5.50    5.40
 -19  22  -1    5.40    3.00
 -22 -19  -1    5.70    2.30
 -19  22  -1   13.10    6.70
  22  19  -1    3.70    2.30
 -19  22  -1    0.60    1.90
  22  19  -1   14.60    5.30
 -22 -19  -1   15.60    6.00
  19 -22  -1   12.70    5.80
  19 -22  -1    1.70    2.80
 -19  22   1    5.70    6.90
  19 -22   1    0.00    6.10
  19 -22   1    3.60    2.80
  19 -22   1    0.10    6.60
  19 -22   1    5.40    5.00
 -22 -19   1   12.20   17.20
 -19  22   1   13.20   16.60
 -22 -19   1    5.70    6.10
 -22 -19   1    4.70    2.50
  22  19   1    6.70    6.90
  22  19   1    2.00    2.70
  22  19   1   11.60    5.10
 -22 -19   1    6.90    7.00
 -19  22   1    2.40    2.50
 -22 -19   1    2.00    3.60
 -17  22  -1    7.10    6.10
  22  17  -1   -1.70    5.20
 -17  22  -1    9.50    3.10
  17 -22  -1   19.80    5.60
  17 -22  -1   17.10    5.00
 -22 -17  -1    7.90    6.50
 -22 -17  -1    6.30    3.20
  22  17  -1   16.10    5.00
  17 -22  -1    3.30    2.90
  17 -22  -1   11.40    5.50
 -17  22   1   10.80    6.40
  17 -22   1   22.80    6.10
 -17  22   1    3.40   11.30
  17 -22   1    8.80    5.70
  22  17   1   10.70    5.90
 -22 -17   1   17.30    6.00
 -22 -17   1   -1.30    6.50
 -22 -17   1    6.80   11.60
  17 -22   1   13.00    5.50
  22  17   1   14.70    5.10
  22  15  -1    5.90    4.40
 -22 -15  -1    3.90    5.00
  22  15  -1    1.70    4.90
 -22 -15  -1    3.00    3.00
  15 -22  -1    4.20    5.00
 -15  22  -1    6.10    4.70
  15 -22  -1    4.60    3.90
 -22 -15  -1    8.20    4.80
  15 -22   1    8.50    4.90
  15 -22   1    1.60    4.70
 -15  22   1    4.90    5.10
 -22 -15   1    3.20    5.60
  22  15   1    8.30    4.80
 -22 -15   1    1.80    5.70
 -22 -15   1    0.80    7.80
  15 -22   1   13.50    5.40
  22  15   1    7.60    5.20
 -22 -15   1    5.80    9.40
 -15  22   1   19.20   11.60
 -22 -13  -1   13.40   23.60
  22  13  -1   13.60    5.70
 -13  22  -1   15.90    4.80
 -22 -13  -1   17.60    5.30
 -13  22  -1    0.00   12.30
  13 -22  -1   15.80    5.00
  22  13  -1   23.60    5.20
  13 -22  -1   21.10    4.50
 -13  22  -1   14.10    5.30
 -13  22   1   20.90    5.30
 -22 -13   1   15.90    5.50
  13 -22   1   27.00    5.70
 -22 -13   1   18.30    6.10
  22  13   1   23.30    5.70
  13 -22   1   26.30    5.40
 -22 -13   1    7.90   11.70
 -13  22   1   15.20    9.80
 -22 -13   1    5.60    6.40
  22  13   1   13.80    5.40
  13 -22   1   21.70    5.70
  22  11  -1   10.80    3.50
  22  11  -1   11.10    4.50
  22  11  -1   11.00    5.00
 -11  22  -1   23.40    5.60
  11 -22  -1    8.70    2.60
 -11  22  -1   16.20    3.10
 -11  22  -1    5.80   13.40
  11 -22  -1   19.30    5.30
 -22 -11  -1   13.10    3.50
 -22 -11  -1   17.30    5.90
 -11  22   1   17.80    6.50
 -22 -11   1   22.30    5.80
  22  11   1   16.80    4.90
  11 -22   1   17.60    4.90
 -22 -11   1   11.90    5.50
 -11  22   1   11.30   16.30
  22  11   1   12.10    5.10
  -9  22  -1  104.39   11.50
 -22  -9  -1   94.19   11.70
   9 -22  -1   92.49   10.80
  22   9  -1   95.29   11.40
  -9  22  -1   89.19    7.70
 -22  -9  -1   71.69    9.40
  22   9  -1   92.49    8.40
   9 -22  -1   94.99    7.50
 -22  -9  -1   76.49    8.30
 -22  -9   1   81.79   11.70
 -22  -9   1   78.79   11.20
 -22  -9   1   93.29   10.30
  -9  22   1   65.19   12.90
 -22  -9   1   79.69   15.50
   9 -22   1   93.19   10.60
  -9  22   1  103.69   11.60
  22   9   1   66.99   10.60
  22   7  -1  138.89   14.20
   7 -22  -1  128.19   10.20
 -22  -7  -1  160.68   19.00
 -22  -7  -1  149.59   11.20
   7 -22  -1  136.29   14.20
  22   7  -1  150.38   11.20
  -7  22  -1  131.09   10.50
 -22  -7   1  157.68   21.10
  22   7   1  132.19   13.40
 -22  -7   1  138.69   14.10
 -22  -7   1  137.49   12.90
   7 -22   1  139.39   13.20
  -7  22   1  137.29   13.60
  -5  22  -1   26.90    4.40
  -5  22  -1    5.40    9.70
  22   5  -1   14.60    5.00
   5 -22  -1   25.60    3.80
  22   5  -1   20.10    3.40
  -5  22  -1   22.50    5.00
 -22  -5  -1   17.20    3.40
 -22  -5  -1   25.20    5.60
   5 -22  -1   21.10    4.80
 -22  -5   1   20.90    5.40
  -5  22   1   28.20    4.90
  -5  22   1   22.60    4.70
 -22  -5   1   24.60    5.30
 -22  -5   1   18.90    9.80
  -5  22   1    5.80    7.10
   5 -22   1   15.80    4.70
  22   5   1   17.70    4.30
   3 -22  -1   69.89    6.40
   3 -22  -1   85.79    9.70
  -3  22  -1   72.79    6.80
  22   3  -1   72.99    7.60
 -22  -3  -1   78.59   10.60
 -22  -3  -1   55.69   13.90
 -22  -3  -1   74.99    7.70
  -3  22  -1   83.69   10.20
  -3  22  -1   71.99   14.80
  22   3  -1   88.69   11.00
  -3  22   1   79.69   14.50
  22   3   1   69.69   10.00
 -22  -3   1   68.09   12.90
  -3  22   1   77.09   10.00
   3 -22   1   73.99    9.90
 -22  -3   1   65.69   10.80
  -1  22  -1   29.60   11.20
 -22  -1  -1   16.00    5.40
  -1  22  -1   25.50    5.30
   1 -22  -1   24.60    3.10
  -1  22  -1   24.10    3.30
  22   1  -1   17.50    5.40
 -22  -1  -1    8.10   11.10
   1 -22  -1   25.60    5.20
  22   1   1   15.90    5.00
  -1  22   1   32.20    5.80
  -1  22   1   40.30   11.20
   1 -22   1   26.30    5.40
 -22  -1   1   25.70    9.40
 -22  -1   1   16.80    5.70
  22   1   1   28.40    5.00
 -22   1  -1  519.75   32.00
  -1 -22  -1  441.86   31.20
 -22   1  -1  532.45   35.00
   1  22  -1  450.85   31.50
 -22   1  -1  432.06   41.90
  22  -1  -1  459.25   34.10
  22  -1  -1  486.95   31.90
  -1 -22  -1  482.05   33.90
   1  22  -1  476.45   34.10
  22  -1   1  492.65   34.00
   1  22   1  499.05   34.10
  22  -1   1  480.05   32.60
 -22   1   1  466.25   34.70
 -22   1   1  531.25   42.60
  -1 -22   1  482.85   34.00
   3  22  -1  662.73   43.20
  -3 -22  -1  582.44   48.40
  22  -3  -1  624.94   43.30
  -3 -22  -1  660.83   43.20
   3  22  -1  582.14   40.50
  22  -3  -1  647.04   40.90
 -22   3  -1  651.53   41.00
  -3 -22  -1  592.34   40.40
 -22   3  -1  563.14   49.90
 -22   3  -1  639.04   43.60
   3  22   1  659.13   43.30
  22  -3   1  579.54   41.60
 -22   3   1  650.63   43.90
  -3 -22   1  674.83   43.30
 -22   3   1  641.94   49.10
  22  -3   1  628.34   43.20
 -22   5  -1  262.37   21.20
   5  22  -1  241.28   17.60
   5  22  -1  262.67   20.60
 -22   5  -1  262.87   18.10
  22  -5  -1  285.57   18.20
  -5 -22  -1  230.58   17.40
 -22   5  -1  239.28   34.30
  -5 -22  -1  252.27   20.30
  -5 -22  -1  216.08   27.20
  22  -5  -1  270.97   21.00
   5  22   1  266.27   20.30
 -22   5   1  262.17   27.50
  -5 -22   1  257.97   20.50
  22  -5   1  270.87   20.60
 -22   5   1  265.47   21.60
  22  -5   1  259.67   21.40
  -5 -22   1  254.57   25.80
  22  -7  -1   28.90    5.90
  22  -7  -1   30.70    5.70
  22  -7  -1   34.30    5.40
  -7 -22  -1   38.20    4.70
   7  22  -1   40.10    4.90
 -22   7  -1   33.40    5.80
   7  22  -1   35.20    5.10
   7  22  -1   40.10    9.60
 -22   7  -1   23.60   14.90
  -7 -22  -1   46.10   11.50
  -7 -22  -1   42.80    4.90
  -7 -22   1   44.90   10.50
   7  22   1   39.10    6.10
  22  -7   1   22.90    5.60
  22  -7   1   32.60    5.30
 -22   7   1   24.40    6.30
  -7 -22   1   31.30    5.50
   7  22   1   33.80    5.60
 -22   7   1   33.70    9.80
  -7 -22   1   34.10    6.00
   9  22  -1    5.90    4.20
   9  22  -1    3.40    2.80
   9  22  -1    3.00    2.20
  -9 -22  -1   -4.70    9.50
  22  -9  -1   -7.00    4.10
  -9 -22  -1    3.70    2.00
  22  -9  -1    2.40    3.50
 -22   9  -1   -4.50    4.60
  -9 -22  -1    7.50    3.60
 -22   9  -1    0.90   12.10
  22  -9   1   -0.60    3.40
 -22   9   1   -9.40    4.60
  -9 -22   1    3.60    9.40
 -22   9   1   -3.50    8.90
   9  22   1    6.70    4.50
  22  -9   1   -5.60    4.10
 -22   9   1   -4.30    4.10
  -9 -22   1    0.80    3.70
  -9 -22   1    3.10    3.30
 -22  11  -1   47.70    8.20
 -11 -22  -1   70.89   15.00
 -22  11  -1   52.59    6.90
  22 -11  -1   49.20    7.60
  11  22  -1   71.79   10.70
  22 -11   1   77.59   11.90
  22 -11   1   60.49    9.10
  11  22   1   64.79   10.40
 -22  11   1   47.80    8.40
 -11 -22   1   73.89   14.00
  22 -11   1   48.30    7.70
 -22  11   1   43.50   18.50
  22 -13  -1  225.48   17.80
  22 -13  -1  223.38   19.40
 -22  13  -1  216.28   18.40
  13  22  -1  275.17   17.80
  13  22  -1  276.57   21.00
  13  22  -1  265.97   17.80
  22 -13  -1  217.98   21.10
 -13 -22  -1  192.58   33.40
 -13 -22  -1  269.67   18.10
  22 -13  -1  218.48   17.80
 -22  13  -1  244.28   21.80
 -13 -22  -1  271.37   18.40
 -13 -22   1  264.17   30.10
  22 -13   1  252.37   19.50
  13  22   1  266.47   17.80
 -13 -22   1  277.47   18.40
  13  22   1  274.27   21.30
 -22  13   1  237.48   21.80
 -22  13   1  220.88   30.10
  22 -13   1  234.18   21.20
  22 -13   1  229.58   18.10
  15  22  -1  322.67   25.70
 -15 -22  -1  306.17   25.70
 -22  15  -1  321.67   26.50
  15  22  -1  320.77   22.50
 -15 -22  -1  329.27   22.10
 -15 -22  -1  325.47   22.80
  15  22  -1  336.37   22.70
  22 -15  -1  314.77   22.80
 -22  15  -1  338.57   22.50
  22 -15  -1  290.57   24.00
  22 -15  -1  300.87   25.60
  22 -15  -1  297.87   22.40
  22 -15   1  348.77   23.10
  22 -15   1  299.27   25.40
  15  22   1  329.47   22.60
 -15 -22   1  339.97   23.20
 -22  15   1  301.27   34.80
 -15 -22   1  389.66   35.70
 -22  15   1  333.27   26.70
  22 -15   1  326.67   24.90
  15  22   1  320.17   25.60
  22 -17  -1  307.27   24.70
 -22  17  -1  358.16   22.70
  17  22  -1  288.07   22.70
  22 -17  -1  317.07   22.40
 -17 -22  -1  302.27   26.30
 -17 -22  -1  309.47   23.20
 -17 -22  -1  329.77   22.40
  17  22  -1  315.27   22.70
  22 -17  -1  347.87   26.60
  17  22  -1  287.67   25.90
  22 -17  -1  368.46   23.40
 -22  17  -1  331.97   27.60
 -17 -22   1  349.47   36.60
  22 -17   1  339.17   25.10
  17  22   1  314.77   23.00
 -22  17   1  358.26   27.70
  17  22   1  313.77   25.90
 -17 -22   1  303.87   23.60
 -17 -22   1  334.97   27.10
  22 -17   1  336.67   26.30
  22 -17   1  360.86   23.60
 -22  17   1  351.96   36.10
 -22  19  -1   22.30    7.90
  19  22  -1   20.30    6.30
 -19 -22  -1   15.50    6.50
  22 -19  -1   24.50    7.20
  22 -19  -1   21.40    3.10
  22 -19  -1   21.40    3.80
 -19 -22  -1   20.10    5.90
 -19 -22  -1   20.70    3.80
  22 -19  -1   30.40    7.00
  19  22  -1   20.80    5.40
  19  22  -1   13.60    4.00
  19  22   1    7.10    7.30
 -19 -22   1   21.00    6.30
  19  22   1   23.60    5.50
  22 -19   1   26.10    7.50
  22 -19   1   14.70    3.30
 -22  19   1   33.30   15.50
  22 -19   1   19.50    7.00
 -22  19   1   20.20    3.80
 -19 -22   1   16.10    7.80
 -22  19   1   33.00    8.70
 -19 -22   1   25.10   15.00
 -21 -22  -1    6.20    2.70
  22 -21  -1   10.10    8.10
  22 -21  -1    9.10    5.30
 -21 -22  -1   -3.10    6.70
  21  22  -1    2.00    2.70
  21  22  -1    4.80    3.10
 -21 -22  -1    9.10    3.10
 -21 -22  -1   16.10    6.10
  22 -21  -1    6.50    7.20
  21  22  -1   14.50    5.30
  21  22  -1   11.90    6.30
  22 -21   1   -1.00    7.20
  21  22   1    2.60    2.50
 -21 -22   1    1.10    2.80
 -22  21   1   -7.00    9.00
 -21 -22   1    7.60    2.90
  22 -21   1   10.80    5.80
 -21 -22   1    9.70   11.00
  21  22   1    9.60    8.50
  21  22   1    6.70    3.90
  21  22   1   13.70    5.50
 -21 -22   1   18.40    6.40
 -22  21   1  -23.40   16.30
  22 -23  -1   20.00    3.30
 -23 -22  -1   17.00    4.30
 -22  23  -1   19.90    9.90
  22 -23  -1   29.00    8.80
  22 -23  -1   19.50    5.90
  23  22  -1   29.50    7.60
 -23 -22  -1   15.70    3.00
  23  22  -1   13.30    3.10
 -23 -22  -1   11.10    7.70
 -23 -22  -1   15.20    3.10
  22 -23  -1   19.60    3.40
  23  22   1   25.20    9.40
 -23 -22   1   16.00    3.20
 -23 -22   1  -13.80   26.90
  22 -23   1   32.40    9.80
  23  22   1   15.50    3.30
 -22  23   1   27.30   19.60
  22 -23   1   28.80    9.70
 -23 -22   1   18.90    9.50
  23  22   1   13.60    2.80
  23  22   1   24.90    6.30
 -22  23   1    4.40    9.40
 -22  23   1   23.20    3.40
 -20  23  -1  293.77   19.40
 -20  23  -1  270.57   18.70
  20 -23  -1  281.47   20.50
 -23 -20  -1  277.47   24.90
 -23 -20  -1  248.98   21.40
 -20  23  -1  299.17   26.00
  20 -23  -1  270.37   21.30
  20 -23  -1  270.77   23.00
 -23 -20  -1  249.68   18.80
[truncated: 5,000,861 more chars]
