# Supplementary material for: Circularly Polarized Luminescent and Melt‐Processable Copper(I)‐Organic Glasses Based on 2,2′‐Bis(diphenylphosphino)‐1,1′‐binaphthyl
Source: Angew Chem Int Ed Engl. 2026 May 7;65(26):e9766332. doi: 10.1002/anie.9766332 (PMC13285472; doi:10.1002/anie.9766332)
Supplement: Supplementary file 2 — Supporting File 2: anie72529‐sup‐0002‐cif.zip. [file ANIE-65-e9766332-s001.zip › anie72529-sup-0002-cif/CuRB-Tol_2.cif]

data_fan_curbtm
_audit_creation_date               2026-04-05
_audit_creation_method
;
Olex2 1.5
(compiled 2026.03.20 svn.r2bc28608 for OlexSys, GUI svn.r7530)
;
_shelxl_version_number             2013-2
_audit_contact_author_address      ?
_audit_contact_author_email        ?
_audit_contact_author_name         ''
_audit_contact_author_phone        ?
_publ_contact_author_id_orcid      ?
_publ_section_references
;
Bourhis, L.J., Dolomanov, O.V., Gildea, R.J., Howard, J.A.K., Puschmann, H.
 (2015). Acta Cryst. A71, 59-75.

Dolomanov, O.V., Bourhis, L.J., Gildea, R.J, Howard, J.A.K. & Puschmann, H.
 (2009), J. Appl. Cryst. 42, 339-341.

Sheldrick, G.M. (2015). Acta Cryst. C71, 3-8.
;
_chemical_name_common              ?
_chemical_name_systematic
;
 ?
;
_chemical_formula_moiety           'C180 H128 Cu4 N4 P8, 7(C7 H8), C H4 O'
_chemical_formula_sum              'C230 H188 Cu4 N4 O P8'
_chemical_formula_weight           3525.75
_chemical_absolute_configuration   ?
_chemical_melting_point            ?
loop_
  _atom_type_symbol
  _atom_type_description
  _atom_type_scat_dispersion_real
  _atom_type_scat_dispersion_imag
  _atom_type_scat_source
 'C' 'C' 0.0033 0.0016 'International Tables Vol C Tables 4.2.6.8 and 6.1.1.4'
 'H' 'H' 0.0000 0.0000 'International Tables Vol C Tables 4.2.6.8 and 6.1.1.4'
 'Cu' 'Cu' 0.3201 1.2651 'International Tables Vol C Tables 4.2.6.8 and 6.1.1.4'
 'N' 'N' 0.0061 0.0033 'International Tables Vol C Tables 4.2.6.8 and 6.1.1.4'
 'O' 'O' 0.0106 0.0060 'International Tables Vol C Tables 4.2.6.8 and 6.1.1.4'
 'P' 'P' 0.1023 0.0942 'International Tables Vol C Tables 4.2.6.8 and 6.1.1.4'

_shelx_space_group_comment
;
The symmetry employed for this shelxl refinement is uniquely defined
by the following loop, which should always be used as a source of
symmetry information in preference to the above space-group names.
They are only intended as comments.
;
_space_group_crystal_system        'monoclinic'
_space_group_IT_number             4
_space_group_name_H-M_alt          'P 1 21 1'
_space_group_name_Hall             'P 2yb'
loop_
  _space_group_symop_operation_xyz
 'x, y, z'
 '-x, y+1/2, -z'

_cell_length_a                     13.5209(8)
_cell_length_b                     21.6712(15)
_cell_length_c                     31.291(2)
_cell_angle_alpha                  90
_cell_angle_beta                   90.961(2)
_cell_angle_gamma                  90
_cell_volume                       9167.4(10)
_cell_formula_units_Z              2
_cell_measurement_reflns_used      9829
_cell_measurement_temperature      100.00
_cell_measurement_theta_max        27.855
_cell_measurement_theta_min        2.6585
_shelx_estimated_absorpt_T_max     0.944
_shelx_estimated_absorpt_T_min     0.933
_exptl_absorpt_coefficient_mu      0.586
_exptl_absorpt_correction_T_max    0.74607
_exptl_absorpt_correction_T_min    0.616347
_exptl_absorpt_correction_type     multi-scan
_exptl_absorpt_process_details     ?
_exptl_crystal_colour              yellow
_exptl_crystal_density_diffrn      1.277
_exptl_crystal_density_meas        ?
_exptl_crystal_density_method      ?
_exptl_crystal_description         block
_exptl_crystal_F_000               3680
_exptl_crystal_size_max            0.12
_exptl_crystal_size_mid            0.1
_exptl_crystal_size_min            0.1
_exptl_special_details
;
 ?
;
_exptl_transmission_factor_max     ?
_exptl_transmission_factor_min     ?
_diffrn_reflns_av_R_equivalents    0.0718
_diffrn_reflns_av_unetI/netI       0.0374
_diffrn_reflns_Laue_measured_fraction_full  0.999
_diffrn_reflns_Laue_measured_fraction_max  1.009
_diffrn_reflns_limit_h_max         18
_diffrn_reflns_limit_h_min         -18
_diffrn_reflns_limit_k_max         28
_diffrn_reflns_limit_k_min         -28
_diffrn_reflns_limit_l_max         41
_diffrn_reflns_limit_l_min         -41
_diffrn_reflns_number              485729
_diffrn_reflns_point_group_measured_fraction_full  0.999
_diffrn_reflns_point_group_measured_fraction_max  1.010
_diffrn_reflns_theta_full          25.242
_diffrn_reflns_theta_max           28.283
_diffrn_reflns_theta_min           0.651
_diffrn_ambient_temperature        100.00
_diffrn_detector_area_resol_mean   7.41
_diffrn_measured_fraction_theta_full  0.999
_diffrn_measured_fraction_theta_max  1.009
_diffrn_measurement_device_type    'Bruker D8 VENTURE dual wavelength Mo/Cu'
_diffrn_measurement_method         '\w and \f scans'
_diffrn_radiation_type             MoK\a
_diffrn_radiation_wavelength       0.71073
_diffrn_source                     'microfocus sealed X-ray tube'
_reflns_Friedel_coverage           0.950
_reflns_Friedel_fraction_full      0.999
_reflns_Friedel_fraction_max       1.010
_reflns_number_gt                  43229
_reflns_number_total               45406
_reflns_special_details
;
 Reflections were merged by SHELXL according to the crystal
 class for the calculation of statistics and refinement.
 
 _reflns_Friedel_fraction is defined as the number of unique
 Friedel pairs measured divided by the number that would be
 possible theoretically, ignoring centric projections and
 systematic absences.
;
_reflns_threshold_expression       'I > 2\s(I)'
_computing_cell_refinement         'SAINT V8.41'
_computing_data_collection         ?
_computing_data_reduction          'SAINT V8.41'
_computing_molecular_graphics      'Olex2 1.5 (Dolomanov et al., 2009)'
_computing_publication_material    'Olex2 1.5 (Dolomanov et al., 2009)'
_computing_structure_refinement    'SHELXL 2013/2 (Sheldrick, 2015)'
_computing_structure_solution      'olex2.solve 1.5 (Bourhis et al., 2015)'
_refine_diff_density_max           2.950
_refine_diff_density_min           -0.869
_refine_diff_density_rms           0.117
_refine_ls_abs_structure_details
;
 Flack x determined using 19921 quotients [(I+)-(I-)]/[(I+)+(I-)]
 (Parsons and Flack (2004), Acta Cryst. A60, s61).
;
_refine_ls_abs_structure_Flack     0.0550(18)
_refine_ls_extinction_coef         .
_refine_ls_extinction_method       none
_refine_ls_goodness_of_fit_ref     1.102
_refine_ls_hydrogen_treatment      constr
_refine_ls_matrix_type             full
_refine_ls_number_parameters       2345
_refine_ls_number_reflns           45406
_refine_ls_number_restraints       4513
_refine_ls_R_factor_all            0.0731
_refine_ls_R_factor_gt             0.0690
_refine_ls_restrained_S_all        1.059
_refine_ls_shift/su_max            0.001
_refine_ls_shift/su_mean           0.000
_refine_ls_structure_factor_coef   Fsqd
_refine_ls_weighting_details
;
 w=1/[\s^2^(Fo^2^)+(0.0468P)^2^+48.7259P]
 where P=(Fo^2^+2Fc^2^)/3
;
_refine_ls_weighting_scheme        calc
_refine_ls_wR_factor_gt            0.1755
_refine_ls_wR_factor_ref           0.1789
_refine_special_details
;
 Refined as a 2-component twin.
;
_olex2_refinement_description
;
1. Twinned data refinement
 Scales: 0.9481(8)
 0.0519(8)
2. Fixed Uiso
 At 1.2 times of:
  All C(H) groups
 At 1.5 times of:
  All C(H,H,H) groups, All O(H) groups
3. Shared sites
{N3, C3A}
{C3, N2}
{C2A, N2}
{N3, C2}
{C1A, N1}
{N4, C1}
{C4A, N4}
{N1, C4}
4. Restrained distances
 C1_11-C6_11
 C1_12-C6_12
 C1_13-C6_13
 C1_14-C6_14
 C1_15-C6_15
 C1_16-C6_16
 C1_17-C6_17
 1.386 with sigma of 0.011
 C1_11-C7_11
 C1_12-C7_12
 C1_13-C7_13
 C1_14-C7_14
 C1_15-C7_15
 C1_16-C7_16
 C1_17-C7_17
 1.508 with sigma of 0.01
 C1_11-C2_11
 C1_12-C2_12
 C1_13-C2_13
 C1_14-C2_14
 C1_15-C2_15
 C1_16-C2_16
 C1_17-C2_17
 1.386 with sigma of 0.011
 C2_11-C3_11
 C2_12-C3_12
 C2_13-C3_13
 C2_14-C3_14
 C2_15-C3_15
 C2_16-C3_16
 C2_17-C3_17
 1.385 with sigma of 0.01
 C3_11-C4_11
 C3_12-C4_12
 C3_13-C4_13
 C3_14-C4_14
 C3_15-C4_15
 C3_16-C4_16
 C3_17-C4_17
 1.38 with sigma of 0.013
 C4_11-C5_11
 C4_12-C5_12
 C4_13-C5_13
 C4_14-C5_14
 C4_15-C5_15
 C4_16-C5_16
 C4_17-C5_17
 1.38 with sigma of 0.013
 C5_11-C6_11
 C5_12-C6_12
 C5_13-C6_13
 C5_14-C6_14
 C5_15-C6_15
 C5_16-C6_16
 C5_17-C6_17
 1.385 with sigma of 0.01
 C6_11-C7_11
 C6_12-C7_12
 C6_13-C7_13
 C6_14-C7_14
 C6_15-C7_15
 C6_16-C7_16
 C6_17-C7_17
 2.52 with sigma of 0.017
 C2_11-C6_11
 C2_12-C6_12
 C2_13-C6_13
 C2_14-C6_14
 C2_15-C6_15
 C2_16-C6_16
 C2_17-C6_17
 2.376 with sigma of 0.016
 C2_11-C7_11
 C2_12-C7_12
 C2_13-C7_13
 C2_14-C7_14
 C2_15-C7_15
 C2_16-C7_16
 C2_17-C7_17
 2.52 with sigma of 0.017
 C1_11-C3_11
 C1_12-C3_12
 C1_13-C3_13
 C1_14-C3_14
 C1_15-C3_15
 C1_16-C3_16
 C1_17-C3_17
 2.411 with sigma of 0.016
 C2_11-C4_11
 C2_12-C4_12
 C2_13-C4_13
 C2_14-C4_14
 C2_15-C4_15
 C2_16-C4_16
 C2_17-C4_17
 2.398 with sigma of 0.017
 C3_11-C5_11
 C3_12-C5_12
 C3_13-C5_13
 C3_14-C5_14
 C3_15-C5_15
 C3_16-C5_16
 C3_17-C5_17
 2.388 with sigma of 0.018
 C4_11-C6_11
 C4_12-C6_12
 C4_13-C6_13
 C4_14-C6_14
 C4_15-C6_15
 C4_16-C6_16
 C4_17-C6_17
 2.398 with sigma of 0.017
 C1_11-C5_11
 C1_12-C5_12
 C1_13-C5_13
 C1_14-C5_14
 C1_15-C5_15
 C1_16-C5_16
 C1_17-C5_17
 2.411 with sigma of 0.016
 Cu1-N3_2 \\sim Cu1-C3A
 with sigma of 0.02
 Cu4-C3_2 \\sim Cu4-N2
 with sigma of 0.02
 C3_2-N3_2 \\sim N2-C3A
 with sigma of 0.02
 Cu1-C3_2 \\sim Cu1-N2
 with sigma of 0.04
 Cu4-N3_2 \\sim Cu4-C3A
 with sigma of 0.04
 Cu3-C2_2 \\sim Cu3-N3
 with sigma of 0.02
 Cu4-N2_2 \\sim Cu4-C2A
 with sigma of 0.02
 N2_2-C2_2 \\sim C2A-N3
 with sigma of 0.02
 Cu3-N2_2 \\sim Cu3-C2A
 with sigma of 0.04
 Cu4-C2_2 \\sim Cu4-N3
 with sigma of 0.04
 Cu2-C1_2 \\sim Cu2-N4
 with sigma of 0.02
 Cu3-N1_2 \\sim Cu3-C1A
 with sigma of 0.02
 C1_2-N1_2 \\sim N4-C1A
 with sigma of 0.02
 Cu2-N1_2 \\sim Cu2-C1A
 with sigma of 0.04
 Cu3-C1_2 \\sim Cu3-N4
 with sigma of 0.04
 Cu2-N4_2 \\sim Cu2-C4A
 with sigma of 0.02
 Cu1-C4_2 \\sim Cu1-N1
 with sigma of 0.02
 N4_2-C4_2 \\sim C4A-N1
 with sigma of 0.02
 Cu2-C4_2 \\sim Cu2-N1
 with sigma of 0.04
 Cu1-N4_2 \\sim Cu1-C4A
 with sigma of 0.04
5. Restrained planarity
 C1_11, C2_11, C6_11, C7_11
 C1_12, C2_12, C6_12, C7_12
 C1_13, C2_13, C6_13, C7_13
 C1_14, C2_14, C6_14, C7_14
 C1_15, C2_15, C6_15, C7_15
 C1_16, C2_16, C6_16, C7_16
 C1_17, C2_17, C6_17, C7_17
 with sigma of 0.1
 C1_11, C2_11, C3_11, C4_11
 C1_12, C2_12, C3_12, C4_12
 C1_13, C2_13, C3_13, C4_13
 C1_14, C2_14, C3_14, C4_14
 C1_15, C2_15, C3_15, C4_15
 C1_16, C2_16, C3_16, C4_16
 C1_17, C2_17, C3_17, C4_17
 with sigma of 0.1
 C2_11, C3_11, C4_11, C5_11
 C2_12, C3_12, C4_12, C5_12
 C2_13, C3_13, C4_13, C5_13
 C2_14, C3_14, C4_14, C5_14
 C2_15, C3_15, C4_15, C5_15
 C2_16, C3_16, C4_16, C5_16
 C2_17, C3_17, C4_17, C5_17
 with sigma of 0.1
 C3_11, C4_11, C5_11, C6_11
 C3_12, C4_12, C5_12, C6_12
 C3_13, C4_13, C5_13, C6_13
 C3_14, C4_14, C5_14, C6_14
 C3_15, C4_15, C5_15, C6_15
 C3_16, C4_16, C5_16, C6_16
 C3_17, C4_17, C5_17, C6_17
 with sigma of 0.1
 C4_11, C5_11, C6_11, C1_11
 C4_12, C5_12, C6_12, C1_12
 C4_13, C5_13, C6_13, C1_13
 C4_14, C5_14, C6_14, C1_14
 C4_15, C5_15, C6_15, C1_15
 C4_16, C5_16, C6_16, C1_16
 C4_17, C5_17, C6_17, C1_17
 with sigma of 0.1
 C5_11, C6_11, C1_11, C2_11
 C5_12, C6_12, C1_12, C2_12
 C5_13, C6_13, C1_13, C2_13
 C5_14, C6_14, C1_14, C2_14
 C5_15, C6_15, C1_15, C2_15
 C5_16, C6_16, C1_16, C2_16
 C5_17, C6_17, C1_17, C2_17
 with sigma of 0.1
 C6_11, C1_11, C2_11, C3_11
 C6_12, C1_12, C2_12, C3_12
 C6_13, C1_13, C2_13, C3_13
 C6_14, C1_14, C2_14, C3_14
 C6_15, C1_15, C2_15, C3_15
 C6_16, C1_16, C2_16, C3_16
 C6_17, C1_17, C2_17, C3_17
 with sigma of 0.1
6. Uiso/Uaniso restraints and constraints
All non-hydrogen atoms have similar U: within 2A with sigma of 0.02 and sigma
for terminal atoms of 0.04 within 2A
Uanis(N3_2) = Uanis(C3A)
Uanis(C3_2) = Uanis(N2)
Uanis(C2A) = Uanis(N2_2)
Uanis(N3) = Uanis(C2_2)
Uanis(C1A) = Uanis(N1_2)
Uanis(N4) = Uanis(C1_2)
Uiso(C4A) = Uiso(N4_2)
Uiso(N1) = Uiso(C4_2)
7. Rigid body (RIGU) restrains
 All non-hydrogen atoms
 with sigma for 1-2 distances of 0.004 and sigma for 1-3 distances of 0.004
8. Others
 Sof(C1)=Sof(C2)=Sof(H2)=Sof(C3)=Sof(H3)=Sof(C4)=Sof(H4)=Sof(C5)=Sof(H5)=
 Sof(C6)=Sof(H6)=Sof(C7)=Sof(H7A)=Sof(H7B)=Sof(H7C)=1-FVAR(1)
 Sof(C1)=Sof(C2)=Sof(H2)=Sof(C3)=Sof(H3)=Sof(C4)=Sof(H4)=Sof(C5)=Sof(H5)=
 Sof(C6)=Sof(H6)=Sof(C7)=Sof(H7A)=Sof(H7B)=Sof(H7C)=FVAR(1)
 Sof(C3)=Sof(H3)=Sof(C2)=Sof(H2)=Sof(C1)=Sof(C6)=Sof(H6)=Sof(C5)=Sof(H5)=
 Sof(C4)=Sof(H4)=Sof(C7)=Sof(H7A)=Sof(H7B)=Sof(H7C)=1-FVAR(2)
 Sof(C1)=Sof(C2)=Sof(H2)=Sof(C3)=Sof(H3)=Sof(C4)=Sof(H4)=Sof(C5)=Sof(H5)=
 Sof(C6)=Sof(H6)=Sof(C7)=Sof(H7A)=Sof(H7B)=Sof(H7C)=FVAR(2)
 Fixed Sof: C3A(0.5) N2(0.5) C2A(0.5) N3(0.5) N4(0.5) C1A(0.5) N1(0.5)
 C4A(0.5) N4(0.5) C3(0.5) C1(0.5) C4(0.5) N1(0.5) N2(0.5) N3(0.5) C2(0.5)
9.a Riding coordinates:
 C7(H7A,H7B,H7C)
9.b Me refined with riding coordinates:
 C209(H20A,H20B,H20C), C188(H18A,H18B,H18C), C7(H7A,H7B,H7C), C7(H7A,H7B,H7C),
 C7(H7A,H7B,H7C), C7(H7A,H7B,H7C), C7(H7A,H7B,H7C), C7(H7A,H7B,H7C)
9.c Aromatic/amide H refined with riding coordinates:
 C29(H29), C56(H56), C150(H150), C80(H80), C145(H145), C48(H48), C135(H135),
 C144(H144), C134(H134), C47(H47), C178(H178), C136(H136), C45(H45), C157(H157),
  C146(H146), C57(H57), C133(H133), C171(H171), C12(H12), C46(H46), C58(H58),
 C172(H172), C30(H30), C91(H91), C156(H156), C148(H148), C19(H19), C147(H147),
 C138(H138), C176(H176), C16(H16), C151(H151), C60(H60), C170(H170), C15(H15),
 C8(H8), C14(H14), C85(H85), C177(H177), C44(H44), C18(H18), C50(H50), C82(H82),
  C6(H6), C35(H35), C174(H174), C13(H13), C161(H161), C88(H88), C9(H9),
 C22(H22), C54(H54), C94(H94), C100(H100), C132(H132), C79(H79), C109(H109),
 C92(H92), C65(H65), C34(H34), C25(H25), C164(H164), C118(H118), C7(H7),
 C90(H90), C59(H59), C179(H179), C180(H180), C142(H142), C86(H86), C139(H139),
 C32(H32), C114(H114), C155(H155), C89(H89), C23(H23), C154(H154), C53(H53),
 C74(H74), C116(H116), C110(H110), C162(H162), C66(H66), C97(H97), C211(H211),
 C124(H124), C39(H39), C77(H77), C83(H83), C75(H75), C84(H84), C38(H38),
 C113(H113), C101(H101), C52(H52), C76(H76), C51(H51), C71(H71), C33(H33),
 C69(H69), C98(H98), C42(H42), C126(H126), C119(H119), C173(H173), C10(H10),
 C127(H127), C166(H166), C165(H165), C24(H24), C95(H95), C103(H103), C121(H121),
  C140(H140), C167(H167), C68(H68), C128(H128), C123(H123), C102(H102),
 C115(H115), C96(H96), C212(H212), C70(H70), C213(H213), C141(H141), C104(H104),
  C129(H129), C120(H120), C130(H130), C40(H40), C192(H192), C41(H41),
 C215(H215), C190(H190), C194(H194), C191(H191), C214(H214), C193(H193), C2(H2),
  C3(H3), C4(H4), C5(H5), C6(H6), C2(H2), C3(H3), C4(H4), C5(H5), C6(H6),
 C2(H2), C3(H3), C4(H4), C5(H5), C6(H6), C3(H3), C2(H2), C6(H6), C5(H5), C4(H4),
  C2(H2), C3(H3), C4(H4), C5(H5), C6(H6), C2(H2), C3(H3), C4(H4), C5(H5),
 C6(H6), C2(H2), C3(H3), C4(H4), C5(H5), C6(H6)
9.d Idealised Me refined as rotating group:
 C230(H23A,H23B,H23C)
9.e Idealised tetrahedral OH refined as rotating group:
 O1(H1)
;
_atom_sites_solution_hydrogens     mixed
_atom_sites_solution_primary       iterative
_atom_sites_solution_secondary     ?
loop_
  _atom_site_label
  _atom_site_type_symbol
  _atom_site_fract_x
  _atom_site_fract_y
  _atom_site_fract_z
  _atom_site_U_iso_or_equiv
  _atom_site_adp_type
  _atom_site_occupancy
  _atom_site_site_symmetry_order
  _atom_site_calc_flag
  _atom_site_refinement_flags_posn
  _atom_site_refinement_flags_adp
  _atom_site_refinement_flags_occupancy
  _atom_site_disorder_assembly
  _atom_site_disorder_group
 Cu2 Cu 0.22453(6) 0.60209(4) 0.34263(3) 0.01338(16) Uani 1 1 d D U . . .
 Cu1 Cu 0.25060(6) 0.36993(4) 0.34043(3) 0.01392(16) Uani 1 1 d D U . . .
 Cu3 Cu 0.27334(7) 0.58895(4) 0.18695(3) 0.01690(18) Uani 1 1 d D U . . .
 Cu4 Cu 0.17480(7) 0.36702(4) 0.18542(3) 0.01748(18) Uani 1 1 d D U . . .
 P6 P 0.44077(13) 0.58445(8) 0.18415(6) 0.0137(3) Uani 1 1 d . U . . .
 P1 P 0.13104(13) 0.31835(8) 0.37540(6) 0.0123(3) Uani 1 1 d . U . . .
 P2 P 0.38547(13) 0.32773(8) 0.37344(5) 0.0119(3) Uani 1 1 d . U . . .
 P4 P 0.34968(13) 0.65272(8) 0.37640(5) 0.0129(3) Uani 1 1 d . U . . .
 P3 P 0.09338(13) 0.64565(8) 0.37547(6) 0.0129(3) Uani 1 1 d . U . . .
 P7 P 0.00876(13) 0.38155(8) 0.18501(6) 0.0132(3) Uani 1 1 d . U . . .
 P5 P 0.24327(15) 0.65787(9) 0.13507(6) 0.0182(4) Uani 1 1 d . U . . .
 P8 P 0.18737(15) 0.29533(9) 0.13367(6) 0.0193(4) Uani 1 1 d . U . . .
 C29 C 0.0874(5) 0.6561(3) 0.4654(2) 0.0146(12) Uani 1 1 d . U . . .
 H29 H 0.0394 0.6241 0.4636 0.018 Uiso 1 1 calc R U . . .
 C37 C 0.0171(5) 0.7047(3) 0.3506(2) 0.0166(13) Uani 1 1 d . U . . .
 C55 C 0.4927(5) 0.5153(3) 0.2104(2) 0.0155(13) Uani 1 1 d . U . . .
 C56 C 0.4332(5) 0.4900(4) 0.2422(2) 0.0185(14) Uani 1 1 d . U . . .
 H56 H 0.3685 0.5055 0.2470 0.022 Uiso 1 1 calc R U . . .
 C150 C 0.4017(5) 0.3161(3) 0.4631(2) 0.0163(13) Uani 1 1 d . U . . .
 H150 H 0.4463 0.3498 0.4613 0.020 Uiso 1 1 calc R U . . .
 C80 C 0.4689(6) 0.5156(3) 0.1101(2) 0.0184(14) Uani 1 1 d . U . . .
 H80 H 0.4710 0.4814 0.1291 0.022 Uiso 1 1 calc R U . . .
 C145 C 0.5062(6) 0.4894(4) 0.4170(2) 0.0198(14) Uani 1 1 d . U . . .
 H145 H 0.4834 0.5243 0.4322 0.024 Uiso 1 1 calc R U . . .
 C48 C -0.0902(5) 0.5835(3) 0.3713(2) 0.0162(13) Uani 1 1 d . U . . .
 H48 H -0.1136 0.6169 0.3543 0.019 Uiso 1 1 calc R U . . .
 C135 C 0.0030(6) 0.5306(4) 0.2641(3) 0.0255(16) Uani 1 1 d . U . . .
 H135 H 0.0459 0.5475 0.2854 0.031 Uiso 1 1 calc R U . . .
 C144 C 0.4418(5) 0.4414(4) 0.4086(2) 0.0175(13) Uani 1 1 d . U . . .
 H144 H 0.3752 0.4437 0.4176 0.021 Uiso 1 1 calc R U . . .
 C134 C -0.0848(6) 0.5582(4) 0.2554(3) 0.0266(17) Uani 1 1 d . U . . .
 H134 H -0.1025 0.5945 0.2705 0.032 Uiso 1 1 calc R U . . .
 C143 C 0.4751(5) 0.3885(3) 0.3864(2) 0.0135(12) Uani 1 1 d . U . . .
 C47 C -0.1522(5) 0.5334(4) 0.3791(3) 0.0200(14) Uani 1 1 d . U . . .
 H47 H -0.2170 0.5325 0.3668 0.024 Uiso 1 1 calc R U . . .
 C36 C 0.2240(5) 0.7529(3) 0.4706(2) 0.0129(12) Uani 1 1 d . U . . .
 C178 C 0.0977(6) 0.3515(4) 0.5199(3) 0.0248(16) Uani 1 1 d . U . . .
 H178 H 0.0913 0.3595 0.5495 0.030 Uiso 1 1 calc R U . . .
 C136 C 0.0311(6) 0.4774(4) 0.2419(2) 0.0180(14) Uani 1 1 d . U . . .
 H136 H 0.0931 0.4585 0.2479 0.022 Uiso 1 1 calc R U . . .
 C159 C 0.2502(5) 0.2123(3) 0.3878(2) 0.0119(12) Uani 1 1 d . U . . .
 C45 C -0.0243(6) 0.4855(4) 0.4211(3) 0.0205(15) Uani 1 1 d . U . . .
 H45 H -0.0013 0.4522 0.4384 0.025 Uiso 1 1 calc R U . . .
 C157 C 0.2915(6) 0.2165(4) 0.5462(3) 0.0242(16) Uani 1 1 d . U . . .
 H157 H 0.3178 0.2351 0.5715 0.029 Uiso 1 1 calc R U . . .
 C146 C 0.6022(6) 0.4879(4) 0.4039(2) 0.0204(14) Uani 1 1 d . U . . .
 H146 H 0.6460 0.5209 0.4106 0.024 Uiso 1 1 calc R U . . .
 C158 C 0.2952(5) 0.2408(3) 0.4274(2) 0.0129(12) Uani 1 1 d . U . . .
 C57 C 0.4715(7) 0.4412(5) 0.2670(3) 0.0316(19) Uani 1 1 d . U . . .
 H57 H 0.4319 0.4233 0.2886 0.038 Uiso 1 1 calc R U . . .
 C131 C -0.0334(5) 0.4524(3) 0.2109(2) 0.0153(13) Uani 1 1 d . U . . .
 C153 C 0.2728(5) 0.2150(3) 0.4681(2) 0.0162(13) Uani 1 1 d . U . . .
 C133 C -0.1492(6) 0.5343(4) 0.2248(3) 0.0255(16) Uani 1 1 d . U . . .
 H133 H -0.2109 0.5539 0.2191 0.031 Uiso 1 1 calc R U . . .
 C43 C 0.0050(5) 0.5850(3) 0.3881(2) 0.0130(12) Uani 1 1 d . U . . .
 C171 C -0.1141(6) 0.3825(4) 0.3129(3) 0.0244(16) Uani 1 1 d . U . . .
 H171 H -0.1307 0.4187 0.2971 0.029 Uiso 1 1 calc R U . . .
 C231 C 0.4729(5) 0.6480(4) 0.3538(2) 0.0156(13) Uani 1 1 d . U . . .
 C12 C 0.4365(6) 0.6779(4) 0.4582(2) 0.0179(14) Uani 1 1 d . U . . .
 H12 H 0.4718 0.7106 0.4452 0.022 Uiso 1 1 calc R U . . .
 C169 C 0.0051(5) 0.3225(3) 0.3538(2) 0.0156(13) Uani 1 1 d . U . . .
 C46 C -0.1197(6) 0.4846(4) 0.4048(3) 0.0215(15) Uani 1 1 d . U . . .
 H46 H -0.1626 0.4512 0.4109 0.026 Uiso 1 1 calc R U . . .
 C11 C 0.3719(5) 0.6428(3) 0.4339(2) 0.0141(12) Uani 1 1 d . U . . .
 C152 C 0.3142(5) 0.2424(4) 0.5060(2) 0.0162(13) Uani 1 1 d . U . . .
 C58 C 0.5647(7) 0.4189(5) 0.2605(3) 0.039(2) Uani 1 1 d . U . . .
 H58 H 0.5898 0.3864 0.2779 0.046 Uiso 1 1 calc R U . . .
 C17 C 0.3103(5) 0.7324(3) 0.3670(2) 0.0134(12) Uani 1 1 d . U . . .
 C172 C -0.1837(6) 0.3382(5) 0.3185(2) 0.0269(16) Uani 1 1 d . U . . .
 H172 H -0.2483 0.3435 0.3066 0.032 Uiso 1 1 calc R U . . .
 C99 C 0.2140(6) 0.3179(4) 0.0785(2) 0.0244(15) Uani 1 1 d . U . . .
 C28 C 0.1253(5) 0.6815(3) 0.4275(2) 0.0125(12) Uani 1 1 d . U . . .
 C137 C 0.4626(5) 0.2702(3) 0.3481(2) 0.0158(13) Uani 1 1 d . U . . .
 C30 C 0.1187(5) 0.6767(4) 0.5049(2) 0.0171(13) Uani 1 1 d . U . . .
 H30 H 0.0937 0.6582 0.5300 0.021 Uiso 1 1 calc R U . . .
 C91 C 0.1673(8) 0.5565(5) 0.0294(3) 0.0326(19) Uani 1 1 d . U . . .
 H91 H 0.1479 0.5150 0.0240 0.039 Uiso 1 1 calc R U . . .
 C156 C 0.2329(6) 0.1656(4) 0.5496(3) 0.0273(17) Uani 1 1 d . U . . .
 H156 H 0.2198 0.1483 0.5768 0.033 Uiso 1 1 calc R U . . .
 C148 C 0.5713(5) 0.3878(3) 0.3730(2) 0.0154(13) Uani 1 1 d . U . . .
 H148 H 0.5949 0.3526 0.3582 0.019 Uiso 1 1 calc R U . . .
 C19 C 0.3024(6) 0.8143(4) 0.3146(2) 0.0227(15) Uani 1 1 d . U . . .
 H19 H 0.3258 0.8320 0.2889 0.027 Uiso 1 1 calc R U . . .
 C149 C 0.3597(5) 0.2913(3) 0.4251(2) 0.0124(12) Uani 1 1 d . U . . .
 C20 C 0.2270(6) 0.8450(4) 0.3379(3) 0.0215(15) Uani 1 1 d . U . . .
 C147 C 0.6351(6) 0.4371(4) 0.3805(3) 0.0210(14) Uani 1 1 d . U . . .
 H147 H 0.7005 0.4363 0.3698 0.025 Uiso 1 1 calc R U . . .
 C138 C 0.4602(6) 0.2656(4) 0.3034(3) 0.0267(17) Uani 1 1 d . U . . .
 H138 H 0.4131 0.2887 0.2871 0.032 Uiso 1 1 calc R U . . .
 C87 C 0.2186(6) 0.6352(4) 0.0793(2) 0.0201(14) Uani 1 1 d . U . . .
 C176 C 0.1624(6) 0.3783(4) 0.4518(2) 0.0210(15) Uani 1 1 d . U . . .
 H176 H 0.2000 0.4053 0.4345 0.025 Uiso 1 1 calc R U . . .
 C16 C 0.3220(5) 0.5936(3) 0.4528(2) 0.0155(13) Uani 1 1 d . U . . .
 H16 H 0.2800 0.5679 0.4359 0.019 Uiso 1 1 calc R U . . .
 C151 C 0.3793(6) 0.2926(4) 0.5022(2) 0.0205(14) Uani 1 1 d . U . . .
 H151 H 0.4081 0.3104 0.5272 0.025 Uiso 1 1 calc R U . . .
 C31 C 0.1876(5) 0.7253(3) 0.5083(2) 0.0166(13) Uani 1 1 d . U . . .
 C81 C 0.1334(7) 0.7041(4) 0.1460(3) 0.0239(15) Uani 1 1 d . U . . .
 C160 C 0.1710(5) 0.2396(3) 0.3657(2) 0.0149(12) Uani 1 1 d . U . . .
 C60 C 0.5864(6) 0.4915(4) 0.2038(2) 0.0220(15) Uani 1 1 d . U . . .
 H60 H 0.6262 0.5082 0.1819 0.026 Uiso 1 1 calc R U . . .
 C170 C -0.0181(6) 0.3756(4) 0.3300(2) 0.0196(14) Uani 1 1 d . U . . .
 H170 H 0.0305 0.4065 0.3256 0.023 Uiso 1 1 calc R U . . .
 C27 C 0.1922(5) 0.7295(3) 0.4297(2) 0.0122(12) Uani 1 1 d . U . . .
 C15 C 0.3338(6) 0.5821(4) 0.4968(2) 0.0202(14) Uani 1 1 d . U . . .
 H15 H 0.2978 0.5498 0.5100 0.024 Uiso 1 1 calc R U . . .
 C8 C 0.6598(6) 0.6303(5) 0.3191(3) 0.0294(17) Uani 1 1 d . U . . .
 H8 H 0.7234 0.6244 0.3074 0.035 Uiso 1 1 calc R U . . .
 C14 C 0.3997(6) 0.6190(4) 0.5212(3) 0.0245(16) Uani 1 1 d . U . . .
 H14 H 0.4087 0.6114 0.5509 0.029 Uiso 1 1 calc R U . . .
 C85 C 0.0135(7) 0.7856(4) 0.1332(3) 0.0289(18) Uani 1 1 d . U . . .
 H85 H -0.0046 0.8222 0.1183 0.035 Uiso 1 1 calc R U . . .
 C175 C 0.1160(5) 0.3282(3) 0.4328(2) 0.0142(12) Uani 1 1 d . U . . .
 C177 C 0.1560(6) 0.3904(4) 0.4951(3) 0.0252(16) Uani 1 1 d . U . . .
 H177 H 0.1903 0.4243 0.5076 0.030 Uiso 1 1 calc R U . . .
 C78 C 0.4729(7) 0.5553(4) 0.0382(2) 0.0238(16) Uani 1 1 d . U . . .
 C44 C 0.0386(6) 0.5346(4) 0.4125(3) 0.0197(14) Uani 1 1 d . U . . .
 H44 H 0.1048 0.5340 0.4232 0.024 Uiso 1 1 calc R U . . .
 C49 C 0.5272(6) 0.6444(3) 0.2027(2) 0.0172(13) Uani 1 1 d . U . . .
 C18 C 0.3407(6) 0.7603(4) 0.3288(2) 0.0181(14) Uani 1 1 d . U . . .
 H18 H 0.3898 0.7404 0.3124 0.022 Uiso 1 1 calc R U . . .
 C50 C 0.4907(7) 0.6890(4) 0.2309(2) 0.0232(15) Uani 1 1 d . U . . .
 H50 H 0.4236 0.6878 0.2393 0.028 Uiso 1 1 calc R U . . .
 C163 C 0.2511(6) 0.1269(4) 0.3348(3) 0.0212(14) Uani 1 1 d . U . . .
 C82 C 0.0690(7) 0.6798(4) 0.1771(3) 0.0287(17) Uani 1 1 d . U . . .
 H82 H 0.0876 0.6438 0.1925 0.034 Uiso 1 1 calc R U . . .
 C6 C 0.4944(5) 0.5954(4) 0.3298(2) 0.0198(14) Uani 1 1 d . U . . .
 H6 H 0.4446 0.5651 0.3252 0.024 Uiso 1 1 calc R U . . .
 C35 C 0.2918(5) 0.8025(3) 0.4747(2) 0.0182(14) Uani 1 1 d . U . . .
 H35 H 0.3167 0.8215 0.4497 0.022 Uiso 1 1 calc R U . . .
 C174 C -0.0662(6) 0.2774(4) 0.3592(3) 0.0212(15) Uani 1 1 d . U . . .
 H174 H -0.0504 0.2413 0.3751 0.025 Uiso 1 1 calc R U . . .
 C13 C 0.4508(6) 0.6658(4) 0.5021(3) 0.0245(16) Uani 1 1 d . U . . .
 H13 H 0.4959 0.6901 0.5185 0.029 Uiso 1 1 calc R U . . .
 C161 C 0.1345(6) 0.2116(3) 0.3274(2) 0.0182(14) Uani 1 1 d . U . . .
 H161 H 0.0824 0.2310 0.3117 0.022 Uiso 1 1 calc R U . . .
 C88 C 0.2238(7) 0.6776(4) 0.0459(3) 0.0269(17) Uani 1 1 d . U . . .
 H88 H 0.2426 0.7191 0.0515 0.032 Uiso 1 1 calc R U . . .
 C61 C 0.4626(5) 0.5764(3) 0.1270(2) 0.0136(12) Uani 1 1 d . U . . .
 C9 C 0.6404(6) 0.6827(5) 0.3428(3) 0.0273(17) Uani 1 1 d . U . . .
 H9 H 0.6909 0.7126 0.3473 0.033 Uiso 1 1 calc R U . . .
 C22 C 0.1173(6) 0.8475(4) 0.3983(3) 0.0219(15) Uani 1 1 d . U . . .
 H22 H 0.0928 0.8297 0.4237 0.026 Uiso 1 1 calc R U . . .
 C26 C 0.2332(5) 0.7592(3) 0.3900(2) 0.0139(12) Uani 1 1 d . U . . .
 C54 C 0.6258(6) 0.6465(4) 0.1916(3) 0.0235(15) Uani 1 1 d . U . . .
 H54 H 0.6514 0.6159 0.1731 0.028 Uiso 1 1 calc R U . . .
 C94 C 0.3548(8) 0.2171(5) 0.1198(3) 0.035(2) Uani 1 1 d . U . . .
 H94 H 0.3523 0.2302 0.0908 0.042 Uiso 1 1 calc R U . . .
 C100 C 0.2451(6) 0.3778(4) 0.0703(3) 0.0285(17) Uani 1 1 d . U . . .
 H100 H 0.2530 0.4066 0.0929 0.034 Uiso 1 1 calc R U . . .
 C21 C 0.1918(5) 0.8169(3) 0.3760(2) 0.0171(13) Uani 1 1 d . U . . .
 C105 C 0.0744(6) 0.2486(3) 0.1273(2) 0.0188(13) Uani 1 1 d . U . . .
 C132 C -0.1234(6) 0.4815(4) 0.2025(2) 0.0212(15) Uani 1 1 d . U . . .
 H132 H -0.1674 0.4651 0.1814 0.025 Uiso 1 1 calc R U . . .
 C79 C 0.4721(7) 0.5054(4) 0.0668(3) 0.0236(16) Uani 1 1 d . U . . .
 H79 H 0.4738 0.4644 0.0562 0.028 Uiso 1 1 calc R U . . .
 C109 C -0.0229(6) 0.4526(3) 0.1117(2) 0.0193(14) Uani 1 1 d . U . . .
 H109 H -0.0184 0.4865 0.1309 0.023 Uiso 1 1 calc R U . . .
 C92 C 0.1904(6) 0.5755(4) 0.0715(3) 0.0249(16) Uani 1 1 d . U . . .
 H92 H 0.1865 0.5469 0.0944 0.030 Uiso 1 1 calc R U . . .
 C107 C -0.0205(5) 0.3408(3) 0.0999(2) 0.0156(13) Uani 1 1 d . U . . .
 C64 C 0.3483(6) 0.7108(3) 0.1314(2) 0.0178(13) Uani 1 1 d . U . . .
 C65 C 0.3402(7) 0.7705(4) 0.1503(3) 0.0271(16) Uani 1 1 d . U . . .
 H65 H 0.2792 0.7833 0.1621 0.033 Uiso 1 1 calc R U . . .
 C108 C -0.0194(5) 0.3908(3) 0.1282(2) 0.0138(12) Uani 1 1 d . U . . .
 C34 C 0.3223(6) 0.8236(4) 0.5145(3) 0.0236(15) Uani 1 1 d . U . . .
 H34 H 0.3678 0.8569 0.5167 0.028 Uiso 1 1 calc R U . . .
 C111 C -0.0380(6) 0.4133(4) 0.0395(2) 0.0186(14) Uani 1 1 d . U . . .
 C25 C 0.1875(7) 0.9020(4) 0.3250(3) 0.0295(17) Uani 1 1 d . U . . .
 H25 H 0.2124 0.9212 0.3001 0.035 Uiso 1 1 calc R U . . .
 C164 C 0.2917(7) 0.0707(4) 0.3202(3) 0.0290(17) Uani 1 1 d . U . . .
 H164 H 0.2658 0.0523 0.2948 0.035 Uiso 1 1 calc R U . . .
 C118 C -0.1950(7) 0.2618(4) 0.1001(3) 0.0246(16) Uani 1 1 d . U . . .
 H118 H -0.1991 0.3037 0.0914 0.029 Uiso 1 1 calc R U . . .
 C63 C 0.4399(6) 0.6913(3) 0.1159(2) 0.0184(13) Uani 1 1 d . U . . .
 C7 C 0.5868(6) 0.5867(5) 0.3126(3) 0.0296(17) Uani 1 1 d . U . . .
 H7 H 0.6000 0.5507 0.2964 0.036 Uiso 1 1 calc R U . . .
 C93 C 0.2815(7) 0.2372(4) 0.1472(3) 0.0251(16) Uani 1 1 d . U . . .
 C90 C 0.1729(8) 0.5979(5) -0.0040(3) 0.0348(19) Uani 1 1 d . U . . .
 H90 H 0.1575 0.5852 -0.0324 0.042 Uiso 1 1 calc R U . . .
 C59 C 0.6223(7) 0.4435(5) 0.2289(3) 0.032(2) Uani 1 1 d . U . . .
 H59 H 0.6868 0.4276 0.2243 0.039 Uiso 1 1 calc R U . . .
 C179 C 0.0493(6) 0.3017(4) 0.5017(2) 0.0218(15) Uani 1 1 d . U . . .
 H179 H 0.0100 0.2755 0.5189 0.026 Uiso 1 1 calc R U . . .
 C180 C 0.0583(6) 0.2899(4) 0.4583(2) 0.0193(14) Uani 1 1 d . U . . .
 H180 H 0.0250 0.2556 0.4458 0.023 Uiso 1 1 calc R U . . .
 C142 C 0.5298(5) 0.2342(3) 0.3712(3) 0.0187(14) Uani 1 1 d . U . . .
 H142 H 0.5315 0.2369 0.4015 0.022 Uiso 1 1 calc R U . . .
 C86 C 0.1027(6) 0.7569(4) 0.1244(3) 0.0249(16) Uani 1 1 d . U . . .
 H86 H 0.1439 0.7738 0.1031 0.030 Uiso 1 1 calc R U . . .
 C62 C 0.4539(5) 0.6265(3) 0.0991(2) 0.0162(13) Uani 1 1 d . U . . .
 C112 C -0.0320(6) 0.3524(3) 0.0549(2) 0.0189(14) Uani 1 1 d . U . . .
 C139 C 0.5268(7) 0.2272(5) 0.2829(3) 0.035(2) Uani 1 1 d . U . . .
 H139 H 0.5279 0.2259 0.2526 0.042 Uiso 1 1 calc R U . . .
 C73 C 0.4624(6) 0.6170(4) 0.0540(2) 0.0194(14) Uani 1 1 d . U . . .
 C32 C 0.2211(6) 0.7470(4) 0.5486(2) 0.0231(15) Uani 1 1 d . U . . .
 H32 H 0.1986 0.7276 0.5738 0.028 Uiso 1 1 calc R U . . .
 C117 C -0.1026(7) 0.2386(4) 0.1129(2) 0.0230(15) Uani 1 1 d . U . . .
 C72 C 0.5222(6) 0.7321(4) 0.1168(2) 0.0203(14) Uani 1 1 d . U . . .
 C114 C -0.0466(8) 0.3154(5) -0.0181(3) 0.0332(19) Uani 1 1 d . U . . .
 H114 H -0.0469 0.2819 -0.0377 0.040 Uiso 1 1 calc R U . . .
 C155 C 0.1919(6) 0.1387(4) 0.5122(3) 0.0251(16) Uani 1 1 d . U . . .
 H155 H 0.1512 0.1032 0.5144 0.030 Uiso 1 1 calc R U . . .
 C89 C 0.2016(8) 0.6591(5) 0.0044(3) 0.036(2) Uani 1 1 d . U . . .
 H89 H 0.2058 0.6879 -0.0184 0.044 Uiso 1 1 calc R U . . .
 C23 C 0.0789(7) 0.9026(4) 0.3843(3) 0.0301(18) Uani 1 1 d . U . . .
 H23 H 0.0279 0.9222 0.3998 0.036 Uiso 1 1 calc R U . . .
 C154 C 0.2098(5) 0.1630(4) 0.4729(3) 0.0200(14) Uani 1 1 d . U . . .
 H154 H 0.1797 0.1448 0.4483 0.024 Uiso 1 1 calc R U . . .
 C53 C 0.6874(7) 0.6924(4) 0.2068(3) 0.0284(17) Uani 1 1 d . U . . .
 H53 H 0.7544 0.6939 0.1982 0.034 Uiso 1 1 calc R U . . .
 C125 C -0.0751(6) 0.3220(3) 0.2035(2) 0.0180(13) Uani 1 1 d . U . . .
 C74 C 0.4625(7) 0.6666(4) 0.0243(2) 0.0243(16) Uani 1 1 d . U . . .
 H74 H 0.4542 0.7077 0.0342 0.029 Uiso 1 1 calc R U . . .
 C116 C -0.0508(7) 0.4243(4) -0.0048(3) 0.0261(16) Uani 1 1 d . U . . .
 H116 H -0.0555 0.4654 -0.0150 0.031 Uiso 1 1 calc R U . . .
 C110 C -0.0328(6) 0.4634(4) 0.0687(2) 0.0208(15) Uani 1 1 d . U . . .
 H110 H -0.0362 0.5046 0.0583 0.025 Uiso 1 1 calc R U . . .
 C162 C 0.1733(6) 0.1569(4) 0.3126(3) 0.0249(16) Uani 1 1 d . U . . .
 H162 H 0.1472 0.1392 0.2870 0.030 Uiso 1 1 calc R U . . .
 C66 C 0.4187(7) 0.8089(4) 0.1516(3) 0.0269(16) Uani 1 1 d . U . . .
 H66 H 0.4108 0.8489 0.1635 0.032 Uiso 1 1 calc R U . . .
 C97 C 0.3569(8) 0.1735(5) 0.2029(3) 0.035(2) Uani 1 1 d . U . . .
 H97 H 0.3560 0.1575 0.2312 0.042 Uiso 1 1 calc R U . . .
 C106 C -0.0129(6) 0.2742(3) 0.1151(2) 0.0180(13) Uani 1 1 d . U . . .
 C211 C 0.7413(9) 0.9818(5) 0.0904(3) 0.039(2) Uani 1 1 d . U . . .
 H211 H 0.7052 0.9876 0.0644 0.047 Uiso 1 1 calc R U . . .
 C168 C 0.2908(5) 0.1546(3) 0.3731(2) 0.0161(13) Uani 1 1 d . U . . .
 C124 C 0.0751(7) 0.1842(4) 0.1386(3) 0.0272(17) Uani 1 1 d . U . . .
 H124 H 0.1359 0.1654 0.1470 0.033 Uiso 1 1 calc R U . . .
 C39 C -0.1123(7) 0.7821(4) 0.3540(3) 0.0305(18) Uani 1 1 d . U . . .
 H39 H -0.1634 0.8016 0.3695 0.037 Uiso 1 1 calc R U . . .
 C77 C 0.4820(9) 0.5467(4) -0.0062(3) 0.036(2) Uani 1 1 d . U . . .
 H77 H 0.4864 0.5060 -0.0173 0.044 Uiso 1 1 calc R U . . .
 C83 C -0.0214(6) 0.7080(5) 0.1852(3) 0.0325(19) Uani 1 1 d . U . . .
 H83 H -0.0643 0.6906 0.2057 0.039 Uiso 1 1 calc R U . . .
 C75 C 0.4745(8) 0.6559(5) -0.0182(3) 0.036(2) Uani 1 1 d . U . . .
 H75 H 0.4759 0.6896 -0.0376 0.044 Uiso 1 1 calc R U . . .
 C84 C -0.0490(7) 0.7617(5) 0.1633(3) 0.036(2) Uani 1 1 d . U . . .
 H84 H -0.1101 0.7814 0.1692 0.043 Uiso 1 1 calc R U . . .
 C38 C -0.0564(6) 0.7358(4) 0.3730(3) 0.0221(15) Uani 1 1 d . U . . .
 H38 H -0.0682 0.7249 0.4019 0.026 Uiso 1 1 calc R U . . .
 C113 C -0.0362(7) 0.3040(4) 0.0247(2) 0.0247(16) Uani 1 1 d . U . . .
 H113 H -0.0316 0.2625 0.0343 0.030 Uiso 1 1 calc R U . . .
 C101 C 0.2645(8) 0.3949(5) 0.0281(3) 0.038(2) Uani 1 1 d . U . . .
 H101 H 0.2855 0.4358 0.0220 0.046 Uiso 1 1 calc R U . . .
 C52 C 0.6513(7) 0.7367(4) 0.2350(3) 0.0296(18) Uani 1 1 d . U . . .
 H52 H 0.6939 0.7679 0.2461 0.036 Uiso 1 1 calc R U . . .
 C76 C 0.4848(9) 0.5952(5) -0.0335(3) 0.042(2) Uani 1 1 d . U . . .
 H76 H 0.4938 0.5882 -0.0631 0.051 Uiso 1 1 calc R U . . .
 C51 C 0.5534(7) 0.7349(4) 0.2464(3) 0.0272(17) Uani 1 1 d . U . . .
 H51 H 0.5285 0.7654 0.2652 0.033 Uiso 1 1 calc R U . . .
 C71 C 0.6167(7) 0.7157(4) 0.1009(3) 0.0259(16) Uani 1 1 d . U . . .
 H71 H 0.6252 0.6763 0.0881 0.031 Uiso 1 1 calc R U . . .
 C33 C 0.2858(6) 0.7956(4) 0.5517(3) 0.0262(16) Uani 1 1 d . U . . .
 H33 H 0.3060 0.8105 0.5790 0.031 Uiso 1 1 calc R U . . .
 C69 C 0.6841(8) 0.8147(5) 0.1224(3) 0.0344(19) Uani 1 1 d . U . . .
 H69 H 0.7389 0.8420 0.1242 0.041 Uiso 1 1 calc R U . . .
 C98 C 0.2839(7) 0.2151(4) 0.1894(3) 0.0266(16) Uani 1 1 d . U . . .
 H98 H 0.2354 0.2286 0.2089 0.032 Uiso 1 1 calc R U . . .
 C42 C 0.0353(8) 0.7238(5) 0.3087(3) 0.035(2) Uani 1 1 d . U . . .
 H42 H 0.0848 0.7037 0.2927 0.042 Uiso 1 1 calc R U . . .
 C126 C -0.1753(6) 0.3221(4) 0.1958(3) 0.0242(15) Uani 1 1 d . U . . .
 H126 H -0.2040 0.3555 0.1802 0.029 Uiso 1 1 calc R U . . .
 C119 C -0.2801(7) 0.2271(4) 0.0995(3) 0.0300(17) Uani 1 1 d . U . . .
 H119 H -0.3413 0.2448 0.0905 0.036 Uiso 1 1 calc R U . . .
 C173 C -0.1609(6) 0.2846(5) 0.3417(3) 0.0268(17) Uani 1 1 d . U . . .
 H173 H -0.2094 0.2535 0.3453 0.032 Uiso 1 1 calc R U . . .
 C10 C 0.5482(6) 0.6917(4) 0.3598(3) 0.0232(16) Uani 1 1 d . U . . .
 H10 H 0.5355 0.7280 0.3759 0.028 Uiso 1 1 calc R U . . .
 C122 C -0.1002(7) 0.1741(4) 0.1257(3) 0.0258(16) Uani 1 1 d . U . . .
 C127 C -0.2364(7) 0.2745(4) 0.2099(3) 0.0308(18) Uani 1 1 d . U . . .
 H127 H -0.3058 0.2759 0.2048 0.037 Uiso 1 1 calc R U . . .
 C166 C 0.4087(7) 0.0710(4) 0.3788(3) 0.0266(16) Uani 1 1 d . U . . .
 H166 H 0.4636 0.0523 0.3930 0.032 Uiso 1 1 calc R U . . .
 C165 C 0.3675(7) 0.0426(4) 0.3419(3) 0.0310(18) Uani 1 1 d . U . . .
 H165 H 0.3925 0.0041 0.3323 0.037 Uiso 1 1 calc R U . . .
 C24 C 0.1159(7) 0.9303(4) 0.3465(3) 0.0344(19) Uani 1 1 d . U . . .
 H24 H 0.0898 0.9685 0.3367 0.041 Uiso 1 1 calc R U . . .
 C95 C 0.4300(9) 0.1794(6) 0.1328(3) 0.045(3) Uani 1 1 d . U . . .
 H95 H 0.4816 0.1691 0.1138 0.054 Uiso 1 1 calc R U . . .
 C103 C 0.2217(9) 0.2934(6) 0.0037(3) 0.046(2) Uani 1 1 d . U . . .
 H103 H 0.2132 0.2648 -0.0191 0.055 Uiso 1 1 calc R U . . .
 C121 C -0.1888(7) 0.1402(4) 0.1238(3) 0.0325(18) Uani 1 1 d . U . . .
 H121 H -0.1864 0.0977 0.1311 0.039 Uiso 1 1 calc R U . . .
 C140 C 0.5916(6) 0.1907(5) 0.3068(3) 0.0322(18) Uani 1 1 d . U . . .
 H140 H 0.6344 0.1629 0.2927 0.039 Uiso 1 1 calc R U . . .
 C167 C 0.3711(6) 0.1245(4) 0.3943(3) 0.0215(15) Uani 1 1 d . U . . .
 H167 H 0.3989 0.1420 0.4196 0.026 Uiso 1 1 calc R U . . .
 C68 C 0.5949(7) 0.8319(4) 0.1377(3) 0.0315(18) Uani 1 1 d . U . . .
 H68 H 0.5883 0.8717 0.1499 0.038 Uiso 1 1 calc R U . . .
 C128 C -0.1932(7) 0.2252(5) 0.2317(3) 0.0335(19) Uani 1 1 d . U . . .
 H128 H -0.2330 0.1917 0.2408 0.040 Uiso 1 1 calc R U . . .
 C210 C 0.6931(9) 0.9863(5) 0.1290(4) 0.042(2) Uani 1 1 d . U . . .
 C123 C -0.0075(7) 0.1499(4) 0.1376(3) 0.0305(17) Uani 1 1 d . U . . .
 H123 H -0.0032 0.1076 0.1453 0.037 Uiso 1 1 calc R U . . .
 C102 C 0.2533(9) 0.3527(6) -0.0049(3) 0.045(2) Uani 1 1 d . U . . .
 H102 H 0.2672 0.3645 -0.0334 0.054 Uiso 1 1 calc R U . . .
 C115 C -0.0568(7) 0.3755(5) -0.0334(3) 0.0326(18) Uani 1 1 d . U . . .
 H115 H -0.0676 0.3829 -0.0630 0.039 Uiso 1 1 calc R U . . .
 C96 C 0.4305(9) 0.1554(5) 0.1752(4) 0.045(2) Uani 1 1 d . U . . .
 H96 H 0.4806 0.1273 0.1844 0.054 Uiso 1 1 calc R U . . .
 C212 C 0.8391(9) 0.9691(5) 0.0894(4) 0.045(2) Uani 1 1 d . U . . .
 H212 H 0.8703 0.9667 0.0624 0.054 Uiso 1 1 calc R U . . .
 C70 C 0.6947(7) 0.7549(4) 0.1036(3) 0.0311(18) Uani 1 1 d . U . . .
 H70 H 0.7570 0.7426 0.0928 0.037 Uiso 1 1 calc R U . . .
 C67 C 0.5110(7) 0.7922(4) 0.1361(3) 0.0264(16) Uani 1 1 d . U . . .
 C213 C 0.8952(11) 0.9597(6) 0.1257(4) 0.056(3) Uani 1 1 d . U . . .
 H213 H 0.9638 0.9506 0.1245 0.067 Uiso 1 1 calc R U . . .
 C141 C 0.5945(6) 0.1945(4) 0.3510(3) 0.0246(16) Uani 1 1 d . U . . .
 H141 H 0.6400 0.1702 0.3673 0.030 Uiso 1 1 calc R U . . .
 C104 C 0.2025(8) 0.2751(5) 0.0451(3) 0.036(2) Uani 1 1 d . U . . .
 H104 H 0.1816 0.2341 0.0508 0.043 Uiso 1 1 calc R U . . .
 C129 C -0.0937(8) 0.2247(5) 0.2400(3) 0.0338(19) Uani 1 1 d . U . . .
 H129 H -0.0649 0.1909 0.2550 0.041 Uiso 1 1 calc R U . . .
 C120 C -0.2753(7) 0.1643(4) 0.1126(3) 0.0342(19) Uani 1 1 d . U . . .
 H120 H -0.3335 0.1398 0.1132 0.041 Uiso 1 1 calc R U . . .
 C130 C -0.0337(7) 0.2733(4) 0.2268(3) 0.0255(16) Uani 1 1 d . U . . .
 H130 H 0.0351 0.2731 0.2336 0.031 Uiso 1 1 calc R U . . .
 C40 C -0.0941(9) 0.7998(6) 0.3128(4) 0.046(2) Uani 1 1 d . U . . .
 H40 H -0.1331 0.8312 0.2996 0.055 Uiso 1 1 calc R U . . .
 C192 C 0.4333(12) 0.0103(6) 0.2354(4) 0.058(3) Uani 1 1 d . U . . .
 H192 H 0.3799 0.0345 0.2246 0.069 Uiso 1 1 calc R U . . .
 C41 C -0.0183(9) 0.7717(5) 0.2904(4) 0.044(2) Uani 1 1 d . U . . .
 H41 H -0.0032 0.7854 0.2625 0.053 Uiso 1 1 calc R U . . .
 C215 C 0.7494(11) 0.9759(6) 0.1660(4) 0.054(3) Uani 1 1 d . U . . .
 H215 H 0.7186 0.9771 0.1930 0.065 Uiso 1 1 calc R U . . .
 C190 C 0.5096(12) -0.0869(6) 0.2485(4) 0.060(3) Uani 1 1 d . U . . .
 H190 H 0.5071 -0.1306 0.2459 0.072 Uiso 1 1 calc R U . . .
 C209 C 0.5855(11) 1.0004(6) 0.1321(5) 0.062(3) Uani 1 1 d . U . . .
 H20A H 0.5669 1.0013 0.1623 0.093 Uiso 1 1 calc R U . . .
 H20B H 0.5471 0.9684 0.1171 0.093 Uiso 1 1 calc R U . . .
 H20C H 0.5717 1.0406 0.1190 0.093 Uiso 1 1 calc R U . . .
 C194 C 0.5908(13) 0.0052(6) 0.2711(4) 0.063(3) Uani 1 1 d . U . . .
 H194 H 0.6448 0.0252 0.2851 0.076 Uiso 1 1 calc R U . . .
 C191 C 0.4304(12) -0.0518(7) 0.2325(4) 0.061(3) Uani 1 1 d . U . . .
 H191 H 0.3747 -0.0716 0.2196 0.073 Uiso 1 1 calc R U . . .
 C214 C 0.8475(12) 0.9640(7) 0.1638(5) 0.063(3) Uani 1 1 d . U . . .
 H214 H 0.8845 0.9584 0.1897 0.075 Uiso 1 1 calc R U . . .
 C193 C 0.5151(13) 0.0388(7) 0.2545(5) 0.068(3) Uani 1 1 d . U . . .
 H193 H 0.5179 0.0825 0.2559 0.081 Uiso 1 1 calc R U . . .
 C189 C 0.5896(13) -0.0605(7) 0.2675(5) 0.065(3) Uani 1 1 d . U . . .
 C188 C 0.6736(16) -0.0956(9) 0.2843(7) 0.096(6) Uani 1 1 d . U . . .
 H18A H 0.7227 -0.0671 0.2967 0.145 Uiso 1 1 calc R U . . .
 H18B H 0.7036 -0.1191 0.2612 0.145 Uiso 1 1 calc R U . . .
 H18C H 0.6510 -0.1240 0.3065 0.145 Uiso 1 1 calc R U . . .
 O1 O 0.4148(15) 0.3694(8) 0.1489(5) 0.122(5) Uani 1 1 d . U . . .
 H1 H 0.3903 0.4002 0.1610 0.184 Uiso 1 1 calc R U . . .
 C230 C 0.4664(18) 0.3324(9) 0.1798(7) 0.101(6) Uani 1 1 d . U . . .
 H23A H 0.4612 0.2888 0.1717 0.151 Uiso 1 1 calc R U . . .
 H23B H 0.4371 0.3384 0.2079 0.151 Uiso 1 1 calc R U . . .
 H23C H 0.5362 0.3445 0.1810 0.151 Uiso 1 1 calc R U . . .
 C3A C 0.2361(6) 0.3491(3) 0.2795(2) 0.0205(13) Uani 0.5 1 d D U P A 2
 N2 N 0.2221(5) 0.3463(3) 0.2435(2) 0.0172(12) Uani 0.5 1 d D U P A 2
 C2A C 0.2217(5) 0.4509(3) 0.1732(2) 0.0194(12) Uani 0.5 1 d D U P A 2
 N3 N 0.2371(5) 0.5033(3) 0.1750(2) 0.0199(13) Uani 0.5 1 d D U P A 2
 N4 N 0.2322(5) 0.6191(3) 0.2812(2) 0.0192(13) Uani 0.5 1 d D U P A 2
 C1A C 0.2373(5) 0.6148(3) 0.2445(2) 0.0174(12) Uani 0.5 1 d D U P A 2
 N1 N 0.2413(5) 0.4593(3) 0.3471(2) 0.0187(13) Uiso 0.5 1 d D U P A 2
 C4A C 0.2302(5) 0.5120(3) 0.3487(2) 0.0189(13) Uiso 0.5 1 d D U P A 2
 N4_2 N 0.2302(5) 0.5120(3) 0.3487(2) 0.0189(13) Uiso 0.5 1 d D U P A 1
 C3_2 C 0.2221(5) 0.3463(3) 0.2435(2) 0.0172(12) Uani 0.5 1 d D U P A 1
 C1_2 C 0.2322(5) 0.6191(3) 0.2812(2) 0.0192(13) Uani 0.5 1 d D U P A 1
 C4_2 C 0.2413(5) 0.4593(3) 0.3471(2) 0.0187(13) Uiso 0.5 1 d D U P A 1
 N1_2 N 0.2373(5) 0.6148(3) 0.2445(2) 0.0174(12) Uani 0.5 1 d D U P A 1
 N2_2 N 0.2217(5) 0.4509(3) 0.1732(2) 0.0194(12) Uani 0.5 1 d D U P A 1
 N3_2 N 0.2361(6) 0.3491(3) 0.2795(2) 0.0205(13) Uani 0.5 1 d D U P A 1
 C2_2 C 0.2371(5) 0.5033(3) 0.1750(2) 0.0199(13) Uani 0.5 1 d D U P A 1
 C1_11 C 0.6366(11) 0.3801(7) 0.0579(4) 0.055(4) Uani 0.630(14) 1 d D U P B 1
 C2_11 C 0.5453(12) 0.3503(8) 0.0559(5) 0.057(4) Uani 0.630(14) 1 d D U P B 1
 H2_11 H 0.5072 0.3453 0.0809 0.068 Uiso 0.630(14) 1 calc R U P B 1
 C3_11 C 0.5109(13) 0.3282(7) 0.0168(6) 0.063(4) Uani 0.630(14) 1 d D U P B 1
 H3_11 H 0.4489 0.3077 0.0152 0.076 Uiso 0.630(14) 1 calc R U P B 1
 C4_11 C 0.5649(16) 0.3355(10) -0.0195(6) 0.074(5) Uani 0.630(14) 1 d D U P B 1
 H4_11 H 0.5395 0.3206 -0.0460 0.089 Uiso 0.630(14) 1 calc R U P B 1
 C5_11 C 0.6558(15) 0.3643(10) -0.0178(5) 0.077(5) Uani 0.630(14) 1 d D U P B 1
 H5_11 H 0.6939 0.3690 -0.0429 0.093 Uiso 0.630(14) 1 calc R U P B 1
 C6_11 C 0.6901(14) 0.3861(10) 0.0211(5) 0.069(5) Uani 0.630(14) 1 d D U P B 1
 H6_11 H 0.7527 0.4060 0.0226 0.083 Uiso 0.630(14) 1 calc R U P B 1
 C7_11 C 0.6764(16) 0.4070(10) 0.0991(5) 0.059(5) Uani 0.630(14) 1 d D U P B 1
 H7A_11 H 0.6298 0.3988 0.1221 0.089 Uiso 0.630(14) 1 calc R U P B 1
 H7B_11 H 0.6848 0.4517 0.0959 0.089 Uiso 0.630(14) 1 calc R U P B 1
 H7C_11 H 0.7404 0.3881 0.1063 0.089 Uiso 0.630(14) 1 calc R U P B 1
 C1_12 C 0.5800(19) 0.3582(11) 0.0165(7) 0.065(5) Uani 0.370(14) 1 d D U P B 2
 C2_12 C 0.5179(19) 0.3378(12) 0.0482(8) 0.057(5) Uani 0.370(14) 1 d D U P B 2
 H2_12 H 0.4599 0.3154 0.0405 0.068 Uiso 0.370(14) 1 calc R U P B 2
 C3_12 C 0.5389(18) 0.3497(11) 0.0910(7) 0.054(5) Uani 0.370(14) 1 d D U P B 2
 H3_12 H 0.4950 0.3359 0.1123 0.065 Uiso 0.370(14) 1 calc R U P B 2
 C4_12 C 0.624(2) 0.3815(12) 0.1024(7) 0.054(5) Uani 0.370(14) 1 d D U P B 2
 H4_12 H 0.6389 0.3894 0.1317 0.065 Uiso 0.370(14) 1 calc R U P B 2
 C5_12 C 0.6864(18) 0.4019(12) 0.0708(8) 0.057(5) Uani 0.370(14) 1 d D U P B 2
 H5_12 H 0.7445 0.4242 0.0784 0.069 Uiso 0.370(14) 1 calc R U P B 2
 C6_12 C 0.665(2) 0.3899(14) 0.0284(8) 0.062(5) Uani 0.370(14) 1 d D U P B 2
 H6_12 H 0.7091 0.4037 0.0071 0.075 Uiso 0.370(14) 1 calc R U P B 2
 C7_12 C 0.555(3) 0.350(2) -0.0302(8) 0.083(9) Uani 0.370(14) 1 d D U P B 2
 H7A_12 H 0.4926 0.3266 -0.0331 0.124 Uiso 0.370(14) 1 calc R U P B 2
 H7B_12 H 0.6078 0.3272 -0.0442 0.124 Uiso 0.370(14) 1 calc R U P B 2
 H7C_12 H 0.5466 0.3904 -0.0437 0.124 Uiso 0.370(14) 1 calc R U P B 2
 C1_13 C 0.2345(13) -0.0233(7) 0.1383(5) 0.092(5) Uani 0.786(18) 1 d D U P C 3
 C2_13 C 0.2215(15) 0.0337(7) 0.1575(6) 0.094(5) Uani 0.786(18) 1 d D U P C 3
 H2_13 H 0.2499 0.0695 0.1452 0.113 Uiso 0.786(18) 1 calc R U P C 3
 C3_13 C 0.1676(17) 0.0389(8) 0.1947(6) 0.096(5) Uani 0.786(18) 1 d D U P C 3
 H3_13 H 0.1598 0.0782 0.2077 0.115 Uiso 0.786(18) 1 calc R U P C 3
 C4_13 C 0.1253(17) -0.0121(9) 0.2130(6) 0.106(5) Uani 0.786(18) 1 d D U P C 3
 H4_13 H 0.0886 -0.0082 0.2385 0.127 Uiso 0.786(18) 1 calc R U P C 3
 C5_13 C 0.1367(16) -0.0697(8) 0.1938(7) 0.102(5) Uani 0.786(18) 1 d D U P C 3
 H5_13 H 0.1079 -0.1054 0.2060 0.122 Uiso 0.786(18) 1 calc R U P C 3
 C6_13 C 0.1908(14) -0.0745(7) 0.1564(6) 0.090(5) Uani 0.786(18) 1 d D U P C 3
 H6_13 H 0.1979 -0.1136 0.1431 0.108 Uiso 0.786(18) 1 calc R U P C 3
 C7_13 C 0.302(2) -0.0289(14) 0.1006(9) 0.157(12) Uani 0.786(18) 1 d D U P C 3
 H7A_13 H 0.3208 0.0131 0.0926 0.236 Uiso 0.786(18) 1 d R U P C 3
 H7B_13 H 0.2705 -0.0495 0.0760 0.236 Uiso 0.786(18) 1 d R U P C 3
 H7C_13 H 0.3608 -0.0520 0.1097 0.236 Uiso 0.786(18) 1 d R U P C 3
 C3_14 C 0.100(5) 0.006(2) 0.221(2) 0.099(7) Uani 0.214(18) 1 d D U P C 4
 H3_14 H 0.0671 0.0348 0.2385 0.118 Uiso 0.214(18) 1 calc R U P C 4
 C2_14 C 0.088(4) -0.057(2) 0.2266(18) 0.098(8) Uani 0.214(18) 1 d D U P C 4
 H2_14 H 0.0455 -0.0709 0.2483 0.118 Uiso 0.214(18) 1 calc R U P C 4
 C1_14 C 0.137(4) -0.0993(18) 0.2015(19) 0.104(7) Uani 0.214(18) 1 d D U P C 4
 C6_14 C 0.196(5) -0.077(2) 0.169(2) 0.100(7) Uani 0.214(18) 1 d D U P C 4
 H6_14 H 0.2290 -0.1059 0.1511 0.120 Uiso 0.214(18) 1 calc R U P C 4
 C5_14 C 0.207(5) -0.015(3) 0.162(2) 0.098(6) Uani 0.214(18) 1 d D U P C 4
 H5_14 H 0.2474 -0.0004 0.1397 0.117 Uiso 0.214(18) 1 calc R U P C 4
 C4_14 C 0.160(6) 0.027(2) 0.188(2) 0.098(7) Uani 0.214(18) 1 d D U P C 4
 H4_14 H 0.1694 0.0702 0.1842 0.118 Uiso 0.214(18) 1 calc R U P C 4
 C7_14 C 0.131(7) -0.1674(19) 0.211(3) 0.14(2) Uani 0.214(18) 1 d D U P C 4
 H7A_14 H 0.0861 -0.1741 0.2349 0.203 Uiso 0.214(18) 1 calc R U P C 4
 H7B_14 H 0.1967 -0.1831 0.2186 0.203 Uiso 0.214(18) 1 calc R U P C 4
 H7C_14 H 0.1052 -0.1892 0.1857 0.203 Uiso 0.214(18) 1 calc R U P C 4
 C1_15 C 0.4075(8) -0.0499(5) 0.4463(3) 0.063(3) Uani 1 1 d D U . . .
 C2_15 C 0.4998(9) -0.0437(5) 0.4643(3) 0.059(3) Uani 1 1 d D U . . .
 H2_15 H 0.5059 -0.0244 0.4915 0.071 Uiso 1 1 calc R U . . .
 C3_15 C 0.5845(9) -0.0641(5) 0.4447(4) 0.067(3) Uani 1 1 d D U . . .
 H3_15 H 0.6477 -0.0575 0.4577 0.080 Uiso 1 1 calc R U . . .
 C4_15 C 0.5758(11) -0.0943(6) 0.4059(4) 0.086(4) Uani 1 1 d D U . . .
 H4_15 H 0.6331 -0.1087 0.3919 0.103 Uiso 1 1 calc R U . . .
 C5_15 C 0.4833(11) -0.1033(6) 0.3878(4) 0.074(4) Uani 1 1 d D U . . .
 H5_15 H 0.4768 -0.1253 0.3616 0.089 Uiso 1 1 calc R U . . .
 C6_15 C 0.4001(10) -0.0806(6) 0.4072(4) 0.075(4) Uani 1 1 d D U . . .
 H6_15 H 0.3371 -0.0860 0.3938 0.089 Uiso 1 1 calc R U . . .
 C7_15 C 0.3158(12) -0.0248(8) 0.4666(6) 0.100(5) Uani 1 1 d D U . . .
 H7A_15 H 0.2580 -0.0345 0.4484 0.150 Uiso 1 1 calc R U . . .
 H7B_15 H 0.3217 0.0200 0.4697 0.150 Uiso 1 1 calc R U . . .
 H7C_15 H 0.3078 -0.0437 0.4948 0.150 Uiso 1 1 calc R U . . .
 C1_16 C -0.0536(7) 1.0483(4) 0.4159(3) 0.046(2) Uani 1 1 d D U . . .
 C2_16 C -0.1508(8) 1.0280(6) 0.4121(4) 0.058(3) Uani 1 1 d D U . . .
 H2_16 H -0.1762 1.0015 0.4335 0.069 Uiso 1 1 calc R U . . .
 C3_16 C -0.2121(9) 1.0451(7) 0.3780(4) 0.073(4) Uani 1 1 d D U . . .
 H3_16 H -0.2782 1.0303 0.3762 0.088 Uiso 1 1 calc R U . . .
 C4_16 C -0.1761(10) 1.0838(6) 0.3467(4) 0.073(4) Uani 1 1 d D U . . .
 H4_16 H -0.2166 1.0959 0.3230 0.088 Uiso 1 1 calc R U . . .
 C5_16 C -0.0794(9) 1.1046(6) 0.3508(4) 0.069(3) Uani 1 1 d D U . . .
 H5_16 H -0.0546 1.1319 0.3298 0.082 Uiso 1 1 calc R U . . .
 C6_16 C -0.0173(9) 1.0868(5) 0.3847(3) 0.056(3) Uani 1 1 d D U . . .
 H6_16 H 0.0492 1.1010 0.3862 0.067 Uiso 1 1 calc R U . . .
 C7_16 C 0.0101(10) 1.0291(6) 0.4535(4) 0.060(3) Uani 1 1 d D U . . .
 H7A_16 H -0.0279 1.0020 0.4722 0.090 Uiso 1 1 calc R U . . .
 H7B_16 H 0.0311 1.0659 0.4696 0.090 Uiso 1 1 calc R U . . .
 H7C_16 H 0.0684 1.0071 0.4434 0.090 Uiso 1 1 calc R U . . .
 C1_17 C -0.1710(12) 0.6011(7) 0.0119(5) 0.102(5) Uani 1 1 d D U . . .
 C2_17 C -0.0904(11) 0.6308(6) 0.0321(5) 0.085(4) Uani 1 1 d D U . . .
 H2_17 H -0.0393 0.6490 0.0159 0.102 Uiso 1 1 calc R U . . .
 C3_17 C -0.0877(11) 0.6326(6) 0.0764(5) 0.079(4) Uani 1 1 d D U . . .
 H3_17 H -0.0345 0.6532 0.0905 0.094 Uiso 1 1 calc R U . . .
 C4_17 C -0.1595(12) 0.6056(7) 0.1004(5) 0.098(5) Uani 1 1 d D U . . .
 H4_17 H -0.1557 0.6076 0.1308 0.118 Uiso 1 1 calc R U . . .
 C5_17 C -0.2369(12) 0.5756(7) 0.0807(6) 0.102(5) Uani 1 1 d D U . . .
 H5_17 H -0.2858 0.5552 0.0970 0.122 Uiso 1 1 calc R U . . .
 C6_17 C -0.2421(10) 0.5757(6) 0.0367(5) 0.089(4) Uani 1 1 d D U . . .
 H6_17 H -0.2978 0.5571 0.0230 0.107 Uiso 1 1 calc R U . . .
 C7_17 C -0.180(2) 0.5993(10) -0.0359(5) 0.153(9) Uani 1 1 d D U . . .
 H7A_17 H -0.1223 0.6197 -0.0483 0.229 Uiso 1 1 calc R U . . .
 H7B_17 H -0.2403 0.6207 -0.0451 0.229 Uiso 1 1 calc R U . . .
 H7C_17 H -0.1824 0.5563 -0.0455 0.229 Uiso 1 1 calc R U . . .

loop_
  _atom_site_aniso_label
  _atom_site_aniso_U_11
  _atom_site_aniso_U_22
  _atom_site_aniso_U_33
  _atom_site_aniso_U_23
  _atom_site_aniso_U_13
  _atom_site_aniso_U_12
 Cu2 0.0132(4) 0.0140(4) 0.0129(4) -0.0010(3) -0.0001(3) -0.0020(3)
 Cu1 0.0135(4) 0.0148(4) 0.0134(4) 0.0003(3) 0.0002(3) -0.0024(3)
 Cu3 0.0196(4) 0.0185(4) 0.0126(4) 0.0010(3) -0.0002(3) 0.0047(3)
 Cu4 0.0180(4) 0.0211(4) 0.0134(4) 0.0017(3) 0.0012(3) 0.0043(4)
 P6 0.0174(8) 0.0124(8) 0.0114(7) 0.0032(6) 0.0006(6) -0.0015(6)
 P1 0.0087(7) 0.0148(8) 0.0134(8) 0.0005(6) 0.0000(6) -0.0022(6)
 P2 0.0112(8) 0.0130(8) 0.0116(7) 0.0003(6) 0.0006(6) -0.0023(6)
 P4 0.0118(8) 0.0152(8) 0.0116(7) -0.0012(6) 0.0012(6) -0.0020(6)
 P3 0.0099(7) 0.0154(8) 0.0133(8) -0.0007(6) -0.0008(6) -0.0020(6)
 P7 0.0136(8) 0.0136(8) 0.0124(7) -0.0014(6) -0.0005(6) 0.0012(6)
 P5 0.0245(10) 0.0184(9) 0.0117(8) 0.0018(7) 0.0007(7) 0.0067(7)
 P8 0.0228(9) 0.0211(9) 0.0141(8) -0.0006(7) 0.0026(7) 0.0053(7)
 C29 0.009(3) 0.018(3) 0.017(3) -0.001(2) 0.001(2) -0.003(2)
 C37 0.017(3) 0.016(3) 0.017(3) -0.001(2) -0.005(2) 0.000(2)
 C55 0.011(3) 0.018(3) 0.017(3) 0.005(2) -0.001(2) -0.005(2)
 C56 0.007(3) 0.027(4) 0.022(3) 0.011(3) 0.002(2) 0.001(2)
 C150 0.017(3) 0.018(3) 0.014(3) 0.000(2) 0.000(2) -0.001(3)
 C80 0.024(4) 0.012(3) 0.019(3) 0.002(2) -0.001(3) 0.003(3)
 C145 0.019(3) 0.015(3) 0.026(3) -0.004(3) -0.002(3) 0.000(2)
 C48 0.011(3) 0.016(3) 0.022(3) -0.003(3) 0.002(2) -0.003(2)
 C135 0.026(4) 0.028(4) 0.023(4) -0.013(3) 0.003(3) -0.001(3)
 C144 0.011(3) 0.020(3) 0.021(3) -0.005(3) 0.004(2) -0.003(2)
 C134 0.028(4) 0.024(4) 0.027(4) -0.013(3) 0.002(3) 0.001(3)
 C143 0.011(3) 0.014(3) 0.015(3) 0.002(2) -0.003(2) -0.003(2)
 C47 0.009(3) 0.023(3) 0.028(4) -0.003(3) -0.002(3) -0.003(3)
 C36 0.010(3) 0.014(3) 0.014(3) -0.003(2) -0.002(2) 0.001(2)
 C178 0.022(4) 0.036(4) 0.016(3) -0.007(3) 0.001(3) 0.001(3)
 C136 0.014(3) 0.023(3) 0.016(3) -0.007(3) 0.001(2) 0.001(3)
 C159 0.007(3) 0.015(3) 0.014(3) 0.003(2) 0.002(2) -0.001(2)
 C45 0.014(3) 0.013(3) 0.035(4) 0.003(3) 0.000(3) -0.003(2)
 C157 0.019(3) 0.036(4) 0.018(3) 0.009(3) 0.002(3) 0.001(3)
 C146 0.021(4) 0.015(3) 0.025(3) 0.000(3) -0.003(3) -0.006(3)
 C158 0.010(3) 0.013(3) 0.015(3) 0.002(2) 0.001(2) 0.001(2)
 C57 0.029(4) 0.036(4) 0.030(4) 0.020(4) 0.002(3) 0.001(3)
 C131 0.013(3) 0.019(3) 0.014(3) -0.003(2) 0.003(2) -0.003(2)
 C153 0.014(3) 0.017(3) 0.018(3) 0.004(2) 0.005(2) 0.002(2)
 C133 0.019(3) 0.031(4) 0.026(4) -0.009(3) -0.002(3) 0.008(3)
 C43 0.005(2) 0.015(3) 0.018(3) -0.004(2) -0.001(2) -0.003(2)
 C171 0.023(3) 0.033(4) 0.018(3) -0.002(3) 0.003(3) 0.009(3)
 C231 0.008(3) 0.027(3) 0.012(3) 0.002(2) 0.001(2) 0.000(2)
 C12 0.018(3) 0.020(3) 0.015(3) 0.002(2) -0.002(2) -0.005(3)
 C169 0.015(3) 0.021(3) 0.011(3) 0.000(2) 0.003(2) 0.001(2)
 C46 0.016(3) 0.020(3) 0.029(4) 0.001(3) 0.005(3) -0.009(3)
 C11 0.016(3) 0.013(3) 0.014(3) 0.002(2) 0.001(2) 0.000(2)
 C152 0.010(3) 0.026(3) 0.013(3) 0.006(2) 0.001(2) 0.004(2)
 C58 0.027(4) 0.049(5) 0.040(5) 0.033(4) 0.006(3) 0.014(4)
 C17 0.014(3) 0.014(3) 0.012(3) 0.002(2) 0.000(2) -0.003(2)
 C172 0.016(3) 0.050(5) 0.015(3) -0.001(3) -0.001(3) 0.003(3)
 C99 0.027(4) 0.036(4) 0.011(3) 0.001(3) 0.004(3) 0.006(3)
 C28 0.013(3) 0.011(3) 0.013(3) -0.003(2) -0.001(2) -0.001(2)
 C137 0.009(3) 0.018(3) 0.021(3) 0.000(2) 0.002(2) -0.005(2)
 C30 0.016(3) 0.021(3) 0.014(3) -0.001(2) 0.000(2) 0.000(3)
 C91 0.045(5) 0.030(4) 0.022(4) -0.002(3) -0.005(3) -0.001(4)
 C156 0.024(4) 0.037(4) 0.021(3) 0.015(3) 0.005(3) 0.000(3)
 C148 0.013(3) 0.016(3) 0.017(3) 0.001(2) -0.003(2) -0.002(2)
 C19 0.027(4) 0.023(3) 0.018(3) 0.007(3) 0.000(3) -0.006(3)
 C149 0.009(3) 0.014(3) 0.015(3) 0.001(2) 0.001(2) 0.004(2)
 C20 0.028(4) 0.015(3) 0.021(3) 0.002(2) -0.001(3) -0.003(3)
 C147 0.018(3) 0.021(3) 0.023(4) 0.000(3) -0.001(3) -0.002(3)
 C138 0.020(4) 0.040(4) 0.020(3) -0.007(3) 0.001(3) 0.002(3)
 C87 0.022(3) 0.026(3) 0.012(3) 0.000(2) 0.001(2) 0.005(3)
 C176 0.021(3) 0.023(4) 0.019(3) -0.004(3) 0.008(2) -0.002(3)
 C16 0.006(3) 0.019(3) 0.022(3) 0.004(2) 0.002(2) -0.001(2)
 C151 0.021(3) 0.024(3) 0.016(3) 0.002(3) -0.003(3) -0.002(3)
 C31 0.016(3) 0.018(3) 0.016(3) -0.002(2) 0.000(2) 0.001(2)
 C81 0.031(4) 0.023(3) 0.018(3) 0.001(3) -0.002(3) 0.004(3)
 C160 0.014(3) 0.015(3) 0.015(3) 0.001(2) -0.001(2) -0.004(2)
 C60 0.015(3) 0.030(4) 0.022(3) 0.010(3) 0.003(3) 0.002(3)
 C170 0.022(3) 0.020(3) 0.016(3) 0.002(3) 0.002(2) 0.002(3)
 C27 0.011(3) 0.011(3) 0.015(3) -0.003(2) 0.000(2) 0.000(2)
 C15 0.025(4) 0.018(3) 0.018(3) 0.008(3) 0.004(3) 0.003(3)
 C8 0.013(3) 0.057(5) 0.018(3) 0.007(3) 0.003(3) 0.005(3)
 C14 0.019(3) 0.036(4) 0.019(3) 0.004(3) 0.001(3) 0.002(3)
 C85 0.027(4) 0.029(4) 0.031(4) 0.006(3) 0.006(3) 0.004(3)
 C175 0.010(3) 0.019(3) 0.014(3) 0.000(2) -0.002(2) 0.001(2)
 C177 0.022(4) 0.032(4) 0.022(3) -0.009(3) -0.001(3) -0.005(3)
 C78 0.033(4) 0.023(3) 0.015(3) 0.000(2) 0.000(3) 0.005(3)
 C44 0.013(3) 0.017(3) 0.028(4) 0.000(3) -0.004(3) -0.005(2)
 C49 0.023(3) 0.017(3) 0.012(3) 0.006(2) -0.003(2) -0.003(2)
 C18 0.021(3) 0.020(3) 0.013(3) 0.001(2) 0.003(2) -0.003(3)
 C50 0.037(4) 0.017(3) 0.015(3) 0.001(3) -0.001(3) -0.003(3)
 C163 0.021(3) 0.019(3) 0.024(3) -0.002(3) 0.004(3) -0.001(3)
 C82 0.027(4) 0.036(4) 0.024(4) 0.010(3) 0.000(3) 0.000(3)
 C6 0.011(3) 0.029(4) 0.019(3) 0.002(3) 0.000(2) 0.002(3)
 C35 0.016(3) 0.017(3) 0.021(3) -0.002(2) -0.001(2) -0.003(3)
 C174 0.015(3) 0.028(4) 0.020(3) 0.002(3) -0.002(3) -0.003(3)
 C13 0.024(4) 0.032(4) 0.017(3) -0.001(3) -0.005(3) -0.003(3)
 C161 0.018(3) 0.019(3) 0.017(3) -0.002(2) -0.006(3) 0.001(3)
 C88 0.041(5) 0.023(4) 0.017(3) 0.003(3) -0.002(3) 0.004(3)
 C61 0.016(3) 0.011(3) 0.014(3) 0.001(2) 0.002(2) 0.003(2)
 C9 0.008(3) 0.051(5) 0.023(4) 0.004(3) 0.001(3) -0.007(3)
 C22 0.024(4) 0.015(3) 0.027(4) -0.001(3) 0.002(3) -0.001(3)
 C26 0.015(3) 0.013(3) 0.014(3) -0.002(2) -0.001(2) -0.006(2)
 C54 0.022(3) 0.026(4) 0.023(4) 0.003(3) 0.000(3) -0.006(3)
 C94 0.042(5) 0.041(5) 0.024(4) -0.002(3) 0.009(3) 0.015(4)
 C100 0.026(4) 0.037(4) 0.022(3) 0.004(3) 0.003(3) 0.008(3)
 C21 0.017(3) 0.015(3) 0.019(3) 0.000(2) -0.004(2) -0.005(2)
 C105 0.025(3) 0.017(3) 0.014(3) -0.004(2) 0.004(2) 0.005(2)
 C132 0.016(3) 0.026(4) 0.022(3) -0.008(3) 0.002(3) 0.001(3)
 C79 0.032(4) 0.017(3) 0.021(3) -0.001(3) -0.003(3) 0.002(3)
 C109 0.022(4) 0.014(3) 0.022(3) -0.001(2) -0.004(3) -0.001(3)
 C92 0.029(4) 0.026(4) 0.020(3) 0.002(3) -0.001(3) 0.008(3)
 C107 0.015(3) 0.017(3) 0.015(3) -0.001(2) 0.000(2) -0.004(2)
 C64 0.021(3) 0.016(3) 0.016(3) 0.006(2) -0.004(2) -0.002(2)
 C65 0.032(4) 0.020(3) 0.030(4) -0.001(3) 0.001(3) 0.003(3)
 C108 0.011(3) 0.017(3) 0.013(3) 0.000(2) 0.001(2) 0.000(2)
 C34 0.019(3) 0.024(4) 0.027(3) -0.004(3) -0.007(3) -0.006(3)
 C111 0.023(4) 0.018(3) 0.015(3) 0.000(2) 0.000(2) 0.000(3)
 C25 0.027(4) 0.021(4) 0.041(4) 0.010(3) -0.003(3) -0.001(3)
 C164 0.036(4) 0.023(4) 0.028(4) -0.006(3) -0.004(3) 0.001(3)
 C118 0.034(4) 0.021(3) 0.019(3) -0.007(3) -0.003(3) -0.007(3)
 C63 0.026(3) 0.015(3) 0.015(3) 0.011(2) 0.001(2) -0.002(2)
 C7 0.021(3) 0.047(5) 0.021(3) 0.003(3) 0.004(3) 0.011(3)
 C93 0.028(4) 0.022(4) 0.025(3) -0.004(3) 0.001(3) 0.005(3)
 C90 0.053(5) 0.033(4) 0.018(3) -0.002(3) -0.005(3) 0.003(4)
 C59 0.023(4) 0.040(5) 0.034(4) 0.019(4) 0.006(3) 0.012(3)
 C179 0.015(3) 0.032(4) 0.018(3) -0.001(3) 0.002(3) -0.003(3)
 C180 0.017(3) 0.025(3) 0.016(3) 0.000(3) 0.002(2) -0.003(3)
 C142 0.013(3) 0.018(3) 0.025(3) 0.001(3) 0.004(3) -0.001(2)
 C86 0.024(4) 0.028(4) 0.023(4) 0.008(3) 0.004(3) 0.005(3)
 C62 0.015(3) 0.014(3) 0.019(3) 0.005(2) 0.002(2) -0.001(2)
 C112 0.025(4) 0.019(3) 0.012(3) -0.002(2) -0.002(2) -0.001(3)
 C139 0.034(4) 0.042(5) 0.028(4) -0.014(3) 0.004(3) 0.007(4)
 C73 0.018(3) 0.024(3) 0.016(3) 0.002(2) 0.001(2) 0.002(3)
 C32 0.025(4) 0.030(4) 0.015(3) -0.004(3) 0.000(3) -0.006(3)
 C117 0.036(4) 0.018(3) 0.015(3) -0.007(2) 0.003(3) -0.004(3)
 C72 0.023(3) 0.019(3) 0.019(3) 0.007(3) -0.003(3) -0.001(2)
 C114 0.049(5) 0.037(4) 0.014(3) -0.007(3) -0.003(3) -0.002(4)
 C155 0.018(3) 0.029(4) 0.028(4) 0.014(3) 0.004(3) -0.004(3)
 C89 0.060(6) 0.038(4) 0.011(3) 0.002(3) -0.003(3) 0.002(4)
 C23 0.029(4) 0.018(4) 0.043(5) 0.002(3) 0.000(3) 0.005(3)
 C154 0.011(3) 0.025(3) 0.025(3) 0.008(3) 0.001(2) -0.003(3)
 C53 0.022(4) 0.036(4) 0.027(4) 0.007(3) -0.002(3) -0.009(3)
 C125 0.022(3) 0.018(3) 0.014(3) -0.004(2) 0.003(2) -0.003(2)
 C74 0.035(4) 0.023(4) 0.015(3) 0.005(3) 0.007(3) 0.005(3)
 C116 0.033(4) 0.028(4) 0.017(3) 0.004(3) 0.000(3) 0.004(3)
 C110 0.027(4) 0.014(3) 0.021(3) 0.001(2) 0.002(3) -0.002(3)
 C162 0.030(4) 0.023(4) 0.022(3) -0.006(3) -0.002(3) 0.004(3)
 C66 0.028(4) 0.015(3) 0.037(4) 0.003(3) -0.002(3) 0.002(3)
 C97 0.038(5) 0.035(5) 0.033(4) 0.001(3) -0.001(4) 0.010(4)
 C106 0.026(3) 0.018(3) 0.010(3) -0.003(2) 0.006(2) -0.002(2)
 C211 0.052(5) 0.025(4) 0.041(4) -0.001(4) 0.005(4) -0.007(4)
 C168 0.015(3) 0.014(3) 0.020(3) 0.000(2) 0.004(2) -0.003(2)
 C124 0.033(4) 0.020(3) 0.029(4) 0.004(3) 0.004(3) 0.007(3)
 C39 0.026(4) 0.023(4) 0.042(4) -0.004(3) -0.006(3) 0.009(3)
 C77 0.066(7) 0.028(4) 0.016(3) -0.005(3) 0.002(3) 0.013(4)
 C83 0.019(4) 0.041(5) 0.038(5) 0.013(4) 0.007(3) 0.001(3)
 C75 0.061(6) 0.034(4) 0.014(3) 0.005(3) 0.009(3) 0.011(4)
 C84 0.027(4) 0.041(5) 0.040(5) 0.008(4) 0.005(4) 0.012(4)
 C38 0.019(3) 0.020(3) 0.027(4) -0.004(3) -0.002(3) 0.001(3)
 C113 0.038(5) 0.021(4) 0.015(3) -0.004(3) -0.001(3) 0.002(3)
 C101 0.038(5) 0.050(5) 0.026(4) 0.011(3) 0.007(3) 0.018(4)
 C52 0.034(4) 0.029(4) 0.025(4) 0.001(3) -0.007(3) -0.013(3)
 C76 0.074(7) 0.040(5) 0.013(3) 0.001(3) 0.006(4) 0.012(4)
 C51 0.037(4) 0.026(4) 0.019(4) -0.004(3) -0.001(3) -0.007(3)
 C71 0.030(4) 0.023(4) 0.024(4) 0.008(3) 0.004(3) -0.006(3)
 C33 0.028(4) 0.032(4) 0.019(3) -0.008(3) -0.003(3) -0.007(3)
 C69 0.039(4) 0.030(4) 0.034(4) 0.013(3) 0.002(3) -0.011(3)
 C98 0.032(4) 0.021(4) 0.026(4) -0.001(3) -0.002(3) 0.005(3)
 C42 0.044(5) 0.041(5) 0.021(4) 0.007(3) 0.002(3) 0.013(4)
 C126 0.025(3) 0.026(4) 0.022(4) -0.003(3) 0.003(3) -0.005(3)
 C119 0.029(4) 0.032(4) 0.029(4) -0.006(3) 0.003(3) -0.006(3)
 C173 0.015(3) 0.045(5) 0.020(3) 0.001(3) 0.002(3) -0.008(3)
 C10 0.012(3) 0.038(4) 0.019(3) -0.001(3) -0.001(3) -0.007(3)
 C122 0.033(4) 0.019(3) 0.026(4) -0.003(3) 0.008(3) 0.000(3)
 C127 0.028(4) 0.035(4) 0.030(4) -0.005(3) 0.006(3) -0.010(3)
 C166 0.029(4) 0.017(3) 0.034(4) 0.002(3) -0.002(3) 0.003(3)
 C165 0.038(4) 0.019(4) 0.036(4) -0.005(3) 0.000(3) 0.006(3)
 C24 0.035(4) 0.027(4) 0.041(5) 0.010(3) -0.001(4) 0.007(3)
 C95 0.044(5) 0.056(6) 0.036(5) -0.002(4) 0.011(4) 0.032(5)
 C103 0.060(7) 0.060(6) 0.018(4) -0.004(4) 0.010(4) -0.006(5)
 C121 0.037(4) 0.026(4) 0.035(4) -0.002(3) 0.004(3) -0.010(3)
 C140 0.018(4) 0.039(5) 0.040(4) -0.009(3) 0.010(3) 0.001(3)
 C167 0.022(3) 0.017(3) 0.026(4) 0.001(3) 0.002(3) -0.002(3)
 C68 0.041(4) 0.017(4) 0.036(4) 0.003(3) -0.001(3) -0.008(3)
 C128 0.035(4) 0.034(4) 0.033(4) 0.003(3) 0.016(3) -0.012(3)
 C210 0.057(5) 0.020(4) 0.049(5) 0.000(4) 0.011(4) -0.008(4)
 C123 0.040(4) 0.020(4) 0.032(4) -0.002(3) 0.008(3) -0.002(3)
 C102 0.058(6) 0.058(5) 0.019(4) 0.009(3) 0.008(4) 0.006(4)
 C115 0.041(5) 0.042(4) 0.014(3) -0.001(3) -0.005(3) 0.005(4)
 C96 0.049(5) 0.040(5) 0.045(5) 0.000(4) 0.002(4) 0.022(5)
 C212 0.054(5) 0.032(5) 0.049(5) -0.001(4) 0.010(4) -0.006(4)
 C70 0.035(4) 0.032(4) 0.027(4) 0.012(3) 0.004(3) -0.005(3)
 C67 0.032(4) 0.020(3) 0.027(4) 0.007(3) -0.005(3) -0.001(3)
 C213 0.069(7) 0.039(6) 0.060(6) 0.000(5) -0.001(5) -0.001(5)
 C141 0.017(3) 0.023(4) 0.034(4) -0.002(3) 0.006(3) 0.002(3)
 C104 0.050(6) 0.041(5) 0.017(3) -0.004(3) 0.003(3) -0.001(4)
 C129 0.038(4) 0.030(4) 0.034(4) 0.008(3) 0.013(3) -0.003(3)
 C120 0.029(4) 0.031(4) 0.042(5) -0.005(3) 0.005(3) -0.014(3)
 C130 0.034(4) 0.024(4) 0.019(3) 0.003(3) 0.006(3) -0.002(3)
 C40 0.044(5) 0.048(6) 0.046(5) 0.005(4) -0.013(4) 0.023(4)
 C192 0.081(8) 0.051(6) 0.041(6) -0.005(5) -0.004(5) 0.010(5)
 C41 0.054(6) 0.042(5) 0.038(5) 0.012(4) -0.002(4) 0.017(4)
 C215 0.077(6) 0.047(6) 0.039(5) 0.002(4) 0.007(4) -0.005(5)
 C190 0.083(7) 0.042(6) 0.055(7) 0.006(5) 0.005(5) 0.003(5)
 C209 0.061(7) 0.049(7) 0.076(9) 0.010(6) 0.019(6) -0.003(5)
 C194 0.091(8) 0.046(6) 0.053(7) 0.001(5) 0.003(6) 0.001(5)
 C191 0.082(8) 0.054(6) 0.048(6) -0.005(5) 0.003(6) 0.005(5)
 C214 0.073(7) 0.059(7) 0.056(6) 0.005(5) -0.005(5) 0.000(6)
 C193 0.097(8) 0.053(6) 0.053(7) -0.002(5) -0.008(6) 0.003(6)
 C189 0.086(8) 0.055(6) 0.053(7) 0.006(5) 0.004(6) 0.009(5)
 C188 0.115(11) 0.075(10) 0.099(13) 0.014(9) -0.014(10) 0.029(9)
 O1 0.164(15) 0.101(11) 0.102(10) 0.015(9) 0.000(10) 0.024(11)
 C230 0.135(17) 0.078(11) 0.088(12) -0.005(9) -0.024(11) -0.008(11)
 C3A 0.025(3) 0.017(3) 0.020(3) 0.000(2) -0.003(2) 0.000(3)
 N2 0.015(3) 0.019(3) 0.017(2) 0.002(2) -0.003(2) 0.000(2)
 C2A 0.019(3) 0.023(3) 0.016(3) 0.004(2) -0.002(2) 0.000(2)
 N3 0.021(3) 0.023(3) 0.015(3) -0.001(2) 0.001(2) 0.000(2)
 N4 0.023(3) 0.014(3) 0.020(3) -0.001(2) 0.002(2) -0.008(2)
 C1A 0.020(3) 0.017(3) 0.015(2) -0.002(2) 0.000(2) 0.001(2)
 C3_2 0.015(3) 0.019(3) 0.017(2) 0.002(2) -0.003(2) 0.000(2)
 C1_2 0.023(3) 0.014(3) 0.020(3) -0.001(2) 0.002(2) -0.008(2)
 N1_2 0.020(3) 0.017(3) 0.015(2) -0.002(2) 0.000(2) 0.001(2)
 N2_2 0.019(3) 0.023(3) 0.016(3) 0.004(2) -0.002(2) 0.000(2)
 N3_2 0.025(3) 0.017(3) 0.020(3) 0.000(2) -0.003(2) 0.000(3)
 C2_2 0.021(3) 0.023(3) 0.015(3) -0.001(2) 0.001(2) 0.000(2)
 C1_11 0.067(8) 0.042(7) 0.054(7) -0.014(6) -0.018(6) 0.020(6)
 C2_11 0.064(8) 0.034(7) 0.071(8) -0.011(6) -0.018(6) 0.022(6)
 C3_11 0.078(9) 0.030(7) 0.081(8) -0.012(7) -0.031(7) 0.021(7)
 C4_11 0.100(10) 0.043(10) 0.079(9) -0.011(8) -0.027(8) 0.029(8)
 C5_11 0.098(10) 0.062(10) 0.072(8) -0.013(8) -0.013(7) 0.024(8)
 C6_11 0.085(9) 0.056(9) 0.066(7) -0.006(7) -0.006(7) 0.022(8)
 C7_11 0.066(12) 0.057(11) 0.054(9) -0.021(8) -0.009(8) 0.014(9)
 C1_12 0.080(9) 0.043(9) 0.071(8) -0.011(7) -0.014(7) 0.021(8)
 C2_12 0.066(10) 0.034(10) 0.071(9) -0.005(8) -0.020(8) 0.030(8)
 C3_12 0.063(10) 0.030(10) 0.070(9) 0.001(8) -0.018(8) 0.025(8)
 C4_12 0.063(10) 0.040(11) 0.058(9) -0.001(8) -0.016(8) 0.021(8)
 C5_12 0.064(11) 0.043(11) 0.064(9) -0.001(8) -0.014(8) 0.022(9)
 C6_12 0.075(10) 0.046(10) 0.065(9) -0.005(8) -0.010(8) 0.021(9)
 C7_12 0.13(2) 0.042(18) 0.076(11) -0.010(10) -0.025(11) 0.022(16)
 C1_13 0.110(12) 0.049(7) 0.115(11) 0.005(8) -0.067(9) 0.002(7)
 C2_13 0.123(12) 0.048(7) 0.108(10) 0.006(8) -0.069(9) 0.008(8)
 C3_13 0.121(12) 0.060(8) 0.104(10) 0.004(8) -0.072(9) 0.002(8)
 C4_13 0.126(12) 0.068(8) 0.121(10) 0.011(8) -0.066(9) 0.001(8)
 C5_13 0.121(12) 0.062(8) 0.121(11) 0.017(8) -0.065(9) -0.002(8)
 C6_13 0.103(11) 0.046(7) 0.117(10) 0.007(8) -0.078(9) 0.004(7)
 C7_13 0.18(2) 0.12(2) 0.170(18) -0.012(16) -0.011(18) -0.008(17)
 C3_14 0.121(15) 0.056(12) 0.116(13) 0.010(11) -0.070(12) 0.002(11)
 C2_14 0.117(16) 0.059(11) 0.116(15) 0.009(11) -0.070(13) 0.001(11)
 C1_14 0.124(15) 0.062(11) 0.124(14) 0.008(11) -0.061(13) 0.001(11)
 C6_14 0.119(15) 0.056(10) 0.122(14) 0.006(11) -0.064(13) 0.002(10)
 C5_14 0.118(13) 0.057(9) 0.116(12) 0.007(10) -0.070(11) 0.000(10)
 C4_14 0.121(15) 0.057(11) 0.115(13) 0.008(11) -0.070(12) 0.002(11)
 C7_14 0.18(4) 0.069(14) 0.16(4) 0.014(15) -0.02(4) 0.004(15)
 C1_15 0.091(7) 0.036(5) 0.061(6) 0.025(5) -0.021(5) -0.032(5)
 C2_15 0.090(7) 0.040(6) 0.046(6) 0.018(5) -0.020(5) -0.024(5)
 C3_15 0.086(8) 0.043(6) 0.070(7) 0.025(5) -0.026(5) -0.015(5)
 C4_15 0.125(10) 0.061(8) 0.072(7) 0.021(6) -0.012(6) -0.024(7)
 C5_15 0.124(9) 0.046(6) 0.053(7) 0.017(5) -0.020(6) -0.036(6)
 C6_15 0.108(9) 0.055(7) 0.060(6) 0.020(5) -0.030(6) -0.043(6)
 C7_15 0.117(11) 0.069(10) 0.114(12) 0.041(9) 0.007(9) -0.014(8)
 C1_16 0.058(6) 0.034(5) 0.047(5) -0.011(4) 0.013(4) 0.002(4)
 C2_16 0.054(6) 0.056(7) 0.065(7) 0.009(5) 0.015(5) 0.002(5)
 C3_16 0.058(7) 0.071(8) 0.092(8) 0.018(7) 0.005(6) 0.004(6)
 C4_16 0.075(7) 0.059(8) 0.085(8) 0.017(7) -0.001(6) -0.002(6)
 C5_16 0.082(7) 0.058(7) 0.067(7) 0.011(6) 0.003(6) -0.006(6)
 C6_16 0.074(7) 0.042(6) 0.053(6) -0.004(5) 0.012(5) -0.012(5)
 C7_16 0.077(8) 0.054(7) 0.050(6) -0.019(5) 0.003(5) 0.004(6)
 C1_17 0.115(10) 0.053(8) 0.137(10) -0.009(8) -0.015(8) 0.011(7)
 C2_17 0.096(9) 0.032(6) 0.125(9) -0.010(6) 0.002(7) 0.019(6)
 C3_17 0.075(8) 0.039(6) 0.122(9) -0.015(7) -0.012(7) 0.016(6)
 C4_17 0.104(10) 0.057(8) 0.134(11) -0.013(8) 0.007(8) 0.017(7)
 C5_17 0.089(10) 0.059(8) 0.156(11) -0.018(8) 0.004(8) 0.020(7)
 C6_17 0.077(9) 0.038(7) 0.150(10) -0.015(7) -0.023(8) 0.015(6)
 C7_17 0.26(2) 0.064(12) 0.135(12) -0.006(10) -0.030(11) 0.030(15)

_geom_special_details
;
 All esds (except the esd in the dihedral angle between two l.s. planes)
 are estimated using the full covariance matrix.  The cell esds are taken
 into account individually in the estimation of esds in distances, angles
 and torsion angles; correlations between esds in cell parameters are only
 used when they are defined by crystal symmetry.  An approximate (isotropic)
 treatment of cell esds is used for estimating esds involving l.s. planes.
;
loop_
  _geom_bond_atom_site_label_1
  _geom_bond_atom_site_label_2
  _geom_bond_distance
  _geom_bond_site_symmetry_2
  _geom_bond_publ_flag
 Cu2 P4 2.2636(19) . ?
 Cu2 P3 2.270(2) . ?
 Cu2 N4 1.962(7) . ?
 Cu2 C4A 1.963(7) . ?
 Cu1 P1 2.2626(19) . ?
 Cu1 P2 2.2728(19) . ?
 Cu1 C3A 1.967(7) . ?
 Cu1 N1 1.952(7) . ?
 Cu3 P6 2.269(2) . ?
 Cu3 P5 2.238(2) . ?
 Cu3 N3 1.954(7) . ?
 Cu3 C1A 1.955(7) . ?
 Cu4 P7 2.2669(19) . ?
 Cu4 P8 2.253(2) . ?
 Cu4 N2 1.967(7) . ?
 Cu4 C2A 1.965(7) . ?
 P6 C55 1.843(7) . ?
 P6 C49 1.836(8) . ?
 P6 C61 1.826(7) . ?
 P1 C169 1.824(7) . ?
 P1 C160 1.817(7) . ?
 P1 C175 1.825(7) . ?
 P2 C143 1.830(7) . ?
 P2 C137 1.815(8) . ?
 P2 C149 1.836(7) . ?
 P4 C231 1.824(7) . ?
 P4 C11 1.832(7) . ?
 P4 C17 1.830(7) . ?
 P3 C37 1.811(7) . ?
 P3 C43 1.824(7) . ?
 P3 C28 1.848(7) . ?
 P7 C131 1.831(7) . ?
 P7 C108 1.823(7) . ?
 P7 C125 1.819(8) . ?
 P5 C87 1.837(8) . ?
 P5 C81 1.829(9) . ?
 P5 C64 1.830(8) . ?
 P8 C99 1.835(8) . ?
 P8 C105 1.841(8) . ?
 P8 C93 1.834(9) . ?
 C29 H29 0.9500 . ?
 C29 C28 1.412(10) . ?
 C29 C30 1.375(10) . ?
 C37 C38 1.398(11) . ?
 C37 C42 1.401(11) . ?
 C55 C56 1.403(9) . ?
 C55 C60 1.386(11) . ?
 C56 H56 0.9500 . ?
 C56 C57 1.405(11) . ?
 C150 H150 0.9500 . ?
 C150 C149 1.416(10) . ?
 C150 C151 1.365(10) . ?
 C80 H80 0.9500 . ?
 C80 C61 1.424(10) . ?
 C80 C79 1.374(11) . ?
 C145 H145 0.9500 . ?
 C145 C144 1.380(10) . ?
 C145 C146 1.368(11) . ?
 C48 H48 0.9500 . ?
 C48 C47 1.396(10) . ?
 C48 C43 1.383(9) . ?
 C135 H135 0.9500 . ?
 C135 C134 1.352(12) . ?
 C135 C136 1.401(10) . ?
 C144 H144 0.9500 . ?
 C144 C143 1.417(10) . ?
 C134 H134 0.9500 . ?
 C134 C133 1.384(12) . ?
 C143 C148 1.373(10) . ?
 C47 H47 0.9500 . ?
 C47 C46 1.396(11) . ?
 C36 C31 1.417(10) . ?
 C36 C27 1.435(9) . ?
 C36 C35 1.418(10) . ?
 C178 H178 0.9500 . ?
 C178 C177 1.397(12) . ?
 C178 C179 1.380(11) . ?
 C136 H136 0.9500 . ?
 C136 C131 1.404(10) . ?
 C159 C158 1.505(10) . ?
 C159 C160 1.396(9) . ?
 C159 C168 1.443(10) . ?
 C45 H45 0.9500 . ?
 C45 C46 1.380(11) . ?
 C45 C44 1.391(10) . ?
 C157 H157 0.9500 . ?
 C157 C152 1.416(10) . ?
 C157 C156 1.364(12) . ?
 C146 H146 0.9500 . ?
 C146 C147 1.398(11) . ?
 C158 C153 1.428(9) . ?
 C158 C149 1.403(9) . ?
 C57 H57 0.9500 . ?
 C57 C58 1.368(13) . ?
 C131 C132 1.391(11) . ?
 C153 C152 1.431(10) . ?
 C153 C154 1.423(10) . ?
 C133 H133 0.9500 . ?
 C133 C132 1.389(11) . ?
 C43 C44 1.405(10) . ?
 C171 H171 0.9500 . ?
 C171 C172 1.358(12) . ?
 C171 C170 1.405(11) . ?
 C231 C6 1.398(11) . ?
 C231 C10 1.400(10) . ?
 C12 H12 0.9500 . ?
 C12 C11 1.377(10) . ?
 C12 C13 1.409(10) . ?
 C169 C170 1.402(10) . ?
 C169 C174 1.384(11) . ?
 C46 H46 0.9500 . ?
 C11 C16 1.398(9) . ?
 C152 C151 1.407(11) . ?
 C58 H58 0.9500 . ?
 C58 C59 1.377(12) . ?
 C17 C18 1.406(9) . ?
 C17 C26 1.403(10) . ?
 C172 H172 0.9500 . ?
 C172 C173 1.400(13) . ?
 C99 C100 1.389(13) . ?
 C99 C104 1.405(12) . ?
 C28 C27 1.380(9) . ?
 C137 C138 1.404(11) . ?
 C137 C142 1.390(10) . ?
 C30 H30 0.9500 . ?
 C30 C31 1.408(10) . ?
 C91 H91 0.9500 . ?
 C91 C92 1.410(12) . ?
 C91 C90 1.381(13) . ?
 C156 H156 0.9500 . ?
 C156 C155 1.413(13) . ?
 C148 H148 0.9500 . ?
 C148 C147 1.392(10) . ?
 C19 H19 0.9500 . ?
 C19 C20 1.426(12) . ?
 C19 C18 1.353(11) . ?
 C20 C21 1.429(11) . ?
 C20 C25 1.404(11) . ?
 C147 H147 0.9500 . ?
 C138 H138 0.9500 . ?
 C138 C139 1.390(12) . ?
 C87 C88 1.395(11) . ?
 C87 C92 1.370(12) . ?
 C176 H176 0.9500 . ?
 C176 C175 1.382(10) . ?
 C176 C177 1.384(10) . ?
 C16 H16 0.9500 . ?
 C16 C15 1.405(10) . ?
 C151 H151 0.9500 . ?
 C31 C32 1.414(10) . ?
 C81 C82 1.417(12) . ?
 C81 C86 1.388(11) . ?
 C160 C161 1.425(10) . ?
 C60 H60 0.9500 . ?
 C60 C59 1.386(11) . ?
 C170 H170 0.9500 . ?
 C27 C26 1.513(10) . ?
 C15 H15 0.9500 . ?
 C15 C14 1.413(12) . ?
 C8 H8 0.9500 . ?
 C8 C9 1.382(14) . ?
 C8 C7 1.379(14) . ?
 C14 H14 0.9500 . ?
 C14 C13 1.369(12) . ?
 C85 H85 0.9500 . ?
 C85 C86 1.389(12) . ?
 C85 C84 1.378(13) . ?
 C175 C180 1.398(10) . ?
 C177 H177 0.9500 . ?
 C78 C79 1.403(11) . ?
 C78 C73 1.434(11) . ?
 C78 C77 1.411(11) . ?
 C44 H44 0.9500 . ?
 C49 C50 1.403(11) . ?
 C49 C54 1.385(11) . ?
 C18 H18 0.9500 . ?
 C50 H50 0.9500 . ?
 C50 C51 1.389(11) . ?
 C163 C164 1.414(11) . ?
 C163 C162 1.410(12) . ?
 C163 C168 1.436(11) . ?
 C82 H82 0.9500 . ?
 C82 C83 1.393(12) . ?
 C6 H6 0.9500 . ?
 C6 C7 1.380(10) . ?
 C35 H35 0.9500 . ?
 C35 C34 1.383(11) . ?
 C174 H174 0.9500 . ?
 C174 C173 1.394(11) . ?
 C13 H13 0.9500 . ?
 C161 H161 0.9500 . ?
 C161 C162 1.378(11) . ?
 C88 H88 0.9500 . ?
 C88 C89 1.386(12) . ?
 C61 C62 1.395(9) . ?
 C9 H9 0.9500 . ?
 C9 C10 1.379(11) . ?
 C22 H22 0.9500 . ?
 C22 C21 1.402(11) . ?
 C22 C23 1.369(11) . ?
 C26 C21 1.435(10) . ?
 C54 H54 0.9500 . ?
 C54 C53 1.377(12) . ?
 C94 H94 0.9500 . ?
 C94 C93 1.392(12) . ?
 C94 C95 1.362(14) . ?
 C100 H100 0.9500 . ?
 C100 C101 1.400(12) . ?
 C105 C106 1.353(11) . ?
 C105 C124 1.441(11) . ?
 C132 H132 0.9500 . ?
 C79 H79 0.9500 . ?
 C109 H109 0.9500 . ?
 C109 C108 1.434(10) . ?
 C109 C110 1.373(11) . ?
 C92 H92 0.9500 . ?
 C107 C108 1.400(10) . ?
 C107 C112 1.436(9) . ?
 C107 C106 1.521(10) . ?
 C64 C65 1.428(11) . ?
 C64 C63 1.403(11) . ?
 C65 H65 0.9500 . ?
 C65 C66 1.348(12) . ?
 C34 H34 0.9500 . ?
 C34 C33 1.410(12) . ?
 C111 C112 1.408(11) . ?
 C111 C116 1.412(11) . ?
 C111 C110 1.419(10) . ?
 C25 H25 0.9500 . ?
 C25 C24 1.337(14) . ?
 C164 H164 0.9500 . ?
 C164 C165 1.364(13) . ?
 C118 H118 0.9500 . ?
 C118 C117 1.399(13) . ?
 C118 C119 1.375(12) . ?
 C63 C62 1.513(10) . ?
 C63 C72 1.421(11) . ?
 C7 H7 0.9500 . ?
 C93 C98 1.403(12) . ?
 C90 H90 0.9500 . ?
 C90 C89 1.406(14) . ?
 C59 H59 0.9500 . ?
 C179 H179 0.9500 . ?
 C179 C180 1.391(10) . ?
 C180 H180 0.9500 . ?
 C142 H142 0.9500 . ?
 C142 C141 1.387(11) . ?
 C86 H86 0.9500 . ?
 C62 C73 1.434(10) . ?
 C112 C113 1.414(10) . ?
 C139 H139 0.9500 . ?
 C139 C140 1.390(14) . ?
 C73 C74 1.419(10) . ?
 C32 H32 0.9500 . ?
 C32 C33 1.372(12) . ?
 C117 C106 1.438(11) . ?
 C117 C122 1.453(11) . ?
 C72 C71 1.424(12) . ?
 C72 C67 1.444(12) . ?
 C114 H114 0.9500 . ?
 C114 C113 1.367(11) . ?
 C114 C115 1.393(14) . ?
 C155 H155 0.9500 . ?
 C155 C154 1.362(11) . ?
 C89 H89 0.9500 . ?
 C23 H23 0.9500 . ?
 C23 C24 1.424(14) . ?
 C154 H154 0.9500 . ?
 C53 H53 0.9500 . ?
 C53 C52 1.396(14) . ?
 C125 C126 1.372(11) . ?
 C125 C130 1.395(11) . ?
 C74 H74 0.9500 . ?
 C74 C75 1.364(11) . ?
 C116 H116 0.9500 . ?
 C116 C115 1.387(13) . ?
 C110 H110 0.9500 . ?
 C162 H162 0.9500 . ?
 C66 H66 0.9500 . ?
 C66 C67 1.394(13) . ?
 C97 H97 0.9500 . ?
 C97 C98 1.398(12) . ?
 C97 C96 1.388(14) . ?
 C211 H211 0.9500 . ?
 C211 C210 1.384(15) . ?
 C211 C212 1.352(17) . ?
 C168 C167 1.422(11) . ?
 C124 H124 0.9500 . ?
 C124 C123 1.341(13) . ?
 C39 H39 0.9500 . ?
 C39 C38 1.385(12) . ?
 C39 C40 1.370(15) . ?
 C77 H77 0.9500 . ?
 C77 C76 1.355(14) . ?
 C83 H83 0.9500 . ?
 C83 C84 1.398(13) . ?
 C75 H75 0.9500 . ?
 C75 C76 1.408(14) . ?
 C84 H84 0.9500 . ?
 C38 H38 0.9500 . ?
 C113 H113 0.9500 . ?
 C101 H101 0.9500 . ?
 C101 C102 1.385(16) . ?
 C52 H52 0.9500 . ?
 C52 C51 1.378(13) . ?
 C76 H76 0.9500 . ?
 C51 H51 0.9500 . ?
 C71 H71 0.9500 . ?
 C71 C70 1.356(12) . ?
 C33 H33 0.9500 . ?
 C69 H69 0.9500 . ?
 C69 C68 1.356(14) . ?
 C69 C70 1.432(14) . ?
 C98 H98 0.9500 . ?
 C42 H42 0.9500 . ?
 C42 C41 1.383(13) . ?
 C126 H126 0.9500 . ?
 C126 C127 1.398(12) . ?
 C119 H119 0.9500 . ?
 C119 C120 1.424(14) . ?
 C173 H173 0.9500 . ?
 C10 H10 0.9500 . ?
 C122 C121 1.406(12) . ?
 C122 C123 1.403(13) . ?
 C127 H127 0.9500 . ?
 C127 C128 1.391(14) . ?
 C166 H166 0.9500 . ?
 C166 C165 1.412(13) . ?
 C166 C167 1.360(11) . ?
 C165 H165 0.9500 . ?
 C24 H24 0.9500 . ?
 C95 H95 0.9500 . ?
 C95 C96 1.425(16) . ?
 C103 H103 0.9500 . ?
 C103 C102 1.381(17) . ?
 C103 C104 1.382(13) . ?
 C121 H121 0.9500 . ?
 C121 C120 1.322(14) . ?
 C140 H140 0.9500 . ?
 C140 C141 1.386(13) . ?
 C167 H167 0.9500 . ?
 C68 H68 0.9500 . ?
 C68 C67 1.425(12) . ?
 C128 H128 0.9500 . ?
 C128 C129 1.366(14) . ?
 C210 C215 1.394(17) . ?
 C210 C209 1.492(18) . ?
 C123 H123 0.9500 . ?
 C102 H102 0.9500 . ?
 C115 H115 0.9500 . ?
 C96 H96 0.9500 . ?
 C212 H212 0.9500 . ?
 C212 C213 1.371(18) . ?
 C70 H70 0.9500 . ?
 C213 H213 0.9500 . ?
 C213 C214 1.37(2) . ?
 C141 H141 0.9500 . ?
 C104 H104 0.9500 . ?
 C129 H129 0.9500 . ?
 C129 C130 1.395(12) . ?
 C120 H120 0.9500 . ?
 C130 H130 0.9500 . ?
 C40 H40 0.9500 . ?
 C40 C41 1.392(16) . ?
 C192 H192 0.9500 . ?
 C192 C191 1.350(19) . ?
 C192 C193 1.39(2) . ?
 C41 H41 0.9500 . ?
 C215 H215 0.9500 . ?
 C215 C214 1.35(2) . ?
 C190 H190 0.9500 . ?
 C190 C191 1.40(2) . ?
 C190 C189 1.35(2) . ?
 C209 H20A 0.9800 . ?
 C209 H20B 0.9800 . ?
 C209 H20C 0.9800 . ?
 C194 H194 0.9500 . ?
 C194 C193 1.35(2) . ?
 C194 C189 1.43(2) . ?
 C191 H191 0.9500 . ?
 C214 H214 0.9500 . ?
 C193 H193 0.9500 . ?
 C189 C188 1.46(2) . ?
 C188 H18A 0.9800 . ?
 C188 H18B 0.9800 . ?
 C188 H18C 0.9800 . ?
 O1 H1 0.8400 . ?
 O1 C230 1.43(2) . ?
 C230 H23A 0.9800 . ?
 C230 H23B 0.9800 . ?
 C230 H23C 0.9800 . ?
 C3A N2 1.141(10) . ?
 C2A N3 1.157(10) . ?
 N4 C1A 1.155(10) . ?
 N1 C4A 1.153(9) . ?
 C1_11 C2_11 1.393(13) . ?
 C1_11 C6_11 1.375(13) . ?
 C1_11 C7_11 1.508(12) . ?
 C2_11 H2_11 0.9500 . ?
 C2_11 C3_11 1.385(12) . ?
 C3_11 H3_11 0.9500 . ?
 C3_11 C4_11 1.370(15) . ?
 C4_11 H4_11 0.9500 . ?
 C4_11 C5_11 1.378(15) . ?
 C5_11 H5_11 0.9500 . ?
 C5_11 C6_11 1.380(12) . ?
 C6_11 H6_11 0.9500 . ?
 C7_11 H7A_11 0.9800 . ?
 C7_11 H7B_11 0.9800 . ?
 C7_11 H7C_11 0.9800 . ?
 C1_12 C2_12 1.383(13) . ?
 C1_12 C6_12 1.386(14) . ?
 C1_12 C7_12 1.506(12) . ?
 C2_12 H2_12 0.9500 . ?
 C2_12 C3_12 1.388(13) . ?
 C3_12 H3_12 0.9500 . ?
 C3_12 C4_12 1.380(16) . ?
 C4_12 H4_12 0.9500 . ?
 C4_12 C5_12 1.385(16) . ?
 C5_12 H5_12 0.9500 . ?
 C5_12 C6_12 1.378(13) . ?
 C6_12 H6_12 0.9500 . ?
 C7_12 H7A_12 0.9800 . ?
 C7_12 H7B_12 0.9800 . ?
 C7_12 H7C_12 0.9800 . ?
 C1_13 C2_13 1.388(13) . ?
 C1_13 C6_13 1.383(12) . ?
 C1_13 C7_13 1.505(12) . ?
 C2_13 H2_13 0.9500 . ?
 C2_13 C3_13 1.388(13) . ?
 C3_13 H3_13 0.9500 . ?
 C3_13 C4_13 1.374(15) . ?
 C4_13 H4_13 0.9500 . ?
 C4_13 C5_13 1.396(15) . ?
 C5_13 H5_13 0.9500 . ?
 C5_13 C6_13 1.393(13) . ?
 C6_13 H6_13 0.9500 . ?
 C7_13 H7A_13 0.9801 . ?
 C7_13 H7B_13 0.9801 . ?
 C7_13 H7C_13 0.9801 . ?
 C3_14 H3_14 0.9500 . ?
 C3_14 C2_14 1.385(13) . ?
 C3_14 C4_14 1.383(17) . ?
 C2_14 H2_14 0.9500 . ?
 C2_14 C1_14 1.388(14) . ?
 C1_14 C6_14 1.386(14) . ?
 C1_14 C7_14 1.507(13) . ?
 C6_14 H6_14 0.9500 . ?
 C6_14 C5_14 1.386(13) . ?
 C5_14 H5_14 0.9500 . ?
 C5_14 C4_14 1.383(17) . ?
 C4_14 H4_14 0.9500 . ?
 C7_14 H7A_14 0.9800 . ?
 C7_14 H7B_14 0.9800 . ?
 C7_14 H7C_14 0.9800 . ?
 C1_15 C2_15 1.367(11) . ?
 C1_15 C6_15 1.396(11) . ?
 C1_15 C7_15 1.504(11) . ?
 C2_15 H2_15 0.9500 . ?
 C2_15 C3_15 1.381(11) . ?
 C3_15 H3_15 0.9500 . ?
 C3_15 C4_15 1.382(13) . ?
 C4_15 H4_15 0.9500 . ?
 C4_15 C5_15 1.379(14) . ?
 C5_15 H5_15 0.9500 . ?
 C5_15 C6_15 1.377(12) . ?
 C6_15 H6_15 0.9500 . ?
 C7_15 H7A_15 0.9800 . ?
 C7_15 H7B_15 0.9800 . ?
 C7_15 H7C_15 0.9800 . ?
 C1_16 C2_16 1.388(11) . ?
 C1_16 C6_16 1.383(11) . ?
 C1_16 C7_16 1.505(11) . ?
 C2_16 H2_16 0.9500 . ?
 C2_16 C3_16 1.391(11) . ?
 C3_16 H3_16 0.9500 . ?
 C3_16 C4_16 1.385(13) . ?
 C4_16 H4_16 0.9500 . ?
 C4_16 C5_16 1.387(13) . ?
 C5_16 H5_16 0.9500 . ?
 C5_16 C6_16 1.396(11) . ?
 C6_16 H6_16 0.9500 . ?
 C7_16 H7A_16 0.9800 . ?
 C7_16 H7B_16 0.9800 . ?
 C7_16 H7C_16 0.9800 . ?
 C1_17 C2_17 1.407(12) . ?
 C1_17 C6_17 1.362(12) . ?
 C1_17 C7_17 1.498(12) . ?
 C2_17 H2_17 0.9500 . ?
 C2_17 C3_17 1.385(12) . ?
 C3_17 H3_17 0.9500 . ?
 C3_17 C4_17 1.370(14) . ?
 C4_17 H4_17 0.9500 . ?
 C4_17 C5_17 1.369(14) . ?
 C5_17 H5_17 0.9500 . ?
 C5_17 C6_17 1.379(12) . ?
 C6_17 H6_17 0.9500 . ?
 C7_17 H7A_17 0.9800 . ?
 C7_17 H7B_17 0.9800 . ?
 C7_17 H7C_17 0.9800 . ?

loop_
  _geom_angle_atom_site_label_1
  _geom_angle_atom_site_label_2
  _geom_angle_atom_site_label_3
  _geom_angle
  _geom_angle_site_symmetry_1
  _geom_angle_site_symmetry_3
  _geom_angle_publ_flag
 P4 Cu2 P3 99.83(7) . . ?
 N4 Cu2 P4 108.4(2) . . ?
 N4 Cu2 P3 114.8(2) . . ?
 N4 Cu2 C4A 106.2(3) . . ?
 C4A Cu2 P4 114.2(2) . . ?
 C4A Cu2 P3 113.5(2) . . ?
 P1 Cu1 P2 98.96(7) . . ?
 C3A Cu1 P1 107.2(2) . . ?
 C3A Cu1 P2 114.5(2) . . ?
 N1 Cu1 P1 113.0(2) . . ?
 N1 Cu1 P2 113.8(2) . . ?
 N1 Cu1 C3A 109.0(3) . . ?
 P5 Cu3 P6 99.78(8) . . ?
 N3 Cu3 P6 101.5(2) . . ?
 N3 Cu3 P5 116.9(2) . . ?
 N3 Cu3 C1A 112.5(3) . . ?
 C1A Cu3 P6 108.2(2) . . ?
 C1A Cu3 P5 115.6(2) . . ?
 P8 Cu4 P7 100.27(8) . . ?
 N2 Cu4 P7 110.1(2) . . ?
 N2 Cu4 P8 118.6(2) . . ?
 C2A Cu4 P7 101.2(2) . . ?
 C2A Cu4 P8 118.0(2) . . ?
 C2A Cu4 N2 106.9(3) . . ?
 C55 P6 Cu3 113.0(2) . . ?
 C49 P6 Cu3 126.0(3) . . ?
 C49 P6 C55 101.4(3) . . ?
 C61 P6 Cu3 102.7(2) . . ?
 C61 P6 C55 107.0(3) . . ?
 C61 P6 C49 105.4(3) . . ?
 C169 P1 Cu1 117.8(2) . . ?
 C169 P1 C175 104.0(3) . . ?
 C160 P1 Cu1 99.6(2) . . ?
 C160 P1 C169 105.2(3) . . ?
 C160 P1 C175 108.2(3) . . ?
 C175 P1 Cu1 120.7(2) . . ?
 C143 P2 Cu1 109.5(2) . . ?
 C143 P2 C149 104.5(3) . . ?
 C137 P2 Cu1 122.7(2) . . ?
 C137 P2 C143 101.9(3) . . ?
 C137 P2 C149 102.0(3) . . ?
 C149 P2 Cu1 114.2(2) . . ?
 C231 P4 Cu2 118.2(2) . . ?
 C231 P4 C11 103.8(3) . . ?
 C231 P4 C17 104.8(3) . . ?
 C11 P4 Cu2 120.7(2) . . ?
 C17 P4 Cu2 99.8(2) . . ?
 C17 P4 C11 108.1(3) . . ?
 C37 P3 Cu2 122.9(3) . . ?
 C37 P3 C43 103.4(3) . . ?
 C37 P3 C28 101.7(3) . . ?
 C43 P3 Cu2 108.6(2) . . ?
 C43 P3 C28 104.8(3) . . ?
 C28 P3 Cu2 113.6(2) . . ?
 C131 P7 Cu4 115.4(2) . . ?
 C108 P7 Cu4 102.2(2) . . ?
 C108 P7 C131 106.1(3) . . ?
 C125 P7 Cu4 121.5(3) . . ?
 C125 P7 C131 104.7(3) . . ?
 C125 P7 C108 105.6(3) . . ?
 C87 P5 Cu3 122.6(3) . . ?
 C81 P5 Cu3 111.6(3) . . ?
 C81 P5 C87 100.9(4) . . ?
 C81 P5 C64 107.6(4) . . ?
 C64 P5 Cu3 109.4(2) . . ?
 C64 P5 C87 103.7(4) . . ?
 C99 P8 Cu4 120.7(3) . . ?
 C99 P8 C105 102.8(4) . . ?
 C105 P8 Cu4 112.6(2) . . ?
 C93 P8 Cu4 111.6(3) . . ?
 C93 P8 C99 104.7(4) . . ?
 C93 P8 C105 102.6(4) . . ?
 C28 C29 H29 119.4 . . ?
 C30 C29 H29 119.4 . . ?
 C30 C29 C28 121.2(7) . . ?
 C38 C37 P3 122.0(6) . . ?
 C38 C37 C42 117.7(7) . . ?
 C42 C37 P3 120.2(6) . . ?
 C56 C55 P6 114.6(5) . . ?
 C60 C55 P6 125.4(6) . . ?
 C60 C55 C56 119.8(7) . . ?
 C55 C56 H56 120.8 . . ?
 C55 C56 C57 118.4(7) . . ?
 C57 C56 H56 120.8 . . ?
 C149 C150 H150 119.3 . . ?
 C151 C150 H150 119.3 . . ?
 C151 C150 C149 121.4(7) . . ?
 C61 C80 H80 119.4 . . ?
 C79 C80 H80 119.4 . . ?
 C79 C80 C61 121.1(7) . . ?
 C144 C145 H145 119.2 . . ?
 C146 C145 H145 119.2 . . ?
 C146 C145 C144 121.7(7) . . ?
 C47 C48 H48 119.7 . . ?
 C43 C48 H48 119.7 . . ?
 C43 C48 C47 120.7(7) . . ?
 C134 C135 H135 119.7 . . ?
 C134 C135 C136 120.5(8) . . ?
 C136 C135 H135 119.7 . . ?
 C145 C144 H144 120.1 . . ?
 C145 C144 C143 119.9(7) . . ?
 C143 C144 H144 120.1 . . ?
 C135 C134 H134 119.5 . . ?
 C135 C134 C133 120.9(8) . . ?
 C133 C134 H134 119.5 . . ?
 C144 C143 P2 118.4(5) . . ?
 C148 C143 P2 123.5(6) . . ?
 C148 C143 C144 118.0(6) . . ?
 C48 C47 H47 119.8 . . ?
 C46 C47 C48 120.4(7) . . ?
 C46 C47 H47 119.8 . . ?
 C31 C36 C27 119.3(6) . . ?
 C31 C36 C35 118.6(6) . . ?
 C35 C36 C27 122.1(6) . . ?
 C177 C178 H178 119.6 . . ?
 C179 C178 H178 119.6 . . ?
 C179 C178 C177 120.8(7) . . ?
 C135 C136 H136 120.3 . . ?
 C135 C136 C131 119.3(7) . . ?
 C131 C136 H136 120.3 . . ?
 C160 C159 C158 122.0(6) . . ?
 C160 C159 C168 120.1(6) . . ?
 C168 C159 C158 117.9(6) . . ?
 C46 C45 H45 119.7 . . ?
 C46 C45 C44 120.7(7) . . ?
 C44 C45 H45 119.7 . . ?
 C152 C157 H157 119.2 . . ?
 C156 C157 H157 119.2 . . ?
 C156 C157 C152 121.6(8) . . ?
 C145 C146 H146 120.4 . . ?
 C145 C146 C147 119.1(7) . . ?
 C147 C146 H146 120.4 . . ?
 C153 C158 C159 119.0(6) . . ?
 C149 C158 C159 121.4(6) . . ?
 C149 C158 C153 119.6(6) . . ?
 C56 C57 H57 119.5 . . ?
 C58 C57 C56 121.1(8) . . ?
 C58 C57 H57 119.5 . . ?
 C136 C131 P7 115.8(6) . . ?
 C132 C131 P7 125.0(6) . . ?
 C132 C131 C136 119.2(7) . . ?
 C158 C153 C152 119.4(7) . . ?
 C154 C153 C158 122.7(7) . . ?
 C154 C153 C152 117.9(7) . . ?
 C134 C133 H133 120.1 . . ?
 C134 C133 C132 119.7(8) . . ?
 C132 C133 H133 120.1 . . ?
 C48 C43 P3 122.9(6) . . ?
 C48 C43 C44 118.6(6) . . ?
 C44 C43 P3 118.1(5) . . ?
 C172 C171 H171 119.6 . . ?
 C172 C171 C170 120.8(8) . . ?
 C170 C171 H171 119.6 . . ?
 C6 C231 P4 117.0(5) . . ?
 C6 C231 C10 117.8(7) . . ?
 C10 C231 P4 125.2(6) . . ?
 C11 C12 H12 119.6 . . ?
 C11 C12 C13 120.7(7) . . ?
 C13 C12 H12 119.6 . . ?
 C170 C169 P1 115.8(6) . . ?
 C174 C169 P1 124.5(6) . . ?
 C174 C169 C170 119.7(7) . . ?
 C47 C46 H46 120.4 . . ?
 C45 C46 C47 119.1(7) . . ?
 C45 C46 H46 120.4 . . ?
 C12 C11 P4 124.7(5) . . ?
 C12 C11 C16 119.5(7) . . ?
 C16 C11 P4 115.7(5) . . ?
 C157 C152 C153 119.0(7) . . ?
 C151 C152 C157 121.7(7) . . ?
 C151 C152 C153 119.2(6) . . ?
 C57 C58 H58 119.9 . . ?
 C57 C58 C59 120.2(8) . . ?
 C59 C58 H58 119.9 . . ?
 C18 C17 P4 117.0(5) . . ?
 C26 C17 P4 121.7(5) . . ?
 C26 C17 C18 119.3(7) . . ?
 C171 C172 H172 119.8 . . ?
 C171 C172 C173 120.4(8) . . ?
 C173 C172 H172 119.8 . . ?
 C100 C99 P8 119.2(6) . . ?
 C100 C99 C104 120.5(8) . . ?
 C104 C99 P8 120.3(7) . . ?
 C29 C28 P3 119.5(5) . . ?
 C27 C28 P3 120.4(5) . . ?
 C27 C28 C29 119.9(6) . . ?
 C138 C137 P2 118.7(6) . . ?
 C142 C137 P2 122.3(6) . . ?
 C142 C137 C138 118.7(7) . . ?
 C29 C30 H30 119.9 . . ?
 C29 C30 C31 120.2(7) . . ?
 C31 C30 H30 119.9 . . ?
 C92 C91 H91 119.9 . . ?
 C90 C91 H91 119.9 . . ?
 C90 C91 C92 120.2(9) . . ?
 C157 C156 H156 120.3 . . ?
 C157 C156 C155 119.3(7) . . ?
 C155 C156 H156 120.3 . . ?
 C143 C148 H148 119.1 . . ?
 C143 C148 C147 121.9(7) . . ?
 C147 C148 H148 119.1 . . ?
 C20 C19 H19 119.7 . . ?
 C18 C19 H19 119.7 . . ?
 C18 C19 C20 120.6(7) . . ?
 C150 C149 P2 119.8(5) . . ?
 C158 C149 P2 120.6(5) . . ?
 C158 C149 C150 119.5(6) . . ?
 C19 C20 C21 118.6(7) . . ?
 C25 C20 C19 122.4(8) . . ?
 C25 C20 C21 119.0(8) . . ?
 C146 C147 H147 120.3 . . ?
 C148 C147 C146 119.4(7) . . ?
 C148 C147 H147 120.3 . . ?
 C137 C138 H138 120.1 . . ?
 C139 C138 C137 119.9(8) . . ?
 C139 C138 H138 120.1 . . ?
 C88 C87 P5 121.7(6) . . ?
 C92 C87 P5 117.9(6) . . ?
 C92 C87 C88 120.3(7) . . ?
 C175 C176 H176 118.9 . . ?
 C175 C176 C177 122.3(7) . . ?
 C177 C176 H176 118.9 . . ?
 C11 C16 H16 119.9 . . ?
 C11 C16 C15 120.2(7) . . ?
 C15 C16 H16 119.9 . . ?
 C150 C151 C152 120.8(7) . . ?
 C150 C151 H151 119.6 . . ?
 C152 C151 H151 119.6 . . ?
 C30 C31 C36 119.5(6) . . ?
 C30 C31 C32 121.1(7) . . ?
 C32 C31 C36 119.4(7) . . ?
 C82 C81 P5 115.8(6) . . ?
 C86 C81 P5 126.6(7) . . ?
 C86 C81 C82 117.3(8) . . ?
 C159 C160 P1 122.9(5) . . ?
 C159 C160 C161 119.1(7) . . ?
 C161 C160 P1 116.2(5) . . ?
 C55 C60 H60 119.7 . . ?
 C59 C60 C55 120.5(7) . . ?
 C59 C60 H60 119.7 . . ?
 C171 C170 H170 120.4 . . ?
 C169 C170 C171 119.1(7) . . ?
 C169 C170 H170 120.4 . . ?
 C36 C27 C26 118.2(6) . . ?
 C28 C27 C36 119.9(6) . . ?
 C28 C27 C26 121.9(6) . . ?
 C16 C15 H15 120.4 . . ?
 C16 C15 C14 119.2(7) . . ?
 C14 C15 H15 120.4 . . ?
 C9 C8 H8 120.0 . . ?
 C7 C8 H8 120.0 . . ?
 C7 C8 C9 120.0(8) . . ?
 C15 C14 H14 120.0 . . ?
 C13 C14 C15 120.1(7) . . ?
 C13 C14 H14 120.0 . . ?
 C86 C85 H85 119.6 . . ?
 C84 C85 H85 119.6 . . ?
 C84 C85 C86 120.7(8) . . ?
 C176 C175 P1 117.3(5) . . ?
 C176 C175 C180 118.4(7) . . ?
 C180 C175 P1 124.3(6) . . ?
 C178 C177 H177 120.9 . . ?
 C176 C177 C178 118.3(7) . . ?
 C176 C177 H177 120.9 . . ?
 C79 C78 C73 119.9(7) . . ?
 C79 C78 C77 121.9(8) . . ?
 C77 C78 C73 118.2(7) . . ?
 C45 C44 C43 120.5(7) . . ?
 C45 C44 H44 119.8 . . ?
 C43 C44 H44 119.8 . . ?
 C50 C49 P6 117.2(6) . . ?
 C54 C49 P6 123.7(6) . . ?
 C54 C49 C50 119.1(7) . . ?
 C17 C18 H18 118.8 . . ?
 C19 C18 C17 122.4(7) . . ?
 C19 C18 H18 118.8 . . ?
 C49 C50 H50 120.2 . . ?
 C51 C50 C49 119.6(8) . . ?
 C51 C50 H50 120.2 . . ?
 C164 C163 C168 119.2(8) . . ?
 C162 C163 C164 121.9(8) . . ?
 C162 C163 C168 118.9(7) . . ?
 C81 C82 H82 119.6 . . ?
 C83 C82 C81 120.9(8) . . ?
 C83 C82 H82 119.6 . . ?
 C231 C6 H6 119.4 . . ?
 C7 C6 C231 121.2(8) . . ?
 C7 C6 H6 119.4 . . ?
 C36 C35 H35 119.5 . . ?
 C34 C35 C36 121.0(7) . . ?
 C34 C35 H35 119.5 . . ?
 C169 C174 H174 119.7 . . ?
 C169 C174 C173 120.6(8) . . ?
 C173 C174 H174 119.7 . . ?
 C12 C13 H13 119.9 . . ?
 C14 C13 C12 120.1(8) . . ?
 C14 C13 H13 119.9 . . ?
 C160 C161 H161 119.3 . . ?
 C162 C161 C160 121.4(7) . . ?
 C162 C161 H161 119.3 . . ?
 C87 C88 H88 120.0 . . ?
 C89 C88 C87 120.0(8) . . ?
 C89 C88 H88 120.0 . . ?
 C80 C61 P6 117.6(5) . . ?
 C62 C61 P6 121.7(5) . . ?
 C62 C61 C80 119.6(7) . . ?
 C8 C9 H9 119.9 . . ?
 C10 C9 C8 120.3(8) . . ?
 C10 C9 H9 119.9 . . ?
 C21 C22 H22 119.1 . . ?
 C23 C22 H22 119.1 . . ?
 C23 C22 C21 121.7(8) . . ?
 C17 C26 C27 122.1(6) . . ?
 C17 C26 C21 119.5(6) . . ?
 C21 C26 C27 118.4(6) . . ?
 C49 C54 H54 119.5 . . ?
 C53 C54 C49 121.0(8) . . ?
 C53 C54 H54 119.5 . . ?
 C93 C94 H94 118.7 . . ?
 C95 C94 H94 118.7 . . ?
 C95 C94 C93 122.6(9) . . ?
 C99 C100 H100 120.5 . . ?
 C99 C100 C101 119.0(9) . . ?
 C101 C100 H100 120.5 . . ?
 C20 C21 C26 119.5(7) . . ?
 C22 C21 C20 117.7(7) . . ?
 C22 C21 C26 122.7(7) . . ?
 C106 C105 P8 121.5(6) . . ?
 C106 C105 C124 118.0(8) . . ?
 C124 C105 P8 120.3(6) . . ?
 C131 C132 H132 119.9 . . ?
 C133 C132 C131 120.3(7) . . ?
 C133 C132 H132 119.9 . . ?
 C80 C79 C78 120.4(7) . . ?
 C80 C79 H79 119.8 . . ?
 C78 C79 H79 119.8 . . ?
 C108 C109 H109 119.5 . . ?
 C110 C109 H109 119.5 . . ?
 C110 C109 C108 121.0(7) . . ?
 C91 C92 H92 120.0 . . ?
 C87 C92 C91 120.0(8) . . ?
 C87 C92 H92 120.0 . . ?
 C108 C107 C112 118.9(6) . . ?
 C108 C107 C106 122.6(6) . . ?
 C112 C107 C106 118.5(6) . . ?
 C65 C64 P5 118.5(6) . . ?
 C63 C64 P5 121.6(6) . . ?
 C63 C64 C65 119.3(7) . . ?
 C64 C65 H65 119.8 . . ?
 C66 C65 C64 120.4(8) . . ?
 C66 C65 H65 119.8 . . ?
 C109 C108 P7 117.3(5) . . ?
 C107 C108 P7 122.0(5) . . ?
 C107 C108 C109 119.7(6) . . ?
 C35 C34 H34 120.1 . . ?
 C35 C34 C33 119.9(7) . . ?
 C33 C34 H34 120.1 . . ?
 C112 C111 C116 119.9(7) . . ?
 C112 C111 C110 119.6(7) . . ?
 C116 C111 C110 120.4(7) . . ?
 C20 C25 H25 118.9 . . ?
 C24 C25 C20 122.3(9) . . ?
 C24 C25 H25 118.9 . . ?
 C163 C164 H164 119.5 . . ?
 C165 C164 C163 121.1(8) . . ?
 C165 C164 H164 119.5 . . ?
 C117 C118 H118 118.3 . . ?
 C119 C118 H118 118.3 . . ?
 C119 C118 C117 123.4(8) . . ?
 C64 C63 C62 121.0(7) . . ?
 C64 C63 C72 120.2(7) . . ?
 C72 C63 C62 118.8(7) . . ?
 C8 C7 C6 119.9(9) . . ?
 C8 C7 H7 120.0 . . ?
 C6 C7 H7 120.0 . . ?
 C94 C93 P8 124.8(7) . . ?
 C94 C93 C98 117.8(8) . . ?
 C98 C93 P8 117.2(6) . . ?
 C91 C90 H90 120.3 . . ?
 C91 C90 C89 119.4(8) . . ?
 C89 C90 H90 120.3 . . ?
 C58 C59 C60 120.0(8) . . ?
 C58 C59 H59 120.0 . . ?
 C60 C59 H59 120.0 . . ?
 C178 C179 H179 120.1 . . ?
 C178 C179 C180 119.8(7) . . ?
 C180 C179 H179 120.1 . . ?
 C175 C180 H180 119.8 . . ?
 C179 C180 C175 120.4(7) . . ?
 C179 C180 H180 119.8 . . ?
 C137 C142 H142 119.2 . . ?
 C141 C142 C137 121.7(8) . . ?
 C141 C142 H142 119.2 . . ?
 C81 C86 C85 121.8(8) . . ?
 C81 C86 H86 119.1 . . ?
 C85 C86 H86 119.1 . . ?
 C61 C62 C63 120.9(6) . . ?
 C61 C62 C73 119.8(7) . . ?
 C73 C62 C63 119.2(6) . . ?
 C111 C112 C107 120.4(6) . . ?
 C111 C112 C113 117.7(7) . . ?
 C113 C112 C107 121.9(7) . . ?
 C138 C139 H139 120.0 . . ?
 C140 C139 C138 120.1(9) . . ?
 C140 C139 H139 120.0 . . ?
 C62 C73 C78 118.8(7) . . ?
 C74 C73 C78 118.7(7) . . ?
 C74 C73 C62 122.5(7) . . ?
 C31 C32 H32 119.6 . . ?
 C33 C32 C31 120.9(7) . . ?
 C33 C32 H32 119.6 . . ?
 C118 C117 C106 124.7(8) . . ?
 C118 C117 C122 116.1(8) . . ?
 C106 C117 C122 119.2(8) . . ?
 C63 C72 C71 123.0(8) . . ?
 C63 C72 C67 118.7(7) . . ?
 C71 C72 C67 118.2(7) . . ?
 C113 C114 H114 119.6 . . ?
 C113 C114 C115 120.9(8) . . ?
 C115 C114 H114 119.6 . . ?
 C156 C155 H155 119.5 . . ?
 C154 C155 C156 121.1(8) . . ?
 C154 C155 H155 119.5 . . ?
 C88 C89 C90 120.1(8) . . ?
 C88 C89 H89 120.0 . . ?
 C90 C89 H89 120.0 . . ?
 C22 C23 H23 120.1 . . ?
 C22 C23 C24 119.7(9) . . ?
 C24 C23 H23 120.1 . . ?
 C153 C154 H154 119.5 . . ?
 C155 C154 C153 121.1(8) . . ?
 C155 C154 H154 119.5 . . ?
 C54 C53 H53 120.0 . . ?
 C54 C53 C52 120.0(8) . . ?
 C52 C53 H53 120.0 . . ?
 C126 C125 P7 124.2(6) . . ?
 C126 C125 C130 118.7(8) . . ?
 C130 C125 P7 117.2(6) . . ?
 C73 C74 H74 119.6 . . ?
 C75 C74 C73 120.7(8) . . ?
 C75 C74 H74 119.6 . . ?
 C111 C116 H116 119.7 . . ?
 C115 C116 C111 120.7(8) . . ?
 C115 C116 H116 119.7 . . ?
 C109 C110 C111 120.3(7) . . ?
 C109 C110 H110 119.9 . . ?
 C111 C110 H110 119.9 . . ?
 C163 C162 H162 119.5 . . ?
 C161 C162 C163 121.0(7) . . ?
 C161 C162 H162 119.5 . . ?
 C65 C66 H66 118.7 . . ?
 C65 C66 C67 122.5(8) . . ?
 C67 C66 H66 118.7 . . ?
 C98 C97 H97 119.9 . . ?
 C96 C97 H97 119.9 . . ?
 C96 C97 C98 120.2(9) . . ?
 C105 C106 C107 122.1(7) . . ?
 C105 C106 C117 121.6(7) . . ?
 C117 C106 C107 116.2(7) . . ?
 C210 C211 H211 119.7 . . ?
 C212 C211 H211 119.7 . . ?
 C212 C211 C210 120.7(11) . . ?
 C163 C168 C159 119.3(7) . . ?
 C167 C168 C159 122.7(7) . . ?
 C167 C168 C163 118.0(7) . . ?
 C105 C124 H124 119.1 . . ?
 C123 C124 C105 121.9(8) . . ?
 C123 C124 H124 119.1 . . ?
 C38 C39 H39 119.9 . . ?
 C40 C39 H39 119.9 . . ?
 C40 C39 C38 120.2(9) . . ?
 C78 C77 H77 119.2 . . ?
 C76 C77 C78 121.5(9) . . ?
 C76 C77 H77 119.2 . . ?
 C82 C83 H83 119.9 . . ?
 C82 C83 C84 120.3(8) . . ?
 C84 C83 H83 119.9 . . ?
 C74 C75 H75 119.9 . . ?
 C74 C75 C76 120.3(8) . . ?
 C76 C75 H75 119.9 . . ?
 C85 C84 C83 119.1(9) . . ?
 C85 C84 H84 120.5 . . ?
 C83 C84 H84 120.5 . . ?
 C37 C38 H38 119.3 . . ?
 C39 C38 C37 121.3(8) . . ?
 C39 C38 H38 119.3 . . ?
 C112 C113 H113 119.2 . . ?
 C114 C113 C112 121.6(8) . . ?
 C114 C113 H113 119.2 . . ?
 C100 C101 H101 119.8 . . ?
 C102 C101 C100 120.4(10) . . ?
 C102 C101 H101 119.8 . . ?
 C53 C52 H52 120.3 . . ?
 C51 C52 C53 119.4(8) . . ?
 C51 C52 H52 120.3 . . ?
 C77 C76 C75 120.5(8) . . ?
 C77 C76 H76 119.8 . . ?
 C75 C76 H76 119.8 . . ?
 C50 C51 H51 119.5 . . ?
 C52 C51 C50 120.9(8) . . ?
 C52 C51 H51 119.5 . . ?
 C72 C71 H71 119.2 . . ?
 C70 C71 C72 121.6(9) . . ?
 C70 C71 H71 119.2 . . ?
 C34 C33 H33 119.9 . . ?
 C32 C33 C34 120.2(7) . . ?
 C32 C33 H33 119.9 . . ?
 C68 C69 H69 120.4 . . ?
 C68 C69 C70 119.3(9) . . ?
 C70 C69 H69 120.4 . . ?
 C93 C98 H98 119.6 . . ?
 C97 C98 C93 120.8(9) . . ?
 C97 C98 H98 119.6 . . ?
 C37 C42 H42 119.7 . . ?
 C41 C42 C37 120.6(9) . . ?
 C41 C42 H42 119.7 . . ?
 C125 C126 H126 119.0 . . ?
 C125 C126 C127 122.0(8) . . ?
 C127 C126 H126 119.0 . . ?
 C118 C119 H119 120.5 . . ?
 C118 C119 C120 119.0(9) . . ?
 C120 C119 H119 120.5 . . ?
 C172 C173 H173 120.3 . . ?
 C174 C173 C172 119.3(8) . . ?
 C174 C173 H173 120.3 . . ?
 C231 C10 H10 119.6 . . ?
 C9 C10 C231 120.8(8) . . ?
 C9 C10 H10 119.6 . . ?
 C121 C122 C117 118.5(8) . . ?
 C123 C122 C117 116.6(8) . . ?
 C123 C122 C121 124.9(8) . . ?
 C126 C127 H127 120.8 . . ?
 C128 C127 C126 118.5(9) . . ?
 C128 C127 H127 120.8 . . ?
 C165 C166 H166 119.4 . . ?
 C167 C166 H166 119.4 . . ?
 C167 C166 C165 121.3(8) . . ?
 C164 C165 C166 119.6(8) . . ?
 C164 C165 H165 120.2 . . ?
 C166 C165 H165 120.2 . . ?
 C25 C24 C23 119.5(8) . . ?
 C25 C24 H24 120.2 . . ?
 C23 C24 H24 120.2 . . ?
 C94 C95 H95 120.3 . . ?
 C94 C95 C96 119.4(9) . . ?
 C96 C95 H95 120.3 . . ?
 C102 C103 H103 119.6 . . ?
 C102 C103 C104 120.7(10) . . ?
 C104 C103 H103 119.6 . . ?
 C122 C121 H121 118.2 . . ?
 C120 C121 C122 123.6(9) . . ?
 C120 C121 H121 118.2 . . ?
 C139 C140 H140 119.7 . . ?
 C141 C140 C139 120.7(8) . . ?
 C141 C140 H140 119.7 . . ?
 C168 C167 H167 119.6 . . ?
 C166 C167 C168 120.8(8) . . ?
 C166 C167 H167 119.6 . . ?
 C69 C68 H68 118.9 . . ?
 C69 C68 C67 122.3(9) . . ?
 C67 C68 H68 118.9 . . ?
 C127 C128 H128 119.9 . . ?
 C129 C128 C127 120.2(8) . . ?
 C129 C128 H128 119.9 . . ?
 C211 C210 C215 117.0(12) . . ?
 C211 C210 C209 123.1(11) . . ?
 C215 C210 C209 119.9(11) . . ?
 C124 C123 C122 122.7(8) . . ?
 C124 C123 H123 118.7 . . ?
 C122 C123 H123 118.7 . . ?
 C101 C102 H102 120.0 . . ?
 C103 C102 C101 120.1(9) . . ?
 C103 C102 H102 120.0 . . ?
 C114 C115 H115 120.4 . . ?
 C116 C115 C114 119.1(8) . . ?
 C116 C115 H115 120.4 . . ?
 C97 C96 C95 119.1(9) . . ?
 C97 C96 H96 120.5 . . ?
 C95 C96 H96 120.5 . . ?
 C211 C212 H212 118.7 . . ?
 C211 C212 C213 122.5(12) . . ?
 C213 C212 H212 118.7 . . ?
 C71 C70 C69 120.6(9) . . ?
 C71 C70 H70 119.7 . . ?
 C69 C70 H70 119.7 . . ?
 C66 C67 C72 118.7(8) . . ?
 C66 C67 C68 123.2(8) . . ?
 C68 C67 C72 118.0(8) . . ?
 C212 C213 H213 121.6 . . ?
 C214 C213 C212 116.8(14) . . ?
 C214 C213 H213 121.6 . . ?
 C142 C141 H141 120.6 . . ?
 C140 C141 C142 118.9(8) . . ?
 C140 C141 H141 120.6 . . ?
 C99 C104 H104 120.4 . . ?
 C103 C104 C99 119.3(10) . . ?
 C103 C104 H104 120.4 . . ?
 C128 C129 H129 119.5 . . ?
 C128 C129 C130 120.9(9) . . ?
 C130 C129 H129 119.5 . . ?
 C119 C120 H120 120.3 . . ?
 C121 C120 C119 119.4(8) . . ?
 C121 C120 H120 120.3 . . ?
 C125 C130 C129 119.7(9) . . ?
 C125 C130 H130 120.2 . . ?
 C129 C130 H130 120.2 . . ?
 C39 C40 H40 120.2 . . ?
 C39 C40 C41 119.7(9) . . ?
 C41 C40 H40 120.2 . . ?
 C191 C192 H192 120.2 . . ?
 C191 C192 C193 119.6(15) . . ?
 C193 C192 H192 120.2 . . ?
 C42 C41 C40 120.4(10) . . ?
 C42 C41 H41 119.8 . . ?
 C40 C41 H41 119.8 . . ?
 C210 C215 H215 119.6 . . ?
 C214 C215 C210 120.8(12) . . ?
 C214 C215 H215 119.6 . . ?
 C191 C190 H190 119.0 . . ?
 C189 C190 H190 119.0 . . ?
 C189 C190 C191 121.9(14) . . ?
 C210 C209 H20A 109.5 . . ?
 C210 C209 H20B 109.5 . . ?
 C210 C209 H20C 109.5 . . ?
 H20A C209 H20B 109.5 . . ?
 H20A C209 H20C 109.5 . . ?
 H20B C209 H20C 109.5 . . ?
 C193 C194 H194 120.0 . . ?
 C193 C194 C189 119.9(16) . . ?
 C189 C194 H194 120.0 . . ?
 C192 C191 C190 119.7(15) . . ?
 C192 C191 H191 120.1 . . ?
 C190 C191 H191 120.1 . . ?
 C213 C214 H214 118.9 . . ?
 C215 C214 C213 122.1(14) . . ?
 C215 C214 H214 118.9 . . ?
 C192 C193 H193 119.4 . . ?
 C194 C193 C192 121.1(14) . . ?
 C194 C193 H193 119.4 . . ?
 C190 C189 C194 117.7(15) . . ?
 C190 C189 C188 123.4(15) . . ?
 C194 C189 C188 118.9(16) . . ?
 C189 C188 H18A 109.5 . . ?
 C189 C188 H18B 109.5 . . ?
 C189 C188 H18C 109.5 . . ?
 H18A C188 H18B 109.5 . . ?
 H18A C188 H18C 109.5 . . ?
 H18B C188 H18C 109.5 . . ?
 C230 O1 H1 109.5 . . ?
 O1 C230 H23A 109.5 . . ?
 O1 C230 H23B 109.5 . . ?
 O1 C230 H23C 109.5 . . ?
 H23A C230 H23B 109.5 . . ?
 H23A C230 H23C 109.5 . . ?
 H23B C230 H23C 109.5 . . ?
 N2 C3A Cu1 169.2(7) . . ?
 C3A N2 Cu4 161.0(7) . . ?
 N3 C2A Cu4 163.3(7) . . ?
 C2A N3 Cu3 170.7(7) . . ?
 C1A N4 Cu2 164.5(6) . . ?
 N4 C1A Cu3 163.4(7) . . ?
 C4A N1 Cu1 174.8(7) . . ?
 N1 C4A Cu2 170.3(7) . . ?
 C2_11 C1_11 C7_11 121.4(13) . . ?
 C6_11 C1_11 C2_11 119.0(11) . . ?
 C6_11 C1_11 C7_11 119.6(13) . . ?
 C1_11 C2_11 H2_11 120.5 . . ?
 C3_11 C2_11 C1_11 119.0(13) . . ?
 C3_11 C2_11 H2_11 120.5 . . ?
 C2_11 C3_11 H3_11 119.5 . . ?
 C4_11 C3_11 C2_11 121.0(14) . . ?
 C4_11 C3_11 H3_11 119.5 . . ?
 C3_11 C4_11 H4_11 119.7 . . ?
 C3_11 C4_11 C5_11 120.6(14) . . ?
 C5_11 C4_11 H4_11 119.7 . . ?
 C4_11 C5_11 H5_11 120.9 . . ?
 C4_11 C5_11 C6_11 118.3(14) . . ?
 C6_11 C5_11 H5_11 120.9 . . ?
 C1_11 C6_11 C5_11 122.2(14) . . ?
 C1_11 C6_11 H6_11 118.9 . . ?
 C5_11 C6_11 H6_11 118.9 . . ?
 C1_11 C7_11 H7A_11 109.5 . . ?
 C1_11 C7_11 H7B_11 109.5 . . ?
 C1_11 C7_11 H7C_11 109.5 . . ?
 H7A_11 C7_11 H7B_11 109.5 . . ?
 H7A_11 C7_11 H7C_11 109.5 . . ?
 H7B_11 C7_11 H7C_11 109.5 . . ?
 C2_12 C1_12 C6_12 118.4(13) . . ?
 C2_12 C1_12 C7_12 121.7(16) . . ?
 C6_12 C1_12 C7_12 119.8(16) . . ?
 C1_12 C2_12 H2_12 119.4 . . ?
 C1_12 C2_12 C3_12 121.1(15) . . ?
 C3_12 C2_12 H2_12 119.4 . . ?
 C2_12 C3_12 H3_12 120.1 . . ?
 C4_12 C3_12 C2_12 119.8(15) . . ?
 C4_12 C3_12 H3_12 120.1 . . ?
 C3_12 C4_12 H4_12 120.3 . . ?
 C3_12 C4_12 C5_12 119.3(15) . . ?
 C5_12 C4_12 H4_12 120.3 . . ?
 C4_12 C5_12 H5_12 119.8 . . ?
 C6_12 C5_12 C4_12 120.5(15) . . ?
 C6_12 C5_12 H5_12 119.8 . . ?
 C1_12 C6_12 H6_12 119.6 . . ?
 C5_12 C6_12 C1_12 120.8(15) . . ?
 C5_12 C6_12 H6_12 119.6 . . ?
 C1_12 C7_12 H7A_12 109.5 . . ?
 C1_12 C7_12 H7B_12 109.5 . . ?
 C1_12 C7_12 H7C_12 109.5 . . ?
 H7A_12 C7_12 H7B_12 109.5 . . ?
 H7A_12 C7_12 H7C_12 109.5 . . ?
 H7B_12 C7_12 H7C_12 109.5 . . ?
 C2_13 C1_13 C7_13 119.6(14) . . ?
 C6_13 C1_13 C2_13 118.6(12) . . ?
 C6_13 C1_13 C7_13 121.6(14) . . ?
 C1_13 C2_13 H2_13 119.7 . . ?
 C3_13 C2_13 C1_13 120.5(13) . . ?
 C3_13 C2_13 H2_13 119.7 . . ?
 C2_13 C3_13 H3_13 119.5 . . ?
 C4_13 C3_13 C2_13 120.9(14) . . ?
 C4_13 C3_13 H3_13 119.5 . . ?
 C3_13 C4_13 H4_13 120.4 . . ?
 C3_13 C4_13 C5_13 119.3(14) . . ?
 C5_13 C4_13 H4_13 120.4 . . ?
 C4_13 C5_13 H5_13 120.2 . . ?
 C6_13 C5_13 C4_13 119.5(14) . . ?
 C6_13 C5_13 H5_13 120.2 . . ?
 C1_13 C6_13 C5_13 121.2(13) . . ?
 C1_13 C6_13 H6_13 119.4 . . ?
 C5_13 C6_13 H6_13 119.4 . . ?
 C1_13 C7_13 H7A_13 106.9 . . ?
 C1_13 C7_13 H7B_13 113.2 . . ?
 C1_13 C7_13 H7C_13 108.3 . . ?
 H7A_13 C7_13 H7B_13 109.5 . . ?
 H7A_13 C7_13 H7C_13 109.5 . . ?
 H7B_13 C7_13 H7C_13 109.5 . . ?
 C2_14 C3_14 H3_14 120.3 . . ?
 C4_14 C3_14 H3_14 120.3 . . ?
 C4_14 C3_14 C2_14 119.5(16) . . ?
 C3_14 C2_14 H2_14 119.3 . . ?
 C3_14 C2_14 C1_14 121.5(16) . . ?
 C1_14 C2_14 H2_14 119.3 . . ?
 C2_14 C1_14 C7_14 120.8(17) . . ?
 C6_14 C1_14 C2_14 118.2(13) . . ?
 C6_14 C1_14 C7_14 121.0(17) . . ?
 C1_14 C6_14 H6_14 119.5 . . ?
 C5_14 C6_14 C1_14 120.9(15) . . ?
 C5_14 C6_14 H6_14 119.5 . . ?
 C6_14 C5_14 H5_14 120.0 . . ?
 C4_14 C5_14 C6_14 120.0(16) . . ?
 C4_14 C5_14 H5_14 120.0 . . ?
 C3_14 C4_14 C5_14 119.9(16) . . ?
 C3_14 C4_14 H4_14 120.1 . . ?
 C5_14 C4_14 H4_14 120.1 . . ?
 C1_14 C7_14 H7A_14 109.5 . . ?
 C1_14 C7_14 H7B_14 109.5 . . ?
 C1_14 C7_14 H7C_14 109.5 . . ?
 H7A_14 C7_14 H7B_14 109.5 . . ?
 H7A_14 C7_14 H7C_14 109.5 . . ?
 H7B_14 C7_14 H7C_14 109.5 . . ?
 C2_15 C1_15 C6_15 117.4(10) . . ?
 C2_15 C1_15 C7_15 123.0(11) . . ?
 C6_15 C1_15 C7_15 119.6(11) . . ?
 C1_15 C2_15 H2_15 118.5 . . ?
 C1_15 C2_15 C3_15 123.0(10) . . ?
 C3_15 C2_15 H2_15 118.5 . . ?
 C2_15 C3_15 H3_15 120.6 . . ?
 C2_15 C3_15 C4_15 118.8(11) . . ?
 C4_15 C3_15 H3_15 120.6 . . ?
 C3_15 C4_15 H4_15 120.3 . . ?
 C5_15 C4_15 C3_15 119.5(12) . . ?
 C5_15 C4_15 H4_15 120.3 . . ?
 C4_15 C5_15 H5_15 119.7 . . ?
 C6_15 C5_15 C4_15 120.6(11) . . ?
 C6_15 C5_15 H5_15 119.7 . . ?
 C1_15 C6_15 H6_15 119.7 . . ?
 C5_15 C6_15 C1_15 120.6(10) . . ?
 C5_15 C6_15 H6_15 119.7 . . ?
 C1_15 C7_15 H7A_15 109.5 . . ?
 C1_15 C7_15 H7B_15 109.5 . . ?
 C1_15 C7_15 H7C_15 109.5 . . ?
 H7A_15 C7_15 H7B_15 109.5 . . ?
 H7A_15 C7_15 H7C_15 109.5 . . ?
 H7B_15 C7_15 H7C_15 109.5 . . ?
 C2_16 C1_16 C7_16 120.5(9) . . ?
 C6_16 C1_16 C2_16 118.6(9) . . ?
 C6_16 C1_16 C7_16 121.0(10) . . ?
 C1_16 C2_16 H2_16 118.9 . . ?
 C1_16 C2_16 C3_16 122.1(10) . . ?
 C3_16 C2_16 H2_16 118.9 . . ?
 C2_16 C3_16 H3_16 120.2 . . ?
 C4_16 C3_16 C2_16 119.6(11) . . ?
 C4_16 C3_16 H3_16 120.2 . . ?
 C3_16 C4_16 H4_16 120.9 . . ?
 C3_16 C4_16 C5_16 118.2(11) . . ?
 C5_16 C4_16 H4_16 120.9 . . ?
 C4_16 C5_16 H5_16 118.8 . . ?
 C4_16 C5_16 C6_16 122.4(11) . . ?
 C6_16 C5_16 H5_16 118.8 . . ?
 C1_16 C6_16 C5_16 119.2(10) . . ?
 C1_16 C6_16 H6_16 120.4 . . ?
 C5_16 C6_16 H6_16 120.4 . . ?
 C1_16 C7_16 H7A_16 109.5 . . ?
 C1_16 C7_16 H7B_16 109.5 . . ?
 C1_16 C7_16 H7C_16 109.5 . . ?
 H7A_16 C7_16 H7B_16 109.5 . . ?
 H7A_16 C7_16 H7C_16 109.5 . . ?
 H7B_16 C7_16 H7C_16 109.5 . . ?
 C2_17 C1_17 C7_17 120.6(14) . . ?
 C6_17 C1_17 C2_17 118.5(11) . . ?
 C6_17 C1_17 C7_17 120.9(14) . . ?
 C1_17 C2_17 H2_17 121.0 . . ?
 C3_17 C2_17 C1_17 118.0(12) . . ?
 C3_17 C2_17 H2_17 121.0 . . ?
 C2_17 C3_17 H3_17 119.0 . . ?
 C4_17 C3_17 C2_17 122.0(12) . . ?
 C4_17 C3_17 H3_17 119.0 . . ?
 C3_17 C4_17 H4_17 120.1 . . ?
 C5_17 C4_17 C3_17 119.9(13) . . ?
 C5_17 C4_17 H4_17 120.1 . . ?
 C4_17 C5_17 H5_17 120.8 . . ?
 C4_17 C5_17 C6_17 118.4(13) . . ?
 C6_17 C5_17 H5_17 120.8 . . ?
 C1_17 C6_17 C5_17 123.1(12) . . ?
 C1_17 C6_17 H6_17 118.5 . . ?
 C5_17 C6_17 H6_17 118.5 . . ?
 C1_17 C7_17 H7A_17 109.5 . . ?
 C1_17 C7_17 H7B_17 109.5 . . ?
 C1_17 C7_17 H7C_17 109.5 . . ?
 H7A_17 C7_17 H7B_17 109.5 . . ?
 H7A_17 C7_17 H7C_17 109.5 . . ?
 H7B_17 C7_17 H7C_17 109.5 . . ?

loop_
  _geom_torsion_atom_site_label_1
  _geom_torsion_atom_site_label_2
  _geom_torsion_atom_site_label_3
  _geom_torsion_atom_site_label_4
  _geom_torsion
  _geom_torsion_site_symmetry_1
  _geom_torsion_site_symmetry_2
  _geom_torsion_site_symmetry_3
  _geom_torsion_site_symmetry_4
  _geom_torsion_publ_flag
 Cu2 P4 C231 C6 -27.0(7) . . . . ?
 Cu2 P4 C231 C10 155.3(6) . . . . ?
 Cu2 P4 C11 C12 -170.4(6) . . . . ?
 Cu2 P4 C11 C16 13.0(6) . . . . ?
 Cu2 P4 C17 C18 -87.4(6) . . . . ?
 Cu2 P4 C17 C26 75.9(6) . . . . ?
 Cu2 P3 C37 C38 -172.8(5) . . . . ?
 Cu2 P3 C37 C42 2.6(8) . . . . ?
 Cu2 P3 C43 C48 -118.0(6) . . . . ?
 Cu2 P3 C43 C44 55.3(6) . . . . ?
 Cu2 P3 C28 C29 -113.5(5) . . . . ?
 Cu2 P3 C28 C27 61.1(6) . . . . ?
 Cu2 N4 C1A Cu3 -42(4) . . . . ?
 Cu1 P1 C169 C170 -27.0(6) . . . . ?
 Cu1 P1 C169 C174 152.9(6) . . . . ?
 Cu1 P1 C160 C159 76.7(6) . . . . ?
 Cu1 P1 C160 C161 -88.1(6) . . . . ?
 Cu1 P1 C175 C176 15.5(7) . . . . ?
 Cu1 P1 C175 C180 -166.8(5) . . . . ?
 Cu1 P2 C143 C144 51.1(6) . . . . ?
 Cu1 P2 C143 C148 -123.9(6) . . . . ?
 Cu1 P2 C137 C138 20.9(7) . . . . ?
 Cu1 P2 C137 C142 -164.5(5) . . . . ?
 Cu1 P2 C149 C150 -114.9(5) . . . . ?
 Cu1 P2 C149 C158 62.2(6) . . . . ?
 Cu1 C3A N2 Cu4 -11(5) . . . . ?
 Cu3 P6 C55 C56 -25.2(6) . . . . ?
 Cu3 P6 C55 C60 161.1(6) . . . . ?
 Cu3 P6 C49 C50 17.9(7) . . . . ?
 Cu3 P6 C49 C54 -164.2(5) . . . . ?
 Cu3 P6 C61 C80 -91.2(6) . . . . ?
 Cu3 P6 C61 C62 76.2(6) . . . . ?
 Cu3 P5 C87 C88 -164.1(6) . . . . ?
 Cu3 P5 C87 C92 18.6(8) . . . . ?
 Cu3 P5 C81 C82 -17.4(8) . . . . ?
 Cu3 P5 C81 C86 169.1(7) . . . . ?
 Cu3 P5 C64 C65 -101.1(6) . . . . ?
 Cu3 P5 C64 C63 70.0(6) . . . . ?
 Cu4 P7 C131 C136 -24.3(6) . . . . ?
 Cu4 P7 C131 C132 157.0(6) . . . . ?
 Cu4 P7 C108 C109 -94.1(6) . . . . ?
 Cu4 P7 C108 C107 74.9(6) . . . . ?
 Cu4 P7 C125 C126 -165.3(6) . . . . ?
 Cu4 P7 C125 C130 14.2(7) . . . . ?
 Cu4 P8 C99 C100 12.3(8) . . . . ?
 Cu4 P8 C99 C104 -167.3(7) . . . . ?
 Cu4 P8 C105 C106 63.2(7) . . . . ?
 Cu4 P8 C105 C124 -112.0(6) . . . . ?
 Cu4 P8 C93 C94 -132.2(8) . . . . ?
 Cu4 P8 C93 C98 42.8(8) . . . . ?
 P6 C55 C56 C57 -173.4(7) . . . . ?
 P6 C55 C60 C59 172.4(7) . . . . ?
 P6 C49 C50 C51 179.1(6) . . . . ?
 P6 C49 C54 C53 -179.5(6) . . . . ?
 P6 C61 C62 C63 8.5(10) . . . . ?
 P6 C61 C62 C73 -174.1(6) . . . . ?
 P1 C169 C170 C171 -179.1(6) . . . . ?
 P1 C169 C174 C173 179.7(6) . . . . ?
 P1 C160 C161 C162 167.9(7) . . . . ?
 P1 C175 C180 C179 -178.6(6) . . . . ?
 P2 C143 C148 C147 174.7(6) . . . . ?
 P2 C137 C138 C139 172.4(7) . . . . ?
 P2 C137 C142 C141 -174.1(6) . . . . ?
 P4 C231 C6 C7 -177.8(6) . . . . ?
 P4 C231 C10 C9 177.3(6) . . . . ?
 P4 C11 C16 C15 -179.8(6) . . . . ?
 P4 C17 C18 C19 167.9(6) . . . . ?
 P4 C17 C26 C27 12.9(9) . . . . ?
 P4 C17 C26 C21 -167.6(5) . . . . ?
 P3 C37 C38 C39 178.2(6) . . . . ?
 P3 C37 C42 C41 -175.7(9) . . . . ?
 P3 C43 C44 C45 -176.5(6) . . . . ?
 P3 C28 C27 C36 -173.7(5) . . . . ?
 P3 C28 C27 C26 6.8(9) . . . . ?
 P7 C131 C132 C133 178.3(7) . . . . ?
 P7 C125 C126 C127 178.6(6) . . . . ?
 P7 C125 C130 C129 -176.8(7) . . . . ?
 P5 C87 C88 C89 -178.0(8) . . . . ?
 P5 C87 C92 C91 177.8(7) . . . . ?
 P5 C81 C82 C83 -174.0(8) . . . . ?
 P5 C81 C86 C85 174.7(7) . . . . ?
 P5 C64 C65 C66 174.3(7) . . . . ?
 P5 C64 C63 C62 3.7(10) . . . . ?
 P5 C64 C63 C72 -174.8(5) . . . . ?
 P8 C99 C100 C101 -179.5(7) . . . . ?
 P8 C99 C104 C103 179.2(9) . . . . ?
 P8 C105 C106 C107 8.5(10) . . . . ?
 P8 C105 C106 C117 -175.7(5) . . . . ?
 P8 C105 C124 C123 174.7(7) . . . . ?
 P8 C93 C98 C97 -176.3(7) . . . . ?
 C29 C28 C27 C36 0.9(10) . . . . ?
 C29 C28 C27 C26 -178.6(6) . . . . ?
 C29 C30 C31 C36 0.4(11) . . . . ?
 C29 C30 C31 C32 -179.7(7) . . . . ?
 C37 P3 C43 C48 14.0(7) . . . . ?
 C37 P3 C43 C44 -172.7(6) . . . . ?
 C37 P3 C28 C29 112.3(6) . . . . ?
 C37 P3 C28 C27 -73.1(6) . . . . ?
 C37 C42 C41 C40 -2.9(18) . . . . ?
 C55 P6 C49 C50 -111.9(6) . . . . ?
 C55 P6 C49 C54 66.0(7) . . . . ?
 C55 P6 C61 C80 27.9(7) . . . . ?
 C55 P6 C61 C62 -164.6(6) . . . . ?
 C55 C56 C57 C58 0.4(15) . . . . ?
 C55 C60 C59 C58 0.4(15) . . . . ?
 C56 C55 C60 C59 -1.1(13) . . . . ?
 C56 C57 C58 C59 -1.1(18) . . . . ?
 C80 C61 C62 C63 175.7(7) . . . . ?
 C80 C61 C62 C73 -6.8(11) . . . . ?
 C145 C144 C143 P2 -176.8(6) . . . . ?
 C145 C144 C143 C148 -1.5(11) . . . . ?
 C145 C146 C147 C148 -3.4(11) . . . . ?
 C48 C47 C46 C45 -2.3(12) . . . . ?
 C48 C43 C44 C45 -2.8(11) . . . . ?
 C135 C134 C133 C132 -0.4(14) . . . . ?
 C135 C136 C131 P7 -178.2(6) . . . . ?
 C135 C136 C131 C132 0.6(11) . . . . ?
 C144 C145 C146 C147 1.5(12) . . . . ?
 C144 C143 C148 C147 -0.3(11) . . . . ?
 C134 C135 C136 C131 -0.7(13) . . . . ?
 C134 C133 C132 C131 0.3(13) . . . . ?
 C143 P2 C137 C138 -101.9(6) . . . . ?
 C143 P2 C137 C142 72.7(6) . . . . ?
 C143 P2 C149 C150 4.8(6) . . . . ?
 C143 P2 C149 C158 -178.1(5) . . . . ?
 C143 C148 C147 C146 2.8(11) . . . . ?
 C47 C48 C43 P3 174.5(6) . . . . ?
 C47 C48 C43 C44 1.2(11) . . . . ?
 C36 C31 C32 C33 2.2(12) . . . . ?
 C36 C27 C26 C17 100.6(8) . . . . ?
 C36 C27 C26 C21 -78.9(8) . . . . ?
 C36 C35 C34 C33 0.0(12) . . . . ?
 C178 C179 C180 C175 0.0(12) . . . . ?
 C136 C135 C134 C133 0.6(14) . . . . ?
 C136 C131 C132 C133 -0.4(12) . . . . ?
 C159 C158 C153 C152 -179.2(6) . . . . ?
 C159 C158 C153 C154 0.4(10) . . . . ?
 C159 C158 C149 P2 3.9(9) . . . . ?
 C159 C158 C149 C150 -179.0(6) . . . . ?
 C159 C160 C161 C162 2.5(11) . . . . ?
 C159 C168 C167 C166 -178.4(7) . . . . ?
 C157 C152 C151 C150 178.8(7) . . . . ?
 C157 C156 C155 C154 -0.1(13) . . . . ?
 C146 C145 C144 C143 0.9(12) . . . . ?
 C158 C159 C160 P1 13.0(9) . . . . ?
 C158 C159 C160 C161 177.3(6) . . . . ?
 C158 C159 C168 C163 -178.6(6) . . . . ?
 C158 C159 C168 C167 -0.4(10) . . . . ?
 C158 C153 C152 C157 180.0(7) . . . . ?
 C158 C153 C152 C151 -2.4(10) . . . . ?
 C158 C153 C154 C155 178.4(7) . . . . ?
 C57 C58 C59 C60 0.8(18) . . . . ?
 C131 P7 C108 C109 27.2(6) . . . . ?
 C131 P7 C108 C107 -163.8(6) . . . . ?
 C131 P7 C125 C126 61.8(7) . . . . ?
 C131 P7 C125 C130 -118.8(6) . . . . ?
 C153 C158 C149 P2 -177.1(5) . . . . ?
 C153 C158 C149 C150 0.0(10) . . . . ?
 C153 C152 C151 C150 1.2(11) . . . . ?
 C43 P3 C37 C38 64.2(7) . . . . ?
 C43 P3 C37 C42 -120.3(7) . . . . ?
 C43 P3 C28 C29 4.9(6) . . . . ?
 C43 P3 C28 C27 179.5(6) . . . . ?
 C43 C48 C47 C46 1.4(11) . . . . ?
 C171 C172 C173 C174 0.6(12) . . . . ?
 C231 P4 C11 C12 54.3(7) . . . . ?
 C231 P4 C11 C16 -122.4(6) . . . . ?
 C231 P4 C17 C18 35.3(6) . . . . ?
 C231 P4 C17 C26 -161.4(6) . . . . ?
 C231 C6 C7 C8 0.1(12) . . . . ?
 C12 C11 C16 C15 3.3(11) . . . . ?
 C169 P1 C160 C159 -160.9(6) . . . . ?
 C169 P1 C160 C161 34.4(6) . . . . ?
 C169 P1 C175 C176 -119.5(6) . . . . ?
 C169 P1 C175 C180 58.2(7) . . . . ?
 C169 C174 C173 C172 -0.4(12) . . . . ?
 C46 C45 C44 C43 2.0(12) . . . . ?
 C11 P4 C231 C6 109.7(6) . . . . ?
 C11 P4 C231 C10 -68.0(7) . . . . ?
 C11 P4 C17 C18 145.6(6) . . . . ?
 C11 P4 C17 C26 -51.1(7) . . . . ?
 C11 C12 C13 C14 -0.4(13) . . . . ?
 C11 C16 C15 C14 -2.7(11) . . . . ?
 C152 C157 C156 C155 -1.5(13) . . . . ?
 C152 C153 C154 C155 -1.9(11) . . . . ?
 C17 P4 C231 C6 -137.0(6) . . . . ?
 C17 P4 C231 C10 45.3(7) . . . . ?
 C17 P4 C11 C12 -56.7(7) . . . . ?
 C17 P4 C11 C16 126.7(5) . . . . ?
 C17 C26 C21 C20 2.5(10) . . . . ?
 C17 C26 C21 C22 -177.5(7) . . . . ?
 C172 C171 C170 C169 -1.0(11) . . . . ?
 C99 P8 C105 C106 -68.2(7) . . . . ?
 C99 P8 C105 C124 116.6(7) . . . . ?
 C99 P8 C93 C94 0.0(10) . . . . ?
 C99 P8 C93 C98 175.0(7) . . . . ?
 C99 C100 C101 C102 -0.3(14) . . . . ?
 C28 P3 C37 C38 -44.3(7) . . . . ?
 C28 P3 C37 C42 131.1(7) . . . . ?
 C28 P3 C43 C48 120.2(6) . . . . ?
 C28 P3 C43 C44 -66.4(6) . . . . ?
 C28 C29 C30 C31 1.9(11) . . . . ?
 C28 C27 C26 C17 -79.8(9) . . . . ?
 C28 C27 C26 C21 100.7(8) . . . . ?
 C137 P2 C143 C144 -177.5(6) . . . . ?
 C137 P2 C143 C148 7.5(7) . . . . ?
 C137 P2 C149 C150 110.6(6) . . . . ?
 C137 P2 C149 C158 -72.3(6) . . . . ?
 C137 C138 C139 C140 3.8(15) . . . . ?
 C137 C142 C141 C140 0.0(12) . . . . ?
 C30 C29 C28 P3 172.1(6) . . . . ?
 C30 C29 C28 C27 -2.5(11) . . . . ?
 C30 C31 C32 C33 -177.8(8) . . . . ?
 C91 C90 C89 C88 -0.1(16) . . . . ?
 C156 C157 C152 C153 1.4(12) . . . . ?
 C156 C157 C152 C151 -176.1(8) . . . . ?
 C156 C155 C154 C153 1.9(13) . . . . ?
 C19 C20 C21 C22 -179.6(7) . . . . ?
 C19 C20 C21 C26 0.4(11) . . . . ?
 C19 C20 C25 C24 179.1(9) . . . . ?
 C149 P2 C143 C144 -71.6(6) . . . . ?
 C149 P2 C143 C148 113.4(6) . . . . ?
 C149 P2 C137 C138 150.3(6) . . . . ?
 C149 P2 C137 C142 -35.1(7) . . . . ?
 C149 C150 C151 C152 0.6(12) . . . . ?
 C149 C158 C153 C152 1.8(10) . . . . ?
 C149 C158 C153 C154 -178.6(7) . . . . ?
 C20 C19 C18 C17 -1.3(12) . . . . ?
 C20 C25 C24 C23 1.1(15) . . . . ?
 C138 C137 C142 C141 0.4(11) . . . . ?
 C138 C139 C140 C141 -3.4(15) . . . . ?
 C87 P5 C81 C82 114.3(7) . . . . ?
 C87 P5 C81 C86 -59.2(9) . . . . ?
 C87 P5 C64 C65 126.6(6) . . . . ?
 C87 P5 C64 C63 -62.3(7) . . . . ?
 C87 C88 C89 C90 0.6(15) . . . . ?
 C176 C175 C180 C179 -0.9(11) . . . . ?
 C16 C15 C14 C13 0.5(12) . . . . ?
 C151 C150 C149 P2 175.9(6) . . . . ?
 C151 C150 C149 C158 -1.2(11) . . . . ?
 C31 C36 C27 C28 1.3(10) . . . . ?
 C31 C36 C27 C26 -179.2(6) . . . . ?
 C31 C36 C35 C34 0.2(11) . . . . ?
 C31 C32 C33 C34 -2.0(13) . . . . ?
 C81 P5 C87 C88 71.3(8) . . . . ?
 C81 P5 C87 C92 -106.0(7) . . . . ?
 C81 P5 C64 C65 20.2(7) . . . . ?
 C81 P5 C64 C63 -168.7(6) . . . . ?
 C81 C82 C83 C84 -1.2(15) . . . . ?
 C160 P1 C169 C170 -136.8(6) . . . . ?
 C160 P1 C169 C174 43.1(7) . . . . ?
 C160 P1 C175 C176 129.0(6) . . . . ?
 C160 P1 C175 C180 -53.3(7) . . . . ?
 C160 C159 C158 C153 103.8(8) . . . . ?
 C160 C159 C158 C149 -77.2(9) . . . . ?
 C160 C159 C168 C163 2.0(10) . . . . ?
 C160 C159 C168 C167 -179.8(7) . . . . ?
 C160 C161 C162 C163 -0.3(13) . . . . ?
 C60 C55 C56 C57 0.7(12) . . . . ?
 C170 C171 C172 C173 0.1(12) . . . . ?
 C170 C169 C174 C173 -0.4(11) . . . . ?
 C27 C36 C31 C30 -1.9(10) . . . . ?
 C27 C36 C31 C32 178.1(7) . . . . ?
 C27 C36 C35 C34 -179.1(7) . . . . ?
 C27 C26 C21 C20 -178.0(6) . . . . ?
 C27 C26 C21 C22 2.0(10) . . . . ?
 C15 C14 C13 C12 1.0(13) . . . . ?
 C8 C9 C10 C231 0.5(13) . . . . ?
 C175 P1 C169 C170 109.5(6) . . . . ?
 C175 P1 C169 C174 -70.6(7) . . . . ?
 C175 P1 C160 C159 -50.2(7) . . . . ?
 C175 P1 C160 C161 145.0(6) . . . . ?
 C175 C176 C177 C178 -2.2(13) . . . . ?
 C177 C178 C179 C180 -0.1(13) . . . . ?
 C177 C176 C175 P1 179.9(6) . . . . ?
 C177 C176 C175 C180 2.0(12) . . . . ?
 C78 C73 C74 C75 -1.4(13) . . . . ?
 C78 C77 C76 C75 -2.6(18) . . . . ?
 C44 C45 C46 C47 0.6(12) . . . . ?
 C49 P6 C55 C56 112.4(6) . . . . ?
 C49 P6 C55 C60 -61.4(8) . . . . ?
 C49 P6 C61 C80 135.4(6) . . . . ?
 C49 P6 C61 C62 -57.2(7) . . . . ?
 C49 C50 C51 C52 -0.9(13) . . . . ?
 C49 C54 C53 C52 1.8(13) . . . . ?
 C18 C17 C26 C27 175.8(6) . . . . ?
 C18 C17 C26 C21 -4.7(10) . . . . ?
 C18 C19 C20 C21 -1.0(12) . . . . ?
 C18 C19 C20 C25 178.0(8) . . . . ?
 C50 C49 C54 C53 -1.6(12) . . . . ?
 C163 C164 C165 C166 -2.3(14) . . . . ?
 C163 C168 C167 C166 -0.2(11) . . . . ?
 C82 C81 C86 C85 1.2(13) . . . . ?
 C82 C83 C84 C85 1.0(16) . . . . ?
 C6 C231 C10 C9 -0.4(11) . . . . ?
 C35 C36 C31 C30 178.7(7) . . . . ?
 C35 C36 C31 C32 -1.2(11) . . . . ?
 C35 C36 C27 C28 -179.4(7) . . . . ?
 C35 C36 C27 C26 0.2(10) . . . . ?
 C35 C34 C33 C32 0.9(13) . . . . ?
 C174 C169 C170 C171 1.1(11) . . . . ?
 C13 C12 C11 P4 -178.3(6) . . . . ?
 C13 C12 C11 C16 -1.7(11) . . . . ?
 C88 C87 C92 C91 0.5(13) . . . . ?
 C61 P6 C55 C56 -137.5(6) . . . . ?
 C61 P6 C55 C60 48.8(8) . . . . ?
 C61 P6 C49 C50 136.7(6) . . . . ?
 C61 P6 C49 C54 -45.4(7) . . . . ?
 C61 C80 C79 C78 2.4(13) . . . . ?
 C61 C62 C73 C78 4.3(11) . . . . ?
 C61 C62 C73 C74 -174.6(7) . . . . ?
 C9 C8 C7 C6 0.0(13) . . . . ?
 C22 C23 C24 C25 0.3(15) . . . . ?
 C26 C17 C18 C19 4.2(11) . . . . ?
 C54 C49 C50 C51 1.1(11) . . . . ?
 C54 C53 C52 C51 -1.5(13) . . . . ?
 C94 C93 C98 C97 -1.0(14) . . . . ?
 C94 C95 C96 C97 -3.1(19) . . . . ?
 C100 C99 C104 C103 -0.4(15) . . . . ?
 C100 C101 C102 C103 0.7(17) . . . . ?
 C21 C20 C25 C24 -1.9(13) . . . . ?
 C21 C22 C23 C24 -0.8(13) . . . . ?
 C105 P8 C99 C100 138.6(7) . . . . ?
 C105 P8 C99 C104 -40.9(8) . . . . ?
 C105 P8 C93 C94 107.0(9) . . . . ?
 C105 P8 C93 C98 -78.0(7) . . . . ?
 C105 C124 C123 C122 -0.1(14) . . . . ?
 C79 C80 C61 P6 171.3(6) . . . . ?
 C79 C80 C61 C62 3.6(11) . . . . ?
 C79 C78 C73 C62 1.6(12) . . . . ?
 C79 C78 C73 C74 -179.4(8) . . . . ?
 C79 C78 C77 C76 -178.6(10) . . . . ?
 C92 C91 C90 C89 -0.1(16) . . . . ?
 C92 C87 C88 C89 -0.8(14) . . . . ?
 C107 C112 C113 C114 -179.6(8) . . . . ?
 C64 P5 C87 C88 -40.0(8) . . . . ?
 C64 P5 C87 C92 142.7(7) . . . . ?
 C64 P5 C81 C82 -137.4(7) . . . . ?
 C64 P5 C81 C86 49.1(9) . . . . ?
 C64 C65 C66 C67 -2.1(14) . . . . ?
 C64 C63 C62 C61 -75.7(9) . . . . ?
 C64 C63 C62 C73 106.8(8) . . . . ?
 C64 C63 C72 C71 -178.8(7) . . . . ?
 C64 C63 C72 C67 3.6(11) . . . . ?
 C65 C64 C63 C62 174.8(7) . . . . ?
 C65 C64 C63 C72 -3.8(11) . . . . ?
 C65 C66 C67 C72 1.9(13) . . . . ?
 C65 C66 C67 C68 -179.1(9) . . . . ?
 C108 P7 C131 C136 -136.7(6) . . . . ?
 C108 P7 C131 C132 44.6(7) . . . . ?
 C108 P7 C125 C126 -49.9(7) . . . . ?
 C108 P7 C125 C130 129.5(6) . . . . ?
 C108 C109 C110 C111 -1.1(12) . . . . ?
 C108 C107 C112 C111 2.6(11) . . . . ?
 C108 C107 C112 C113 -178.5(8) . . . . ?
 C108 C107 C106 C105 -78.0(10) . . . . ?
 C108 C107 C106 C117 106.0(8) . . . . ?
 C111 C112 C113 C114 -0.6(13) . . . . ?
 C111 C116 C115 C114 -2.1(14) . . . . ?
 C25 C20 C21 C22 1.4(11) . . . . ?
 C25 C20 C21 C26 -178.7(7) . . . . ?
 C164 C163 C162 C161 179.9(8) . . . . ?
 C164 C163 C168 C159 179.3(7) . . . . ?
 C164 C163 C168 C167 1.0(11) . . . . ?
 C118 C117 C106 C105 -179.3(7) . . . . ?
 C118 C117 C106 C107 -3.3(11) . . . . ?
 C118 C117 C122 C121 0.7(11) . . . . ?
 C118 C117 C122 C123 178.5(7) . . . . ?
 C118 C119 C120 C121 -1.9(14) . . . . ?
 C63 C64 C65 C66 3.0(12) . . . . ?
 C63 C62 C73 C78 -178.3(7) . . . . ?
 C63 C62 C73 C74 2.8(11) . . . . ?
 C63 C72 C71 C70 -177.6(8) . . . . ?
 C63 C72 C67 C66 -2.6(11) . . . . ?
 C63 C72 C67 C68 178.3(7) . . . . ?
 C7 C8 C9 C10 -0.3(13) . . . . ?
 C93 P8 C99 C100 -114.5(7) . . . . ?
 C93 P8 C99 C104 66.0(8) . . . . ?
 C93 P8 C105 C106 -176.7(6) . . . . ?
 C93 P8 C105 C124 8.1(7) . . . . ?
 C93 C94 C95 C96 4.9(19) . . . . ?
 C90 C91 C92 C87 0.0(14) . . . . ?
 C179 C178 C177 C176 1.2(13) . . . . ?
 C142 C137 C138 C139 -2.3(12) . . . . ?
 C86 C81 C82 C83 0.1(14) . . . . ?
 C86 C85 C84 C83 0.3(16) . . . . ?
 C62 C63 C72 C71 2.7(11) . . . . ?
 C62 C63 C72 C67 -174.9(7) . . . . ?
 C62 C73 C74 C75 177.5(9) . . . . ?
 C112 C107 C108 P7 -172.9(5) . . . . ?
 C112 C107 C108 C109 -4.2(10) . . . . ?
 C112 C107 C106 C105 103.7(8) . . . . ?
 C112 C107 C106 C117 -72.3(9) . . . . ?
 C112 C111 C116 C115 -0.6(13) . . . . ?
 C112 C111 C110 C109 -0.6(12) . . . . ?
 C139 C140 C141 C142 1.5(14) . . . . ?
 C73 C78 C79 C80 -5.0(13) . . . . ?
 C73 C78 C77 C76 2.5(16) . . . . ?
 C73 C74 C75 C76 1.4(16) . . . . ?
 C117 C118 C119 C120 0.1(13) . . . . ?
 C117 C122 C121 C120 -2.6(14) . . . . ?
 C117 C122 C123 C124 1.9(13) . . . . ?
 C72 C63 C62 C61 102.8(8) . . . . ?
 C72 C63 C62 C73 -74.6(9) . . . . ?
 C72 C71 C70 C69 -0.3(13) . . . . ?
 C23 C22 C21 C20 0.0(12) . . . . ?
 C23 C22 C21 C26 180.0(7) . . . . ?
 C154 C153 C152 C157 0.3(10) . . . . ?
 C154 C153 C152 C151 177.9(7) . . . . ?
 C53 C52 C51 C50 1.1(13) . . . . ?
 C125 P7 C131 C136 112.0(6) . . . . ?
 C125 P7 C131 C132 -66.7(7) . . . . ?
 C125 P7 C108 C109 138.0(6) . . . . ?
 C125 P7 C108 C107 -53.0(7) . . . . ?
 C125 C126 C127 C128 -1.6(13) . . . . ?
 C74 C75 C76 C77 0.6(18) . . . . ?
 C116 C111 C112 C107 -179.0(7) . . . . ?
 C116 C111 C112 C113 2.0(12) . . . . ?
 C116 C111 C110 C109 178.3(8) . . . . ?
 C110 C109 C108 P7 172.8(6) . . . . ?
 C110 C109 C108 C107 3.5(11) . . . . ?
 C110 C111 C112 C107 -0.2(12) . . . . ?
 C110 C111 C112 C113 -179.2(8) . . . . ?
 C110 C111 C116 C115 -179.4(8) . . . . ?
 C162 C163 C164 C165 179.4(9) . . . . ?
 C162 C163 C168 C159 0.1(11) . . . . ?
 C162 C163 C168 C167 -178.2(7) . . . . ?
 C106 C105 C124 C123 -0.7(12) . . . . ?
 C106 C107 C108 P7 8.8(10) . . . . ?
 C106 C107 C108 C109 177.5(7) . . . . ?
 C106 C107 C112 C111 -179.1(7) . . . . ?
 C106 C107 C112 C113 -0.1(11) . . . . ?
 C106 C117 C122 C121 179.3(7) . . . . ?
 C106 C117 C122 C123 -2.9(11) . . . . ?
 C211 C210 C215 C214 2.3(18) . . . . ?
 C211 C212 C213 C214 -0.4(18) . . . . ?
 C168 C159 C158 C153 -75.5(8) . . . . ?
 C168 C159 C158 C149 103.4(8) . . . . ?
 C168 C159 C160 P1 -167.6(5) . . . . ?
 C168 C159 C160 C161 -3.3(10) . . . . ?
 C168 C163 C164 C165 0.3(13) . . . . ?
 C168 C163 C162 C161 -1.0(12) . . . . ?
 C124 C105 C106 C107 -176.2(7) . . . . ?
 C124 C105 C106 C117 -0.4(11) . . . . ?
 C39 C40 C41 C42 3.4(19) . . . . ?
 C77 C78 C79 C80 176.1(9) . . . . ?
 C77 C78 C73 C62 -179.4(8) . . . . ?
 C77 C78 C73 C74 -0.5(13) . . . . ?
 C84 C85 C86 C81 -1.4(15) . . . . ?
 C38 C37 C42 C41 -0.1(14) . . . . ?
 C38 C39 C40 C41 -0.9(17) . . . . ?
 C113 C114 C115 C116 3.5(15) . . . . ?
 C71 C72 C67 C66 179.7(8) . . . . ?
 C71 C72 C67 C68 0.6(11) . . . . ?
 C69 C68 C67 C72 -0.9(13) . . . . ?
 C69 C68 C67 C66 -179.9(9) . . . . ?
 C98 C97 C96 C95 -0.5(18) . . . . ?
 C42 C37 C38 C39 2.6(12) . . . . ?
 C126 C125 C130 C129 2.6(12) . . . . ?
 C126 C127 C128 C129 2.1(14) . . . . ?
 C119 C118 C117 C106 -178.1(8) . . . . ?
 C119 C118 C117 C122 0.4(12) . . . . ?
 C10 C231 C6 C7 0.1(11) . . . . ?
 C122 C117 C106 C105 2.2(11) . . . . ?
 C122 C117 C106 C107 178.3(7) . . . . ?
 C122 C121 C120 C119 3.1(15) . . . . ?
 C127 C128 C129 C130 -0.2(15) . . . . ?
 C165 C166 C167 C168 -1.9(13) . . . . ?
 C95 C94 C93 P8 172.1(9) . . . . ?
 C95 C94 C93 C98 -2.9(16) . . . . ?
 C121 C122 C123 C124 179.6(9) . . . . ?
 C167 C166 C165 C164 3.2(14) . . . . ?
 C68 C69 C70 C71 0.0(14) . . . . ?
 C128 C129 C130 C125 -2.2(14) . . . . ?
 C210 C211 C212 C213 0.7(16) . . . . ?
 C210 C215 C214 C213 -2(2) . . . . ?
 C123 C122 C121 C120 179.8(9) . . . . ?
 C102 C103 C104 C99 0.8(18) . . . . ?
 C115 C114 C113 C112 -2.1(15) . . . . ?
 C96 C97 C98 C93 2.6(15) . . . . ?
 C212 C211 C210 C215 -1.5(15) . . . . ?
 C212 C211 C210 C209 179.8(11) . . . . ?
 C212 C213 C214 C215 1(2) . . . . ?
 C70 C69 C68 C67 0.6(14) . . . . ?
 C67 C72 C71 C70 0.0(12) . . . . ?
 C104 C99 C100 C101 0.1(13) . . . . ?
 C104 C103 C102 C101 -1.0(19) . . . . ?
 C130 C125 C126 C127 -0.8(12) . . . . ?
 C40 C39 C38 C37 -2.1(14) . . . . ?
 C209 C210 C215 C214 -179.0(12) . . . . ?
 C191 C192 C193 C194 -2(2) . . . . ?
 C191 C190 C189 C194 0(2) . . . . ?
 C191 C190 C189 C188 -179.7(16) . . . . ?
 C193 C192 C191 C190 0(2) . . . . ?
 C193 C194 C189 C190 -2(2) . . . . ?
 C193 C194 C189 C188 177.9(16) . . . . ?
 C189 C190 C191 C192 1(2) . . . . ?
 C189 C194 C193 C192 3(2) . . . . ?
 C1_11 C2_11 C3_11 C4_11 0(2) . . . . ?
 C2_11 C1_11 C6_11 C5_11 1(2) . . . . ?
 C2_11 C3_11 C4_11 C5_11 1(2) . . . . ?
 C3_11 C4_11 C5_11 C6_11 -1(2) . . . . ?
 C4_11 C5_11 C6_11 C1_11 0(2) . . . . ?
 C6_11 C1_11 C2_11 C3_11 -0.5(19) . . . . ?
 C7_11 C1_11 C2_11 C3_11 177.9(16) . . . . ?
 C7_11 C1_11 C6_11 C5_11 -177.7(18) . . . . ?
 C1_12 C2_12 C3_12 C4_12 -1(2) . . . . ?
 C2_12 C1_12 C6_12 C5_12 -1(2) . . . . ?
 C2_12 C3_12 C4_12 C5_12 1(2) . . . . ?
 C3_12 C4_12 C5_12 C6_12 -1(2) . . . . ?
 C4_12 C5_12 C6_12 C1_12 1(3) . . . . ?
 C6_12 C1_12 C2_12 C3_12 1(2) . . . . ?
 C7_12 C1_12 C2_12 C3_12 -175(3) . . . . ?
 C7_12 C1_12 C6_12 C5_12 175(3) . . . . ?
 C1_13 C2_13 C3_13 C4_13 0(2) . . . . ?
 C2_13 C1_13 C6_13 C5_13 -1.4(19) . . . . ?
 C2_13 C3_13 C4_13 C5_13 0(2) . . . . ?
 C3_13 C4_13 C5_13 C6_13 0(2) . . . . ?
 C4_13 C5_13 C6_13 C1_13 1(2) . . . . ?
 C6_13 C1_13 C2_13 C3_13 1.2(19) . . . . ?
 C7_13 C1_13 C2_13 C3_13 -174(2) . . . . ?
 C7_13 C1_13 C6_13 C5_13 173(2) . . . . ?
 C3_14 C2_14 C1_14 C6_14 -2(3) . . . . ?
 C3_14 C2_14 C1_14 C7_14 174(4) . . . . ?
 C2_14 C3_14 C4_14 C5_14 1(3) . . . . ?
 C2_14 C1_14 C6_14 C5_14 1(3) . . . . ?
 C1_14 C6_14 C5_14 C4_14 1(3) . . . . ?
 C6_14 C5_14 C4_14 C3_14 -2(3) . . . . ?
 C4_14 C3_14 C2_14 C1_14 1(3) . . . . ?
 C7_14 C1_14 C6_14 C5_14 -175(4) . . . . ?
 C1_15 C2_15 C3_15 C4_15 -2.5(15) . . . . ?
 C2_15 C1_15 C6_15 C5_15 -0.4(14) . . . . ?
 C2_15 C3_15 C4_15 C5_15 -0.1(16) . . . . ?
 C3_15 C4_15 C5_15 C6_15 2.3(17) . . . . ?
 C4_15 C5_15 C6_15 C1_15 -2.1(16) . . . . ?
 C6_15 C1_15 C2_15 C3_15 2.7(14) . . . . ?
 C7_15 C1_15 C2_15 C3_15 -176.9(12) . . . . ?
 C7_15 C1_15 C6_15 C5_15 179.2(12) . . . . ?
 C1_16 C2_16 C3_16 C4_16 -0.3(18) . . . . ?
 C2_16 C1_16 C6_16 C5_16 0.9(15) . . . . ?
 C2_16 C3_16 C4_16 C5_16 -0.4(18) . . . . ?
 C3_16 C4_16 C5_16 C6_16 1.4(19) . . . . ?
 C4_16 C5_16 C6_16 C1_16 -1.6(18) . . . . ?
 C6_16 C1_16 C2_16 C3_16 0.0(15) . . . . ?
 C7_16 C1_16 C2_16 C3_16 179.5(12) . . . . ?
 C7_16 C1_16 C6_16 C5_16 -178.6(11) . . . . ?
 C1_17 C2_17 C3_17 C4_17 1.3(17) . . . . ?
 C2_17 C1_17 C6_17 C5_17 -2.5(18) . . . . ?
 C2_17 C3_17 C4_17 C5_17 0.1(19) . . . . ?
 C3_17 C4_17 C5_17 C6_17 -2.6(19) . . . . ?
 C4_17 C5_17 C6_17 C1_17 3.9(19) . . . . ?
 C6_17 C1_17 C2_17 C3_17 -0.1(16) . . . . ?
 C7_17 C1_17 C2_17 C3_17 178.1(15) . . . . ?
 C7_17 C1_17 C6_17 C5_17 179.3(16) . . . . ?

loop_
  _diffrn_refln_index_h
  _diffrn_refln_index_k
  _diffrn_refln_index_l
  _diffrn_refln_intensity_net
  _diffrn_refln_intensity_u
 -2 0 0 72.89 5.4
 -2 0 0 67.59 6
 2 0 0 71.69 6.1
 2 0 0 73.89 6.8
 2 0 0 85.19 5.5
 2 0 0 74.79 6.2
 -2 0 0 63.99 5.9
 -2 0 0 62.39 6
 -2 0 0 72.29 5.3
 3 0 0 2067.89 125.99
 3 0 0 2275.97 124.79
 3 0 0 1903.71 125.69
 -3 0 0 2063.09 124.69
 3 0 0 2011 125.69
 -3 0 0 2052.79 125.99
 -3 0 0 2047.1 124.59
 -3 0 0 2321.07 124.89
 -3 0 0 1992.2 125.79
 -4 0 0 4395.26 253.57
 -4 0 0 4236.38 253.27
 -4 0 0 4091.99 253.17
 -4 0 0 4274.37 251.67
 4 0 0 4190.68 253.07
 -4 0 0 4520.35 251.77
 4 0 0 3928.11 252.87
 -4 0 0 4200.48 251.47
 4 0 0 4453.25 251.67
 4 0 0 3930.21 253.07
 -5 0 0 1043.1 65.29
 5 0 0 989.8 65.29
 -5 0 0 1048.9 63.09
 5 0 0 966.8 64.89
 -5 0 0 1046.6 63.29
 -5 0 0 988.4 65.29
 5 0 0 992.8 65.09
 5 0 0 1011.8 63.19
 -5 0 0 1066.19 65.69
 -5 0 0 1072.39 62.69
 -5 0 0 1017.8 63.39
 6 0 0 127.69 12.5
 -6 0 0 125.19 12.6
 -6 0 0 131.69 13
 6 0 0 123.89 10.6
 -6 0 0 110.59 10.3
 -6 0 0 109.79 10.4
 -6 0 0 119.39 9.6
 6 0 0 115.29 12
 -6 0 0 122.09 10.1
 -6 0 0 124.39 12.7
 6 0 0 102.79 12.2
 -7 0 0 65.49 6.5
 -7 0 0 63.39 8.6
 7 0 0 43.3 9.5
 7 0 0 63.79 10.5
 7 0 0 56.99 8.3
 -7 0 0 59.29 10.8
 -7 0 0 53.69 7.4
 -7 0 0 57.69 7
 -7 0 0 65.89 11.2
 -7 0 0 69.79 11.6
 7 0 0 40.6 8.9
 -8 0 0 229.18 21.3
 -8 0 0 229.38 17.2
 8 0 0 203.28 19.8
 8 0 0 207.78 20.3
 -8 0 0 256.47 21.7
 -8 0 0 238.68 18.2
 -8 0 0 218.88 20.3
 8 0 0 207.58 19.9
 -9 0 0 190.28 15.3
 -9 0 0 189.98 16.6
 -9 0 0 180.58 19.8
 -9 0 0 186.18 15.7
 -9 0 0 186.18 19.5
 -9 0 0 211.08 20.3
 9 0 0 191.78 16.6
 9 0 0 206.58 19.9
 9 0 0 189.48 19
 -10 0 0 14.6 4.5
 -10 0 0 19.9 9
 10 0 0 30.2 8.4
 10 0 0 16.5 5.4
 -10 0 0 23.6 9.6
 -10 0 0 17.1 6.1
 10 0 0 18.1 9
 -10 0 0 17.8 5.6
 -10 0 0 7.5 5.1
 -11 0 0 120.29 11.6
 11 0 0 151.88 20.1
 -11 0 0 100.59 17.2
 -11 0 0 88.49 11.5
 11 0 0 128.59 19
 11 0 0 115.89 13
 12 0 0 46.4 12.2
 12 0 0 33.5 10.9
 -12 0 0 45.4 8.2
 -12 0 0 47.7 9.8
 -12 0 0 38.1 7.5
 12 0 0 34 8.7
 -13 0 0 37.5 7.7
 -13 0 0 44.4 10.5
 -13 0 0 41.8 13
 -13 0 0 35.8 7.3
 13 0 0 47.2 14.6
 13 0 0 30 9.5
 13 0 0 44.4 12.4
 14 0 0 89.69 17.4
 14 0 0 72.69 16.9
 14 0 0 61.89 12.5
 -14 0 0 78.59 11.5
 -14 0 0 89.69 12.7
 -14 0 0 79.09 13.7
 15 0 0 91.39 19
 -15 0 0 93.59 13.3
 15 0 0 80.39 18.5
 -15 0 0 105.09 16.5
 -15 0 0 93.09 13.6
 16 0 0 2.1 11
 -16 0 0 1.2 8.3
 16 0 0 9.2 12.7
 -16 0 0 4.2 6.8
 -16 0 0 -5.1 5.8
 16 0 0 -4.8 6.8
 17 0 0 118.49 23.9
 -17 0 0 105.19 16.6
 17 0 0 110.89 17.7
 -17 0 0 96.99 14.7
 17 0 0 100.49 21.5
 -17 0 0 120.59 18.8
 -18 0 0 -13.7 12
 -18 0 0 -12.3 8.5
 -18 0 0 10.6 8.1
 18 0 0 2.3 13.5
 -19 0 0 57.89 16.4
 -19 0 0 93.29 15.1
 -19 0 0 73.09 14.4
 0 -1 0 0.1 0.7
 0 1 0 -0.2 0.7
 -1 -1 0 0.2 1.1
 -1 1 0 0.7 1.1
 1 1 0 0.4 1.1
 2 -1 0 184.88 12.6
 -2 -1 0 189.48 12
 -2 -1 0 170.38 12.4
 2 -1 0 169.28 12.9
 2 -1 0 190.08 11.7
 -2 -1 0 164.78 12.4
 2 -1 0 179.58 12.3
 -2 -1 0 178.78 11.6
 -2 -1 0 184.18 13.1
 2 -1 0 186.48 13.1
 2 1 0 194.58 13.3
 2 1 0 192.98 12.6
 -2 1 0 185.88 13
 -2 1 0 162.88 12.5
 -2 1 0 203.28 12.2
 2 1 0 190.38 12.6
 -2 1 0 191.58 13.2
 2 1 0 183.48 11.7
 -2 1 0 194.28 12.4
 3 -1 0 2226.58 124.49
 -3 -1 0 2105.79 125.99
 3 -1 0 2176.18 125.59
 -3 -1 0 2040.8 123.89
 -3 -1 0 2123.49 125.49
 3 -1 0 1917.01 125.59
 3 -1 0 2245.58 123.99
 -3 -1 0 2133.39 125.39
 3 -1 0 1932.21 127.79
 3 -1 0 2015.8 124.59
 -3 -1 0 2239.78 124.39
 3 1 0 2050.89 125.89
 3 1 0 1943.31 123.99
 3 1 0 2215.58 124.49
 -3 1 0 1991.8 125.39
 -3 1 0 2212.38 124.49
 -3 1 0 2029.7 125.69
 -3 1 0 1966 125.69
 -3 1 0 2007.7 124.69
 3 1 0 1950.9 125.09
 -3 1 0 2167.88 123.89
 3 1 0 1980.1 125.09
 -4 -1 0 2525.45 147.39
 -4 -1 0 2335.47 146.79
 4 -1 0 2431.36 147.39
 -4 -1 0 2401.06 148.79
 4 -1 0 2495.95 149.29
 -4 -1 0 2377.26 148.69
 4 -1 0 2199.18 148.79
 4 -1 0 2298.97 148.69
 -4 1 0 2715.63 147.69
 4 1 0 2467.15 148.59
 -4 1 0 2637.94 146.89
 4 1 0 2280.47 148.39
 4 1 0 2605.44 147.59
 4 1 0 2554.84 149.59
 -4 1 0 2496.25 150.68
 -4 1 0 2454.55 147.79
 -4 1 0 2538.05 149.09
 -4 1 0 2424.06 149.29
 -5 -1 0 2709.33 161.48
 -5 -1 0 2610.24 161.08
 -5 -1 0 2547.55 158.68
 5 -1 0 2409.76 161.18
 5 -1 0 2643.04 161.28
 5 -1 0 2599.34 159.38
 5 -1 0 2730.83 161.78
 -5 -1 0 2682.43 159.28
 -5 -1 0 2602.24 161.98
 -5 1 0 2760.42 161.68
 -5 1 0 2701.23 159.68
 5 1 0 2660.13 160.88
 -5 1 0 2694.63 161.68
 5 1 0 2692.23 159.38
 5 1 0 2668.43 161.98
 5 1 0 2569.44 160.88
 -5 1 0 2680.03 158.58
 -5 1 0 2707.83 159.48
 -5 1 0 2649.93 161.78
 -5 1 0 2711.63 159.88
 6 -1 0 252.57 20.6
 -6 -1 0 246.28 18.1
 -6 -1 0 268.47 20.7
 6 -1 0 262.77 20.5
 -6 -1 0 261.67 21.1
 -6 -1 0 261.77 20.6
 -6 -1 0 254.87 18.2
 -6 -1 0 241.18 17.5
 6 -1 0 250.27 20.7
 6 -1 0 229.78 18.1
 -6 1 0 251.97 18.4
 6 1 0 238.98 18.2
 6 1 0 262.57 21.1
 -6 1 0 271.87 18.6
 -6 1 0 251.67 17.3
 -6 1 0 245.58 20.5
 -6 1 0 271.37 21.1
 -6 1 0 242.28 20.4
 6 1 0 256.97 20.1
 6 1 0 254.17 20.8
 -6 1 0 231.88 18.5
 -7 -1 0 225.18 16.4
 -7 -1 0 219.48 15.6
 7 -1 0 212.88 19.1
 -7 -1 0 232.18 19.1
 7 -1 0 219.38 16.5
 7 -1 0 205.28 18.9
 -7 -1 0 227.98 19.4
 -7 -1 0 219.88 19.8
 7 -1 0 237.68 19.3
 -7 -1 0 247.68 16.8
 -7 1 0 195.58 18.9
 -7 1 0 211.18 15.4
 7 1 0 190.98 18.9
 7 1 0 201.48 16.3
 -7 1 0 193.58 16.1
 -7 1 0 219.98 19.5
 7 1 0 196.78 18
 -7 1 0 185.68 18.5
 7 1 0 189.88 18
 -7 1 0 196.38 16.2
 -7 1 0 202.08 16.7
 -8 -1 0 772.02 48.4
 -8 -1 0 755.52 47.3
 8 -1 0 786.22 51.79
 8 -1 0 789.72 48.5
 8 -1 0 745.73 51.29
 -8 -1 0 743.23 51.79
 -8 -1 0 780.32 48.3
 8 -1 0 810.52 51.89
 -8 -1 0 759.32 51.49
 -8 -1 0 711.63 52.99
 -8 -1 0 760.62 47.4
 -8 1 0 715.43 48.2
 -8 1 0 690.73 48.5
 -8 1 0 685.93 46.8
 8 1 0 727.33 51.59
 -8 1 0 704.03 51.39
 8 1 0 708.23 50.59
 -8 1 0 714.73 51.29
 -8 1 0 734.83 51.49
 8 1 0 770.32 50.89
 -8 1 0 699.03 47.9
 8 1 0 705.73 48.1
 -9 -1 0 300.67 22.4
 9 -1 0 294.37 24.1
 -9 -1 0 242.78 24.5
 -9 -1 0 327.97 27.1
 9 -1 0 333.47 26.5
 -9 -1 0 284.07 21.2
 9 -1 0 238.78 24.6
 9 -1 0 313.07 26.2
 -9 -1 0 309.07 21.4
 -9 -1 0 236.08 26.9
 9 1 0 303.17 25.1
 9 1 0 315.37 24.6
 -9 1 0 268.77 22.5
 -9 1 0 322.27 27.2
 -9 1 0 267.17 20.8
 9 1 0 310.37 26.3
 -9 1 0 320.57 22.5
 10 -1 0 361.26 27.4
 10 -1 0 331.27 35.2
 -10 -1 0 357.26 26.2
 -10 -1 0 399.96 28.1
 -10 -1 0 368.36 26.3
 -10 -1 0 345.67 27.2
 10 -1 0 394.56 31.9
 10 -1 0 406.86 31.6
 -10 -1 0 369.76 32.6
 -10 -1 0 415.56 32.2
 -10 1 0 367.96 26.2
 10 1 0 395.96 30.9
 10 1 0 336.07 27
 -10 1 0 369.86 31.5
 10 1 0 363.46 31.2
 -10 1 0 370.76 32.1
 -10 1 0 362.86 27
 -10 1 0 342.87 27.8
 -10 1 0 389.16 28
 -11 -1 0 103.39 12
 -11 -1 0 132.09 13.7
 11 -1 0 155.88 18
 11 -1 0 105.99 13.4
 11 -1 0 155.48 20.7
 -11 -1 0 136.39 12.7
 -11 -1 0 140.29 21.2
 -11 1 0 131.89 13.4
 -11 1 0 151.48 21.6
 -11 1 0 142.49 14.7
 11 1 0 123.99 13.8
 11 1 0 170.68 19.4
 11 1 0 141.79 19.6
 -12 -1 0 50.19 14.4
 -12 -1 0 60.89 9.4
 -12 -1 0 53.49 9.3
 12 -1 0 40.5 10
 12 -1 0 59.19 13.6
 -12 -1 0 64.59 11.3
 12 -1 0 58.49 15.3
 -12 1 0 44.8 8
 -12 1 0 66.29 12.3
 12 1 0 46.6 14
 12 1 0 65.29 11.7
 -12 1 0 73.39 10.8
 12 1 0 81.69 15.5
 -12 1 0 66.69 15.3
 -13 -1 0 79.69 11.3
 -13 -1 0 74.79 13
 -13 -1 0 59.79 16
 13 -1 0 81.19 14.1
 13 -1 0 69.09 15.3
 13 -1 0 76.19 16.2
 -13 -1 0 77.59 11.8
 13 1 0 90.09 14.3
 -13 1 0 77.89 16.5
 -13 1 0 100.99 15.3
 -13 1 0 93.19 11
 -13 1 0 99.29 13.1
 13 1 0 98.49 16.8
 13 1 0 131.49 21.6
 14 -1 0 22.8 10.7
 -14 -1 0 23.8 7
 -14 -1 0 33.5 9
 14 -1 0 34.5 10.1
 14 -1 0 28.5 12.7
 -14 -1 0 32 7.8
 -14 1 0 27.8 8
 -14 1 0 27 6.7
 -14 1 0 37.2 10
 14 1 0 49 15.7
 14 1 0 49.2 13.1
 14 1 0 40.7 10.7
 -15 -1 0 159.08 19.4
 -15 -1 0 147.89 16.5
 15 -1 0 190.98 27.4
 -15 -1 0 170.08 16.9
 -15 1 0 170.88 16.6
 15 1 0 202.38 26.9
 15 1 0 172.18 27.2
 -15 1 0 176.18 20.8
 -15 1 0 158.98 17.1
 -16 -1 0 2.3 6.5
 -16 -1 0 11.3 9.4
 -16 -1 0 8.5 6.6
 16 -1 0 23.4 9.4
 16 -1 0 29.1 12.8
 16 -1 0 21.9 11.8
 16 1 0 22.7 12.5
 16 1 0 11.2 8.2
 -16 1 0 7.1 9.6
 -16 1 0 5.4 7
 -16 1 0 7.8 5.8
 17 -1 0 81.79 20.3
 -17 -1 0 81.09 16.3
 -17 -1 0 86.39 13.8
 17 -1 0 92.89 21.5
 -17 -1 0 89.99 14.1
 -17 1 0 94.49 17.3
 17 1 0 96.59 17.5
 -17 1 0 85.59 13.8
 17 1 0 105.39 23.5
 -17 1 0 97.99 14.5
 -18 -1 0 -17.6 11.6
 -18 -1 0 2.9 8.1
 18 -1 0 -0.7 13.5
 18 1 0 0.4 8.9
 -18 1 0 7.6 9.7
 -18 1 0 9.4 9
 18 1 0 12.7 13.7
 -19 -1 0 36.3 11.8
 -19 -1 0 31.4 10.8
 -19 1 0 42.6 15.8
 19 1 0 22.5 17.3
 -19 1 0 23.8 11
 -19 1 0 30.1 11.4
 0 -2 0 0.1 0.6
 0 -2 0 -0.2 0.3
 0 2 0 -0.7 0.3
 0 2 0 0.2 0.4
 1 -2 0 117.49 7.6
 1 2 0 98.99 7.8
 1 2 0 132.09 7.8
 -1 2 0 110.19 8.1
 -2 -2 0 890.51 54.09
 2 -2 0 852.41 52.69
 -2 -2 0 962 52.29
 -2 -2 0 831.62 52.99
 2 -2 0 847.52 53.39
 -2 -2 0 942.01 52.29
 2 -2 0 861.61 51.89
 -2 -2 0 874.71 52.39
 -2 -2 0 875.41 53.09
 -2 -2 0 826.72 52.79
 -2 -2 0 837.52 52.79
 -2 -2 0 871.41 52.39
 2 -2 0 781.32 51.89
 2 -2 0 938.21 52.59
 2 -2 0 846.42 53.99
 2 -2 0 821.92 52.69
 2 -2 0 872.11 53.09
 -2 -2 0 792.92 52.69
 -2 -2 0 820.42 52.69
 2 -2 0 841.62 52.69
 2 -2 0 869.01 53.99
 -2 2 0 871.01 52.69
 2 2 0 855.41 51.99
 -2 2 0 880.61 52.19
 -2 2 0 893.91 53.59
 2 2 0 825.12 52.69
 -2 2 0 951.6 52.89
 -2 2 0 869.11 52.69
 -2 2 0 890.81 53.99
 -2 2 0 891.31 53.19
 2 2 0 890.61 52.99
 2 2 0 916.51 54.29
 2 2 0 864.91 52.79
 -2 2 0 872.21 53.99
 -2 2 0 881.51 52.79
 2 2 0 916.71 52.19
 -2 2 0 979.8 52.69
 2 2 0 952.5 52.29
 2 2 0 802.72 52.69
 -3 -2 0 669.73 42.9
 -3 -2 0 651.33 43.8
 3 -2 0 750.42 42.4
 -3 -2 0 672.73 41.2
 -3 -2 0 673.03 42.9
 -3 -2 0 596.54 41.7
 3 -2 0 729.73 41.8
 3 -2 0 666.73 42.8
 -3 -2 0 602.44 41.6
 3 -2 0 660.33 42.9
 -3 -2 0 653.73 41
 -3 -2 0 758.62 41.6
 -3 -2 0 767.42 42.3
 3 -2 0 644.14 43.7
 3 2 0 693.63 41.6
 -3 2 0 756.52 42.5
 -3 2 0 705.63 44
 -3 2 0 759.62 41.9
 3 2 0 628.54 41.6
 3 2 0 665.93 43.9
 -3 2 0 705.33 40.8
 -3 2 0 660.63 43
 -3 2 0 694.23 43.8
 -3 2 0 692.23 40.9
 -3 2 0 699.23 43
 3 2 0 665.43 42.7
 4 -2 0 188.28 13.3
 -4 -2 0 186.78 14.3
 4 -2 0 191.48 12.6
 -4 -2 0 173.38 15.1
 4 -2 0 196.28 14.6
 -4 -2 0 176.28 14.3
 4 -2 0 184.78 15.2
 4 -2 0 154.38 14.7
 4 -2 0 178.38 13.7
 -4 -2 0 180.78 12.4
 -4 2 0 184.38 15.2
 4 2 0 191.48 15.5
 -4 2 0 195.28 12.7
 4 2 0 175.78 14.1
 4 2 0 196.98 13.4
 -4 2 0 193.38 14.7
 -4 2 0 190.88 15.1
 4 2 0 185.78 12.7
 -4 2 0 186.48 14
 4 2 0 196.68 14.3
 5 -2 0 644.74 43.5
 -5 -2 0 675.63 42.6
 -5 -2 0 672.23 45
 -5 -2 0 705.03 43.6
 5 -2 0 613.34 45.5
 -5 -2 0 674.53 48.1
 5 -2 0 760.42 46.6
 -5 -2 0 674.33 45.2
 5 -2 0 658.13 45
 5 2 0 697.73 43.7
 -5 2 0 703.13 44.5
 5 2 0 682.53 44.8
 -5 2 0 714.73 42.9
 -5 2 0 724.53 46.1
 5 2 0 737.83 45.1
 -5 2 0 678.03 43.7
 -5 2 0 643.54 45.8
 -5 2 0 764.02 45.8
 5 2 0 683.13 46.3
 5 2 0 701.33 43.1
 -6 -2 0 361.16 26.6
 -6 -2 0 366.96 27.5
 -6 -2 0 372.96 26.6
 6 -2 0 376.26 26.6
 6 -2 0 346.97 27
 -6 -2 0 316.47 23.2
 6 -2 0 351.96 24.5
 6 -2 0 355.66 27.3
 -6 -2 0 354.66 24.3
 -6 2 0 364.96 27.2
 6 2 0 347.17 24.5
 6 2 0 319.87 26.9
 -6 2 0 372.96 27.6
 -6 2 0 362.26 25.4
 6 2 0 351.76 25.9
 -6 2 0 367.96 26.8
 -6 2 0 362.26 24.7
 6 2 0 386.76 28.3
 -6 2 0 369.26 23.7
 -7 -2 0 790.12 52.49
 7 -2 0 771.92 52.59
 7 -2 0 876.91 55.59
 -7 -2 0 870.31 55.89
 -7 -2 0 808.72 55.19
 -7 -2 0 803.52 51.59
 7 -2 0 788.52 55.69
 7 -2 0 861.61 56.39
 -7 -2 0 874.81 56.69
 7 2 0 800.92 56.19
 -7 2 0 852.11 55.79
 7 2 0 876.11 55.09
 -7 2 0 819.22 53.39
 -7 2 0 804.92 53.69
 7 2 0 822.32 52.89
 -7 2 0 868.81 59.69
 -7 2 0 854.71 53.19
 -7 2 0 806.42 51.69
 -7 2 0 821.82 56.09
 -8 -2 0 179.98 13.9
 8 -2 0 197.08 17.9
 -8 -2 0 186.58 19.6
 8 -2 0 171.98 17.9
 8 -2 0 169.58 17.8
 -8 -2 0 187.58 15.2
 8 -2 0 197.98 15.5
 -8 -2 0 187.28 14.9
 -8 -2 0 185.48 18.7
 -8 2 0 171.78 13.9
 -8 2 0 196.98 15.7
 -8 2 0 162.68 15.1
 8 2 0 165.08 15
 -8 2 0 170.68 15.9
 8 2 0 159.28 17.8
 -8 2 0 183.38 17.9
 8 2 0 190.88 17.3
 -8 2 0 169.38 18.3
 -8 2 0 195.78 19
 -9 -2 0 269.97 26.4
 9 -2 0 284.27 23.6
 -9 -2 0 252.17 22.3
 -9 -2 0 276.77 24.6
 9 -2 0 290.77 24.7
 -9 -2 0 239.78 19.5
 9 -2 0 277.57 24.3
 -9 -2 0 253.27 19.2
 -9 -2 0 264.17 20.5
 -9 -2 0 252.67 23.3
 9 2 0 277.57 24.5
 -9 2 0 285.17 23.3
 -9 2 0 278.67 24.3
 -9 2 0 269.17 21
 -9 2 0 232.78 21.1
 -9 2 0 294.87 25.3
 9 2 0 269.97 23.3
 -9 2 0 248.78 19.1
 10 -2 0 43.3 10.6
 -10 -2 0 44.4 7.1
 10 -2 0 42.1 10.4
 10 -2 0 38 8.2
 -10 -2 0 35.8 8
 10 -2 0 61.49 12.4
 -10 -2 0 34.3 8.2
 -10 -2 0 53.59 9.4
 -10 -2 0 50.99 11.5
 -10 2 0 58.19 9.4
 -10 2 0 64.29 13.8
 -10 2 0 71.39 10.9
 10 2 0 80.29 15
 10 2 0 64.99 10
 -10 2 0 58.09 12.7
 10 2 0 72.19 12.1
 -10 2 0 48.8 7.7
 -11 -2 0 177.78 23.1
 11 -2 0 161.28 18.8
 11 -2 0 154.28 18.9
 11 -2 0 139.89 20.8
 -11 -2 0 171.18 15.4
 -11 -2 0 156.58 14.9
 -11 -2 0 152.78 14.2
 11 -2 0 145.29 15.2
 -11 2 0 148.29 16.5
 -11 2 0 175.78 23.5
 -11 2 0 140.29 14.4
 11 2 0 119.19 14.8
 -11 2 0 146.19 14.6
 11 2 0 196.08 20.9
 11 2 0 147.19 17.6
 -12 -2 0 116.89 19.9
 -12 -2 0 126.09 14.4
 -12 -2 0 122.69 13.3
 12 -2 0 99.79 14.9
 12 -2 0 143.19 21.7
 12 -2 0 147.19 21
 -12 -2 0 104.39 12
 -12 2 0 167.28 16.8
 12 2 0 131.89 14.9
 12 2 0 160.98 19
 -12 2 0 213.38 27.6
 12 2 0 174.68 20.6
 -12 2 0 142.89 13
 -12 2 0 163.38 15.3
 13 -2 0 33.8 9.7
 13 -2 0 54.09 14.6
 -13 -2 0 34 12.4
 -13 -2 0 36.2 7.2
 -13 -2 0 34 9.2
 -13 -2 0 39.5 8.2
 13 -2 0 52.89 14.5
 -13 2 0 28.8 13.3
 13 2 0 47.3 10.6
 13 2 0 30.5 14.6
 13 2 0 30.2 11.2
 -13 2 0 40.5 10.2
 -13 2 0 20.4 6.4
 -13 2 0 30.4 8.1
 14 -2 0 329.77 31.4
 14 -2 0 365.96 34.4
 -14 -2 0 326.77 26.8
 14 -2 0 337.67 27.4
 -14 -2 0 321.37 25
 -14 -2 0 303.67 24.1
 14 2 0 288.87 26.6
 14 2 0 307.57 30.3
 -14 2 0 305.37 25.9
 -14 2 0 277.17 26.6
 -14 2 0 310.77 24.4
 14 2 0 285.77 32.2
 15 -2 0 82.79 17.5
 -15 -2 0 42.1 10.4
 15 -2 0 98.39 20.6
 -15 -2 0 42.7 9.6
 -15 -2 0 57.89 9.9
 -15 2 0 36.1 8.6
 15 2 0 70.79 15.9
 -15 2 0 54.89 11
 15 2 0 96.49 19.3
 -15 2 0 62.89 14.1
 -16 -2 0 269.07 22.6
 16 -2 0 280.87 30.9
 -16 -2 0 233.58 22.9
 16 -2 0 322.47 32.8
 -16 -2 0 281.37 25.5
 -16 2 0 266.27 22.9
 16 2 0 249.28 25.1
 -16 2 0 248.88 24
 16 2 0 267.57 31.9
 -16 2 0 258.07 27.2
 -17 -2 0 66.39 11.9
 17 -2 0 91.29 21.5
 17 -2 0 74.19 19.7
 -17 -2 0 54.59 14.5
 -17 -2 0 59.39 11.1
 -17 2 0 65.39 12.5
 -17 2 0 55.09 13.8
 17 2 0 78.19 15.4
 17 2 0 66.39 18.9
 -17 2 0 65.69 12.4
 -18 -2 0 28.2 11
 18 -2 0 37.9 16.7
 -18 -2 0 43.5 10.9
 -18 -2 0 30.8 12.6
 -18 2 0 12.7 9.2
 18 2 0 37.2 16.9
 18 2 0 12.8 10.8
 -18 2 0 36.1 14.5
 -18 2 0 24.2 10.1
 -19 -2 0 12.7 10.5
 -19 -2 0 33.4 10.7
 -19 2 0 49.2 16.7
 -19 2 0 29 12.6
 -19 2 0 -5.5 9.4
 19 2 0 2.4 15.6
 0 -3 0 -0.4 1.1
 0 -3 0 -1.2 1.3
 0 -3 0 0 0.9
 0 -3 0 0.9 0.9
 0 -3 0 -0.6 0.9
 0 -3 0 -0.2 0.8
 0 -3 0 1.2 1.2
 0 -3 0 1.6 1.3
 0 3 0 1.2 1.4
 0 3 0 0 0.9
 0 3 0 -0.2 1
 0 3 0 0.9 0.9
 0 3 0 3.1 1.8
 0 3 0 0.5 1
 0 3 0 0.6 0.9
 0 3 0 2.3 1.1
 0 3 0 -0.1 1.2
 1 -3 0 2319.57 147.29
 1 -3 0 2156.98 147.19
 1 -3 0 2296.67 146.69
 -1 -3 0 2395.86 147.39
 -1 -3 0 2364.06 147.29
 1 -3 0 2482.35 147.39
 -1 -3 0 2697.03 147.59
 1 -3 0 2572.94 147.39
 -1 -3 0 2541.35 147.49
 -1 -3 0 2238.38 146.59
 1 -3 0 2705.63 147.49
 1 -3 0 2339.17 146.99
 -1 -3 0 2554.84 147.29
 -1 -3 0 2668.83 147.59
 -1 -3 0 2431.96 147.29
 1 -3 0 2331.17 147.39
 -1 -3 0 2630.44 146.69
 1 -3 0 2450.75 147.09
 1 -3 0 2374.46 147.39
 1 3 0 2516.25 147.09
 -1 3 0 2418.76 147.29
 -1 3 0 2589.54 147.39
 -1 3 0 2611.94 146.99
 -1 3 0 2512.25 147.29
 1 3 0 2476.95 147.49
 1 3 0 2541.65 147.39
 -1 3 0 2741.53 147.59
 1 3 0 2262.97 146.39
 1 3 0 2631.44 147.39
 1 3 0 2522.35 147.39
 1 3 0 2587.34 146.69
 1 3 0 2553.94 147.49
 1 3 0 2307.17 146.99
 -1 3 0 2393.36 147.29
 -1 3 0 2345.47 147.29
 -1 3 0 2275.17 147.39
 1 3 0 2264.27 147.29
 -1 3 0 2652.23 147.59
 -2 -3 0 1361.26 77.29
 2 -3 0 1239.48 77.99
 2 -3 0 1349.86 77.09
 -2 -3 0 1202.48 76.99
 -2 -3 0 1381.96 76.19
 2 -3 0 1301.67 76.49
 -2 -3 0 1227.28 76.49
 2 -3 0 1229.18 76.99
 -2 -3 0 1286.27 76.29
 2 -3 0 1193.68 76.29
 2 -3 0 1209.88 76.19
 2 -3 0 1281.37 78.09
 2 -3 0 1240.18 77.59
 2 -3 0 1428.56 77.99
 -2 -3 0 1230.08 76.69
 -2 -3 0 1240.18 77.09
 -2 -3 0 1326.47 77.29
 -2 -3 0 1288.97 76.79
 -2 -3 0 1265.67 78.09
 2 3 0 1273.67 77.09
 -2 3 0 1349.96 77.19
 2 3 0 1339.97 76.19
 -2 3 0 1414.16 77.29
 -2 3 0 1183.08 77.79
 -2 3 0 1240.38 76.59
 -2 3 0 1270.87 76.99
 2 3 0 1335.67 77.19
 2 3 0 1247.98 76.39
 -2 3 0 1285.77 76.59
 -2 3 0 1300.27 76.79
 2 3 0 1239.58 76.39
 2 3 0 1222.28 77.99
 -2 3 0 1175.58 77.79
 -2 3 0 1178.48 76.89
 -2 3 0 1225.48 77.59
 -2 3 0 1232.38 76.59
 2 3 0 1374.36 76.19
 -3 -3 0 928.81 52.79
 3 -3 0 869.41 53.89
 -3 -3 0 824.32 55.19
 3 -3 0 857.11 53.39
 -3 -3 0 894.81 53.69
 3 -3 0 863.61 54.49
 3 -3 0 847.12 55.29
 3 -3 0 802.42 51.99
 3 -3 0 799.32 55.19
 -3 -3 0 802.72 53.49
 -3 -3 0 951.8 52.79
 -3 -3 0 804.42 53.39
 -3 -3 0 842.12 52.99
 3 -3 0 941.11 52.09
 3 -3 0 920.81 53.19
 -3 -3 0 874.41 52.99
 -3 -3 0 873.31 54.09
 -3 -3 0 856.21 53.69
 3 -3 0 810.52 53.29
 -3 -3 0 863.41 53.89
 3 3 0 843.32 53.39
 3 3 0 881.91 52.79
 3 3 0 928.61 55.79
 -3 3 0 887.51 53.49
 -3 3 0 870.21 53.19
 3 3 0 953.5 52.89
 -3 3 0 907.81 55.59
 -3 3 0 908.91 52.99
 3 3 0 832.22 53.49
 -3 3 0 863.31 54.39
 3 3 0 862.91 52.29
 -3 3 0 898.31 53.59
 3 3 0 874.71 53.69
 3 3 0 936.41 53.69
 -3 3 0 909.31 54.79
 -3 3 0 876.91 52.79
 -3 3 0 877.71 53.39
 -3 3 0 893.61 54.19
 -3 3 0 912.01 55.49
 -4 -3 0 979.9 58.49
 -4 -3 0 1026.9 62.19
 4 -3 0 845.42 61.39
 -4 -3 0 913.21 59.19
 4 -3 0 966.7 60.49
 4 -3 0 906.21 58.79
 -4 -3 0 994.9 59.29
 -4 -3 0 981.8 58.39
 -4 -3 0 972.9 60.49
 4 -3 0 1007.4 59.09
 4 -3 0 944.01 58.89
 4 -3 0 990.8 61.99
 -4 -3 0 929.61 59.09
 4 -3 0 1005.2 60.49
 -4 -3 0 1054.19 60.89
 -4 -3 0 1018.9 58.69
 -4 -3 0 913.11 58.99
 -4 3 0 926.91 58.89
 4 3 0 928.61 58.89
 -4 3 0 974.4 58.09
 -4 3 0 1028.6 59.19
 4 3 0 879.31 58.89
 4 3 0 962 58.79
 -4 3 0 1005.7 60.89
 -4 3 0 969.6 58.29
 -4 3 0 1009.9 59.19
 4 3 0 961.3 58.99
 -4 3 0 934.91 60.69
 4 3 0 1008.3 62.29
 -4 3 0 1018.5 59.89
 -4 3 0 931.01 58.99
 -4 3 0 946.41 61.79
 -4 3 0 1022.8 61.99
 4 3 0 1026.1 59.79
 4 3 0 1022.5 61.49
 -5 -3 0 482.35 28
 5 -3 0 489.55 32.1
 5 -3 0 383.86 33
 5 -3 0 467.75 28.3
 5 -3 0 458.55 30.2
 -5 -3 0 455.25 30.4
 -5 -3 0 451.55 27.2
 -5 -3 0 442.06 29.8
 5 -3 0 473.45 30.1
 -5 -3 0 467.85 30.7
 -5 -3 0 479.65 27.2
 -5 -3 0 443.46 31.6
 -5 -3 0 403.86 28.2
 -5 3 0 437.76 30.6
 -5 3 0 429.26 27.1
 -5 3 0 423.66 30.2
 -5 3 0 440.76 30.2
 5 3 0 439.06 29
 5 3 0 390.66 29.5
 -5 3 0 422.56 26.8
 -5 3 0 434.76 31.5
 5 3 0 440.86 28.2
 -5 3 0 418.06 31.2
 5 3 0 404.76 31.5
 -5 3 0 456.75 28.4
 -6 -3 0 88.89 11.4
 -6 -3 0 92.59 11.6
 6 -3 0 77.59 8.3
 -6 -3 0 61.89 5.3
 6 -3 0 96.09 13.1
 -6 -3 0 69.79 7.4
 6 -3 0 75.69 9.2
 -6 -3 0 61.89 10.1
 6 -3 0 72.69 11.4
 -6 -3 0 66.39 5.2
 -6 -3 0 69.89 6.3
 6 -3 0 89.79 8
 6 3 0 63.69 6.7
 6 3 0 50.59 9.6
 6 3 0 81.09 10.3
 -6 3 0 78.79 8.7
 -6 3 0 86.39 7
 -6 3 0 62.89 4.7
 6 3 0 54.49 7
 -6 3 0 91.49 8.3
 -6 3 0 86.69 12.4
 -6 3 0 82.99 12.5
 -7 -3 0 1107.19 71.69
 -7 -3 0 1095.69 66.39
 7 -3 0 1176.48 73.59
 -7 -3 0 1124.79 66.49
 7 -3 0 1022.1 72.49
 -7 -3 0 1030.4 67.89
 7 -3 0 1050.09 69.29
 -7 -3 0 1143.39 72.09
 -7 -3 0 1081.69 73.19
 -7 -3 0 1060.99 69.19
 7 -3 0 1152.38 71.69
 -7 3 0 1081.49 70.69
 -7 3 0 1120.59 68.49
 7 3 0 1141.79 71.19
 7 3 0 1150.78 69.79
 -7 3 0 1218.78 70.19
 -7 3 0 1168.68 73.79
 7 3 0 1068.69 73.19
 8 -3 0 91.09 13.1
 -8 -3 0 57.89 11.9
 -8 -3 0 78.69 7.7
 -8 -3 0 85.69 13.2
 8 -3 0 72.79 10.1
 -8 -3 0 83.39 9.1
 8 -3 0 84.89 14
 -8 -3 0 73.39 5.7
 8 -3 0 68.69 13
 -8 -3 0 66.39 5.8
 -8 -3 0 75.19 12.4
 -8 3 0 90.09 10.4
 -8 3 0 98.89 13.9
 8 3 0 86.49 12.1
 -8 3 0 93.69 9.9
 -8 3 0 99.69 10.2
 -8 3 0 86.29 8.1
 8 3 0 91.29 14.8
 8 3 0 92.29 9.7
 -8 3 0 76.49 12.7
 9 -3 0 118.19 13.8
 -9 -3 0 129.09 12.2
 -9 -3 0 172.88 17.8
 -9 -3 0 138.99 11.1
 -9 -3 0 134.09 16.1
 -9 -3 0 107.59 8.7
 9 -3 0 139.79 14.7
 9 -3 0 124.89 18.2
 -9 -3 0 130.19 12.3
 -9 -3 0 158.68 16.2
 9 -3 0 137.79 16.5
 -9 -3 0 121.79 8.6
 9 3 0 147.59 17
 -9 3 0 128.69 11.1
 -9 3 0 130.99 13
 9 3 0 85.89 14.2
 -9 3 0 142.79 16.1
 -9 3 0 134.19 13.2
 9 3 0 149.49 14.9
 -9 3 0 127.39 16.1
 -9 3 0 132.29 14.1
 10 -3 0 37 9.3
 -10 -3 0 53.99 10.6
 10 -3 0 32.3 9
 -10 -3 0 36.2 6.8
 10 -3 0 36 9.4
 -10 -3 0 29.8 5.5
 10 3 0 41.7 10.6
 10 3 0 34.5 8.8
 -10 3 0 36.2 6.1
 -10 3 0 24.9 9.3
 -10 3 0 36.7 10.2
 11 -3 0 182.58 21.4
 -11 -3 0 165.48 15.8
 -11 -3 0 149.29 15.7
 -11 -3 0 164.48 12
 -11 -3 0 181.98 21.5
 11 -3 0 165.28 16.7
 11 -3 0 191.98 20.2
 11 -3 0 194.98 28.2
 -11 -3 0 174.68 12.3
 -11 3 0 179.58 16.2
 -11 3 0 211.68 22.9
 -11 3 0 214.08 18.7
 11 3 0 209.68 22.6
 11 3 0 191.98 17.5
 -11 3 0 196.08 17.6
 11 3 0 180.98 19.3
 12 -3 0 34 10.9
 -12 -3 0 31.5 4.5
 -12 -3 0 14 9.6
 12 -3 0 34.7 11.2
 -12 -3 0 26.3 6.6
 12 -3 0 35.9 8.3
 12 -3 0 32.8 11.4
 -12 -3 0 20.1 3.5
 -12 -3 0 19.6 5.4
 -12 3 0 24.7 5.7
 -12 3 0 37.2 9.6
 12 3 0 38.4 11.1
 12 3 0 28.8 8.1
 -12 3 0 38.4 14.5
 12 3 0 33.5 11
 -12 3 0 25.1 7.5
 -13 -3 0 397.06 25.8
 13 -3 0 473.85 38.2
 -13 -3 0 381.76 28.7
 -13 -3 0 406.76 30.3
 -13 -3 0 417.76 26.3
 -13 -3 0 423.36 37
 13 -3 0 434.86 36
 -13 -3 0 418.46 31.1
 13 3 0 330.47 30.5
 -13 3 0 384.86 32.6
 -13 3 0 382.46 30.8
 13 3 0 416.46 37.4
 -13 3 0 408.36 29.4
 13 3 0 404.16 34.5
 -14 -3 0 34.4 7.2
 14 -3 0 75.59 16.6
 14 -3 0 57.89 14.8
 -14 -3 0 28.8 18.2
 -14 -3 0 38.9 8.7
 -14 -3 0 23.2 7
 -14 3 0 32.8 9.1
 -14 3 0 41.3 8.1
 14 3 0 28.3 11
 14 3 0 81.39 19.1
 14 3 0 38.3 10.3
 -14 3 0 59.49 12.8
 15 -3 0 21.1 13.4
 -15 -3 0 49 9.8
 -15 -3 0 42.1 8.6
 -15 -3 0 33 6.1
 15 -3 0 52.59 15.4
 -15 -3 0 43.5 10.4
 -15 3 0 30 9.2
 -15 3 0 25.8 11.6
 -15 3 0 33.4 8
 15 3 0 18 10.3
 15 3 0 52.79 17
 16 -3 0 25.1 12.2
 16 -3 0 38.8 14.4
 -16 -3 0 5.1 6.9
 -16 -3 0 45.3 10.7
 -16 -3 0 22.6 6.7
 16 3 0 27.6 8.4
 16 3 0 36.3 15.4
 -16 3 0 34.1 11.9
 -17 -3 0 29.8 8.5
 17 -3 0 41.4 15.6
 -17 -3 0 16.7 11.2
 -17 -3 0 36.4 10.4
 -17 3 0 27.9 10.1
 17 3 0 35.1 17.5
 -17 3 0 30.9 9.6
 17 3 0 16 11.1
 -17 3 0 23.7 14.4
 18 -3 0 28.5 16
 -18 -3 0 14 12.2
 -18 -3 0 23.6 10.7
 -18 -3 0 26.4 10.3
 18 3 0 31.3 11.9
 -18 3 0 24.3 10.5
 18 3 0 17.5 16.2
 -18 3 0 17.1 9.7
 -18 3 0 21.2 13.1
 -19 -3 0 33 11.7
 -19 -3 0 54.09 12.7
 -19 3 0 48 13.3
 19 3 0 59.79 21.7
 -19 3 0 49.9 16.5
 0 -4 0 2197.28 138.69
 0 -4 0 2114.69 138.69
 0 -4 0 2330.47 137.59
 0 -4 0 2361.26 138.69
 0 -4 0 2298.77 138.79
 0 -4 0 2391.66 138.69
 0 -4 0 2089.29 138.29
 0 -4 0 2283.67 138.89
 0 -4 0 2256.57 138.29
 0 -4 0 2420.86 137.69
 0 4 0 2449.35 138.49
 0 4 0 2250.87 138.69
 0 4 0 2169.98 138.79
 0 4 0 2348.86 138.89
 0 4 0 2266.67 138.19
 0 4 0 2338.27 138.79
 0 4 0 2577.54 138.89
 0 4 0 2430.96 138.49
 0 4 0 2338.77 138.59
 -1 -4 0 994.6 61.49
 1 -4 0 1085.29 62.39
 -1 -4 0 977.4 61.49
 1 -4 0 1069.49 61.99
 1 -4 0 1077.69 61.99
 1 -4 0 927.11 61.29
 1 -4 0 1031.1 61.19
 1 -4 0 1073.39 61.69
 1 -4 0 984.9 61.79
 -1 -4 0 902.11 61.49
 1 -4 0 1034.6 61.69
 -1 -4 0 1078.59 61.79
 1 -4 0 1035.3 61.59
 -1 -4 0 1011 61.89
 1 -4 0 1002.4 61.79
 -1 -4 0 947.51 60.99
 -1 -4 0 1023.7 62.09
 -1 -4 0 1035.6 61.99
 -1 -4 0 1104.09 61.09
 -1 -4 0 1046.4 61.99
 1 4 0 1022.1 61.99
 1 4 0 1032.6 61.69
 1 4 0 979.5 60.79
 -1 4 0 1031 61.89
 -1 4 0 948.01 61.49
 -1 4 0 1028.6 61.49
 1 4 0 1013.2 60.89
 1 4 0 882.71 61.29
 1 4 0 964.8 61.79
 -1 4 0 1010.7 61.99
 1 4 0 997.7 61.79
 -1 4 0 885.71 61.29
 -1 4 0 1106.29 62.09
 1 4 0 965.9 61.89
 -1 4 0 1053.79 61.49
 -1 4 0 883.51 60.99
 -1 4 0 1026.5 61.89
 -1 4 0 1040.7 61.99
 -2 -4 0 1423.76 92.29
 2 -4 0 1600.24 92.79
 -2 -4 0 1667.63 92.99
 2 -4 0 1533.85 91.99
 -2 -4 0 1340.57 92.49
 2 -4 0 1561.24 93.49
 2 -4 0 1547.95 91.99
 -2 -4 0 1510.85 92.79
 -2 -4 0 1662.83 92.99
 -2 -4 0 1466.55 92.39
 -2 -4 0 1478.55 93.29
 2 -4 0 1454.75 93.29
 2 -4 0 1518.45 92.09
 -2 -4 0 1465.15 91.59
 2 -4 0 1614.64 92.79
 -2 -4 0 1531.35 91.79
 -2 -4 0 1624.34 93.09
 2 -4 0 1417.06 92.99
 -2 4 0 1427.86 93.19
 -2 4 0 1632.84 92.79
 -2 4 0 1597.44 92.59
 2 4 0 1587.54 92.89
 2 4 0 1631.44 91.49
 -2 4 0 1542.95 93.29
 -2 4 0 1407.06 92.19
 2 4 0 1559.44 92.79
 -2 4 0 1689.73 92.99
 2 4 0 1584.94 92.79
 -2 4 0 1451.55 91.49
 -2 4 0 1453.85 91.99
 -2 4 0 1499.45 92.69
 2 4 0 1495.95 93.49
 -2 4 0 1616.54 92.99
 2 4 0 1550.54 91.59
 2 4 0 1457.85 92.09
 -2 4 0 1525.55 94.29
 -3 -4 0 582.84 36.6
 -3 -4 0 582.04 36.5
 3 -4 0 585.34 38
 -3 -4 0 557.34 35.9
 3 -4 0 559.54 35.1
 -3 -4 0 588.04 36.4
 3 -4 0 533.05 37.7
 3 -4 0 557.94 37.7
 -3 -4 0 558.14 36.4
 -3 -4 0 600.64 35.3
 3 -4 0 631.74 35.7
 3 -4 0 565.04 36.3
 -3 -4 0 622.24 35.2
 3 -4 0 581.64 36.2
 -3 -4 0 567.04 35.9
 -3 -4 0 591.94 36
 3 -4 0 615.84 36.4
 -3 -4 0 590.54 36.1
 3 -4 0 586.84 37.2
 3 -4 0 591.54 35
 -3 -4 0 554.34 37.8
 -3 4 0 535.65 35.6
 3 4 0 570.34 38.1
 -3 4 0 559.04 36.2
 -3 4 0 527.05 37.8
 3 4 0 555.74 35.2
 -3 4 0 578.94 36.3
 -3 4 0 578.94 36.2
 -3 4 0 558.24 35.8
 -3 4 0 583.94 36.9
 3 4 0 626.54 35.2
 -3 4 0 567.14 36.4
 -3 4 0 552.84 37.3
 3 4 0 591.34 36.4
 3 4 0 522.85 36.1
 -3 4 0 569.94 35.7
 3 4 0 626.94 35.1
 3 4 0 524.75 36.1
 3 4 0 541.75 35.1
 -3 4 0 550.24 37.7
 4 -4 0 500.05 28.5
 -4 -4 0 483.25 28.6
 -4 -4 0 418.76 28
 -4 -4 0 472.75 28.7
 -4 -4 0 469.65 27.4
 -4 -4 0 489.05 30.8
 4 -4 0 451.45 27.6
 4 -4 0 421.46 30.2
 -4 -4 0 449.56 27.8
 4 -4 0 498.05 29.5
 -4 -4 0 433.96 27.9
 4 -4 0 473.35 30.6
 -4 4 0 422.06 30.1
 -4 4 0 419.56 27.9
 -4 4 0 396.16 29.6
 -4 4 0 406.46 27.5
 4 4 0 374.96 29.9
 -4 4 0 401.26 26.8
 -4 4 0 391.76 28.9
 -4 4 0 373.76 27.3
 4 4 0 399.56 27.5
 -4 4 0 400.76 27.6
 4 4 0 450.25 27.9
 -4 4 0 394.16 28.3
 -4 4 0 403.76 27.6
 4 4 0 412.86 27.7
 4 4 0 396.26 26.4
 -4 4 0 430.16 27.3
 4 4 0 417.56 27.7
 4 4 0 467.45 26.8
 -4 4 0 413.86 27
 4 4 0 404.36 28.5
 -5 -4 0 734.33 42.6
 -5 -4 0 710.93 42.8
 5 -4 0 737.23 43.1
 5 -4 0 653.63 42.9
 -5 -4 0 660.43 43.2
 -5 -4 0 738.03 42.7
 -5 -4 0 658.63 43.3
 -5 -4 0 745.73 42.6
 5 -4 0 747.23 44.9
 5 -4 0 715.53 46.9
 5 -4 0 726.43 43.1
 -5 -4 0 674.23 43.4
 -5 -4 0 616.54 43.4
 5 -4 0 643.54 46.4
 5 -4 0 688.43 42.8
 -5 -4 0 678.13 46.5
 -5 -4 0 727.03 45.1
 -5 4 0 684.03 42.5
 5 4 0 677.13 43.1
 5 4 0 647.14 42.6
 -5 4 0 627.54 45
 5 4 0 712.13 43.2
 -5 4 0 680.63 43.2
 -5 4 0 670.33 43.2
 -5 4 0 690.93 43
 5 4 0 730.43 43.9
 -5 4 0 653.83 43
 5 4 0 645.24 43
 5 4 0 707.23 44.4
 5 4 0 632.74 46.5
 -5 4 0 689.43 43.1
 -5 4 0 718.83 46.7
 -5 4 0 709.63 42.3
 -5 4 0 708.83 46.8
 -5 4 0 761.62 44.3
 -6 -4 0 461.85 34.2
 -6 -4 0 440.76 32.3
 -6 -4 0 453.05 32.3
 6 -4 0 406.16 33.5
 6 -4 0 416.16 29.6
 -6 -4 0 461.05 29.1
 -6 -4 0 438.66 29.1
 -6 -4 0 429.86 29.9
 6 -4 0 422.76 31.5
 -6 -4 0 433.86 29.3
 6 -4 0 460.95 32
 6 -4 0 424.66 33.5
 -6 4 0 512.75 34.5
 -6 4 0 510.55 28.8
 6 4 0 467.85 29.8
 -6 4 0 533.15 33.4
 -6 4 0 495.25 34.5
 6 4 0 482.55 31.2
 -6 4 0 486.55 29.1
 -6 4 0 485.35 32.7
 -6 4 0 473.75 31.2
 6 4 0 488.35 34.7
 6 4 0 498.25 32
 -6 4 0 467.55 30
 -7 -4 0 65.79 11.5
 -7 -4 0 52.89 9.4
 7 -4 0 52.39 9.1
 -7 -4 0 49.6 5.3
 7 -4 0 61.69 11.9
 -7 -4 0 46.6 5.4
 7 -4 0 61.19 9.1
 7 -4 0 51.09 10.2
 7 -4 0 59.99 6.2
 -7 -4 0 49.1 5.1
 -7 -4 0 72.39 11
 7 4 0 40.7 10.3
 -7 4 0 54.69 10.2
 7 4 0 53.29 6.9
 7 4 0 62.09 9.5
 7 4 0 39.4 6.8
 -7 4 0 50.99 9
 -7 4 0 54.59 11.3
 -7 4 0 49 6.4
 -7 4 0 50.69 8.3
 -7 4 0 42.6 4.7
 -7 4 0 62.09 11.6
 -7 4 0 48.9 4.4
 -8 -4 0 155.78 16.1
 8 -4 0 168.78 15.7
 8 -4 0 187.08 18.4
 -8 -4 0 149.99 16.1
 -8 -4 0 145.49 13.5
 -8 -4 0 156.18 11.3
 8 -4 0 126.09 16.2
 -8 -4 0 147.99 11.4
 -8 -4 0 210.88 27.3
 -8 -4 0 155.28 12.2
 -8 4 0 166.58 17.5
 -8 4 0 167.48 13
 8 4 0 160.38 15.3
 -8 4 0 162.88 11.1
 -8 4 0 143.09 17.2
 -8 4 0 155.68 14.3
 -8 4 0 173.68 15.8
 -8 4 0 171.48 10.8
 8 4 0 169.78 14.4
 -8 4 0 146.69 16.1
 -9 -4 0 168.18 14.7
 -9 -4 0 175.18 17.7
 -9 -4 0 186.78 11.9
 -9 -4 0 158.48 12.6
 9 -4 0 157.98 18.2
 9 -4 0 155.48 16.5
 9 -4 0 164.48 18.5
 -9 -4 0 166.28 11.4
 -9 -4 0 163.18 17
 -9 4 0 157.38 13.1
 -9 4 0 147.69 11
 -9 4 0 144.49 14.7
 9 4 0 159.98 18.9
 9 4 0 154.58 15.5
 -9 4 0 153.58 15.2
 -9 4 0 152.58 22.2
 -9 4 0 142.09 19.6
 9 4 0 141.69 14
 -9 4 0 152.78 17.2
 -9 4 0 147.29 10.7
 -10 -4 0 131.69 10.2
 -10 -4 0 126.09 11.1
 10 -4 0 153.08 21.4
 -10 -4 0 107.09 12.4
 -10 -4 0 117.49 9.7
 -10 -4 0 131.29 18.2
 10 -4 0 130.09 15.1
 10 -4 0 130.59 19.4
 -10 -4 0 107.69 12.8
 -10 -4 0 153.38 24.1
 10 4 0 153.88 21.3
 -10 4 0 144.29 17.5
 10 4 0 159.38 15.5
 -10 4 0 154.88 14.8
 -10 4 0 134.29 11.9
 10 4 0 124.09 13
 -10 4 0 120.69 14.4
 -10 4 0 136.99 19.4
 -10 4 0 136.29 9.2
 -10 4 0 120.69 9.5
 -10 4 0 125.89 13.8
 -11 -4 0 361.26 25.5
 11 -4 0 412.46 35.6
 -11 -4 0 375.66 28.8
 11 -4 0 430.96 35.4
 -11 -4 0 380.06 33.3
 -11 -4 0 421.96 26.1
 -11 -4 0 336.97 26.9
 11 -4 0 400.46 32.7
 -11 4 0 444.26 34.7
 -11 4 0 422.06 36.3
 11 4 0 406.46 35.2
 -11 4 0 407.26 25
 -11 4 0 346.87 29
 11 4 0 456.35 36.8
 -11 4 0 403.46 25.5
 -11 4 0 425.66 30.9
 11 4 0 371.66 29.7
 -11 4 0 429.16 32.2
 -12 -4 0 346.77 33
 12 -4 0 387.76 31.4
 -12 -4 0 362.56 27.3
 -12 -4 0 334.87 25.6
 12 -4 0 382.06 34
 -12 -4 0 346.87 23.6
 -12 -4 0 363.16 27.8
 -12 -4 0 369.66 24.2
 12 -4 0 397.66 34.4
 12 4 0 374.86 34.9
 -12 4 0 377.26 34.5
 -12 4 0 350.96 28.5
 -12 4 0 368.16 26.5
 12 4 0 394.86 31.1
 -12 4 0 374.16 30.4
 -12 4 0 366.06 23.1
 -12 4 0 333.27 23.4
 12 4 0 309.07 27.9
 13 -4 0 127.49 19.2
 -13 -4 0 103.69 14.3
 -13 -4 0 133.79 21.5
 13 -4 0 114.09 20
 -13 -4 0 81.39 10.2
 -13 -4 0 95.39 13.2
 -13 -4 0 112.89 10.2
 -13 -4 0 100.69 9.6
 -13 4 0 90.49 11.3
 -13 4 0 100.09 8.8
 13 4 0 85.09 19.4
 -13 4 0 102.49 8.6
 13 4 0 129.09 18.9
 -13 4 0 113.49 16.1
 -13 4 0 118.19 17.2
 13 4 0 76.39 13.4
 -14 -4 0 42.2 8.6
 14 -4 0 51.39 14.6
 -14 -4 0 26.3 6.5
 14 -4 0 42.5 13.5
 -14 -4 0 44 14.6
 -14 -4 0 37.2 5.8
 -14 -4 0 47.1 6.7
 -14 -4 0 31.2 9.1
 -14 4 0 34.4 9.3
 -14 4 0 36 5.5
 -14 4 0 25.7 11.3
 14 4 0 22.2 9.7
 -14 4 0 29.6 5.1
 -14 4 0 25.8 7
 15 -4 0 25.5 15.8
 -15 -4 0 42.9 10.2
 -15 -4 0 40.7 8.8
 -15 -4 0 39.1 7
 15 -4 0 45.6 14.5
 -15 -4 0 41.1 6.9
 -15 -4 0 38.7 10.5
 -15 4 0 53.89 6.9
 -15 4 0 46.3 6.7
 15 4 0 78.59 14.9
 15 4 0 47.2 17.6
 -15 4 0 65.69 12.3
 -15 4 0 51.39 13.5
 -15 4 0 32.7 8.6
 -16 -4 0 4.2 5.7
 16 -4 0 29.3 13.7
 -16 -4 0 6.8 7.1
 -16 -4 0 11.9 7.1
 -16 -4 0 8.2 6.9
 -16 -4 0 5.8 8.5
 -16 4 0 0.8 6.9
 16 4 0 13 14.4
 -16 4 0 1.7 9.2
 -16 4 0 8.2 5.1
 16 4 0 -0.3 7.8
 -16 4 0 2.8 8.4
 -17 -4 0 -6.8 5.2
 -17 -4 0 -7.3 9.2
 17 -4 0 2.4 11.5
 -17 -4 0 -1.5 7.2
 -17 4 0 -8.1 7.5
 -17 4 0 15.3 8.8
 -17 4 0 8.2 11.8
 17 4 0 5.5 13.8
 17 4 0 1.5 9
 -18 -4 0 79.59 12.7
 -18 -4 0 85.39 14
 -18 -4 0 63.09 15.2
 18 -4 0 107.39 24.8
 -18 4 0 65.49 13.9
 18 4 0 67.39 21.1
 18 4 0 67.79 15.2
 -18 4 0 24.8 15.5
 -18 4 0 60.99 13.2
 -19 -4 0 8.5 9.6
 -19 -4 0 2.6 11.7
 19 -4 0 -8.1 13.3
 19 4 0 -7 16.1
 19 4 0 12.3 16.1
 -19 4 0 -7.4 10
 -19 4 0 -16.2 14.7
 0 -5 0 2.9 1.7
 0 -5 0 6.7 2.6
 0 -5 0 2.2 2.3
 0 -5 0 3.6 2.8
 0 -5 0 2.3 1.8
 0 -5 0 4.2 1.7
 0 -5 0 2.2 2.8
 0 -5 0 2.5 1.9
 0 -5 0 4 2
 0 -5 0 2.4 2.3
 0 5 0 2.2 2.2
 0 5 0 2.7 2.5
 0 5 0 7.1 2.7
 0 5 0 3.8 2.1
 0 5 0 3.9 1.7
 0 5 0 1.8 2.4
 0 5 0 -0.3 2.5
 0 5 0 5 2.1
 0 5 0 4.3 2.2
 0 5 0 4.5 2.7
 1 -5 0 904.91 51.39
 -1 -5 0 801.32 51.29
 -1 -5 0 857.61 50.69
 -1 -5 0 809.82 51.59
 1 -5 0 831.22 50.69
 -1 -5 0 878.31 51.79
 1 -5 0 906.01 52.09
 1 -5 0 798.12 51.09
 -1 -5 0 780.42 51.39
 1 -5 0 886.01 51.19
 -1 -5 0 810.02 51.19
 -1 -5 0 787.82 50.69
 1 -5 0 867.31 51.79
 1 -5 0 858.41 51.19
 -1 -5 0 821.92 51.79
 1 -5 0 849.61 51.59
 -1 -5 0 845.42 51.49
 1 -5 0 787.02 51.49
 1 -5 0 793.02 51.39
 -1 5 0 863.11 50.99
 1 5 0 817.32 51.69
 -1 5 0 821.62 51.49
 -1 5 0 781.12 51.39
 -1 5 0 794.72 51.49
 1 5 0 812.12 51.19
 -1 5 0 767.32 51.49
 1 5 0 859.71 51.19
 1 5 0 772.22 50.39
 1 5 0 766.72 51.49
 1 5 0 849.72 51.39
 1 5 0 782.62 51.39
 -1 5 0 858.51 50.79
 -1 5 0 855.71 51.49
 1 5 0 832.72 50.39
 -1 5 0 787.02 51.59
 1 5 0 779.42 51.39
 1 5 0 841.92 51.29
 -1 5 0 793.72 50.79
 -2 -5 0 388.46 26.2
 2 -5 0 398.06 24.9
 -2 -5 0 357.66 25.4
 -2 -5 0 382.96 25.9
 -2 -5 0 391.36 24.6
 -2 -5 0 371.16 25.5
 2 -5 0 408.06 27.6
 2 -5 0 409.76 26
 2 -5 0 425.36 26
 -2 -5 0 388.66 24.8
 -2 -5 0 412.86 26.3
 -2 -5 0 380.56 25.7
 2 -5 0 391.66 25.2
 2 -5 0 398.96 25.2
 -2 -5 0 415.76 26.2
 2 -5 0 433.96 26.2
 2 -5 0 359.36 26.1
 2 -5 0 413.66 26.3
 -2 -5 0 433.06 26.6
 2 -5 0 390.66 26.3
 -2 5 0 425.06 26.3
 2 5 0 377.76 24.4
 -2 5 0 373.96 25.6
 -2 5 0 393.26 26.3
 2 5 0 395.16 25.9
 2 5 0 367.06 25.7
 -2 5 0 380.06 25.8
 -2 5 0 379.36 25.8
 -2 5 0 340.47 25.7
 -2 5 0 392.36 26.1
 -2 5 0 342.47 25.8
 2 5 0 401.26 24.3
 -2 5 0 363.96 25
 2 5 0 390.16 26
 2 5 0 340.97 25
 3 -5 0 2794.72 189.48
 -3 -5 0 2981.8 188.58
 3 -5 0 2997.7 187.08
 -3 -5 0 3134.19 187.28
 -3 -5 0 2968.2 187.28
 -3 -5 0 3161.78 188.68
 3 -5 0 3232.18 188.48
 -3 -5 0 3136.79 188.78
 3 -5 0 2955.2 187.28
 3 -5 0 3050.99 189.28
 3 -5 0 3261.17 188.48
 3 -5 0 3234.28 187.58
 3 -5 0 3434.16 188.78
 -3 -5 0 3124.59 188.28
 3 -5 0 3143.49 189.88
 -3 -5 0 3195.88 187.08
 -3 -5 0 3380.26 188.88
 -3 -5 0 2975 188.08
 -3 -5 0 2978.4 191.08
 -3 -5 0 3057.19 188.48
 3 5 0 3049.2 187.38
 3 5 0 3028.9 187.48
 -3 5 0 3250.37 188.28
 3 5 0 3383.86 188.78
 -3 5 0 3276.67 188.58
 -3 5 0 3404.26 188.88
 -3 5 0 3081.59 187.58
 3 5 0 3277.47 187.08
 3 5 0 3245.68 188.58
 -3 5 0 3276.07 188.68
 3 5 0 3190.48 190.18
 3 5 0 3207.08 186.88
 -3 5 0 3079.29 189.68
 -3 5 0 3211.88 188.48
 -3 5 0 3122.69 189.78
 -3 5 0 2924.91 189.18
 -3 5 0 3209.58 187.88
 -3 5 0 3000.1 187.88
 3 5 0 3179.88 188.58
 -4 -5 0 268.57 17.5
 -4 -5 0 269.37 18.6
 4 -5 0 234.48 19.6
 -4 -5 0 275.67 18.2
 -4 -5 0 249.68 17.8
 4 -5 0 263.17 16.9
 4 -5 0 290.47 18.3
 4 -5 0 239.18 15.8
 4 -5 0 267.87 19.1
 -4 -5 0 260.37 21.5
 -4 -5 0 244.18 17.5
 4 -5 0 256.17 17.6
 4 -5 0 254.27 19.9
 -4 -5 0 272.87 16.5
 -4 -5 0 252.67 16.3
 -4 -5 0 245.38 17.3
 4 -5 0 249.97 15.7
 -4 -5 0 228.28 18
 -4 -5 0 241.38 17.8
 -4 5 0 241.08 16.9
 -4 5 0 223.78 17.4
 -4 5 0 221.18 19.2
 4 5 0 226.68 15.9
 4 5 0 256.17 18
 4 5 0 260.97 18.1
 4 5 0 248.98 17.8
 4 5 0 254.17 16.2
 -4 5 0 263.97 17.9
 4 5 0 260.67 20.2
 4 5 0 249.18 17.5
 -4 5 0 236.38 17.2
 4 5 0 215.88 15.9
 -4 5 0 238.48 17.9
 -4 5 0 234.78 19.3
 -4 5 0 231.38 18.8
 -4 5 0 245.28 17.7
 -4 5 0 261.67 18.1
 -4 5 0 235.68 16.9
 4 5 0 254.37 17.4
 -5 -5 0 357.76 27.3
 -5 -5 0 333.47 23.8
 -5 -5 0 310.67 24.6
 5 -5 0 372.96 24.1
 -5 -5 0 332.17 23.8
 -5 -5 0 347.47 25.1
 -5 -5 0 356.36 24.7
 5 -5 0 357.36 24.1
 -5 -5 0 376.46 25.3
 -5 -5 0 321.07 24.2
 -5 -5 0 336.67 23
 5 -5 0 347.17 23.6
 5 -5 0 332.27 27.1
 5 -5 0 348.17 25
 -5 -5 0 355.66 23.1
 5 -5 0 332.87 25.6
 5 -5 0 346.97 24.6
 5 -5 0 360.36 27.3
 5 5 0 385.86 23.3
 -5 5 0 366.66 24.7
 -5 5 0 371.86 23.9
 -5 5 0 402.46 25.8
 5 5 0 342.27 27.3
 -5 5 0 372.16 23.7
 -5 5 0 392.86 27.5
 5 5 0 381.56 24.5
 5 5 0 386.96 24.6
 5 5 0 396.56 25.8
 5 5 0 409.96 24.8
 -5 5 0 364.86 23.9
 -5 5 0 357.56 24.3
 -5 5 0 366.86 26.3
 -5 5 0 369.56 27.4
 -5 5 0 377.66 24.6
 -5 5 0 369.16 24.2
 -5 5 0 384.56 24.8
 6 -5 0 267.77 23
 6 -5 0 311.37 24.6
 6 -5 0 324.27 22
 -6 -5 0 291.47 20.2
 -6 -5 0 319.47 19.4
 -6 -5 0 309.37 19.3
 -6 -5 0 287.97 22.2
 -6 -5 0 278.57 20.5
 -6 -5 0 287.57 19.8
 -6 -5 0 301.47 24.2
 6 -5 0 284.37 19.9
 -6 -5 0 289.87 21.9
 -6 -5 0 289.77 19.8
 6 -5 0 291.67 19.7
 6 -5 0 263.77 23.6
 -6 5 0 295.67 19.3
 6 5 0 292.67 20.8
 -6 5 0 320.47 24.5
 -6 5 0 316.07 22.6
 -6 5 0 278.67 19.9
 -6 5 0 302.17 21.2
 6 5 0 301.27 20.2
 -6 5 0 293.77 19.7
 -6 5 0 276.27 20.5
 -6 5 0 268.57 20.2
 -6 5 0 307.97 24.1
 6 5 0 273.47 19.9
 -6 5 0 270.27 22.3
 -6 5 0 288.27 20.1
 -6 5 0 267.37 19.7
 6 5 0 278.27 20.1
 6 5 0 293.97 21.2
 6 5 0 284.57 19.4
 6 5 0 278.37 24
 7 -5 0 56.79 8.9
 -7 -5 0 54.89 6.8
 -7 -5 0 41.2 7.6
 7 -5 0 52.89 10.7
 -7 -5 0 56.99 10.7
 -7 -5 0 63.09 10.2
 -7 -5 0 60.39 7.3
 7 -5 0 51.09 11.5
 7 -5 0 57.09 9.2
 -7 -5 0 57.49 10.1
 -7 -5 0 57.69 7.4
 7 -5 0 61.49 7.2
 7 5 0 49.1 10.4
 -7 5 0 45.8 8.6
 7 5 0 58.39 6.3
 -7 5 0 47.5 10.1
 -7 5 0 48.2 5.6
 -7 5 0 61.19 6.5
 7 5 0 68.09 9.5
 -7 5 0 41.6 6
 -7 5 0 53.39 9.6
 -7 5 0 66.29 10.5
 8 -5 0 303.37 28.3
 -8 -5 0 362.06 27.9
 -8 -5 0 326.07 23.2
 8 -5 0 342.97 26.3
 -8 -5 0 336.47 23.4
 -8 -5 0 344.97 27.4
 -8 -5 0 334.87 23.2
 8 -5 0 376.26 30.1
 -8 -5 0 347.47 29.6
 8 -5 0 315.57 23.6
 8 -5 0 366.56 26.9
 -8 -5 0 332.87 23.2
 8 5 0 334.17 29.2
 -8 5 0 354.66 31.5
 -8 5 0 347.67 23
 8 5 0 391.96 26.7
 -8 5 0 379.66 29.4
 -8 5 0 348.87 24.1
 -8 5 0 384.46 26.2
 -8 5 0 370.76 22.8
 -8 5 0 356.16 27.5
 -8 5 0 366.86 27.9
 8 5 0 338.97 25.3
 -9 -5 0 119.69 17.5
 -9 -5 0 98.99 9.4
 -9 -5 0 100.79 9.3
 9 -5 0 99.19 12.3
 9 -5 0 144.19 19.1
 -9 -5 0 129.69 16.5
 -9 -5 0 101.49 9.2
 -9 -5 0 107.49 9.3
 -9 -5 0 132.79 14.9
 -9 5 0 141.39 19.3
 -9 5 0 114.69 14.1
 -9 5 0 96.49 9.9
 9 5 0 105.79 16.2
 -9 5 0 104.49 9
 -9 5 0 116.29 16.4
 9 5 0 95.39 11.7
 -9 5 0 111.09 8.7
 9 5 0 91.49 10.8
 -9 5 0 114.79 13.3
 10 -5 0 24.1 8.8
 -10 -5 0 23.7 8.3
 -10 -5 0 24.8 4.6
 -10 -5 0 19.3 4.6
 -10 -5 0 22.5 8.6
 -10 -5 0 19.4 4.4
 10 -5 0 33.4 10.3
 -10 5 0 25.6 4.8
 -10 5 0 36.4 13.1
 -10 5 0 42.3 8.3
 10 5 0 37.6 8.5
 -10 5 0 32.1 8.6
 10 5 0 30 7
 -10 5 0 31.8 6.2
 -10 5 0 42.3 10.7
 10 5 0 31.2 10.5
 -10 5 0 65.09 13.2
 -10 5 0 31.4 4.7
 -11 -5 0 165.38 13.5
 -11 -5 0 167.28 20.1
 -11 -5 0 172.48 15.5
 11 -5 0 165.28 23.2
 11 -5 0 183.58 22.1
 11 -5 0 134.49 17.4
 -11 -5 0 148.49 13.1
 -11 -5 0 156.58 13.8
 11 5 0 176.58 21.3
 -11 5 0 186.98 18.7
 -11 5 0 179.68 21.2
 -11 5 0 192.18 13.4
 -11 5 0 188.38 17.8
 -11 5 0 191.78 13
 11 5 0 172.28 19.7
 11 5 0 172.98 17
 12 -5 0 22.9 11.1
 12 -5 0 5.7 10.1
 12 -5 0 9.1 7.3
 -12 -5 0 16.9 10.3
 -12 -5 0 16.2 5
 -12 -5 0 10.2 4
 -12 -5 0 12.9 4.7
 -12 -5 0 25.3 6.9
 -12 -5 0 4.3 4.4
 -12 5 0 26.4 9
 12 5 0 7.2 7.9
 -12 5 0 16.1 4.3
 12 5 0 13.8 6.8
 -12 5 0 13.3 4.4
 -12 5 0 17.3 10.1
 -12 5 0 20.5 5.7
 -12 5 0 15.1 8.1
 -13 -5 0 66.09 9.6
 13 -5 0 68.89 16.7
 13 -5 0 77.29 18.1
 -13 -5 0 49 10.1
 -13 -5 0 61.39 8.9
 -13 -5 0 76.59 12.2
 -13 -5 0 69.19 9
 -13 -5 0 68.29 8.3
 13 -5 0 81.79 15.7
 13 5 0 73.49 17
 -13 5 0 64.79 8.4
 -13 5 0 68.59 8.1
 13 5 0 57.79 12.3
 -13 5 0 65.99 10.3
 -13 5 0 72.69 13.7
 -13 5 0 68.09 13.5
 -14 -5 0 113.79 20.3
 -14 -5 0 93.29 11.6
 14 -5 0 154.88 25.3
 14 -5 0 131.59 19.8
 -14 -5 0 109.69 15.2
 -14 -5 0 96.79 11.6
 -14 -5 0 97.49 10.4
 -14 -5 0 105.59 14.5
 -14 5 0 103.29 12.2
 14 5 0 125.19 23.4
 -14 5 0 105.69 16
 14 5 0 121.89 17.7
 -14 5 0 109.49 18.1
 -14 5 0 95.39 10.2
 -15 -5 0 101.99 12.3
 -15 -5 0 97.69 14.1
 -15 -5 0 105.09 11.1
 -15 -5 0 103.39 12.9
 -15 -5 0 92.59 11.5
 15 -5 0 143.79 35.2
 -15 -5 0 119.09 15.4
 -15 5 0 114.99 18.8
 -15 5 0 108.19 10.8
 15 5 0 87.59 21.3
 -15 5 0 74.59 9.7
 15 5 0 84.09 15.6
 -15 5 0 100.39 13.9
 -16 -5 0 10.8 7.8
 -16 -5 0 15.5 7.9
 -16 -5 0 21.2 7.8
 -16 -5 0 16.5 6.5
 -16 -5 0 0.2 6.3
 -16 -5 0 -1.1 7.1
 16 -5 0 39.7 16.4
 16 5 0 19.2 12.9
 -16 5 0 27.6 9.5
 16 5 0 6.4 8.1
 -16 5 0 11.7 6.4
 -16 5 0 10.9 5.3
 -16 5 0 2.5 11.6
 -16 5 0 -8.6 7.3
 17 -5 0 29.1 16
 -17 -5 0 54.39 10.6
 -17 -5 0 54.79 12.6
 -17 -5 0 39 8.8
 -17 -5 0 43.6 12.4
 17 5 0 38.1 12
 -17 5 0 41.8 12.1
 17 5 0 48.1 18.8
 -17 5 0 54.19 14.7
 -17 5 0 56.49 11.6
 -18 -5 0 -0.1 7.8
 -18 -5 0 4 11.8
 18 -5 0 -23.1 12.2
 -18 -5 0 3.7 9.2
 -18 5 0 0 13
 -18 5 0 9.4 9.2
 18 5 0 8.1 10.6
 -18 5 0 -12.3 8.4
 -19 -5 0 77.59 15.8
 -19 5 0 41.2 12.8
 -19 5 0 69.69 19.6
 19 5 0 114.09 25.4
 19 5 0 75.69 17.6
 0 -6 0 150.78 13.6
 0 -6 0 199.88 13.7
 0 -6 0 182.48 13.6
 0 -6 0 172.58 13.8
 0 -6 0 186.48 12.3
 0 -6 0 179.78 13.3
 0 -6 0 159.98 12.7
 0 -6 0 163.48 13.9
 0 -6 0 166.38 13.9
 0 -6 0 169.38 12.1
 0 6 0 177.08 13.8
 0 6 0 161.88 12.7
 0 6 0 178.48 12.2
 0 6 0 171.58 13
 0 6 0 157.18 13.8
 0 6 0 165.78 13.9
 0 6 0 183.48 13.6
 0 6 0 173.38 13.7
 0 6 0 202.78 13.5
 0 6 0 167.08 13.3
 -1 -6 0 101.49 9.9
 1 -6 0 110.09 9.3
 -1 -6 0 112.59 10.2
 -1 -6 0 100.99 9.2
 1 -6 0 95.79 9.7
 1 -6 0 93.19 8.6
 1 -6 0 94.59 9.8
 -1 -6 0 107.29 8.7
 -1 -6 0 102.69 9.8
 1 -6 0 99.29 8.5
 1 -6 0 89.39 9.5
 1 -6 0 104.09 9.4
 -1 -6 0 102.29 9
 -1 -6 0 104.29 8.6
 1 -6 0 108.89 8.9
 1 -6 0 99.49 9.1
 -1 -6 0 88.59 9
 1 -6 0 105.99 9.1
 -1 -6 0 105.89 9.3
 -1 6 0 106.19 8.9
 1 6 0 93.19 9.2
 -1 6 0 113.99 10.2
 -1 6 0 103.19 9.3
 -1 6 0 111.89 9.5
 1 6 0 100.89 9.9
 -1 6 0 97.99 10
 -1 6 0 97.39 9.1
 1 6 0 102.19 8.1
 1 6 0 103.29 9.2
 1 6 0 102.39 9
 -1 6 0 98.79 9.2
 -1 6 0 102.59 9.6
 1 6 0 99.39 8.8
 1 6 0 106.39 8.4
 1 6 0 99.49 9.5
 1 6 0 111.09 10.2
 1 6 0 104.09 8.8
 -2 -6 0 338.77 23.3
 2 -6 0 306.17 22.4
 -2 -6 0 313.07 21.9
 -2 -6 0 350.86 23.7
 -2 -6 0 291.27 22
 2 -6 0 362.56 23.9
 2 -6 0 352.36 23.8
 -2 -6 0 319.47 23.5
 -2 -6 0 298.77 22.8
 -2 -6 0 289.87 22.7
 2 -6 0 348.57 23.6
 2 -6 0 287.17 23.1
 2 -6 0 356.56 22.3
 2 -6 0 357.96 23.8
 -2 -6 0 315.07 23.1
 -2 -6 0 356.96 24
 2 -6 0 339.57 22.8
 2 -6 0 366.66 23.6
 2 -6 0 335.57 23.5
 -2 -6 0 333.07 23.5
 2 6 0 350.96 23.5
 -2 6 0 325.27 23.1
 -2 6 0 386.06 24.1
 -2 6 0 323.67 22.5
 -2 6 0 339.67 23.2
 2 6 0 321.37 23.4
 2 6 0 322.17 21.7
 2 6 0 368.16 21.8
 2 6 0 383.96 23.9
 -2 6 0 341.77 23.3
 2 6 0 347.87 23.7
 -2 6 0 358.56 23.9
 -2 6 0 345.27 23.8
 2 6 0 319.87 22.6
 2 6 0 333.17 22.8
 2 6 0 317.17 22.9
 -2 6 0 348.57 23.5
 -2 6 0 324.77 22.9
 -2 6 0 373.06 23.7
 2 6 0 394.56 24.2
 3 -6 0 197.38 14.3
 -3 -6 0 188.48 14.4
 3 -6 0 198.18 14.9
 -3 -6 0 170.28 14.8
 3 -6 0 200.38 13.2
 -3 -6 0 171.38 14
 -3 -6 0 174.28 13.9
 -3 -6 0 198.58 14.9
 -3 -6 0 170.88 12.7
 3 -6 0 190.28 15.4
 3 -6 0 206.18 14.8
 3 -6 0 195.28 13.3
 3 -6 0 185.78 12.9
 -3 -6 0 191.38 12.7
 -3 -6 0 181.48 12.4
 -3 -6 0 179.78 14.6
 3 -6 0 176.98 14.7
 -3 -6 0 187.28 13.9
 -3 -6 0 159.88 14.5
 3 -6 0 187.78 15.2
 -3 6 0 164.68 12.4
 -3 6 0 188.18 14.2
 -3 6 0 149.99 13.3
 3 6 0 172.18 15.1
 3 6 0 193.18 12.3
 -3 6 0 179.98 14.1
 -3 6 0 161.78 14.5
 -3 6 0 191.78 14.7
 3 6 0 162.08 14
 -3 6 0 166.28 13.6
 3 6 0 162.08 13.1
 -3 6 0 183.88 14.6
 3 6 0 199.58 14.6
 -3 6 0 165.28 13.1
 3 6 0 169.78 14.3
 -3 6 0 148.09 14.3
 3 6 0 166.68 13
 -3 6 0 173.48 14.7
 3 6 0 201.88 14.8
 3 6 0 189.28 12.4
 4 -6 0 841.02 62.69
 -4 -6 0 1012.7 61.59
 -4 -6 0 893.21 57.49
 -4 -6 0 936.71 58.79
 -4 -6 0 959.4 61.29
 4 -6 0 1028.3 59.39
 4 -6 0 984.4 61.39
 -4 -6 0 987.4 59.29
 -4 -6 0 949.71 57.49
 4 -6 0 1040.5 59.39
 4 -6 0 1034.2 58.19
 4 -6 0 922.71 60.09
 -4 -6 0 872.81 59.29
 -4 -6 0 1027.5 59.59
 -4 -6 0 934.21 58.29
 4 -6 0 903.21 59.09
 4 -6 0 893.01 56.99
 -4 -6 0 831.42 58.89
 4 -6 0 929.91 57.29
 -4 -6 0 951.2 59.59
 -4 -6 0 949.21 58.79
 4 -6 0 1025.2 59.39
 -4 6 0 931.31 58.39
 -4 6 0 860.01 58.29
 4 6 0 966.8 59.19
 -4 6 0 1005 59.49
 4 6 0 902.41 58.89
 -4 6 0 961.7 58.39
 4 6 0 906.21 57.49
 4 6 0 965.2 57.39
 -4 6 0 911.81 60.29
 4 6 0 913.61 57.49
 -4 6 0 915.41 58.89
 -4 6 0 970.8 59.19
 4 6 0 999.3 59.39
 -4 6 0 912.51 59.09
 4 6 0 940.21 57.09
 4 6 0 891.71 61.09
 -4 6 0 917.71 60.59
 -4 6 0 914.31 58.69
 -4 6 0 899.81 60.69
 -5 -6 0 62.59 7.3
 -5 -6 0 77.19 9.4
 -5 -6 0 63.59 5.9
 5 -6 0 62.79 4.7
 5 -6 0 56.89 8.7
 -5 -6 0 66.59 8.1
 -5 -6 0 93.69 12.7
 5 -6 0 77.49 6.6
 5 -6 0 76.79 11.8
 5 -6 0 69.39 8
 -5 -6 0 40 7.9
 -5 -6 0 59.29 8.7
 -5 -6 0 70.79 9.2
 -5 -6 0 66.69 6.1
 5 -6 0 67.29 4.7
 -5 -6 0 71.69 7.4
 -5 -6 0 68.99 7.6
 5 -6 0 66.19 10.7
 5 -6 0 62.79 7.5
 -5 6 0 66.29 11
 5 6 0 52.69 5
 -5 6 0 60.69 7.3
 -5 6 0 80.39 9.6
 5 6 0 90.99 13.2
 -5 6 0 49.6 7.6
 -5 6 0 57.49 9.2
 5 6 0 65.29 8.5
 5 6 0 58.39 8.1
 5 6 0 49.3 5
 -5 6 0 54.09 6.8
 5 6 0 60.49 5.5
 5 6 0 64.19 8.1
 -5 6 0 70.09 7.1
 -5 6 0 66.29 8.5
 -5 6 0 58.99 8
 -5 6 0 62.59 6.5
 -5 6 0 55.79 6.7
 5 6 0 63.39 8.5
 5 6 0 61.09 6.8
 -5 6 0 54.19 9.9
 -6 -6 0 132.29 10.6
 -6 -6 0 114.69 11.4
 6 -6 0 141.79 11.9
 -6 -6 0 130.99 12.4
 -6 -6 0 139.49 13.2
 6 -6 0 135.49 12.4
 6 -6 0 131.89 12.3
 -6 -6 0 118.49 15.1
 -6 -6 0 139.39 13
 -6 -6 0 126.99 12.9
 -6 -6 0 130.69 10.6
 6 -6 0 134.29 12.4
 6 -6 0 115.69 14.3
 6 -6 0 131.59 11.2
 6 -6 0 134.89 13.4
 6 -6 0 113.19 14.6
 -6 -6 0 141.19 12
 6 6 0 146.19 12.6
 6 6 0 151.28 13.6
 -6 6 0 164.88 12.9
 -6 6 0 168.88 12
 6 6 0 159.18 12.5
 -6 6 0 157.98 13
 -6 6 0 174.88 11.9
 -6 6 0 155.78 12
 6 6 0 155.18 16.1
 -6 6 0 152.58 14.4
 -6 6 0 160.08 12.4
 -6 6 0 156.68 15.7
 -6 6 0 163.28 12.6
 -6 6 0 152.78 12.8
 6 6 0 154.88 10.9
 6 6 0 164.78 12.7
 -6 6 0 164.88 14
 -7 -6 0 448.46 29.5
 -7 -6 0 413.16 30.9
 7 -6 0 498.15 32.4
 7 -6 0 472.05 35.5
 7 -6 0 467.35 33.1
 7 -6 0 432.86 31.3
 -7 -6 0 434.26 29.5
 -7 -6 0 498.75 33.5
 7 -6 0 451.55 30.3
 -7 -6 0 512.05 33.4
 -7 -6 0 489.35 30.8
 7 -6 0 437.06 35.2
 -7 -6 0 531.05 36.6
 -7 -6 0 432.66 30.4
 -7 -6 0 445.36 30.6
 -7 6 0 499.65 33.6
 -7 6 0 476.05 30.1
 -7 6 0 437.16 30.2
 -7 6 0 468.25 31.9
 7 6 0 464.45 29.9
 -7 6 0 447.16 35.1
 7 6 0 479.15 31.6
 7 6 0 473.85 30.6
 -7 6 0 452.45 33.6
 7 6 0 410.66 35
 -7 6 0 458.25 30.6
 7 6 0 447.06 30.5
 7 6 0 467.25 30.5
 -7 6 0 454.65 31
 -7 6 0 431.66 30.8
 -7 6 0 517.25 36
 -8 -6 0 424.16 28.8
 8 -6 0 380.56 30.8
 -8 -6 0 355.36 24.9
 -8 -6 0 336.57 27.3
 8 -6 0 390.16 24.7
 -8 -6 0 362.56 30.2
 -8 -6 0 310.07 24.3
 8 -6 0 379.26 27
 8 -6 0 328.37 29.3
 -8 -6 0 391.06 24
 -8 -6 0 379.16 24.8
 8 -6 0 353.06 27.3
 -8 6 0 374.36 30.4
 -8 6 0 307.57 23.9
 -8 6 0 313.37 27.4
 8 6 0 314.37 29.7
 8 6 0 344.37 25.5
 -8 6 0 342.67 27.7
 -8 6 0 329.57 23.7
 -8 6 0 416.36 25.3
 -9 -6 0 143.49 15.6
 9 -6 0 134.99 13.8
 -9 -6 0 127.89 10.3
 -9 -6 0 139.29 15.2
 -9 -6 0 116.19 10.7
 -9 -6 0 100.39 9.8
 -9 -6 0 106.89 10.9
 9 -6 0 81.49 15.7
 9 -6 0 127.59 18.4
 9 -6 0 96.49 10.6
 -9 6 0 120.29 10.5
 -9 6 0 139.39 19.2
 9 6 0 116.89 12.4
 -9 6 0 124.19 14.5
 -9 6 0 117.59 10.7
 9 6 0 129.49 11.2
 -9 6 0 154.78 11.9
 -9 6 0 143.79 13.6
 -9 6 0 134.09 15.5
 9 6 0 143.59 17.1
 -10 -6 0 96.59 9.1
 -10 -6 0 94.69 15.3
 10 -6 0 99.49 12.4
 -10 -6 0 99.79 15.7
 10 -6 0 85.49 15.2
 -10 -6 0 81.69 8.6
 -10 -6 0 98.79 9.8
 -10 -6 0 84.49 9.2
 10 -6 0 102.39 16.9
 -10 6 0 110.19 15.6
 10 6 0 127.99 19.1
 -10 6 0 71.79 15
 -10 6 0 102.49 9.2
 10 6 0 97.09 11.2
 -10 6 0 102.19 10
 -10 6 0 86.89 8.9
 -11 -6 0 121.09 12.2
 -11 -6 0 160.28 19.3
 -11 -6 0 140.59 12.8
 -11 -6 0 144.79 19
 11 -6 0 181.98 27.1
 11 -6 0 169.78 17.9
 11 -6 0 142.29 21.4
 -11 -6 0 121.89 12.3
 -11 6 0 133.69 16
 -11 6 0 163.68 13.1
 -11 6 0 158.88 17.2
 -11 6 0 178.78 12.9
 11 6 0 162.98 15.9
 11 6 0 181.08 21.5
 -11 6 0 172.68 20.6
 -11 6 0 156.08 15.2
 -11 6 0 173.68 19.8
 -12 -6 0 267.07 20.8
 12 -6 0 242.08 28.1
 12 -6 0 282.97 25.1
 12 -6 0 278.37 29
 -12 -6 0 232.98 19.5
 -12 -6 0 288.57 20
 -12 -6 0 256.57 26.6
 -12 -6 0 260.37 21.6
 -12 6 0 280.07 21.5
 -12 6 0 274.37 19.5
 -12 6 0 266.77 19.7
 -12 6 0 277.67 24.6
 -12 6 0 223.98 28.1
 -12 6 0 283.17 25.6
 12 6 0 262.07 32.4
 12 6 0 277.47 23.8
 -13 -6 0 93.49 11.5
 -13 -6 0 102.99 13.3
 13 -6 0 115.59 17.7
 -13 -6 0 125.39 21.6
 13 -6 0 106.29 19
 -13 -6 0 68.99 9.3
 -13 -6 0 90.49 11.3
 -13 -6 0 90.99 10.5
 13 -6 0 106.49 19.3
 13 6 0 169.58 25.8
 -13 6 0 95.89 12.3
 13 6 0 79.49 14.1
 -13 6 0 98.89 16.4
 -13 6 0 102.19 15.6
 -13 6 0 102.99 10
 -13 6 0 106.79 11.8
 -14 -6 0 76.19 10.1
 -14 -6 0 75.09 13.3
 -14 -6 0 102.19 13.6
 14 -6 0 134.89 22.9
 -14 -6 0 88.09 10.3
 -14 -6 0 89.19 10.4
 -14 -6 0 83.39 18.6
 -14 -6 0 85.59 10.7
 -14 6 0 73.59 10.3
 -14 6 0 62.99 15.2
 -14 6 0 84.69 14.4
 -14 6 0 67.99 9.2
 14 6 0 75.59 20.4
 14 6 0 78.79 14.6
 -14 6 0 48.5 9.7
 -15 -6 0 17.4 5.7
 -15 -6 0 19.5 6.7
 15 -6 0 24.4 12.8
 -15 -6 0 22.4 8.3
 -15 -6 0 22.4 6.3
 -15 -6 0 21.2 7.8
 -15 -6 0 23 9.1
 -15 6 0 21 6.8
 15 6 0 24 10.3
 -15 6 0 22.4 7.3
 -15 6 0 19.4 10.3
 15 6 0 5.2 14.2
 -15 6 0 30.4 9.6
 -15 6 0 26.9 6.1
 -16 -6 0 94.49 13.4
 -16 -6 0 54.79 15.8
 -16 -6 0 78.79 11.1
 -16 -6 0 98.09 11.8
 16 -6 0 70.29 19.4
 -16 -6 0 108.79 15.6
 -16 6 0 85.39 15.9
 16 6 0 91.89 17
 -16 6 0 81.39 13.4
 -16 6 0 102.99 13
 -16 6 0 75.09 10.4
 16 6 0 92.69 21.2
 -16 6 0 96.49 17.5
 -17 -6 0 12 9.8
 -17 -6 0 -2 7.5
 -17 -6 0 19.5 8.2
 -17 -6 0 10.9 8.8
 17 -6 0 55.19 17.1
 17 6 0 63.89 19.3
 17 6 0 15.1 9.8
 -17 6 0 10 8.8
 -17 6 0 18.3 6
 -17 6 0 19.1 9.9
 -17 6 0 14.7 12.8
 -18 -6 0 72.79 14.4
 -18 -6 0 62.39 12.7
 18 -6 0 65.69 22.2
 -18 -6 0 52.39 10
 18 6 0 72.99 22.6
 -18 6 0 54.29 12.7
 18 6 0 23.7 12.8
 -18 6 0 47 13.6
 -18 6 0 33.6 16.6
 19 6 0 60.59 17.5
 0 -7 0 7.7 3.2
 0 -7 0 7.1 3.4
 0 -7 0 2.4 2.4
 0 -7 0 6.4 3.1
 0 -7 0 9.6 3.8
 0 -7 0 7.1 2.4
 0 -7 0 5.5 3.5
 0 -7 0 8.4 3.6
 0 -7 0 9 3
 0 -7 0 5.2 2.2
 0 7 0 7.6 3.3
 0 7 0 8 3.9
 0 7 0 8.8 4.4
 0 7 0 5 2.6
 0 7 0 9 2.7
 0 7 0 6.9 3.9
 0 7 0 7 2.9
 0 7 0 4 3.1
 0 7 0 1.7 2.6
 0 7 0 7.5 3.2
 1 -7 0 1397.06 83.79
 -1 -7 0 1359.06 84.59
 -1 -7 0 1366.66 83.79
 -1 -7 0 1383.26 84.19
 1 -7 0 1392.76 83.69
 1 -7 0 1444.86 84.89
 1 -7 0 1384.36 84.39
 1 -7 0 1468.65 84.59
 -1 -7 0 1300.07 84.79
 -1 -7 0 1378.56 84.89
 -1 -7 0 1309.07 84.79
 1 -7 0 1381.06 84.79
 1 -7 0 1387.86 85.29
 -1 -7 0 1378.36 83.99
 -1 -7 0 1425.76 84.69
 1 -7 0 1444.86 83.99
 1 -7 0 1323.27 84.79
 -1 -7 0 1332.07 85.19
 1 -7 0 1362.76 84.89
 1 7 0 1303.07 84.69
 1 7 0 1416.46 84.49
 -1 7 0 1278.47 84.19
 1 7 0 1304.77 83.09
 1 7 0 1314.67 84.39
 -1 7 0 1378.26 84.69
 1 7 0 1351.26 84.79
 -1 7 0 1436.36 84.19
 -1 7 0 1334.97 84.89
 1 7 0 1379.06 83.59
 1 7 0 1384.26 84.89
 -1 7 0 1420.86 84.69
 1 7 0 1186.28 83.79
 1 7 0 1418.46 85.19
 -1 7 0 1341.57 84.69
 1 7 0 1459.05 83.99
 -1 7 0 1316.87 84.59
 -1 7 0 1364.06 84.99
 2 -7 0 5.2 3.2
 -2 -7 0 4.8 2.8
 2 -7 0 5.1 2.7
 -2 -7 0 6.9 2.7
 2 -7 0 4.9 3.7
 -2 -7 0 5.6 3.7
 2 -7 0 -0.6 2.7
 2 -7 0 8.9 4
 2 -7 0 4 3.4
 2 -7 0 2.1 2.5
 -2 -7 0 4 2.8
 -2 -7 0 0.1 2.8
 2 -7 0 7.4 3.7
 -2 -7 0 3 3
 2 -7 0 1.5 2.5
 -2 -7 0 8.5 3.4
 -2 -7 0 3.8 3.1
 -2 -7 0 2 3.2
 2 -7 0 8 2.2
 -2 -7 0 4.3 2.5
 2 7 0 7.2 3.6
 2 7 0 7.1 2.9
 2 7 0 6.3 3.4
 2 7 0 6 3.1
 -2 7 0 5.5 2.9
 2 7 0 3.4 2.7
 -2 7 0 8.7 3.1
 -2 7 0 8.8 4.4
 -2 7 0 13.3 4
 -2 7 0 8.6 3.4
 2 7 0 13.7 2.9
 -2 7 0 4.3 2.7
 2 7 0 11 2.5
 2 7 0 9.2 4.2
 -2 7 0 8.9 4
 -2 7 0 9.2 2.8
 -2 7 0 6.3 3.1
 2 7 0 7.6 3.7
 -2 7 0 18.8 5
 2 7 0 7.1 3.2
 3 -7 0 788.42 47.3
 -3 -7 0 671.93 46.5
 3 -7 0 792.92 47.3
 -3 -7 0 759.82 47.4
 3 -7 0 738.43 45.6
 -3 -7 0 645.24 46.5
 -3 -7 0 649.93 45.2
 -3 -7 0 684.93 45.1
 3 -7 0 741.33 45.6
 3 -7 0 672.63 47.4
 -3 -7 0 691.23 47
 3 -7 0 699.23 47.3
 -3 -7 0 627.14 46.3
 -3 -7 0 736.83 47
 -3 -7 0 701.83 47.4
 3 -7 0 819.62 49.9
 3 -7 0 686.23 45.7
 -3 -7 0 727.43 47.5
 3 -7 0 748.73 46.9
 3 -7 0 718.63 47.7
 -3 -7 0 651.93 44.2
 3 7 0 741.23 45.9
 3 7 0 697.33 47.7
 3 7 0 772.92 45
 3 7 0 706.23 45.9
 3 7 0 782.62 44.8
 -3 7 0 731.63 46.7
 3 7 0 752.92 47.1
 3 7 0 815.12 47.5
 -3 7 0 720.43 47.1
 -3 7 0 769.22 47
 -3 7 0 691.93 47.1
 -3 7 0 785.62 47.4
 3 7 0 796.52 47.4
 -3 7 0 706.93 44.5
 -3 7 0 694.73 47.2
 3 7 0 807.72 47.6
 -3 7 0 742.53 46
 -3 7 0 733.03 46.5
 -3 7 0 723.73 46.9
 -3 7 0 687.03 47.4
 -4 -7 0 306.77 20.3
 4 -7 0 309.17 20.3
 -4 -7 0 292.07 20.1
 4 -7 0 328.67 23.1
 -4 -7 0 300.97 21.5
 -4 -7 0 265.77 22.2
 -4 -7 0 290.47 22.9
 -4 -7 0 336.47 22.4
 4 -7 0 304.07 23.5
 4 -7 0 314.07 20.2
 -4 -7 0 281.57 21.4
 4 -7 0 299.77 21.7
 -4 -7 0 308.57 20.4
 -4 -7 0 306.27 19.9
 -4 -7 0 308.67 22.2
 -4 -7 0 342.27 22.7
 4 -7 0 242.78 22.6
 4 -7 0 335.57 22.5
 4 -7 0 311.37 19.9
 -4 -7 0 276.97 22.1
 4 7 0 328.07 22.2
 -4 7 0 288.97 22.8
 -4 7 0 264.57 22.7
 4 7 0 254.27 22.8
 -4 7 0 282.07 20.3
 -4 7 0 310.47 22
 -4 7 0 302.27 21.5
 -4 7 0 279.07 22.5
 -4 7 0 287.07 21.1
 4 7 0 331.97 19.8
 4 7 0 287.47 20.2
 4 7 0 273.07 22.5
 -4 7 0 293.97 21.9
 4 7 0 258.37 19.9
 4 7 0 312.37 19.5
 -4 7 0 332.57 22.1
 4 7 0 291.27 21.7
 -4 7 0 280.77 20.6
 -4 7 0 292.97 21.5
 5 -7 0 73.79 12.2
 -5 -7 0 74.19 9.9
 5 -7 0 89.99 9.5
 -5 -7 0 78.49 6.9
 5 -7 0 66.59 11.4
 -5 -7 0 68.29 8.4
 -5 -7 0 80.59 8.3
 5 -7 0 67.69 6.1
 -5 -7 0 84.79 9.6
 5 -7 0 85.59 7.6
 -5 -7 0 86.19 13.2
 -5 -7 0 62.59 6.9
 -5 -7 0 71.79 9.5
 -5 -7 0 51.09 9.2
 5 -7 0 89.19 10
 -5 -7 0 51.59 9.4
 -5 -7 0 94.99 10.8
 -5 -7 0 78.09 8.4
 5 7 0 88.59 10.1
 -5 7 0 90.29 10.1
 5 7 0 72.09 6.8
 5 7 0 80.49 10
 -5 7 0 92.39 9.7
 -5 7 0 79.99 8.4
 5 7 0 91.59 6.8
 -5 7 0 90.39 8.8
 5 7 0 81.79 9.3
 -5 7 0 70.69 7.9
 5 7 0 105.49 14.2
 -5 7 0 85.89 12
 5 7 0 84.09 11.7
 -5 7 0 88.99 12.3
 5 7 0 78.99 6.9
 -5 7 0 75.09 8.7
 -5 7 0 65.19 10.1
 -5 7 0 80.29 9
 -5 7 0 77.99 9
 5 7 0 83.19 7.9
 -6 -7 0 209.98 14.2
 -6 -7 0 192.08 15.9
 6 -7 0 205.88 17.4
 6 -7 0 202.18 19.2
 6 -7 0 213.78 19.6
 6 -7 0 210.28 16
 -6 -7 0 194.68 16.6
 -6 -7 0 214.18 14.4
 6 -7 0 228.58 16.2
 -6 -7 0 218.08 16.5
 -6 -7 0 211.88 16.6
 -6 -7 0 224.98 19.7
 -6 -7 0 193.78 15.9
 -6 -7 0 198.38 17
 6 -7 0 207.58 14.9
 6 -7 0 211.38 16.2
 -6 -7 0 193.58 16.1
 6 -7 0 221.78 16.5
 6 7 0 191.38 15.5
 -6 7 0 183.58 15.5
 6 7 0 200.98 16.3
 6 7 0 197.18 19.5
 6 7 0 202.68 16.4
 -6 7 0 211.18 16.8
 6 7 0 192.08 13.9
 -6 7 0 212.78 16.2
 -6 7 0 178.08 15.2
 -6 7 0 211.98 17.6
 -6 7 0 193.58 20.5
 -6 7 0 182.98 17.5
 -6 7 0 186.38 18.8
 6 7 0 191.78 16.4
 -6 7 0 173.18 15.5
 6 7 0 185.68 12.7
 6 7 0 204.38 16.1
 6 7 0 177.88 12.7
 -6 7 0 171.58 14.9
 -6 7 0 213.58 16.2
 -6 7 0 202.48 16.5
 -7 -7 0 566.04 35.8
 -7 -7 0 542.85 37.6
 -7 -7 0 570.24 39
 -7 -7 0 503.85 38.2
 7 -7 0 534.25 36.5
 -7 -7 0 513.15 39.3
 7 -7 0 590.94 37.2
 -7 -7 0 543.75 37.1
 7 -7 0 591.84 37
 7 -7 0 558.24 37.1
 7 -7 0 508.65 41.3
 -7 -7 0 547.15 44.1
 -7 -7 0 612.84 37.7
 7 -7 0 508.75 41.3
 7 -7 0 519.65 39.3
 -7 -7 0 544.25 35.9
 -7 7 0 530.15 42.6
 -7 7 0 565.34 37.5
 -7 7 0 603.44 37.3
 7 7 0 569.84 37.2
 7 7 0 562.54 37.3
 -7 7 0 613.94 38.6
 7 7 0 580.94 37.9
 7 7 0 592.74 38.6
 -7 7 0 604.44 37.5
 -7 7 0 600.44 37.3
 7 7 0 572.14 36
 7 7 0 490.15 41.3
 -7 7 0 525.05 37
 -7 7 0 574.34 41.7
 7 7 0 629.94 37.7
 -7 7 0 561.24 39.2
 -7 7 0 571.24 36.9
 -7 7 0 602.64 37.9
 8 -7 0 152.98 15.5
 -8 -7 0 144.59 13.2
 8 -7 0 139.29 12.4
 -8 -7 0 144.39 13.5
 -8 -7 0 168.68 13.2
 -8 -7 0 154.18 11.7
 8 -7 0 162.08 18.5
 8 -7 0 162.58 18.3
 -8 -7 0 146.29 17.2
 -8 -7 0 149.19 15.8
 -8 -7 0 156.08 15.4
 -8 -7 0 133.09 12.7
 -8 7 0 137.09 13
 -8 7 0 146.19 13.5
 -8 7 0 172.28 16.6
 8 7 0 156.58 13.3
 -8 7 0 138.59 12.4
 8 7 0 139.39 13.4
 8 7 0 154.48 13.4
 8 7 0 149.99 20.7
 -8 7 0 127.99 12.5
 -8 7 0 154.28 12.8
 -8 7 0 151.98 17.5
 -8 7 0 152.58 15.3
 -8 7 0 150.98 12.6
 8 7 0 149.49 12.9
 -8 7 0 149.88 14.6
 -9 -7 0 102.09 16
 -9 -7 0 78.29 9.1
 9 -7 0 73.69 8.6
 -9 -7 0 86.79 8.2
 9 -7 0 91.79 15.4
 9 -7 0 93.19 13.4
 -9 -7 0 81.29 10.1
 -9 -7 0 81.69 9.5
 -9 -7 0 90.19 8.4
 9 -7 0 58.49 13
 -9 7 0 114.69 14.4
 -9 7 0 97.79 9.7
 -9 7 0 76.69 8.7
 -9 7 0 88.49 13.6
 9 7 0 93.79 9.2
 9 7 0 80.99 14.9
 -9 7 0 102.29 16.4
 -9 7 0 92.99 9.3
 9 7 0 86.69 9.9
 -9 7 0 85.19 13.8
 10 -7 0 158.68 19.4
 -10 -7 0 147.09 12.7
 -10 -7 0 163.28 14.2
 10 -7 0 143.29 22.3
 10 -7 0 141.29 13.4
 -10 -7 0 179.48 14
 -10 -7 0 197.48 18.8
 -10 -7 0 148.69 13.9
 10 7 0 156.88 15.5
 -10 7 0 178.28 14.5
 -10 7 0 166.68 18
 -10 7 0 181.98 19.3
 -10 7 0 136.59 20.5
 -10 7 0 159.48 13.5
 10 7 0 170.58 21.1
 -11 -7 0 272.77 25.7
 -11 -7 0 281.07 20.1
 -11 -7 0 260.67 20
 11 -7 0 262.47 28.1
 11 -7 0 283.47 28
 -11 -7 0 297.87 21.2
 -11 -7 0 288.27 21.1
 11 7 0 252.17 23
 -11 7 0 321.47 27.6
 -11 7 0 294.97 21
 -11 7 0 258.57 24.8
 -11 7 0 267.77 24.9
 11 7 0 279.27 29.3
 -11 7 0 286.97 20.7
 -11 7 0 253.07 21.1
 -12 -7 0 330.77 25.5
 12 -7 0 296.27 29.8
 12 -7 0 300.97 30.1
 -12 -7 0 274.17 21.4
 -12 -7 0 293.77 29
 -12 -7 0 238.28 21.7
 12 7 0 274.77 30.3
 -12 7 0 314.07 27.8
 -12 7 0 261.27 21.7
 -12 7 0 294.97 21
 -12 7 0 293.87 21.2
 -12 7 0 242.68 24.5
 12 7 0 243.78 23.8
 -13 -7 0 357.76 26
 -13 -7 0 342.17 33.7
 -13 -7 0 385.46 31
 13 -7 0 373.26 36.3
 -13 -7 0 327.97 26
 -13 -7 0 382.56 27.1
 13 -7 0 360.06 35.6
 -13 -7 0 392.66 27.3
 -13 7 0 368.16 26.4
 -13 7 0 391.06 28.2
 13 7 0 419.26 38.4
 -13 7 0 368.06 26.5
 -13 7 0 371.66 32.9
 -13 7 0 372.06 31.3
 13 7 0 338.27 29.8
 -14 -7 0 208.58 17.9
 -14 -7 0 208.88 19.3
 -14 -7 0 218.38 17.8
 14 -7 0 246.28 28.6
 -14 -7 0 232.68 18.6
 -14 -7 0 208.38 19.7
 -14 -7 0 248.18 26.9
 14 7 0 186.48 21.1
 -14 7 0 221.88 17.9
 -14 7 0 204.98 21
 -14 7 0 207.08 24.9
 14 7 0 210.18 31.4
 -14 7 0 220.78 19.5
 -14 7 0 229.68 25
 -15 -7 0 7.2 4.9
 -15 -7 0 13.7 6.6
 -15 -7 0 2.6 7.5
 -15 -7 0 3.2 7.1
 -15 -7 0 3.3 6.2
 -15 -7 0 8.2 7.1
 15 -7 0 15.6 12.4
 -15 7 0 -1.9 5.5
 15 7 0 4.9 8.6
 -15 7 0 4.6 6.2
 -15 7 0 20.8 7.5
 -15 7 0 21 9.2
 15 7 0 25.4 16
 -16 -7 0 81.59 12.1
 16 -7 0 50.49 18.7
 -16 -7 0 51.99 12.2
 -16 -7 0 74.59 10.3
 -16 -7 0 65.09 12.6
 16 7 0 79.49 20.9
 -16 7 0 67.39 10
 -16 7 0 64.59 14.2
 -16 7 0 76.99 17.8
 16 7 0 73.69 14.7
 -16 7 0 68.29 12.6
 -17 -7 0 45.6 11.6
 -17 -7 0 43 11.8
 -17 -7 0 60.19 12.3
 -17 -7 0 66.09 10.9
 17 -7 0 50.59 18.9
 -17 7 0 52.29 14.7
 17 7 0 42.8 18.5
 17 7 0 71.49 15.1
 -17 7 0 65.39 10.1
 -17 7 0 81.69 18.2
 -17 7 0 92.79 16.4
 18 -7 0 61.19 20
 -18 -7 0 16.2 8.5
 -18 -7 0 31.3 11.1
 -18 7 0 25.7 11.4
 -18 7 0 40.5 15.6
 -18 7 0 25.1 12.7
 18 7 0 47 19.1
 18 7 0 32.5 13.3
 0 -8 0 1137.69 75.09
 0 -8 0 1190.28 75.29
 0 -8 0 1229.58 74.69
 0 -8 0 1191.68 75.69
 0 -8 0 1190.08 75.19
 0 -8 0 1224.28 73.09
 0 -8 0 1319.47 76.99
 0 -8 0 1172.48 74.79
 0 -8 0 1202.98 72.99
 0 8 0 1160.68 75.09
 0 8 0 1191.68 73.99
 0 8 0 1304.07 73.19
 0 8 0 1221.68 76.49
 0 8 0 1133.49 74.99
 0 8 0 1214.28 74.59
 0 8 0 1181.68 74.29
 0 8 0 1158.88 74.79
 0 8 0 1159.08 75.29
 0 8 0 1124.29 75.19
 1 -8 0 251.77 19.7
 1 -8 0 224.78 18.7
 -1 -8 0 222.88 17.1
 -1 -8 0 218.18 18.1
 -1 -8 0 221.68 17.2
 1 -8 0 234.68 17.7
 -1 -8 0 214.18 17.7
 -1 -8 0 210.88 18.1
 1 -8 0 237.48 17.1
 1 -8 0 243.88 17.1
 1 -8 0 241.88 19.7
 1 -8 0 264.87 18.8
 1 -8 0 234.88 18.2
 1 -8 0 217.48 18.2
 -1 -8 0 208.48 17.5
 -1 -8 0 221.48 18.4
 -1 -8 0 209.68 17.7
 1 8 0 231.28 17.9
 -1 8 0 248.58 18.2
 1 8 0 221.68 18.2
 1 8 0 241.08 16.9
 -1 8 0 212.28 17.9
 1 8 0 245.28 17.6
 1 8 0 226.88 19.7
 1 8 0 226.08 18
 -1 8 0 256.47 18.2
 -1 8 0 223.48 17.6
 -1 8 0 223.28 18.4
 1 8 0 222.38 18.7
 -1 8 0 230.98 18.3
 -1 8 0 206.28 18
 -1 8 0 253.67 17.6
 1 8 0 244.28 17
 1 8 0 233.98 16.4
 -1 8 0 223.88 18.5
 2 -8 0 2059.39 121.39
 -2 -8 0 1835.02 119.49
 -2 -8 0 2019 120.89
 2 -8 0 1909.71 120.29
 2 -8 0 1875.01 120.69
 -2 -8 0 1911.31 121.19
 2 -8 0 1995.1 121.29
 -2 -8 0 1726.73 120.89
 2 -8 0 1716.43 119.89
 2 -8 0 2011.3 120.89
 2 -8 0 1846.12 119.49
 -2 -8 0 1851.11 120.79
 -2 -8 0 1877.21 121.49
 -2 -8 0 2007.6 120.09
 -2 -8 0 1999.1 121.39
 -2 -8 0 2006.4 121.09
 2 -8 0 1982.7 121.49
 2 -8 0 2162.28 121.79
 2 -8 0 2145.89 122.09
 -2 8 0 1833.42 120.89
 2 8 0 2029.1 121.59
 2 8 0 1994.7 119.39
 -2 8 0 2067.19 120.59
 -2 8 0 2061.89 121.69
 -2 8 0 2045.2 121.29
 -2 8 0 2118.09 121.39
 2 8 0 2038 122.19
 -2 8 0 2021.3 120.39
 2 8 0 2032.9 120.79
 2 8 0 1928.41 118.99
 2 8 0 2106.29 124.09
 -2 8 0 2040.2 120.59
 -2 8 0 2010.4 121.09
 2 8 0 1923.31 121.09
 -2 8 0 1929.41 121.29
 2 8 0 2084.39 121.49
 2 8 0 1928.31 120.89
 3 -8 0 85.99 8.5
 -3 -8 0 69.79 10.2
 -3 -8 0 63.99 10.8
 3 -8 0 101.89 8.9
 -3 -8 0 75.59 7.4
 -3 -8 0 74.59 11.5
 -3 -8 0 75.39 8.9
 3 -8 0 88.19 10.1
 -3 -8 0 84.99 9.6
 -3 -8 0 70.29 8.9
 3 -8 0 89.59 10.2
 3 -8 0 96.19 9.7
 3 -8 0 79.09 11.2
 3 -8 0 81.29 11.2
 -3 -8 0 88.39 8.2
 -3 -8 0 68.59 9.4
 3 -8 0 69.39 7.9
 3 -8 0 83.29 9.7
 -3 -8 0 88.39 10.6
 3 -8 0 91.79 9.8
 -3 8 0 85.79 11.2
 -3 8 0 83.19 9.7
 3 8 0 92.99 7.5
 -3 8 0 62.89 9.5
 3 8 0 81.09 9.7
 3 8 0 80.09 11.3
 3 8 0 99.59 11
 -3 8 0 79.79 9.9
 3 8 0 85.69 7
 3 8 0 69.89 10
 3 8 0 74.89 8.4
 -3 8 0 68.39 9.3
 -3 8 0 92.09 8.5
 -3 8 0 80.39 6.5
 3 8 0 78.29 10.6
 -3 8 0 73.39 8.9
 -3 8 0 64.69 9.8
 3 8 0 60.99 9.3
 -3 8 0 75.49 9
 -4 -8 0 933.31 64.99
 -4 -8 0 1010.7 65.69
 4 -8 0 944.41 63.39
 -4 -8 0 935.31 63.39
 -4 -8 0 950.9 63.69
 4 -8 0 1159.08 66.39
 -4 -8 0 965 65.69
 4 -8 0 1133.99 65.89
 -4 -8 0 900.41 65.99
 4 -8 0 944.31 63.69
 -4 -8 0 936.51 63.09
 -4 -8 0 1086.69 66.19
 -4 -8 0 965.2 65.29
 -4 -8 0 951.6 66.49
 4 -8 0 956.3 66.69
 4 -8 0 1092.19 65.89
 4 -8 0 966.3 66.19
 4 -8 0 1172.38 65.79
 4 8 0 1100.29 62.99
 -4 8 0 1102.79 65.79
 -4 8 0 1161.38 67.49
 -4 8 0 1034.8 65.59
 -4 8 0 1097.59 66.99
 -4 8 0 1066.59 63.49
 -4 8 0 1039.2 65.79
 4 8 0 1084.99 65.79
 4 8 0 1054.29 64.09
 4 8 0 1135.79 66.09
 4 8 0 966.7 66.99
 -4 8 0 994.5 64.49
 -4 8 0 967.9 66.39
 4 8 0 1096.69 63.29
 4 8 0 1124.09 66.09
 -4 8 0 1005 65.09
 4 8 0 1156.38 66.59
 4 8 0 978.1 63.99
 -4 8 0 966.7 65.09
 -4 8 0 1152.68 66.29
 -5 -8 0 12 4.5
 5 -8 0 16.2 6.9
 -5 -8 0 10.5 5.3
 -5 -8 0 14.6 3.4
 -5 -8 0 24.1 7
 -5 -8 0 16.5 4.6
 5 -8 0 12.8 3.3
 5 -8 0 17.4 5.2
 -5 -8 0 18.3 5.8
 5 -8 0 25.1 7.5
 5 -8 0 24 6
 -5 -8 0 9.6 5
 5 -8 0 28.1 6.7
 5 -8 0 18.3 3.9
 -5 -8 0 7.7 5.6
 5 -8 0 22.1 4.2
 -5 -8 0 20.2 4.7
 -5 -8 0 16.8 4.2
 -5 -8 0 22.3 7.2
 5 8 0 19.6 4.2
 -5 8 0 20.1 7.1
 5 8 0 23.1 5.3
 -5 8 0 8.4 5.2
 5 8 0 20.8 3.6
 -5 8 0 15.6 5.4
 5 8 0 13.9 6.6
 -5 8 0 25.8 5.2
 -5 8 0 17.4 4.9
 5 8 0 17.3 3.8
 -5 8 0 20.2 4.9
 5 8 0 21.7 3.8
 -5 8 0 21.8 4.9
 5 8 0 19 6
 5 8 0 21.1 6
 -5 8 0 24.5 6.8
 -5 8 0 20.4 5.2
 -5 8 0 17.3 6
 -5 8 0 11.8 5.1
 -6 -8 0 280.27 21.1
 6 -8 0 298.07 20.5
 6 -8 0 258.17 23.3
 -6 -8 0 251.57 20.1
 -6 -8 0 276.17 19.9
 -6 -8 0 254.97 18
 6 -8 0 295.37 20.5
 6 -8 0 282.97 18.9
 -6 -8 0 274.87 21.2
 -6 -8 0 236.38 19.8
 6 -8 0 280.57 20.5
 6 -8 0 248.68 20
 -6 -8 0 267.97 18.4
 -6 -8 0 261.37 23.1
 -6 -8 0 254.07 20.3
 6 -8 0 266.37 16.6
 6 -8 0 267.17 21.5
 6 -8 0 298.97 23.9
 -6 -8 0 270.57 20
 6 -8 0 267.17 16.7
 6 8 0 271.57 20.9
 -6 8 0 267.07 22.8
 -6 8 0 232.28 20.5
 -6 8 0 230.98 19.7
 6 8 0 255.47 20.5
 -6 8 0 279.57 23.4
 6 8 0 287.57 20.7
 -6 8 0 239.58 19.8
 6 8 0 264.47 17.7
 6 8 0 233.18 17
 6 8 0 259.47 19.5
 -6 8 0 239.88 19.5
 -6 8 0 249.68 19
 -6 8 0 277.77 20
 -6 8 0 233.18 19.8
 6 8 0 241.38 19.9
 6 8 0 253.47 17.1
 -6 8 0 232.68 19.6
 7 -8 0 458.55 33.8
 -7 -8 0 456.15 29.6
 -7 -8 0 451.55 31.6
 7 -8 0 469.65 31.6
 -7 -8 0 447.66 33
 7 -8 0 473.45 31.1
 -7 -8 0 455.75 32.9
 -7 -8 0 448.36 32
 7 -8 0 470.95 31.1
 7 -8 0 444.76 31.4
 -7 -8 0 375.56 32.2
 -7 -8 0 465.35 31.7
 -7 -8 0 429.86 35.5
 -7 -8 0 449.46 32.3
 7 -8 0 418.66 35.2
 -7 -8 0 456.45 31.6
 7 -8 0 416.96 35.2
 7 -8 0 436.66 31.1
 -7 -8 0 458.75 32
 -7 8 0 498.15 32.2
 -7 8 0 448.96 34
 7 8 0 449.16 29.4
 7 8 0 492.75 31.8
 7 8 0 438.06 31.3
 7 8 0 460.85 31.5
 -7 8 0 452.35 31.4
 -7 8 0 461.45 31.2
 -7 8 0 498.85 36
 -7 8 0 419.26 30.7
 -7 8 0 457.25 31.7
 -7 8 0 443.26 35.2
 -7 8 0 477.55 31.6
 7 8 0 479.05 31.7
 7 8 0 475.95 31.7
 -7 8 0 436.86 32
 -8 -8 0 111.89 12.9
 -8 -8 0 92.19 11.1
 -8 -8 0 115.09 9.6
 -8 -8 0 101.99 11.3
 8 -8 0 117.69 10.4
 -8 -8 0 115.19 12.5
 8 -8 0 104.39 16.3
 8 -8 0 95.89 10.7
 -8 -8 0 108.99 16.9
 8 -8 0 94.39 11.1
 8 -8 0 105.39 14.2
 -8 -8 0 100.79 12.6
 -8 -8 0 124.09 13.1
 8 -8 0 98.69 11.5
 -8 -8 0 100.49 9.5
 8 -8 0 104.99 16.8
 -8 -8 0 108.09 11.4
 -8 -8 0 123.89 12
 -8 8 0 106.59 12.3
 -8 8 0 123.39 11.1
 -8 8 0 109.39 11
 -8 8 0 106.89 13.1
 -8 8 0 108.39 11.1
 -8 8 0 105.69 12.1
 8 8 0 106.69 11.7
 8 8 0 119.59 11.5
 -8 8 0 127.89 11.6
 -8 8 0 110.69 11.3
 8 8 0 109.99 11.8
 8 8 0 110.89 11.9
 -8 8 0 115.39 12.2
 -8 8 0 126.19 14.3
 8 8 0 117.19 11.8
 -8 8 0 153.88 19.8
 8 8 0 81.49 14.9
 -9 -8 0 88.69 12.1
 -9 -8 0 79.09 10.3
 9 -8 0 79.39 8.7
 -9 -8 0 89.39 13.5
 -9 -8 0 89.89 14.9
 9 -8 0 52.89 12.9
 -9 -8 0 79.29 9.5
 -9 -8 0 81.19 9.6
 -9 -8 0 85.59 7.9
 9 -8 0 85.39 9.8
 -9 -8 0 82.09 11.1
 -9 -8 0 69.19 8
 -9 -8 0 95.99 13.9
 9 -8 0 72.79 14
 9 8 0 90.89 10.5
 9 8 0 71.39 9.7
 -9 8 0 77.39 15.5
 9 8 0 90.09 12.3
 -9 8 0 63.79 12.6
 -9 8 0 74.29 9.9
 -9 8 0 86.19 10.9
 -9 8 0 84.29 10.4
 9 8 0 70.69 13.9
 -9 8 0 104.39 14.6
 -9 8 0 74.19 9.8
 -9 8 0 83.79 12.9
 9 8 0 93.29 10.4
 9 8 0 76.39 8.5
 -9 8 0 78.49 10.4
 10 -8 0 57.49 13.1
 -10 -8 0 77.99 13
 -10 -8 0 64.09 8.1
 -10 -8 0 58.69 9.2
 10 -8 0 48.7 12.7
 -10 -8 0 54.79 8.9
 10 -8 0 62.79 8.7
 10 -8 0 62.79 12.3
 -10 -8 0 66.69 12.2
 -10 -8 0 56.19 8.7
 -10 -8 0 66.59 12.3
 -10 -8 0 60.49 13
 -10 8 0 66.39 12.6
 -10 8 0 52.19 8.5
 -10 8 0 67.69 13.1
 10 8 0 90.79 12.8
 -10 8 0 58.99 8.6
 -10 8 0 55.69 15
 10 8 0 69.29 14.6
 11 -8 0 91.99 18
 -11 -8 0 102.29 14.6
 -11 -8 0 78.29 9.3
 -11 -8 0 101.79 12.5
 -11 -8 0 95.29 9.9
 -11 -8 0 91.59 15.4
 11 -8 0 81.89 17.5
 -11 -8 0 100.29 11.4
 -11 8 0 89.99 12.7
 -11 8 0 114.09 17.3
 -11 8 0 99.09 11.1
 -11 8 0 116.99 17.9
 -11 8 0 126.69 11.9
 11 8 0 96.09 14.2
 11 8 0 92.09 19.3
 12 -8 0 268.67 30.2
 -12 -8 0 283.37 21.5
 -12 -8 0 278.67 22.8
 -12 -8 0 284.77 22.9
 12 -8 0 286.77 30.4
 -12 -8 0 283.67 21.3
 -12 -8 0 283.77 28.3
 -12 8 0 322.07 24.6
 12 8 0 280.67 25.4
 12 8 0 289.27 31.1
 -12 8 0 292.47 27.9
 -12 8 0 289.37 23
 -12 8 0 313.07 22.7
 -12 8 0 311.57 27.2
 13 -8 0 207.58 24.4
 13 -8 0 148.19 24.8
 -13 -8 0 153.18 13.7
 -13 -8 0 183.48 24.2
 -13 -8 0 142.89 14.1
 -13 -8 0 195.78 20.1
 -13 -8 0 160.18 16.3
 -13 -8 0 145.69 14.9
 -13 8 0 172.38 15.5
 -13 8 0 139.79 21.4
 -13 8 0 133.49 14.9
 13 8 0 115.39 17.4
 -13 8 0 159.68 19.1
 13 8 0 184.88 37.5
 -13 8 0 148.79 15.4
 -14 -8 0 149.09 16.1
 14 -8 0 200.48 29.4
 -14 -8 0 148.89 15.7
 -14 -8 0 146.49 13.7
 -14 -8 0 139.89 15.1
 -14 -8 0 169.28 22.4
 -14 -8 0 145.59 14.4
 -14 8 0 143.39 15.5
 -14 8 0 137.49 15.6
 -14 8 0 139.89 21.5
 -14 8 0 138.89 20.2
 14 8 0 192.68 29.9
 -14 8 0 158.38 15.2
 -15 -8 0 42.7 10.9
 -15 -8 0 58.49 9.1
 15 -8 0 56.89 18.5
 -15 -8 0 70.29 14.3
 -15 -8 0 25.8 8.9
 -15 -8 0 52.39 9.2
 -15 8 0 50.19 13.1
 -15 8 0 67.29 10.5
 15 8 0 51.49 12.2
 -15 8 0 58.19 10.6
 -15 8 0 54.09 15.5
 15 8 0 65.69 19
 -15 8 0 32.9 8.9
 -16 -8 0 17.3 8.8
 -16 -8 0 6.1 8.2
 16 -8 0 19.8 15.9
 -16 -8 0 -2.1 8.4
 -16 -8 0 14.3 6.3
 16 8 0 36.6 16
 16 8 0 16.4 10.5
 -16 8 0 35.8 11
 -16 8 0 23.7 7.9
 -16 8 0 7.2 12.4
 -16 8 0 27.5 9.5
 -17 -8 0 88.39 11.1
 -17 -8 0 52.39 12.2
 -17 -8 0 78.29 15.5
 17 -8 0 54.89 20.7
 -17 -8 0 62.49 11.8
 -17 8 0 68.19 13.9
 -17 8 0 79.09 18.8
 17 8 0 94.29 23.6
 -17 8 0 49 13.4
 -17 8 0 68.89 12.4
 17 8 0 64.69 14.5
 18 -8 0 28.8 18.5
 -18 -8 0 22.5 12.3
 -18 8 0 28.2 12.1
 -18 8 0 66.19 19.1
 -18 8 0 64.49 16.1
 18 8 0 41.5 19.2
 18 8 0 43.5 13.6
 0 -9 0 -2.6 2.8
 0 -9 0 -2.1 3.3
 0 -9 0 -3.6 3.1
 0 -9 0 0.3 3.6
 0 -9 0 1.2 3.3
 0 -9 0 1.3 2.3
 0 -9 0 -2 3.3
 0 -9 0 -0.6 3.3
 0 -9 0 -1.3 2.1
 0 -9 0 -1.5 2.7
 0 9 0 -0.5 2.8
 0 9 0 1.3 4.4
 0 9 0 1 4
 0 9 0 0.1 3.1
 0 9 0 -1.4 2.3
 0 9 0 -0.3 2.7
 0 9 0 -2.1 2.4
 0 9 0 -1.9 2.8
 0 9 0 -1.8 2.8
 0 9 0 0.4 3.2
 1 -9 0 1406.76 84.19
 1 -9 0 1356.46 83.79
 1 -9 0 1364.66 83.59
 -1 -9 0 1383.76 83.09
 -1 -9 0 1229.08 83.59
 -1 -9 0 1349.96 83.39
 1 -9 0 1368.26 82.39
 1 -9 0 1406.36 82.29
 -1 -9 0 1339.97 83.49
 1 -9 0 1412.66 83.39
 -1 -9 0 1332.27 84.39
 1 -9 0 1314.67 82.09
 1 -9 0 1310.47 83.09
 -1 -9 0 1298.77 83.79
 -1 -9 0 1485.35 85.19
 1 -9 0 1409.66 84.59
 -1 -9 0 1443.26 87.19
 1 9 0 1318.07 82.09
 -1 9 0 1346.37 83.39
 -1 9 0 1296.47 83.79
 -1 9 0 1233.08 83.59
 1 9 0 1310.87 83.29
 1 9 0 1281.77 81.69
 1 9 0 1289.27 83.79
 -1 9 0 1361.36 83.59
 1 9 0 1230.98 83.39
 -1 9 0 1349.36 82.79
 1 9 0 1317.27 83.99
 -1 9 0 1282.37 83.09
 1 9 0 1320.57 83.09
 1 9 0 1301.17 82.09
 1 9 0 1283.27 83.59
 1 9 0 1264.37 82.79
 -1 9 0 1285.87 83.49
 -1 9 0 1188.18 83.19
 -1 9 0 1419.16 83.19
 2 -9 0 24.1 6.4
 -2 -9 0 28 6.6
 2 -9 0 30 7.4
 -2 -9 0 20.9 5.9
 2 -9 0 25.9 6.2
 2 -9 0 28.2 6.2
 -2 -9 0 24.3 5.9
 -2 -9 0 29 6.1
 2 -9 0 18.3 5.4
 2 -9 0 43.2 7
 2 -9 0 24 5
 -2 -9 0 28.9 6.8
 -2 -9 0 37.7 7.7
 2 -9 0 30.7 5.3
 -2 -9 0 17.4 6.2
 2 -9 0 32 6.4
 -2 -9 0 25.4 5.2
 2 9 0 24.2 5.9
 -2 9 0 31.6 6.5
 2 9 0 39.8 7.9
 -2 9 0 29.9 6.1
 2 9 0 33 5.3
 2 9 0 16.8 5.3
 2 9 0 42.1 7.7
 2 9 0 18.3 5.3
 -2 9 0 40.6 6.7
 2 9 0 37.2 5.1
 -2 9 0 33.2 7.7
 -2 9 0 27.6 6.5
 2 9 0 27.4 7.2
 2 9 0 31.7 6.3
 -2 9 0 28.7 6.7
 -2 9 0 21 6
 2 9 0 18.4 4.7
 -2 9 0 46.8 8.3
 3 -9 0 1172.48 78.29
 -3 -9 0 1374.96 80.29
 -3 -9 0 1204.68 80.19
 3 -9 0 1192.08 79.59
 -3 -9 0 1107.49 77.29
 -3 -9 0 1301.97 79.49
 3 -9 0 1403.56 80.39
 -3 -9 0 1106.69 78.89
 3 -9 0 1338.67 79.69
 -3 -9 0 1134.19 79.49
 3 -9 0 1394.06 80.79
 3 -9 0 1233.78 79.89
 3 -9 0 1243.78 78.09
 3 -9 0 1285.27 77.79
 -3 -9 0 1127.39 78.89
 -3 -9 0 1298.37 79.79
 -3 -9 0 1133.29 77.69
 3 -9 0 1108.29 80.49
 3 -9 0 1396.56 80.09
 3 9 0 1392.06 80.39
 -3 9 0 1180.98 79.29
 -3 9 0 1310.37 78.59
 3 9 0 1346.87 80.59
 3 9 0 1286.77 77.09
 -3 9 0 1233.98 79.09
 -3 9 0 1212.88 79.69
 3 9 0 1329.77 79.79
 -3 9 0 1393.66 80.09
 -3 9 0 1201.68 79.19
 -3 9 0 1209.38 79.19
 3 9 0 1311.27 78.59
 3 9 0 1369.56 80.09
 -3 9 0 1248.38 75.69
 3 9 0 1226.98 79.89
 3 9 0 1200.38 78.39
 3 9 0 1339.87 76.89
 -3 9 0 1169.78 78.79
 -3 9 0 1366.36 80.19
 4 -9 0 305.87 27.1
 4 -9 0 349.17 24.6
 -4 -9 0 341.47 24.8
 -4 -9 0 336.67 23.6
 -4 -9 0 363.06 27.5
 4 -9 0 387.56 26.8
 4 -9 0 337.07 24.5
 4 -9 0 342.87 24.8
 4 -9 0 347.87 27.7
 4 -9 0 380.06 27.7
 -4 -9 0 314.07 26
 -4 -9 0 334.67 27.6
 4 -9 0 376.46 27.2
 -4 -9 0 334.07 24.4
 -4 -9 0 401.26 27.6
 4 -9 0 322.27 26.9
 -4 -9 0 321.57 26.4
 -4 -9 0 358.56 26.9
 4 9 0 345.27 27.7
 -4 9 0 425.16 27.9
 -4 9 0 340.97 26.1
 4 9 0 379.56 27
 4 9 0 414.86 27.7
 4 9 0 379.46 27.1
 -4 9 0 381.86 27.5
 -4 9 0 346.97 23.7
 -4 9 0 428.36 27.4
 4 9 0 409.36 24.3
 -4 9 0 376.06 27.6
 4 9 0 341.07 25.2
 -4 9 0 419.46 28.1
 -4 9 0 395.36 26.6
 4 9 0 403.16 23.9
 -4 9 0 342.37 26.6
 -4 9 0 358.46 25.5
 -4 9 0 360.36 27.7
 5 -9 0 399.96 27.4
 -5 -9 0 350.06 24.6
 5 -9 0 361.36 27.9
 5 -9 0 339.77 28.6
 5 -9 0 354.86 29
 -5 -9 0 361.26 24.9
 -5 -9 0 377.26 28.9
 -5 -9 0 345.47 26.9
 -5 -9 0 362.46 25.2
 5 -9 0 366.86 24.7
 5 -9 0 381.16 25.3
 -5 -9 0 391.76 27.8
 -5 -9 0 362.86 24.8
 5 -9 0 407.66 27.1
 5 -9 0 368.26 24.3
 -5 -9 0 356.56 27.1
 -5 -9 0 323.97 26.6
 -5 9 0 325.67 26.4
 5 9 0 349.47 24.8
 -5 9 0 344.97 25.7
 5 9 0 360.96 24.9
 5 9 0 404.36 24.5
 -5 9 0 390.36 27.8
 5 9 0 372.46 27.4
 5 9 0 361.26 29.1
 -5 9 0 365.96 30.3
 -5 9 0 342.97 28.2
 -5 9 0 350.06 27.6
 5 9 0 412.96 27.8
 -5 9 0 363.16 26.5
 -5 9 0 383.26 27.3
 -5 9 0 355.76 27
 5 9 0 390.76 27.3
 -5 9 0 372.46 25.2
 5 9 0 392.46 24.1
 6 -9 0 366.16 28.5
 -6 -9 0 317.67 26.5
 6 -9 0 363.56 23.7
 -6 -9 0 372.06 26
 -6 -9 0 396.66 30.4
 6 -9 0 403.16 27.5
 -6 -9 0 339.67 24.5
 -6 -9 0 389.76 28.2
 6 -9 0 370.46 30
 6 -9 0 386.46 27.1
 -6 -9 0 402.76 28.2
 -6 -9 0 362.66 29.1
 6 -9 0 385.06 27.2
 6 -9 0 420.66 27.5
 6 -9 0 377.36 30.2
 -6 -9 0 334.57 26.9
 6 -9 0 323.87 23.7
 -6 -9 0 370.86 27.2
 6 9 0 361.96 30
 -6 9 0 399.26 27.8
 6 9 0 388.76 27.6
 -6 9 0 399.36 27.3
 -6 9 0 341.47 26.7
 6 9 0 372.36 26.1
 6 9 0 375.56 24.3
 6 9 0 376.06 27.3
 6 9 0 357.26 24.2
 6 9 0 365.66 27.5
 -6 9 0 366.36 26.2
 6 9 0 351.36 24.1
 6 9 0 403.06 27.6
 -6 9 0 388.06 27.7
 -6 9 0 399.76 29.9
 -6 9 0 367.46 27.2
 -6 9 0 350.46 27.1
 -6 9 0 387.06 29.7
 -6 9 0 344.07 28.6
 7 -9 0 187.28 21.4
 -7 -9 0 216.68 18.7
 7 -9 0 224.98 18.7
 -7 -9 0 211.58 16.3
 7 -9 0 228.38 16.9
 -7 -9 0 236.68 18.7
 -7 -9 0 250.37 16.5
 7 -9 0 244.88 18.6
 -7 -9 0 251.47 19.1
 7 -9 0 239.78 18.5
 7 -9 0 205.48 19.8
 -7 -9 0 222.58 19.2
 7 -9 0 229.38 18.6
 7 -9 0 200.48 21.2
 -7 -9 0 200.18 18
 -7 -9 0 183.68 19.9
 -7 -9 0 215.88 21.5
 -7 -9 0 212.18 18.4
 7 9 0 199.58 21.8
 -7 9 0 179.48 17.7
 -7 9 0 205.68 18.1
 -7 9 0 208.58 20.3
 7 9 0 209.68 18
 7 9 0 230.98 18.9
 -7 9 0 240.58 19.1
 7 9 0 204.58 18.4
 7 9 0 221.78 18.9
 -7 9 0 234.58 18.4
 -7 9 0 244.88 17.8
 7 9 0 269.27 19.7
 -7 9 0 208.68 18.1
 -7 9 0 216.58 19.3
 7 9 0 225.38 14.4
 -7 9 0 198.98 21.2
 7 9 0 220.68 15.9
 -7 9 0 209.98 19.2
 -8 -9 0 461.55 32
 -8 -9 0 453.85 33.5
 -8 -9 0 438.66 29.5
 8 -9 0 424.26 33.7
 -8 -9 0 422.16 31.8
 -8 -9 0 491.05 33
 8 -9 0 440.56 31.5
 -8 -9 0 425.36 32.3
 8 -9 0 443.46 36.3
 8 -9 0 402.16 38.5
 -8 -9 0 450.25 31.8
 8 -9 0 443.56 31.1
 -8 -9 0 424.96 32.7
 -8 -9 0 482.45 37
 8 -9 0 453.15 31
 8 -9 0 470.25 31.6
 -8 -9 0 442.16 29.8
 8 -9 0 431.56 30.3
 -8 -9 0 414.46 31.7
 -8 9 0 475.45 31.4
 -8 9 0 403.36 31.6
 -8 9 0 410.96 36.1
 8 9 0 462.95 37.1
 -8 9 0 428.66 31.9
 -8 9 0 489.95 37
 8 9 0 448.96 31.7
 -8 9 0 489.35 35.4
 -8 9 0 443.96 32.5
 8 9 0 473.75 31.9
 8 9 0 440.36 29.3
 -8 9 0 455.05 31.8
 8 9 0 434.26 31.8
 8 9 0 446.06 31.6
 -8 9 0 443.36 31.1
 -8 9 0 446.46 32
 8 9 0 450.05 31.6
 -8 9 0 458.75 31.6
 9 -9 0 13.5 7.5
 9 -9 0 13.4 5.8
 9 -9 0 1.7 5.6
 -9 -9 0 7.5 4.3
 -9 -9 0 3.9 5.4
 -9 -9 0 19.1 4.4
 -9 -9 0 12.3 3.5
 -9 -9 0 15.1 6.3
 -9 -9 0 10.1 6.4
 9 -9 0 3.9 4.4
 9 -9 0 8.2 4.9
 -9 -9 0 1.9 5.5
 9 -9 0 10 4.2
 -9 -9 0 10.4 5.1
 9 -9 0 3.9 2.8
 9 -9 0 0.7 7.2
 -9 -9 0 7 4.4
 -9 9 0 4.4 4.2
 9 9 0 16 5.4
 9 9 0 8.8 4.9
 -9 9 0 8 4.7
 9 9 0 2.4 3.3
 -9 9 0 9.3 4.5
 9 9 0 0.3 4.5
 -9 9 0 12.1 6.9
 -9 9 0 6.1 8.6
 -9 9 0 3.6 4.6
 9 9 0 9.1 8.9
 -9 9 0 2.2 6.1
 9 9 0 9 5.2
 -9 9 0 2.9 4.6
 -9 9 0 6.1 5
 9 9 0 2.5 5
 -9 9 0 10.4 5.2
 -10 -9 0 117.39 12.1
 -10 -9 0 122.39 12.4
 -10 -9 0 109.39 13.3
 -10 -9 0 114.69 11.4
 -10 -9 0 114.59 16.6
 -10 -9 0 146.39 18.2
 10 -9 0 104.39 11.4
 -10 -9 0 114.99 12.9
 -10 -9 0 120.69 11
 -10 -9 0 125.59 15.6
 10 -9 0 119.19 19.9
 -10 -9 0 99.29 13.5
 10 -9 0 127.89 20.1
 10 -9 0 146.99 16.2
 -10 -9 0 112.79 12.6
 -10 9 0 125.79 13.1
 -10 9 0 138.99 13.6
 10 9 0 121.99 14
 -10 9 0 109.59 21.8
 -10 9 0 128.99 16.1
 10 9 0 126.39 21.4
 -10 9 0 126.69 12.6
 -10 9 0 129.39 13.5
 -10 9 0 135.09 12.8
 -10 9 0 140.39 16.7
 -11 -9 0 343.97 27.9
 -11 -9 0 290.67 27.3
 -11 -9 0 309.67 24.6
 -11 -9 0 304.77 22.4
 -11 -9 0 304.07 22.1
 11 -9 0 303.37 23.3
 -11 -9 0 332.07 24.3
 11 -9 0 313.87 31.4
 11 -9 0 293.97 30.3
 11 9 0 307.67 32.1
 -11 9 0 295.57 23.7
 -11 9 0 306.27 23.7
 -11 9 0 297.17 28.9
 -11 9 0 314.57 28.1
 -11 9 0 327.67 24.2
 11 9 0 283.27 25.5
 -12 -9 0 46.1 7.4
 -12 -9 0 48.3 9.4
 12 -9 0 35 15
 -12 -9 0 57.39 8
 -12 -9 0 42.1 9.4
 -12 -9 0 57.19 14.1
 12 -9 0 82.79 18.4
 12 9 0 49.1 10.2
 -12 9 0 29.4 10.4
 -12 9 0 33.6 8.4
 -12 9 0 59.29 9.4
 12 9 0 35.5 14.5
 -12 9 0 52.39 8.9
 -12 9 0 48.9 15.2
 -12 9 0 55.89 13.7
 13 -9 0 35.2 15.9
 -13 -9 0 24.1 6
 -13 -9 0 16.1 6.6
 13 -9 0 48.4 16.3
 -13 -9 0 25.9 8.7
 -13 -9 0 30.3 12.4
 -13 -9 0 19.6 8.5
 13 9 0 25.3 12.5
 -13 9 0 43.5 8.5
 13 9 0 20.7 8.6
 -13 9 0 37.4 8.3
 -13 9 0 22.6 11.1
 -13 9 0 23.5 8.9
 -14 -9 0 43.9 8.2
 -14 -9 0 36.1 6.9
 14 -9 0 37.7 17.1
 -14 -9 0 26.5 9.2
 -14 -9 0 37.1 8.7
 -14 -9 0 21.9 12.4
 -14 -9 0 29.8 8.7
 14 9 0 30.5 14.3
 14 9 0 13.1 9.7
 -14 9 0 31.1 9.4
 -14 9 0 35.8 10.9
 -14 9 0 31 7.9
 -14 9 0 39.8 8.8
 -15 -9 0 10 7.1
 -15 -9 0 5.7 7.5
 -15 -9 0 2.1 9.7
 15 -9 0 26.4 15.1
 -15 -9 0 23.6 6.1
 -15 -9 0 18.8 8.2
 15 9 0 8.3 12.6
 -15 9 0 23.3 8.4
 -15 9 0 26.9 12.1
 -15 9 0 30.7 9.9
 15 9 0 19.1 9.9
 -15 9 0 22.4 11.9
 -15 9 0 21.9 10
 -16 -9 0 27.4 9.7
 16 -9 0 42.9 17.1
 -16 -9 0 15.6 9
 -16 -9 0 32.1 7.7
 -16 -9 0 33.3 9.5
 -16 9 0 10 12.9
 -16 9 0 19.1 11.1
 16 9 0 17.1 9.9
 -16 9 0 32.3 8.7
 16 9 0 28.5 16.4
 -16 9 0 26.1 9.2
 -17 -9 0 0.2 8.7
 -17 -9 0 2.7 6.9
 17 -9 0 -9 13
 -17 -9 0 0.4 9.2
 -17 -9 0 -1.5 8.9
 -17 9 0 2 7.8
 17 9 0 -6 9.2
 17 9 0 20.7 15.8
 -17 9 0 10.5 13.2
 -17 9 0 -16.4 9.4
 -17 9 0 -3.7 9.6
 18 -9 0 -1.4 16.2
 -18 -9 0 -1.6 10.2
 -18 9 0 -9.5 14.6
 18 9 0 11.1 17.7
 18 9 0 27.5 15.2
 -18 9 0 0.4 10.9
 0 -10 0 657.03 44.5
 0 -10 0 660.63 42
 0 -10 0 747.33 44.4
 0 -10 0 742.43 44.7
 0 -10 0 598.44 43.7
 0 -10 0 660.03 44.8
 0 -10 0 664.93 44.8
 0 -10 0 694.73 45.7
 0 -10 0 702.23 45.4
 0 10 0 595.04 42.6
 0 10 0 595.64 44.1
 0 10 0 655.83 43.7
 0 10 0 614.14 44.4
 0 10 0 592.64 44.1
 0 10 0 637.34 43.2
 0 10 0 701.83 42.1
 0 10 0 637.74 44.8
 0 10 0 680.63 44.2
 0 10 0 645.44 44.2
 -1 -10 0 176.38 17.9
 1 -10 0 231.98 19.3
 1 -10 0 201.98 16.4
 1 -10 0 224.88 17.9
 1 -10 0 228.88 18.7
 -1 -10 0 208.48 17.6
 -1 -10 0 192.28 18.2
 1 -10 0 236.38 16.9
 -1 -10 0 234.08 17.4
 1 -10 0 187.48 17.9
 -1 -10 0 227.28 18.5
 -1 -10 0 215.38 17.1
 1 -10 0 230.68 18.3
 1 -10 0 238.18 19.4
 -1 -10 0 223.38 15
 -1 -10 0 171.98 17.2
 -1 -10 0 202.48 14.8
 -1 -10 0 220.48 19
 1 -10 0 208.58 18.5
 -1 10 0 212.68 18.6
 -1 10 0 214.98 18.5
 -1 10 0 211.18 17.6
 1 10 0 203.98 19.4
 1 10 0 187.48 16.8
 -1 10 0 230.38 15.1
 -1 10 0 183.28 17.2
 1 10 0 222.88 17.8
 1 10 0 205.98 17.5
 1 10 0 206.48 18
 -1 10 0 196.98 18.1
 -1 10 0 197.88 18.3
 -1 10 0 195.08 17.9
 -1 10 0 204.88 17
 -1 10 0 204.08 17.3
 1 10 0 208.78 18.5
 1 10 0 217.38 19
 1 10 0 224.78 16.7
 1 10 0 207.98 16
 1 10 0 219.48 16.6
 2 -10 0 73.99 9.1
 2 -10 0 89.79 9.6
 2 -10 0 91.69 9.9
 -2 -10 0 77.69 10.8
 -2 -10 0 94.29 9
 -2 -10 0 90.99 12.5
 -2 -10 0 75.39 11.1
 -2 -10 0 74.29 11.6
 2 -10 0 76.29 9.1
 -2 -10 0 90.59 12.3
 2 -10 0 81.39 12.4
 -2 -10 0 82.99 8.9
 2 -10 0 104.89 11.5
 2 -10 0 89.59 9.7
 2 -10 0 99.09 13.6
 -2 -10 0 77.89 12.7
 -2 -10 0 106.99 10.2
 2 -10 0 68.49 10.4
 -2 10 0 59.19 9.9
 2 10 0 73.49 9
 -2 10 0 68.59 10.1
 2 10 0 58.19 9.8
 -2 10 0 81.39 9.7
 -2 10 0 62.79 10.5
 2 10 0 76.99 11.8
 2 10 0 69.79 11.3
 -2 10 0 74.29 9.1
 2 10 0 93.09 13.4
 2 10 0 67.89 7.8
 -2 10 0 52.29 8.9
 -2 10 0 73.59 11.2
 2 10 0 63.29 9.6
 2 10 0 61.19 9.6
 -3 -10 0 27 8.6
 3 -10 0 23.6 6.6
 -3 -10 0 24.3 6.9
 -3 -10 0 36.4 6.3
 3 -10 0 50.79 8.8
 3 -10 0 39.9 8.6
 3 -10 0 35.9 7.1
 3 -10 0 34.2 8.7
 3 -10 0 33.7 6.3
 3 -10 0 37.1 7.2
 3 -10 0 42.7 8.2
 -3 -10 0 34.2 8.3
 3 -10 0 33.9 6.9
 -3 -10 0 29 7.3
 -3 -10 0 27.1 5.6
 -3 -10 0 38.3 8.6
 -3 -10 0 15.6 6.4
 3 -10 0 26.1 7.4
 -3 -10 0 14.5 5.3
 3 10 0 26.1 7
 3 10 0 26.9 7.3
 3 10 0 32.3 7.4
 -3 10 0 27 6
 3 10 0 31.4 5.1
 -3 10 0 19.9 6
 -3 10 0 31.3 6.3
 3 10 0 14.7 5.3
 3 10 0 22.6 5.8
 3 10 0 25.8 6.6
 -3 10 0 21.9 6.3
 -3 10 0 19 6.3
 -3 10 0 19.2 6.5
 3 10 0 21.2 7.3
 -3 10 0 29.1 8
 3 10 0 24.5 4.4
 -3 10 0 29.8 6.6
 -3 10 0 24.8 6.7
 -3 10 0 31 8.1
 -4 -10 0 706.93 48.9
 4 -10 0 782.52 47.7
 -4 -10 0 658.43 43.3
 -4 -10 0 631.04 44.7
 4 -10 0 687.13 48.1
 4 -10 0 693.73 45.1
 4 -10 0 811.92 47.9
 -4 -10 0 656.93 46.6
 -4 -10 0 627.14 46.7
 4 -10 0 668.63 47.6
 4 -10 0 714.33 48.3
 -4 -10 0 686.83 47
 4 -10 0 774.02 48.4
 -4 -10 0 737.03 47.8
 -4 -10 0 740.03 47.6
 -4 -10 0 728.83 47.7
 -4 -10 0 697.93 45.3
 4 -10 0 718.63 45.6
 -4 10 0 724.53 47.8
 -4 10 0 730.33 47.6
 4 10 0 643.24 45.2
 4 10 0 727.63 44.3
 -4 10 0 742.43 47.8
 -4 10 0 728.53 49.99
 4 10 0 719.33 47.3
 -4 10 0 605.74 45.4
 4 10 0 758.32 47.9
 -4 10 0 677.63 48.7
 -4 10 0 800.32 47.9
 4 10 0 743.73 48
 4 10 0 676.73 45.6
 4 10 0 723.83 47.5
 4 10 0 675.93 43.8
 -4 10 0 658.23 46.7
 -4 10 0 624.44 46.2
 4 10 0 652.03 47.9
 -4 10 0 669.03 43.4
 5 -10 0 31.6 7.8
 -5 -10 0 29.6 7.7
 5 -10 0 15.2 7.4
 5 -10 0 29.9 8.4
 5 -10 0 37.9 8.1
 5 -10 0 29.4 5.4
 -5 -10 0 36 6.2
 -5 -10 0 25.9 7.2
 5 -10 0 21.3 7
 -5 -10 0 32.6 5.3
 -5 -10 0 31.1 7.9
 5 -10 0 25.7 5.3
 5 -10 0 20.6 7.5
 -5 -10 0 9.3 8.1
 -5 -10 0 40.9 6
 -5 -10 0 30 5.3
 -5 -10 0 27.2 9
 -5 -10 0 32.8 7.7
 -5 -10 0 13.4 6.6
 5 10 0 30.1 7.7
 -5 10 0 23.1 6.7
 -5 10 0 13.9 6.4
 5 10 0 29.5 6.2
 -5 10 0 12.5 5.8
 -5 10 0 27.5 6.9
 5 10 0 34.5 8.5
 5 10 0 33.2 8.8
 -5 10 0 29.8 8
 5 10 0 34.9 4.8
 5 10 0 30.8 8.1
 -5 10 0 25.7 6.2
 -5 10 0 30.8 8.7
 -5 10 0 28 6.9
 5 10 0 27.2 5.5
 -5 10 0 27.2 5.1
 -5 10 0 19.8 7.1
 5 10 0 34.2 5
 -6 -10 0 70.99 8.8
 -6 -10 0 45.8 9.5
 6 -10 0 53.89 6.5
 6 -10 0 74.29 11.3
 -6 -10 0 84.09 11.7
 -6 -10 0 59.79 10.9
 -6 -10 0 60.79 8.3
 6 -10 0 61.19 6.3
 6 -10 0 68.29 10.4
 -6 -10 0 79.69 11.2
 6 -10 0 72.29 10.6
 -6 -10 0 56.29 7.3
 -6 -10 0 65.59 12.1
 6 -10 0 82.29 11.4
 -6 -10 0 49.1 9.7
 -6 -10 0 75.69 11.3
 -6 -10 0 63.39 10.1
 6 -10 0 54.49 11.4
 6 -10 0 82.79 13.2
 -6 -10 0 64.19 12.8
 6 -10 0 67.89 11.5
 6 -10 0 74.29 9.2
 6 10 0 55.59 11.5
 -6 10 0 57.29 10.8
 -6 10 0 45.8 7.8
 -6 10 0 36.9 7.7
 -6 10 0 44.8 9.1
 6 10 0 45.1 6.8
 6 10 0 60.79 10.1
 6 10 0 49.6 8.6
 -6 10 0 44.8 9.2
 -6 10 0 48.2 9.6
 -6 10 0 55.89 9.9
 6 10 0 54.09 7.2
 -6 10 0 52.19 9.2
 6 10 0 52.49 9.1
 -6 10 0 58.59 10.1
 -6 10 0 41.6 8.7
 6 10 0 55.29 6.8
 -7 -10 0 422.46 31.3
 -7 -10 0 445.06 32.8
 -7 -10 0 431.56 32.7
 -7 -10 0 451.65 31.9
 7 -10 0 434.36 28.1
 7 -10 0 490.95 37
 -7 -10 0 473.55 34
 7 -10 0 435.86 32.2
 7 -10 0 426.16 35.7
 7 -10 0 451.15 32.6
 7 -10 0 457.25 34.7
 -7 -10 0 387.56 33.8
 7 -10 0 461.75 32.8
 7 -10 0 431.66 30.8
 -7 -10 0 433.06 30.1
 -7 -10 0 386.06 34.9
 7 -10 0 411.06 35.6
 -7 -10 0 416.76 30.5
 7 -10 0 434.26 28.2
 -7 -10 0 408.16 32.2
 -7 -10 0 469.15 33.3
 -7 10 0 475.65 32.4
 -7 10 0 501.05 36.4
 -7 10 0 471.65 33.1
 7 10 0 490.95 32.3
 7 10 0 483.95 29.8
 -7 10 0 448.86 32.7
 7 10 0 500.55 29.1
 -7 10 0 438.36 32.5
 -7 10 0 481.05 35.7
 7 10 0 517.05 36.5
 -7 10 0 483.45 32.2
 -7 10 0 457.25 31.9
 7 10 0 467.35 33.2
 7 10 0 419.56 36.2
 7 10 0 496.15 33.3
 -7 10 0 496.95 33.6
 -7 10 0 439.26 32.3
 7 10 0 465.35 32.9
 7 10 0 495.95 29.1
 -8 -10 0 13 3.8
 -8 -10 0 6 5.5
 -8 -10 0 5.9 5.7
 -8 -10 0 7.6 5.1
 -8 -10 0 10 5.4
 8 -10 0 12.9 5.3
 -8 -10 0 4.4 5
 8 -10 0 9.6 7.4
 8 -10 0 3.3 4.9
 8 -10 0 15.3 8.7
 8 -10 0 9 7.5
 8 -10 0 6.8 5.3
 -8 -10 0 -0.2 4.6
 8 -10 0 6.8 5.3
 -8 -10 0 8.6 3.5
 8 -10 0 17.7 4.8
 -8 -10 0 3 5.3
 -8 10 0 14.9 5.8
 8 10 0 5 5.4
 -8 10 0 -6.2 5
 8 10 0 2.5 4.5
 8 10 0 5.2 5.8
 -8 10 0 5.2 4.9
 -8 10 0 1.9 5.3
 -8 10 0 7.6 4.5
 8 10 0 -0.3 2.8
 -8 10 0 8.1 5
 -8 10 0 7.5 7.2
 -8 10 0 6.5 5.9
 8 10 0 8.4 5.9
 -8 10 0 3 4.9
 8 10 0 7.3 7
 -8 10 0 7.5 4.6
 8 10 0 5.1 5
 -8 10 0 7.3 5.5
 9 -10 0 42.2 13
 -9 -10 0 32.4 7.9
 9 -10 0 24.6 7.5
 9 -10 0 28.6 6.3
 -9 -10 0 34 7.6
 -9 -10 0 33.1 8.4
 -9 -10 0 31.3 8.7
 9 -10 0 21.6 7.5
 -9 -10 0 40.2 8.4
 -9 -10 0 34.8 7.4
 -9 -10 0 46.3 8.6
 -9 -10 0 34.6 7.6
 9 -10 0 29.7 11.4
 -9 -10 0 26.3 5.2
 -9 -10 0 24.7 7.2
 9 -10 0 23.3 6.1
 9 -10 0 31.2 6.4
 -9 10 0 39.3 8.3
 -9 10 0 23.9 8.2
 -9 10 0 61.99 13.3
 9 10 0 42.2 7.8
 9 10 0 24.3 6.8
 -9 10 0 25.7 6.9
 9 10 0 54.69 13.9
 -9 10 0 37.3 8.8
 -9 10 0 33.7 6.9
 9 10 0 42.6 8.7
 -9 10 0 22.6 6.5
 9 10 0 35.7 8.8
 -9 10 0 30.6 9.1
 9 10 0 48.7 9.1
 -9 10 0 31.4 7.6
 -9 10 0 26.7 7.3
 -10 -10 0 247.78 17.4
 10 -10 0 192.98 23.6
 10 -10 0 200.18 18.1
 -10 -10 0 184.28 19
 -10 -10 0 206.68 18.6
 -10 -10 0 198.88 19.2
 -10 -10 0 236.78 20.2
 -10 -10 0 192.08 17.6
 -10 -10 0 205.88 20.9
 10 -10 0 190.88 17.1
 10 -10 0 206.08 24.2
 -10 -10 0 238.18 22
 -10 -10 0 220.68 20.8
 -10 -10 0 221.98 16.5
 10 10 0 200.28 18.5
 10 10 0 185.88 20.4
 10 10 0 209.48 19
 -10 10 0 243.38 18.7
 -10 10 0 201.28 20.8
 -10 10 0 197.58 18.4
 -10 10 0 199.88 18.5
 10 10 0 208.78 18.6
 -10 10 0 190.18 18
 10 10 0 208.58 25.1
 -10 10 0 237.18 17.7
 -10 10 0 223.78 19.4
 -10 10 0 237.18 25.1
 -10 10 0 237.18 23.3
 -10 10 0 210.68 18.6
 -11 -10 0 299.27 24.1
 -11 -10 0 352.86 25.8
 -11 -10 0 294.87 22.4
 -11 -10 0 298.47 22.3
 -11 -10 0 323.67 25.8
 -11 -10 0 317.77 23.8
 11 -10 0 376.86 32.8
 -11 -10 0 311.67 27.8
 11 -10 0 278.57 23.2
 11 -10 0 313.37 32
 -11 -10 0 354.86 28
 -11 -10 0 317.47 25.1
 -11 10 0 319.57 24.8
 11 10 0 276.87 25.8
 -11 10 0 299.27 24.4
 -11 10 0 281.57 24.1
 -11 10 0 341.77 30.4
 -11 10 0 304.87 24
 11 10 0 347.87 33.2
 -11 10 0 265.47 26.8
 11 10 0 294.17 22.9
 -12 -10 0 279.97 23.2
 -12 -10 0 315.67 23.1
 12 -10 0 291.47 32.4
 -12 -10 0 282.27 25.5
 12 -10 0 300.67 32.6
 -12 -10 0 297.77 24.8
 -12 -10 0 370.66 29.6
 -12 -10 0 343.07 25.9
 12 10 0 325.37 27.5
 -12 10 0 311.17 25.7
 12 10 0 377.76 36.1
 -12 10 0 353.96 31.5
 -12 10 0 318.77 25.1
 -12 10 0 320.67 29.5
 13 -10 0 129.69 24.2
 -13 -10 0 142.19 14.2
 -13 -10 0 157.58 18.4
 -13 -10 0 145.09 15.8
 13 -10 0 138.69 23.7
 -13 -10 0 156.98 21.1
 -13 10 0 160.08 23.2
 13 10 0 122.99 23
 -13 10 0 142.49 20.3
 -13 10 0 167.88 15.8
 -13 10 0 128.69 15.3
 -13 10 0 149.59 17.3
 13 10 0 126.59 18.7
 -14 -10 0 128.59 12.3
 -14 -10 0 114.79 13.3
 14 -10 0 95.89 26
 -14 -10 0 97.69 14.7
 14 -10 0 91.39 20.1
 -14 -10 0 133.89 16.9
 -14 -10 0 118.69 20.1
 -14 -10 0 120.99 13.8
 -14 10 0 104.69 19.5
 -14 10 0 120.39 14.4
 -14 10 0 130.39 19.9
 14 10 0 123.79 23.2
 14 10 0 108.79 17.8
 -14 10 0 129.19 16.7
 -14 10 0 115.09 15.4
 -15 -10 0 82.89 9.9
 -15 -10 0 74.39 11
 -15 -10 0 40.4 10
 -15 -10 0 76.49 12
 15 -10 0 71.39 19.1
 -15 -10 0 66.29 16.4
 -15 -10 0 41.4 13.1
 -15 10 0 41.8 11.6
 -15 10 0 43.5 15.8
 -15 10 0 64.89 13.3
 -15 10 0 50.19 14.4
 15 10 0 66.19 13.7
 -15 10 0 69.19 11.1
 15 10 0 47 19.1
 16 -10 0 34 16
 -16 -10 0 29.6 10.9
 16 10 0 66.29 21.1
 16 10 0 77.69 14.9
 -16 10 0 55.59 14.8
 -16 10 0 53.59 11.4
 -16 10 0 53.69 16.1
 -16 10 0 58.09 11.2
 -17 -10 0 7.3 7.4
 -17 -10 0 20 10.5
 -17 -10 0 16.7 9.6
 -17 -10 0 25.3 15.9
 17 -10 0 16.2 14.5
 17 10 0 11.3 10.8
 -17 10 0 13.5 10.6
 -17 10 0 22.3 12.2
 -17 10 0 7.3 12.9
 -17 10 0 21 8.8
 -18 -10 0 41.3 13.2
 -18 10 0 61.59 15.6
 18 10 0 48.5 18.8
 -18 10 0 30.9 18.3
 18 10 0 55.19 21.8
 0 -11 0 2.7 4.1
 0 -11 0 -4.2 3.5
 0 -11 0 -1.2 3.5
 0 -11 0 5.2 2.6
 0 -11 0 4.9 3.4
 0 -11 0 8.8 4.5
 0 -11 0 -2.1 4.7
 0 -11 0 0.2 4.3
 0 -11 0 2.6 4.1
 0 -11 0 -1.7 3.1
 0 11 0 1.3 2.8
 0 11 0 -2.8 4.3
 0 11 0 0.8 3.5
 0 11 0 -0.8 4
 0 11 0 3.4 3.4
 0 11 0 3 4.2
 0 11 0 1.2 2.9
 0 11 0 3.6 5.5
 0 11 0 1.5 3.6
 0 11 0 5.7 4.2
 -1 -11 0 359.86 28.2
 -1 -11 0 342.47 24.2
 1 -11 0 384.66 27.8
 1 -11 0 352.56 27.2
 1 -11 0 379.06 26.2
 1 -11 0 375.66 26.3
 -1 -11 0 346.27 24.3
 1 -11 0 374.46 28.2
 1 -11 0 376.76 27.2
 1 -11 0 365.96 28
 1 -11 0 363.06 28.1
 -1 -11 0 371.06 27.2
 1 -11 0 411.46 29.6
 -1 -11 0 404.46 28
 -1 -11 0 334.77 28.2
 -1 -11 0 371.66 26.9
 1 -11 0 364.46 26.1
 -1 -11 0 354.76 27.5
 -1 -11 0 369.16 29
 1 11 0 391.06 28.6
 -1 11 0 359.06 28.1
 -1 11 0 414.76 24.6
 1 11 0 329.27 26.9
 -1 11 0 390.86 26.9
 -1 11 0 340.97 26.9
 1 11 0 359.76 26
 1 11 0 367.66 28.2
 -1 11 0 368.16 28.1
 1 11 0 347.27 27.1
 -1 11 0 352.46 26.8
 1 11 0 361.86 28.4
 1 11 0 345.97 26.8
 -1 11 0 354.96 28.3
 1 11 0 379.76 28.1
 1 11 0 384.56 26
 -1 11 0 395.36 28.8
 -1 11 0 348.57 27.5
 1 11 0 367.36 26.2
 -1 11 0 389.66 27.6
 -2 -11 0 742.73 55.29
 2 -11 0 889.21 55.59
 2 -11 0 872.11 55.89
 2 -11 0 838.62 55.09
 2 -11 0 842.12 55.29
 -2 -11 0 764.42 53.89
 -2 -11 0 797.72 55.49
 2 -11 0 844.22 54.29
 -2 -11 0 834.82 56.29
 -2 -11 0 774.82 54.79
 -2 -11 0 750.02 54.39
 2 -11 0 860.41 54.29
 -2 -11 0 828.22 55.29
 2 -11 0 869.01 53.49
 2 -11 0 793.22 54.09
 -2 -11 0 817.22 55.29
 2 -11 0 779.82 55.79
 2 -11 0 809.22 53.99
 -2 11 0 844.62 55.69
 -2 11 0 816.22 54.99
 2 11 0 798.12 53.89
 -2 11 0 756.62 54.29
 2 11 0 908.41 55.89
 2 11 0 850.01 55.59
 2 11 0 864.71 55.39
 -2 11 0 847.02 55.39
 -2 11 0 773.52 54.89
 -2 11 0 883.31 55.89
 2 11 0 842.72 52.89
 2 11 0 851.61 54.59
 2 11 0 873.01 54.49
 -2 11 0 812.72 54.99
 2 11 0 868.61 55.99
 -2 11 0 860.61 54.29
 2 11 0 797.72 54.39
 2 11 0 789.62 52.29
 -2 11 0 888.81 54.99
 3 -11 0 48 7.3
 -3 -11 0 49.4 7.7
 -3 -11 0 34.6 8
 3 -11 0 45.7 10
 -3 -11 0 49.9 8
 -3 -11 0 25.7 9.7
 3 -11 0 61.69 10.5
 -3 -11 0 26.8 7.7
 -3 -11 0 36.6 8
 3 -11 0 43.1 8.4
 3 -11 0 43.5 7.3
 3 -11 0 47 10.1
 3 -11 0 31.6 6.9
 3 -11 0 36 7.7
 -3 -11 0 45.3 9.2
 -3 -11 0 49.5 11.3
 -3 -11 0 38 8
 3 -11 0 54.09 8.8
 3 -11 0 43 7.8
 -3 11 0 48.9 9.5
 -3 11 0 39.3 7.9
 -3 11 0 23.2 6.9
 3 11 0 42.7 7.9
 3 11 0 48 9.5
 -3 11 0 41 9.1
 -3 11 0 39.5 10.3
 -3 11 0 20.5 7.8
 3 11 0 39.8 7.7
 -3 11 0 23.5 6.2
 3 11 0 44.2 9
 3 11 0 42.8 8.8
 3 11 0 42.6 9.3
 3 11 0 35.1 8.2
 3 11 0 34.5 5.7
 -3 11 0 51.99 10.5
 3 11 0 39.6 5.8
 -4 -11 0 83.99 12.8
 -4 -11 0 93.09 12.9
 4 -11 0 110.59 15.7
 -4 -11 0 79.59 9.5
 4 -11 0 110.09 12.6
 -4 -11 0 113.09 13.6
 4 -11 0 109.29 12.9
 -4 -11 0 68.19 12.8
 -4 -11 0 86.79 13.3
 4 -11 0 91.99 9.6
 -4 -11 0 108.99 10.5
 4 -11 0 104.49 12.7
 -4 -11 0 85.79 7.8
 4 -11 0 81.29 10
 4 -11 0 96.69 14.7
 4 -11 0 104.19 14.1
 -4 -11 0 63.49 12.4
 4 -11 0 113.99 12.6
 4 11 0 88.39 10.1
 -4 11 0 101.59 14.2
 -4 11 0 96.19 10.4
 4 11 0 117.09 9.2
 -4 11 0 115.09 12.4
 4 11 0 120.19 13.2
 -4 11 0 70.99 11.2
 -4 11 0 114.69 13.2
 4 11 0 80.49 12.9
 4 11 0 108.89 9.2
 -4 11 0 90.79 12.7
 -4 11 0 96.89 13.8
 -4 11 0 99.59 8.1
 -4 11 0 97.69 11.3
 4 11 0 133.39 13.7
 4 11 0 116.29 12.9
 4 11 0 87.89 10.3
 -4 11 0 90.29 13.3
 -4 11 0 102.99 13.7
 4 11 0 127.79 14.3
 5 -11 0 56.69 11.6
 5 -11 0 61.39 11.2
 5 -11 0 59.39 8.5
 -5 -11 0 53.69 9.2
 -5 -11 0 51.19 9.8
 -5 -11 0 61.59 10.8
 5 -11 0 69.79 8.9
 -5 -11 0 57.29 8.3
 -5 -11 0 50.89 10.8
 -5 -11 0 36.4 11.9
 -5 -11 0 82.29 12.4
 -5 -11 0 51.49 8.5
 5 -11 0 58.99 8.7
 5 -11 0 58.39 11.4
 5 -11 0 83.39 12.7
 -5 -11 0 57.39 7.5
 5 -11 0 70.89 11.6
 -5 -11 0 59.39 10.5
 -5 11 0 67.39 7.1
 -5 11 0 82.99 12.6
 -5 11 0 60.59 10.5
 5 11 0 78.79 7.4
 -5 11 0 75.19 11.5
 -5 11 0 86.69 11.1
 5 11 0 73.09 11.7
 -5 11 0 75.49 12.6
 5 11 0 84.09 7.2
 -5 11 0 79.99 12.6
 -5 11 0 92.29 13.2
 5 11 0 65.09 9
 5 11 0 58.29 11.8
 -5 11 0 62.59 11.6
 -5 11 0 61.49 10.9
 -5 11 0 88.89 11.8
 5 11 0 57.99 10
 5 11 0 76.89 9.7
 5 11 0 86.59 12.5
 6 -11 0 39.8 11.2
 -6 -11 0 51.29 10.5
 -6 -11 0 49.3 8
 6 -11 0 52.79 7.7
 -6 -11 0 60.89 8.3
 6 -11 0 54.89 8
 6 -11 0 52.09 6.9
 -6 -11 0 32 9.4
 -6 -11 0 59.39 10.8
 6 -11 0 49.9 10.9
 6 -11 0 62.09 10.7
 6 -11 0 47.5 11
 -6 -11 0 46.1 7.4
 -6 -11 0 66.19 20
 -6 -11 0 42.2 9.2
 -6 -11 0 48.8 7.3
 6 -11 0 59.79 10.5
 -6 -11 0 37.8 11.5
 6 -11 0 55.79 10.1
 -6 11 0 60.59 12.3
 -6 11 0 54.29 11.2
 -6 11 0 59.99 10.7
 6 11 0 59.29 6.7
 6 11 0 57.49 6.3
 -6 11 0 54.69 10.8
 -6 11 0 60.99 10.3
 -6 11 0 48.5 10
 6 11 0 58.09 7.8
 6 11 0 52.49 9.7
 6 11 0 66.99 11.1
 -6 11 0 54.49 9.5
 -6 11 0 56.39 8
 6 11 0 66.29 11.4
 6 11 0 52.59 7.6
 -6 11 0 50.59 9.9
 -6 11 0 66.39 11.7
 -6 11 0 56.59 9.1
 7 -11 0 161.58 13.5
 7 -11 0 133.79 19.7
 7 -11 0 134.99 11.1
 7 -11 0 156.18 16
 -7 -11 0 139.99 19.3
 -7 -11 0 151.88 15.7
 -7 -11 0 157.28 14
 -7 -11 0 142.99 23.9
 7 -11 0 137.29 17.5
 7 -11 0 143.79 15.8
 7 -11 0 145.89 10.9
 7 -11 0 166.98 16.1
 -7 -11 0 151.18 18.5
 7 -11 0 176.88 16.2
 -7 -11 0 150.98 15.6
 7 -11 0 173.18 17.6
 -7 -11 0 151.98 12.8
 -7 -11 0 144.19 17
 -7 -11 0 132.89 13.5
 -7 -11 0 131.49 18.3
 -7 11 0 129.99 15.1
 -7 11 0 140.39 16.2
 -7 11 0 144.49 17.6
 -7 11 0 173.78 16
 7 11 0 173.38 11.9
 7 11 0 152.68 21.8
 -7 11 0 180.28 15.8
 -7 11 0 184.48 17.1
 -7 11 0 137.29 13.5
 7 11 0 147.69 15.9
 7 11 0 159.58 12
 7 11 0 131.79 16
 -7 11 0 121.49 15
 7 11 0 132.69 13.8
 7 11 0 162.38 16.5
 -7 11 0 140.59 14.7
 -7 11 0 132.09 16.2
 7 11 0 162.38 12
 -8 -11 0 96.19 12.7
 8 -11 0 94.59 13.6
 -8 -11 0 112.49 12.7
 -8 -11 0 107.09 14.2
 8 -11 0 80.49 15.7
 -8 -11 0 98.49 10.5
 -8 -11 0 86.59 13.9
 -8 -11 0 127.29 12.9
 -8 -11 0 131.59 10.6
 8 -11 0 80.19 14.4
 8 -11 0 84.59 15.9
 8 -11 0 83.89 12.4
 -8 -11 0 85.79 13.8
 8 -11 0 93.89 13.2
 -8 -11 0 89.59 14.3
 8 -11 0 92.69 13.1
 8 -11 0 86.69 10.3
 -8 11 0 112.89 16.1
 8 11 0 93.39 13.3
 -8 11 0 104.69 11.5
 -8 11 0 95.39 13.6
 -8 11 0 85.69 13.4
 -8 11 0 112.39 11.9
 -8 11 0 112.49 12.7
 -8 11 0 115.79 13
 8 11 0 108.99 12.1
 8 11 0 111.09 7.8
 -8 11 0 124.19 14.3
 8 11 0 110.79 14.2
 8 11 0 107.59 14
 8 11 0 117.99 14.8
 8 11 0 100.19 9.1
 -8 11 0 86.79 15.2
 8 11 0 106.69 18.6
 9 -11 0 170.18 16.7
 -9 -11 0 190.68 18
 9 -11 0 183.18 17.1
 9 -11 0 179.48 15.5
 -9 -11 0 209.48 19.9
 -9 -11 0 200.98 17.7
 -9 -11 0 180.78 17.4
 9 -11 0 179.78 21.7
 9 -11 0 156.08 19.9
 -9 -11 0 192.48 17.8
 9 -11 0 186.28 17.2
 -9 -11 0 158.68 17.1
 -9 -11 0 162.38 18.1
 -9 -11 0 174.48 18.1
 -9 -11 0 186.38 14.8
 -9 -11 0 190.48 15.5
 9 11 0 177.88 16.5
 -9 11 0 191.38 18.6
 9 11 0 193.68 17.9
 -9 11 0 197.08 16.7
 -9 11 0 173.18 21.5
 -9 11 0 157.98 17.2
 9 11 0 177.18 21.9
 9 11 0 192.28 17.8
 -9 11 0 169.68 17
 -9 11 0 188.18 17.7
 -9 11 0 189.38 18.5
 9 11 0 191.38 18.3
 -9 11 0 177.08 20.1
 -9 11 0 171.78 16.6
 9 11 0 163.98 15
 -9 11 0 136.89 17.4
 -10 -11 0 257.77 19.7
 10 -11 0 272.57 28.3
 10 -11 0 224.88 20.1
 10 -11 0 246.38 27.2
 10 -11 0 274.17 21.3
 -10 -11 0 267.57 23.2
 -10 -11 0 252.77 23.2
 -10 -11 0 254.77 22.6
 -10 -11 0 289.67 23.1
 -10 -11 0 275.97 22.3
 -10 -11 0 241.58 19
 -10 -11 0 228.58 21.3
 10 -11 0 231.58 19.8
 -10 -11 0 276.07 21.7
 -10 -11 0 244.98 24
 -10 11 0 255.27 23
 -10 11 0 247.08 25.6
 10 11 0 258.47 21.5
 -10 11 0 253.87 21.4
 -10 11 0 247.28 22.1
 10 11 0 215.58 21.6
 10 11 0 226.48 18.8
 -10 11 0 255.27 21.7
 -10 11 0 262.87 22.5
 -10 11 0 266.97 20.8
 -10 11 0 269.37 21.2
 -10 11 0 251.47 27.1
 -10 11 0 275.57 22.6
 10 11 0 287.27 29.9
 10 11 0 240.08 21.6
 10 11 0 242.78 21.8
 -11 -11 0 129.09 13.7
 -11 -11 0 148.09 16.8
 11 -11 0 178.28 26.7
 -11 -11 0 142.19 13.1
 -11 -11 0 153.18 18.3
 -11 -11 0 140.09 15.8
 -11 -11 0 150.98 18.5
 11 -11 0 172.98 25.1
 -11 -11 0 154.38 14.9
 -11 -11 0 124.09 15.5
 11 -11 0 149.39 15.2
 11 -11 0 143.19 14.3
 -11 -11 0 155.08 16.6
 -11 -11 0 151.98 15.4
 -11 11 0 163.38 14.6
 -11 11 0 162.18 15.4
 -11 11 0 162.18 17.1
 11 11 0 119.29 22.5
 -11 11 0 144.09 15.9
 -11 11 0 164.08 15.9
 -11 11 0 152.38 16
 11 11 0 131.49 15.7
 11 11 0 151.98 13.9
 11 11 0 159.68 16
 -11 11 0 172.08 23.5
 -11 11 0 131.99 14.9
 -12 -11 0 363.46 29.4
 -12 -11 0 366.86 31.6
 12 -11 0 317.87 31.6
 -12 -11 0 370.66 28.8
 -12 -11 0 373.26 27.3
 12 -11 0 410.46 38.1
 12 -11 0 427.76 38.1
 -12 -11 0 381.56 26.7
 -12 -11 0 326.97 29.7
 -12 11 0 325.27 29.2
 12 11 0 331.37 30.3
 -12 11 0 366.86 28.9
 12 11 0 366.26 37
 -12 11 0 423.56 35.1
 -12 11 0 447.76 33.9
 -12 11 0 428.16 29.6
 -13 -11 0 324.47 29
 -13 -11 0 334.57 31.2
 -13 -11 0 296.97 30.3
 13 -11 0 345.97 36.7
 -13 -11 0 331.77 27.4
 -13 -11 0 337.67 25.7
 13 -11 0 376.66 36.9
 -13 11 0 340.47 31.1
 13 11 0 357.96 37
 -13 11 0 318.87 27.2
 -13 11 0 367.06 33.9
 -13 11 0 307.37 28.3
 -13 11 0 371.66 28
 14 -11 0 90.99 21.2
 -14 -11 0 44.8 10.4
 -14 -11 0 77.89 13.6
 -14 -11 0 38.8 7.5
 -14 -11 0 45.9 9.4
 14 -11 0 66.59 17.1
 -14 -11 0 34.6 8.6
 14 11 0 47.5 18.2
 -14 11 0 57.49 11.4
 14 11 0 27 9.7
 -14 11 0 38.7 9.4
 -14 11 0 56.59 13
 -14 11 0 57.49 14.6
 -15 -11 0 88.49 13.1
 -15 -11 0 73.89 19
 -15 -11 0 92.99 11.9
 -15 -11 0 61.39 14.6
 -15 -11 0 67.69 13.2
 15 -11 0 93.19 22.3
 -15 11 0 76.69 13.6
 -15 11 0 121.49 19.6
 -15 11 0 83.99 13.1
 15 11 0 66.09 20.3
 -15 11 0 99.49 20.5
 -15 11 0 77.39 15.5
 15 11 0 85.59 16.2
 16 -11 0 79.69 21.6
 -16 -11 0 81.59 11.8
 -16 -11 0 89.69 13.3
 -16 -11 0 72.59 14
 -16 11 0 71.09 15.3
 -16 11 0 77.79 18.1
 16 11 0 60.99 19.4
 16 11 0 49.4 13.2
 -16 11 0 78.79 16.5
 -16 11 0 92.49 14.1
 -17 -11 0 42.6 12.4
 -17 -11 0 73.39 14.9
 17 -11 0 35.6 18.2
 -17 11 0 62.19 12.1
 -17 11 0 52.59 15.6
 -17 11 0 45 13.4
 17 11 0 37 13.1
 17 11 0 53.49 19.9
 -17 11 0 49 17.3
 18 -11 0 13.4 17
 -18 -11 0 14.2 10.9
 -18 11 0 -0.4 13
 18 11 0 -8.7 11.5
 18 11 0 2.9 19.1
 0 -12 0 203.08 19.8
 0 -12 0 203.38 19.2
 0 -12 0 207.18 17
 0 -12 0 220.98 18
 0 -12 0 212.28 15.7
 0 -12 0 203.88 15.6
 0 -12 0 202.28 19.7
 0 -12 0 221.28 18.3
 0 -12 0 182.38 18.2
 0 -12 0 199.88 19
 0 12 0 178.48 18.8
 0 12 0 182.18 17.9
 0 12 0 183.88 16.2
 0 12 0 173.58 18.3
 0 12 0 208.38 18.6
 0 12 0 205.08 15.5
 0 12 0 159.88 19.1
 0 12 0 211.28 18
 0 12 0 184.08 18.7
 0 12 0 206.08 17.1
 1 -12 0 826.22 53.79
 1 -12 0 833.12 54.19
 1 -12 0 878.21 54.09
 -1 -12 0 828.82 55.49
 1 -12 0 843.12 57.19
 1 -12 0 871.31 55.89
 -1 -12 0 715.53 55.19
 1 -12 0 854.31 55.49
 -1 -12 0 874.51 55.19
 -1 -12 0 795.02 55.79
 1 -12 0 802.62 56.09
 -1 -12 0 785.52 51.99
 -1 -12 0 782.52 56.59
 1 -12 0 850.01 56.09
 -1 -12 0 782.32 56.99
 -1 -12 0 845.12 52.19
 -1 -12 0 860.91 55.09
 1 -12 0 859.71 56.89
 -1 -12 0 832.52 59.19
 -1 12 0 840.62 54.69
 1 12 0 887.71 55.79
 1 12 0 837.32 53.59
 -1 12 0 863.31 51.99
 -1 12 0 863.51 56.89
 -1 12 0 931.81 58.49
 -1 12 0 814.72 56.49
 1 12 0 890.01 54.39
 -1 12 0 813.02 54.99
 1 12 0 712.53 56.29
 -1 12 0 813.72 55.89
 1 12 0 812.62 56.49
 -1 12 0 841.62 59.09
 -1 12 0 886.31 56.39
 1 12 0 837.32 56.19
 1 12 0 799.22 53.59
 1 12 0 799.02 56.29
 1 12 0 787.42 55.79
 -1 12 0 857.91 55.79
 -2 -12 0 1.5 4.1
 2 -12 0 6.3 4
 -2 -12 0 24 8
 2 -12 0 5.1 4.6
 -2 -12 0 10.6 6.1
 2 -12 0 10.4 4.8
 2 -12 0 8.2 6.4
 2 -12 0 0.7 4.5
 2 -12 0 11.6 6.8
 2 -12 0 2.6 5.4
 2 -12 0 6.9 6
 -2 -12 0 10.3 5.1
 -2 -12 0 25.7 6.7
 2 -12 0 12.6 5.7
 -2 -12 0 6.1 5.3
 -2 -12 0 4.9 5.2
 -2 -12 0 1.5 5.5
 2 -12 0 14.3 5.6
 -2 12 0 6.8 5.1
 -2 12 0 12.9 5
 -2 12 0 7.4 5.5
 2 12 0 8.5 6.4
 2 12 0 12.5 6.6
 -2 12 0 6.4 5.2
 -2 12 0 12.6 4.6
 -2 12 0 7.4 6.1
 2 12 0 11.7 4.9
 2 12 0 10.3 5.2
 -2 12 0 3.4 5.3
 2 12 0 14.9 6.5
 2 12 0 5.3 3.8
 -2 12 0 15.3 6.9
 2 12 0 13.6 6.3
 2 12 0 0.7 4.6
 2 12 0 12.3 5.2
 -3 -12 0 275.37 22.8
 3 -12 0 209.78 19.1
 3 -12 0 268.87 20.2
 -3 -12 0 200.98 19.3
 -3 -12 0 230.88 21.2
 -3 -12 0 219.28 19
 -3 -12 0 207.08 17.8
 3 -12 0 219.48 19.7
 -3 -12 0 231.68 18.4
 3 -12 0 260.47 18.2
 -3 -12 0 194.48 19.4
 3 -12 0 234.18 18.7
 3 -12 0 259.37 20.5
 3 -12 0 200.28 20.9
 3 -12 0 189.28 21.2
 3 -12 0 268.17 19.8
 -3 -12 0 198.58 24.4
 3 -12 0 276.07 21.7
 3 12 0 228.58 20
 3 12 0 253.67 20.9
 -3 12 0 219.38 20.3
 3 12 0 169.68 17.9
 3 12 0 216.98 16.6
 3 12 0 231.58 21
 3 12 0 231.58 17.1
 -3 12 0 204.68 19.6
 3 12 0 216.88 18.8
 -3 12 0 208.08 19.8
 3 12 0 206.38 19.7
 -3 12 0 194.58 18.9
 -3 12 0 230.28 20.9
 -3 12 0 230.88 18.7
 -3 12 0 232.28 20.4
 -3 12 0 179.78 18.8
 4 -12 0 165.28 18.2
 -4 -12 0 187.48 17.7
 4 -12 0 212.88 19.1
 4 -12 0 143.69 19.1
 4 -12 0 237.58 19.1
 -4 -12 0 163.18 17.7
 -4 -12 0 152.68 15.1
 4 -12 0 191.38 16.6
 -4 -12 0 238.28 19.4
 -4 -12 0 204.88 18.4
 4 -12 0 192.98 18.5
 -4 -12 0 145.29 18.8
 4 -12 0 223.98 19.5
 -4 -12 0 184.38 16.2
 4 -12 0 196.18 15.8
 4 -12 0 206.68 16.6
 -4 -12 0 213.88 19.6
 -4 -12 0 170.88 20.5
 -4 -12 0 167.78 13.2
 4 -12 0 197.18 19.3
 -4 12 0 198.88 18.1
 4 12 0 150.78 17.6
 -4 12 0 184.18 18
 4 12 0 238.98 19.1
 -4 12 0 223.48 19
 -4 12 0 190.28 16.8
 -4 12 0 168.98 17.5
 -4 12 0 156.18 17
 4 12 0 166.88 16
 4 12 0 214.18 19.6
 4 12 0 176.28 16.6
 -4 12 0 219.38 19.3
 -4 12 0 243.88 19.7
 4 12 0 226.98 19.4
 -4 12 0 181.58 13.2
 4 12 0 207.08 15.1
 4 12 0 198.08 14.5
 -5 -12 0 463.85 33
 -5 -12 0 500.95 35.9
 5 -12 0 568.04 36.9
 -5 -12 0 501.45 36
 -5 -12 0 532.95 36.9
 -5 -12 0 416.76 35.2
 -5 -12 0 413.56 36.6
 -5 -12 0 465.95 38.6
 5 -12 0 515.75 37.1
 5 -12 0 487.55 34.1
 5 -12 0 510.05 33.1
 5 -12 0 514.15 33.4
 5 -12 0 509.45 36.3
 5 -12 0 469.95 36.8
 -5 -12 0 479.05 35.6
 -5 -12 0 444.66 33.3
 5 -12 0 470.35 36.7
 -5 -12 0 463.75 31.3
 -5 12 0 516.25 36.6
 -5 12 0 429.26 31.1
 -5 12 0 469.25 36.6
 5 12 0 461.75 36.8
 5 12 0 489.85 32.1
 5 12 0 516.75 36.3
 5 12 0 460.85 33.4
 5 12 0 549.35 36.8
 5 12 0 539.15 36.4
 5 12 0 482.05 33.5
 5 12 0 526.15 36.5
 -5 12 0 458.65 35.9
 -5 12 0 465.55 35.5
 5 12 0 490.95 31.7
 -5 12 0 546.85 37.2
 -5 12 0 534.85 38.1
 -5 12 0 448.06 35.6
 -5 12 0 429.16 34.8
 -5 12 0 492.85 36.1
 6 -12 0 503.95 32.7
 -6 -12 0 382.76 28.2
 -6 -12 0 360.56 32.6
 -6 -12 0 441.86 34.7
 -6 -12 0 484.15 33.9
 6 -12 0 384.26 33.6
 6 -12 0 437.56 29.6
 -6 -12 0 449.86 32.6
 6 -12 0 409.96 33.7
 -6 -12 0 410.16 29.5
 6 -12 0 435.26 28.4
 6 -12 0 454.45 32.8
 -6 -12 0 393.86 28.4
 -6 -12 0 377.66 31.8
 6 -12 0 403.96 28.6
 -6 -12 0 418.96 29.3
 6 -12 0 421.66 33.2
 -6 -12 0 398.06 31.9
 -6 12 0 476.05 34.5
 -6 12 0 409.46 33.3
 6 12 0 462.55 33.2
 -6 12 0 390.06 30.4
 6 12 0 436.86 36
 -6 12 0 421.36 32.1
 -6 12 0 456.35 32.8
 -6 12 0 378.46 31.5
 -6 12 0 417.26 31.8
 6 12 0 430.36 28.3
 6 12 0 473.95 32.7
 -6 12 0 457.55 33.2
 -6 12 0 378.46 31.4
 6 12 0 396.96 27.7
 6 12 0 483.85 36.5
 6 12 0 399.46 28.9
 6 12 0 387.16 33.7
 -7 -12 0 0.1 5.6
 7 -12 0 15.8 8.1
 7 -12 0 8.4 7.1
 7 -12 0 7.4 3.7
 7 -12 0 -0.6 5.5
 -7 -12 0 -1.5 5.7
 -7 -12 0 11.7 8.1
 -7 -12 0 11.1 7.3
 -7 -12 0 10.2 6.5
 7 -12 0 4.7 5.8
 -7 -12 0 12 4.4
 -7 -12 0 6.2 6
 -7 -12 0 5.1 4.2
 7 -12 0 8.3 3.7
 -7 -12 0 6.9 4
 -7 -12 0 -0.4 5.9
 7 -12 0 8.7 6.5
 7 -12 0 9.2 5.9
 7 -12 0 11.1 3.3
 -7 -12 0 12.3 4.8
 -7 12 0 3.5 5.6
 -7 12 0 6.7 5.4
 7 12 0 1.7 3
 -7 12 0 0.6 5.6
 7 12 0 2.7 5.9
 7 12 0 -1.1 6
 -7 12 0 3.3 6.4
 7 12 0 -2.7 4.5
 7 12 0 4.1 3
 -7 12 0 8.5 4.4
 -7 12 0 -2.9 6.1
 7 12 0 -0.3 3.2
 -7 12 0 7.7 3.9
 -7 12 0 -1.6 5.4
 -7 12 0 -3 5.8
 7 12 0 0 6.7
 -7 12 0 7.4 6.2
 8 -12 0 145.99 16.2
 -8 -12 0 166.58 14.9
 -8 -12 0 183.38 18
 8 -12 0 145.19 16.2
 -8 -12 0 191.58 17.3
 -8 -12 0 122.49 17.8
 -8 -12 0 133.09 16.4
 8 -12 0 142.29 16.9
 -8 -12 0 148.89 16.8
 8 -12 0 147.39 18.3
 8 -12 0 130.29 10
 8 -12 0 157.88 19.5
 8 -12 0 138.59 21.1
 -8 -12 0 161.88 17
 8 -12 0 149.59 10.4
 8 -12 0 147.39 14.1
 8 12 0 158.68 17.3
 -8 12 0 174.58 16.8
 -8 12 0 147.69 16.2
 8 12 0 126.59 12.8
 -8 12 0 138.09 17.5
 8 12 0 176.88 16.5
 -8 12 0 176.88 15.3
 8 12 0 149.49 17.2
 -8 12 0 148.19 21.1
 -8 12 0 148.89 16
 -8 12 0 175.98 16.9
 9 -12 0 171.58 17.3
 9 -12 0 152.98 17.1
 -9 -12 0 203.08 17.8
 9 -12 0 199.28 22.4
 -9 -12 0 186.18 18.1
 -9 -12 0 189.98 18.7
 -9 -12 0 176.58 18.5
 -9 -12 0 169.98 18.6
 -9 -12 0 174.98 14.9
 9 -12 0 181.18 17.9
 9 -12 0 182.48 22.2
 -9 -12 0 164.48 15.4
 -9 -12 0 154.48 16.9
 -9 -12 0 173.18 17.9
 9 -12 0 173.78 15.4
 -9 12 0 153.78 17.8
 -9 12 0 185.28 16.7
 -9 12 0 173.08 17.2
 -9 12 0 174.78 17.5
 9 12 0 196.28 18.8
 -9 12 0 174.58 20.9
 9 12 0 185.88 22.6
 9 12 0 176.58 17
 -9 12 0 184.28 17.9
 9 12 0 154.08 17.9
 9 12 0 153.98 18.1
 -9 12 0 148.99 18.4
 9 12 0 178.98 15.1
 -9 12 0 194.88 16.9
 -9 12 0 161.28 17.8
 -10 -12 0 165.68 20.3
 -10 -12 0 200.68 19
 -10 -12 0 177.28 15.6
 10 -12 0 190.38 27.1
 -10 -12 0 228.58 21.1
 -10 -12 0 195.88 19.4
 -10 -12 0 167.08 19.8
 10 -12 0 209.98 18.3
 10 -12 0 197.18 18.1
 -10 -12 0 206.68 17
 -10 -12 0 196.48 21.7
 10 -12 0 218.88 24.5
 -10 -12 0 195.88 19.1
 10 -12 0 162.28 16.5
 -10 12 0 198.58 22.8
 10 12 0 189.98 15.5
 10 12 0 196.98 18.8
 10 12 0 185.08 18.8
 -10 12 0 194.08 17.9
 -10 12 0 177.48 25.3
 10 12 0 207.98 29
 -10 12 0 172.48 19.4
 -10 12 0 225.38 19.7
 -10 12 0 202.18 19.7
 10 12 0 164.18 17.8
 -10 12 0 205.28 18.3
 -10 12 0 183.48 18.4
 -10 12 0 172.78 18.6
 -10 12 0 186.48 19.9
 -11 -12 0 124.89 12.8
 -11 -12 0 97.19 11.5
 -11 -12 0 131.59 15.5
 11 -12 0 135.09 22.6
 -11 -12 0 122.39 14.5
 -11 -12 0 108.09 17.4
 -11 -12 0 129.79 14.7
 11 -12 0 137.19 23.8
 -11 -12 0 86.79 15
 -11 -12 0 116.89 18.1
 -11 -12 0 114.59 17
 11 12 0 125.39 12.5
 11 12 0 137.79 23.7
 11 12 0 92.39 15.6
 -11 12 0 138.89 16.1
 -11 12 0 157.88 18.8
 -11 12 0 134.59 15.1
 -11 12 0 124.99 15.7
 -11 12 0 134.39 20.7
 -11 12 0 136.29 14.5
 -11 12 0 125.79 15.3
 -11 12 0 98.79 14.7
 -11 12 0 117.79 14.2
 -12 -12 0 90.99 12.4
 12 -12 0 73.09 10.7
 12 -12 0 98.39 20.9
 -12 -12 0 84.29 12.6
 -12 -12 0 74.69 11.7
 -12 -12 0 75.49 10.4
 -12 -12 0 67.89 13.9
 12 -12 0 116.39 23.7
 -12 -12 0 84.39 12.1
 -12 -12 0 84.69 13.9
 -12 -12 0 63.49 11.2
 -12 -12 0 75.89 14
 12 12 0 76.99 14.2
 -12 12 0 84.19 13.4
 12 12 0 63.29 10.2
 -12 12 0 87.09 15.6
 -12 12 0 81.99 11.5
 -12 12 0 94.59 12.7
 -12 12 0 81.49 13.3
 -13 -12 0 75.89 11.4
 13 -12 0 61.49 18.4
 13 -12 0 93.49 24.6
 -13 -12 0 76.29 14.7
 -13 -12 0 64.39 14.3
 -13 -12 0 68.99 13.2
 13 12 0 54.69 17.8
 13 12 0 59.79 14.1
 -13 12 0 55.39 12.9
 -13 12 0 72.49 12.2
 -13 12 0 72.69 15.5
 -13 12 0 66.39 10.9
 -14 -12 0 54.29 13.5
 14 -12 0 32.7 16.6
 -14 -12 0 36.3 7.9
 14 -12 0 71.19 19.3
 -14 -12 0 63.19 17.2
 -14 -12 0 44.6 10.7
 -14 -12 0 49.2 12.1
 14 12 0 75.09 21.4
 -14 12 0 71.79 16.2
 -14 12 0 73.69 12.3
 14 12 0 40.3 12.8
 -14 12 0 59.79 18
 -14 12 0 54.69 12.1
 -14 12 0 53.09 13.5
 -15 -12 0 73.19 11.3
 -15 -12 0 59.99 13
 15 -12 0 50.99 18
 -15 -12 0 55.99 17.1
 -15 -12 0 62.49 10.3
 -15 12 0 64.79 18.4
 15 12 0 51.49 13.7
 -15 12 0 41.5 10.5
 15 12 0 48.5 19
 -15 12 0 72.09 12.9
 -15 12 0 53.59 14.5
 -16 -12 0 4.5 11.3
 -16 -12 0 32.1 10
 16 -12 0 34.8 15.3
 -16 -12 0 18.6 8.1
 16 12 0 36.3 19.6
 -16 12 0 23 10.5
 -16 12 0 32.3 11.7
 16 12 0 13 9.9
 -16 12 0 -3.2 12.8
 -16 12 0 20.1 11.1
 -17 -12 0 -1 9.2
 17 -12 0 26.4 16.4
 -17 -12 0 18.7 11.7
 -17 12 0 24.2 12.8
 -17 12 0 -13.3 10
 17 12 0 23.8 16.1
 -17 12 0 -1.4 11.8
 -17 12 0 4.7 14.4
 17 12 0 5.3 10.4
 0 -13 0 7.6 4.8
 0 -13 0 -1.4 6
 0 -13 0 5 4.7
 0 -13 0 3.7 2.9
 0 -13 0 6.4 4.8
 0 -13 0 -0.3 4.6
 0 -13 0 -2.4 4.1
 0 -13 0 1.8 3.4
 0 -13 0 1.1 4.2
 0 13 0 0.7 4.1
 0 13 0 6 3.6
 0 13 0 1.7 4.3
 0 13 0 16.8 6.9
 0 13 0 4 5.5
 0 13 0 4.2 5.2
 0 13 0 -0.2 4.1
 0 13 0 3.7 5.2
 0 13 0 -0.6 3.6
 0 13 0 6.5 6
 1 -13 0 2180.48 123.89
 -1 -13 0 1913.71 123.39
 -1 -13 0 1943.71 124.09
 -1 -13 0 1973.7 125.29
 -1 -13 0 2047.5 124.29
 1 -13 0 1883.41 121.59
 1 -13 0 1976.1 123.89
 -1 -13 0 2051.39 122.99
 1 -13 0 2016.5 123.59
 1 -13 0 2038.2 124.69
 1 -13 0 2044.2 123.29
 -1 -13 0 1981.7 122.59
 1 -13 0 1964.7 121.19
 1 -13 0 1982.7 121.39
 1 -13 0 2031.9 125.39
 -1 -13 0 1919.31 119.49
 1 -13 0 1882.51 123.69
 -1 -13 0 2079.69 123.79
 -1 -13 0 1952.3 124.49
 -1 13 0 1908.31 123.49
 1 13 0 1997.6 124.09
 1 13 0 1933.31 120.99
 -1 13 0 1866.31 122.49
 1 13 0 1732.93 122.19
 -1 13 0 1862.21 121.99
 1 13 0 2123.19 124.79
 1 13 0 2005.8 123.99
 -1 13 0 2094.49 123.39
 1 13 0 1837.62 120.79
 -1 13 0 1956 119.19
 -1 13 0 1992.4 123.99
 -1 13 0 2065.49 123.59
 1 13 0 1890.51 123.59
 -1 13 0 1893.91 123.59
 1 13 0 1941.11 123.99
 1 13 0 2028.2 123.29
 -1 13 0 1919.01 123.89
 -1 13 0 1972.4 124.29
 1 13 0 1988.2 123.39
 2 -13 0 299.97 24.3
 2 -13 0 260.97 26
 2 -13 0 290.47 24.8
 2 -13 0 254.07 22.3
 2 -13 0 287.17 22.1
 -2 -13 0 245.88 25.8
 -2 -13 0 294.87 23
 -2 -13 0 237.98 23.1
 -2 -13 0 255.37 19.1
 -2 -13 0 305.67 24.6
 2 -13 0 267.57 22.4
 -2 -13 0 316.97 28.8
 2 -13 0 278.47 23
 2 -13 0 271.37 25.7
 2 -13 0 302.67 23.5
 -2 -13 0 263.17 22.8
 -2 -13 0 258.67 19.2
 -2 -13 0 251.47 23
 2 -13 0 300.37 25
 -2 13 0 271.07 24.2
 2 13 0 302.37 21.9
 2 13 0 301.57 24.7
 2 13 0 297.07 23.7
 2 13 0 290.97 21.2
 2 13 0 338.77 24.9
 -2 13 0 262.87 22.4
 2 13 0 329.47 25.5
 -2 13 0 286.77 24.3
 2 13 0 271.77 23.1
 -2 13 0 314.87 24.4
 -2 13 0 306.07 24.2
 -2 13 0 283.07 24.8
 -2 13 0 297.57 23.3
 2 13 0 253.77 22.6
 2 13 0 283.07 22.6
 2 13 0 332.27 25.1
 -2 13 0 309.37 24.7
 3 -13 0 757.12 47.4
 3 -13 0 614.44 47
 3 -13 0 727.43 48.7
 -3 -13 0 704.73 48.5
 -3 -13 0 689.53 48.9
 -3 -13 0 713.73 47.8
 3 -13 0 606.24 46.8
 -3 -13 0 625.54 49.9
 -3 -13 0 652.03 47.8
 3 -13 0 730.83 47
 3 -13 0 705.83 49.99
 -3 -13 0 657.63 49
 3 -13 0 762.92 49.4
 -3 -13 0 585.84 47.4
 3 -13 0 745.13 48.9
 3 -13 0 749.82 49.6
 -3 -13 0 687.93 46.7
 3 -13 0 656.23 45.7
 -3 13 0 751.72 48.9
 3 13 0 684.03 48.4
 3 13 0 689.63 44.6
 3 13 0 705.43 48.5
 -3 13 0 734.33 48.9
 -3 13 0 714.13 48.8
 -3 13 0 628.74 46.6
 -3 13 0 713.73 48.6
 -3 13 0 740.13 49.2
 3 13 0 683.23 48.4
 -3 13 0 677.03 48.2
 3 13 0 670.73 47
 -3 13 0 634.84 47.5
 -3 13 0 731.23 48.3
 3 13 0 733.23 49.5
 3 13 0 621.44 46.5
 3 13 0 713.63 45.1
 4 -13 0 244.88 22
 4 -13 0 269.17 25.8
 -4 -13 0 273.37 23.8
 -4 -13 0 254.77 23.4
 -4 -13 0 273.77 22.3
 4 -13 0 317.47 24.9
 -4 -13 0 258.77 21.7
 -4 -13 0 246.48 18.5
 4 -13 0 318.17 25.2
 4 -13 0 270.47 24.5
 -4 -13 0 321.97 26
 4 -13 0 256.27 23.8
 4 -13 0 279.87 21.6
 -4 -13 0 257.37 27.2
 -4 -13 0 305.37 25.7
 4 -13 0 331.17 26.2
 4 -13 0 229.58 23.5
 -4 13 0 311.77 24.7
 -4 13 0 297.27 23.1
 -4 13 0 251.37 23.3
 -4 13 0 274.37 24.3
 -4 13 0 319.47 25.5
 4 13 0 279.97 20.2
 4 13 0 301.77 24.9
 4 13 0 282.37 23
 4 13 0 281.77 23
 -4 13 0 330.47 26.1
 -4 13 0 344.77 26.2
 -4 13 0 296.67 24.3
 -4 13 0 271.67 18.5
 4 13 0 317.07 25.8
 4 13 0 313.47 25
 4 13 0 316.67 25.5
 4 13 0 263.57 24.2
 4 13 0 300.87 20.9
 5 -13 0 478.35 36.1
 -5 -13 0 443.36 33.2
 -5 -13 0 430.96 36.6
 5 -13 0 475.45 36.4
 5 -13 0 477.75 36.8
 -5 -13 0 438.16 35.6
 5 -13 0 447.86 32.9
 -5 -13 0 453.65 30.6
 5 -13 0 498.95 32.9
 -5 -13 0 425.36 35.1
 5 -13 0 460.95 35.7
 -5 -13 0 456.25 36.5
 -5 -13 0 545.75 37.3
 5 -13 0 477.35 36.6
 -5 -13 0 500.75 37.9
 -5 -13 0 464.65 35.6
 -5 -13 0 413.56 32.6
 -5 -13 0 469.65 30.8
 5 -13 0 489.15 33.1
 -5 13 0 520.85 37
 -5 13 0 448.36 30.2
 5 13 0 429.66 36.1
 5 13 0 525.55 38.2
 5 13 0 473.35 34.9
 5 13 0 530.05 36.7
 5 13 0 481.25 36.1
 -5 13 0 519.55 37.3
 -5 13 0 437.16 33.8
 5 13 0 514.05 32
 5 13 0 484.45 33.3
 -5 13 0 408.06 34.9
 5 13 0 511.85 36.9
 -5 13 0 517.45 36.8
 -5 13 0 463.05 35.7
 -5 13 0 532.85 36.7
 -5 13 0 499.85 35.7
 5 13 0 476.85 32.6
 6 -13 0 78.09 14.3
 -6 -13 0 86.69 14.4
 6 -13 0 123.89 16.7
 -6 -13 0 83.09 9
 -6 -13 0 80.29 10
 -6 -13 0 78.39 9.4
 6 -13 0 96.79 14.1
 -6 -13 0 70.79 15.3
 -6 -13 0 88.49 11.7
 6 -13 0 76.29 14.7
 -6 -13 0 56.39 12.8
 6 -13 0 98.29 16.2
 -6 -13 0 80.59 14.1
 6 -13 0 90.79 14.2
 6 -13 0 83.89 13.7
 -6 -13 0 69.19 12.7
 -6 -13 0 110.89 15.7
 6 -13 0 93.09 10.4
 -6 -13 0 93.19 14.6
 6 -13 0 77.39 9.1
 6 -13 0 92.29 11.2
 6 13 0 78.79 14.8
 6 13 0 108.09 15.1
 6 13 0 92.39 9.3
 6 13 0 101.59 14.9
 -6 13 0 73.59 13.2
 6 13 0 109.59 15.7
 -6 13 0 90.99 16.1
 6 13 0 97.89 14.7
 6 13 0 97.79 10.5
 -6 13 0 91.99 15.6
 -6 13 0 78.09 11.8
 6 13 0 94.59 11.5
 6 13 0 109.39 14
 -6 13 0 85.49 9
 -6 13 0 111.29 15.1
 -6 13 0 102.49 15.6
 -6 13 0 98.99 14.6
 -6 13 0 111.39 15.4
 -6 13 0 89.19 14.1
 -7 -13 0 63.09 12.6
 -7 -13 0 48.8 8.1
 7 -13 0 44.7 8.3
 -7 -13 0 33.7 10.5
 -7 -13 0 47.4 8.6
 -7 -13 0 48.7 8.1
 7 -13 0 64.29 12.1
 7 -13 0 66.59 7.6
 -7 -13 0 38.4 10.1
 -7 -13 0 51.69 9.8
 7 -13 0 54.29 7.4
 -7 -13 0 37.9 9.7
 7 -13 0 64.29 12.1
 -7 -13 0 25.3 9
 7 -13 0 47 12.7
 7 -13 0 51.69 11.3
 7 -13 0 66.99 13.2
 -7 13 0 56.59 11.6
 -7 13 0 42.6 8.1
 -7 13 0 50.59 12
 -7 13 0 45.5 10.7
 -7 13 0 59.99 12.5
 -7 13 0 50.39 11.1
 -7 13 0 49.9 12.4
 7 13 0 68.09 7.8
 -7 13 0 41.8 9.8
 -7 13 0 33.1 10.7
 7 13 0 57.89 11.4
 7 13 0 58.49 8.1
 -7 13 0 61.39 8.6
 7 13 0 53.39 12.9
 7 13 0 61.59 12
 7 13 0 56.49 11.2
 8 -13 0 166.08 17.3
 -8 -13 0 177.18 17.2
 -8 -13 0 163.98 14.4
 -8 -13 0 133.79 13.9
 -8 -13 0 151.58 16.9
 -8 -13 0 166.48 13.9
 -8 -13 0 119.39 17.2
 8 -13 0 128.29 13.4
 -8 -13 0 139.09 13.4
 -8 -13 0 151.78 17.1
 8 -13 0 132.89 10.8
 8 -13 0 146.09 16.8
 8 -13 0 116.69 16
 8 -13 0 150.68 22.4
 8 -13 0 134.79 10.5
 8 -13 0 154.48 21.9
 -8 13 0 159.88 15.7
 8 13 0 149.49 11.5
 8 13 0 183.38 18.7
 -8 13 0 123.99 19.6
 -8 13 0 133.19 17.6
 -8 13 0 117.69 16.7
 -8 13 0 127.19 17.7
 8 13 0 131.39 11.8
 -8 13 0 180.98 20
 -8 13 0 144.09 13.4
 8 13 0 115.39 11.5
 -8 13 0 122.89 17.7
 -8 13 0 116.59 16.9
 8 13 0 164.38 17.6
 8 13 0 167.58 15.3
 -8 13 0 145.39 16.1
 8 13 0 141.89 22.3
 -9 -13 0 8.2 6.3
 -9 -13 0 7.5 5.6
 -9 -13 0 8.2 7.1
 9 -13 0 8 6.9
 -9 -13 0 6.9 4.8
 -9 -13 0 7.6 6.6
 -9 -13 0 -2.5 6
 -9 -13 0 1.3 7.1
 -9 -13 0 -3.1 6.2
 9 -13 0 5 5.8
 9 -13 0 11.1 9.2
 -9 -13 0 14.3 8.8
 9 -13 0 2.4 4.9
 9 -13 0 16.3 8.5
 -9 13 0 4.1 7.5
 -9 13 0 16.4 7.8
 9 13 0 10.3 7
 9 13 0 0.9 6.6
 -9 13 0 13.1 5.7
 -9 13 0 5.8 5.5
 9 13 0 4.6 3.9
 -9 13 0 7.8 5.7
 -9 13 0 10.4 7
 9 13 0 6.5 5.4
 9 13 0 23.9 11
 -9 13 0 18.6 9
 -9 13 0 5.6 6.6
 -9 13 0 11.3 10.4
 -10 -13 0 125.59 13.4
 -10 -13 0 116.29 16.5
 10 -13 0 120.29 14.3
 -10 -13 0 129.79 16.3
 10 -13 0 118.09 15
 -10 -13 0 121.19 16.4
 -10 -13 0 117.29 12.2
 -10 -13 0 122.39 15.7
 10 -13 0 126.69 20.9
 10 -13 0 144.39 22.1
 -10 -13 0 114.79 16.9
 -10 -13 0 106.79 15.8
 -10 -13 0 128.39 16.2
 -10 -13 0 143.29 16.8
 10 13 0 120.39 16.4
 -10 13 0 122.79 16.5
 10 13 0 116.29 20.9
 -10 13 0 105.69 14.3
 10 13 0 101.89 11
 -10 13 0 109.69 15.1
 -10 13 0 121.49 19.4
 10 13 0 135.09 16.7
 10 13 0 131.99 16.1
 -10 13 0 111.69 13.8
 -10 13 0 117.89 16.6
 -10 13 0 125.89 16
 -10 13 0 117.79 16.5
 -10 13 0 100.29 14.5
 -11 -13 0 88.29 12.9
 -11 -13 0 96.99 15.1
 -11 -13 0 73.19 15.3
 11 -13 0 91.19 13.3
 -11 -13 0 89.89 10.7
 11 -13 0 91.19 19.8
 -11 -13 0 74.79 13.3
 -11 -13 0 91.39 14.5
 -11 -13 0 109.69 14.9
 -11 -13 0 88.39 13.5
 11 -13 0 87.49 12.6
 11 -13 0 119.89 21.9
 11 -13 0 89.09 11.7
 -11 -13 0 85.39 14.3
 -11 -13 0 93.29 15.2
 11 13 0 73.99 13.2
 11 13 0 80.09 11.9
 -11 13 0 112.09 19.9
 11 13 0 83.59 10.3
 -11 13 0 78.49 14
 11 13 0 83.59 13.6
 -11 13 0 93.49 14.6
 -11 13 0 104.79 13.2
 -11 13 0 90.69 13.5
 -11 13 0 67.69 12.1
 -11 13 0 90.99 14.1
 11 13 0 118.99 22.8
 -11 13 0 95.49 13.6
 -11 13 0 74.09 13
 12 -13 0 198.48 29.3
 -12 -13 0 170.68 20.4
 -12 -13 0 183.88 20.4
 -12 -13 0 183.48 22.3
 12 -13 0 175.28 17.1
 12 -13 0 176.58 28.9
 -12 -13 0 200.08 19.6
 -12 -13 0 164.98 19
 -12 -13 0 157.88 17.7
 -12 -13 0 155.88 17.4
 -12 -13 0 160.18 17.8
 -12 -13 0 141.19 17
 -12 13 0 196.18 18.5
 -12 13 0 158.38 18
 -12 13 0 183.68 25.7
 -12 13 0 186.28 21.8
 -12 13 0 167.58 18.6
 -12 13 0 178.98 16.5
 -12 13 0 189.88 18.4
 12 13 0 170.08 19.9
 12 13 0 206.58 30
 12 13 0 175.68 17.8
 -12 13 0 186.88 19.1
 -12 13 0 158.68 20.3
 12 13 0 148.79 15.4
 -13 -13 0 70.19 12.3
 13 -13 0 91.99 12.7
 -13 -13 0 73.59 11.7
 13 -13 0 79.19 22.9
 -13 -13 0 37.5 13.8
 -13 -13 0 63.99 11.8
 -13 -13 0 68.49 14
 -13 -13 0 49.4 12.1
 -13 13 0 88.59 13.5
 -13 13 0 91.99 18.5
 13 13 0 72.49 14.6
 -13 13 0 38 11.8
 -13 13 0 51.39 14.2
 13 13 0 80.09 19.2
 -14 -13 0 2.5 8.7
 -14 -13 0 17.6 6.6
 14 -13 0 15 13.4
 14 -13 0 12.2 12.8
 -14 -13 0 -6.1 10.9
 -14 -13 0 4.7 6.8
 -14 -13 0 -0.2 8.6
 14 13 0 0.9 8.6
 -14 13 0 -0.3 7.9
 -14 13 0 6.1 13
 -14 13 0 23 8.9
 14 13 0 0.3 13.2
 -14 13 0 18.1 11.6
 -15 -13 0 -16.3 13.5
 15 -13 0 38.2 16.3
 -15 -13 0 17.6 10.3
 -15 -13 0 26.3 8
 -15 -13 0 15.7 7.6
 15 13 0 20.9 10.4
 -15 13 0 6.9 9.7
 -15 13 0 9.6 10.3
 15 13 0 5.1 15.1
 -15 13 0 9.3 12.5
 -15 13 0 -5.9 10.4
 -16 -13 0 35.4 9.7
 -16 -13 0 36.8 10.2
 -16 -13 0 34.5 13.9
 16 -13 0 59.19 20.3
 16 13 0 43.5 20.2
 16 13 0 43.1 13.2
 -16 13 0 -1.3 12.5
 -16 13 0 37.8 13.3
 -16 13 0 56.39 17.8
 -16 13 0 30 12.1
 17 -13 0 15.9 15
 -17 -13 0 0.9 12.9
 -17 13 0 -12.8 12.5
 -17 13 0 -7.9 11.8
 17 13 0 -2.3 16.2
 -17 13 0 -5 12.1
 0 -14 0 2868.01 163.48
 0 -14 0 2556.44 163.48
 0 -14 0 2684.33 162.68
 0 -14 0 2731.83 164.18
 0 -14 0 2470.85 162.88
 0 -14 0 2549.94 159.28
 0 -14 0 2572.74 161.38
 0 -14 0 2757.42 162.98
 0 -14 0 2729.53 164.88
 0 -14 0 2608.94 159.48
 0 14 0 2889.31 163.78
 0 14 0 2618.34 163.38
 0 14 0 2704.43 161.68
 0 14 0 2542.35 163.48
 0 14 0 2635.24 160.88
 0 14 0 2585.94 159.18
 0 14 0 2514.35 162.98
 0 14 0 2548.45 162.38
 0 14 0 2462.55 161.78
 0 14 0 2539.35 163.28
 -1 -14 0 39.8 12.2
 1 -14 0 98.89 17.3
 1 -14 0 115.79 15.3
 -1 -14 0 102.19 13.5
 1 -14 0 67.69 12.6
 1 -14 0 90.39 13.7
 -1 -14 0 94.49 14.9
 -1 -14 0 72.99 11.8
 -1 -14 0 67.69 8.5
 1 -14 0 95.39 10.9
 1 -14 0 57.09 10.8
 -1 -14 0 65.19 11.2
 1 -14 0 70.89 10.9
 -1 -14 0 74.19 8.5
 1 -14 0 52.19 13
 -1 -14 0 83.79 16.9
 -1 -14 0 89.09 12.8
 1 -14 0 79.99 13.4
 1 -14 0 88.19 11.6
 1 14 0 94.79 14.7
 1 14 0 80.59 14.4
 -1 14 0 89.69 12.3
 -1 14 0 89.49 15.5
 -1 14 0 67.29 12.1
 1 14 0 83.99 11
 -1 14 0 67.99 11.3
 -1 14 0 81.49 8.2
 1 14 0 89.69 14.7
 1 14 0 108.29 16.1
 -1 14 0 79.79 12.8
 -1 14 0 71.79 12.6
 1 14 0 70.99 12.1
 -1 14 0 84.99 15
 1 14 0 80.69 12.5
 -1 14 0 77.19 12.2
 1 14 0 76.59 10.9
 -1 14 0 91.79 15.1
 1 14 0 86.29 12.9
 1 14 0 78.99 10.9
 2 -14 0 556.34 43.1
 -2 -14 0 614.64 37.7
 -2 -14 0 560.14 43.1
 2 -14 0 563.14 40.2
 2 -14 0 609.34 41.2
 -2 -14 0 580.04 41.6
 2 -14 0 553.04 42.5
 2 -14 0 621.14 44.5
 -2 -14 0 591.64 42.7
 2 -14 0 604.04 41
 2 -14 0 623.44 44.2
 2 -14 0 633.04 43.2
 -2 -14 0 577.44 43.6
 -2 -14 0 649.64 45.3
 -2 -14 0 592.84 37.7
 2 -14 0 620.14 42.1
 -2 -14 0 601.84 43.1
 -2 -14 0 528.25 40.9
 2 -14 0 636.94 42
 -2 -14 0 588.84 42.5
 -2 14 0 531.35 42.2
 -2 14 0 612.04 41.9
 -2 14 0 631.34 42.8
 2 14 0 557.04 39.3
 -2 14 0 598.34 42.5
 2 14 0 562.14 42.6
 2 14 0 620.24 42.4
 2 14 0 570.14 41.6
 -2 14 0 565.64 42.8
 -2 14 0 554.04 43.3
 2 14 0 575.44 39.9
 2 14 0 576.44 41.7
 -2 14 0 596.24 43.1
 2 14 0 582.84 40.9
 -2 14 0 586.74 43.8
 -2 14 0 578.54 37.2
 2 14 0 580.34 43.4
 -2 14 0 602.34 41.8
 2 14 0 598.64 43.1
 3 -14 0 27.9 9.8
 3 -14 0 26.7 8.1
 -3 -14 0 9.6 10.4
 3 -14 0 17.3 7
 -3 -14 0 18.9 7.6
 -3 -14 0 16.8 9
 3 -14 0 6.7 7.5
 3 -14 0 10.6 9.2
 -3 -14 0 35.7 8.4
 3 -14 0 36.7 7.7
 3 -14 0 11.2 7
 -3 -14 0 18 8.4
 -3 -14 0 8 6.7
 3 -14 0 32.2 8.1
 -3 -14 0 24.8 8.7
 -3 14 0 21.6 7.2
 -3 14 0 29.9 7.8
 -3 14 0 25 7.8
 3 14 0 32.3 6.6
 -3 14 0 11.9 7.3
 -3 14 0 13.6 5.8
 -3 14 0 27.3 8.3
 3 14 0 32.3 7.5
 -3 14 0 37.4 10.9
 3 14 0 25.8 8.6
 -3 14 0 18.9 7.6
 3 14 0 16.9 7.3
 3 14 0 34.6 6.3
 -3 14 0 34.2 9.9
 3 14 0 29.7 9.2
 3 14 0 16.6 6.4
 3 14 0 17.9 7.5
 -4 -14 0 369.46 28.6
 -4 -14 0 343.77 36.8
 -4 -14 0 323.07 27.4
 4 -14 0 379.16 31.1
 -4 -14 0 381.56 31.5
 4 -14 0 384.66 28.8
 4 -14 0 399.56 32.1
 4 -14 0 435.66 31.4
 -4 -14 0 308.47 28.6
 4 -14 0 406.66 30.7
 -4 -14 0 352.56 30.2
 4 -14 0 415.86 28.6
 4 -14 0 433.76 31.8
 -4 -14 0 355.36 24.1
 -4 -14 0 344.37 31.7
 4 -14 0 402.56 28
 -4 -14 0 364.36 30.3
 -4 -14 0 368.46 31.1
 4 14 0 403.56 31.6
 4 14 0 358.46 29.9
 -4 14 0 420.26 31.5
 4 14 0 365.06 30.4
 -4 14 0 341.57 29.8
 4 14 0 381.96 34
 4 14 0 370.36 28.5
 -4 14 0 396.96 31.5
 4 14 0 367.86 26.1
 -4 14 0 424.86 31.8
 -4 14 0 424.36 31.2
 -4 14 0 437.66 32.1
 4 14 0 371.96 28.7
 -4 14 0 359.66 29.9
 -4 14 0 352.96 28.7
 4 14 0 399.56 31
 -5 -14 0 12 6.9
 5 -14 0 16.9 5.8
 5 -14 0 8.5 6.8
 -5 -14 0 15 9.9
 5 -14 0 19.4 6.8
 5 -14 0 30.5 9.8
 5 -14 0 9.4 8.1
 -5 -14 0 27.6 9.4
 -5 -14 0 24.6 4.6
 -5 -14 0 16.5 7.2
 -5 -14 0 39.2 10.4
 -5 -14 0 13.4 11
 5 -14 0 31.9 8.1
 -5 -14 0 23 6.8
 -5 -14 0 27.6 6.9
 5 -14 0 39.7 9.7
 -5 -14 0 25.6 8.6
 5 -14 0 27.4 6.6
 -5 -14 0 32.3 4.9
 5 14 0 29.6 7.3
 5 14 0 25.4 8.4
 5 14 0 15.7 9.1
 5 14 0 24.6 9.1
 -5 14 0 12.9 7.5
 -5 14 0 11.5 7.4
 5 14 0 18.5 6.2
 -5 14 0 24.3 8.5
 -5 14 0 11.2 10.9
 -5 14 0 19.7 6.7
 5 14 0 20.5 4.8
 5 14 0 34.3 9.6
 -5 14 0 19.5 8.2
 -5 14 0 25 8.6
 -5 14 0 20.8 3.6
 5 14 0 8.8 7.4
 6 -14 0 22.7 8.7
 6 -14 0 12.6 7.4
 -6 -14 0 18.8 6.3
 6 -14 0 8.6 4.9
 6 -14 0 23.8 5.5
 -6 -14 0 24 6.5
 -6 -14 0 16.9 8.6
 -6 -14 0 12 8.3
 6 -14 0 30 9.2
 6 -14 0 34.9 10.8
 6 -14 0 29.2 7
 -6 -14 0 23 4.6
 6 -14 0 17.5 8.5
 -6 -14 0 12.3 8
 -6 -14 0 14.3 7.9
 -6 -14 0 25 8.5
 6 -14 0 24 8.7
 -6 -14 0 9.3 4.9
 6 -14 0 28.1 8.8
 -6 14 0 0.4 10.6
 6 14 0 19.2 8.6
 -6 14 0 9.4 7
 -6 14 0 4.9 5.3
 6 14 0 5.2 7.5
 6 14 0 9.5 4
 6 14 0 8.9 5.6
 -6 14 0 19.1 9.3
 -6 14 0 12.7 6.3
 -6 14 0 4.9 6.6
 -6 14 0 16 4.2
 6 14 0 2.4 5.8
 6 14 0 7.9 6.7
 6 14 0 2.6 5.9
 -6 14 0 3.5 7.1
 6 14 0 12.3 8
 -6 14 0 5.8 6.9
 -7 -14 0 28.3 6.4
 -7 -14 0 18.5 9.6
 7 -14 0 30.5 5.5
 -7 -14 0 16.7 8.2
 -7 -14 0 12.3 9.1
 7 -14 0 27.1 10.5
 -7 -14 0 34 6.9
 -7 -14 0 25.5 6.3
 7 -14 0 23.5 6.1
 7 -14 0 38 9.5
 -7 -14 0 39.4 10.3
 -7 -14 0 29.4 7.8
 7 -14 0 27.9 10.9
 7 14 0 34.5 12.2
 7 14 0 27.9 6.1
 -7 14 0 24.8 7.9
 -7 14 0 30.2 9
 7 14 0 43.3 6.6
 -7 14 0 32.6 11
 -7 14 0 40.8 9.8
 7 14 0 41.7 10.9
 7 14 0 33.6 11.4
 -7 14 0 22.8 9.7
 -7 14 0 25.5 9.6
 -7 14 0 42.1 10.5
 -7 14 0 40.4 6.7
 7 14 0 30.4 6.6
 -7 14 0 30.3 7.7
 -7 14 0 32.7 10.8
 -8 -14 0 26.8 6.4
 -8 -14 0 48.1 9.2
 8 -14 0 7.5 8
 -8 -14 0 18.6 8.2
 -8 -14 0 22.8 9.6
 -8 -14 0 25.6 8.7
 8 -14 0 26.4 6.7
 -8 -14 0 44.2 11.1
 8 -14 0 19.4 4.2
 8 -14 0 28.5 10
 8 -14 0 5.6 7
 -8 14 0 29.7 10.7
 -8 14 0 22.2 7.3
 8 14 0 29.5 11.6
 8 14 0 27 5.4
 -8 14 0 23.3 7.8
 -8 14 0 23.5 8.5
 -8 14 0 31.5 9.3
 -8 14 0 23.4 6.2
 -8 14 0 18.6 9.1
 8 14 0 26.2 7.8
 -8 14 0 27.4 9.1
 8 14 0 19.1 8.6
 8 14 0 28.8 5.5
 -8 14 0 49 9.2
 9 -14 0 74.89 12.5
 -9 -14 0 100.09 10.5
 -9 -14 0 94.89 14.8
 9 -14 0 93.89 12.4
 -9 -14 0 84.59 11.8
 -9 -14 0 83.49 12.1
 -9 -14 0 83.69 12.6
 9 -14 0 95.89 13.7
 -9 -14 0 96.49 15.3
 9 -14 0 84.69 17.3
 9 -14 0 73.49 16.7
 -9 -14 0 92.29 14.5
 -9 -14 0 86.29 13.9
 -9 -14 0 69.29 12.9
 9 14 0 76.59 16.7
 -9 14 0 103.19 15.3
 -9 14 0 98.39 15.1
 -9 14 0 83.89 16.9
 9 14 0 90.29 14.6
 -9 14 0 89.89 13.1
 -9 14 0 83.29 11.5
 9 14 0 104.79 15.3
 -9 14 0 72.09 14.1
 -9 14 0 120.79 19.4
 -9 14 0 67.69 12.9
 -9 14 0 100.69 15.3
 9 14 0 56.69 10.6
 9 14 0 74.99 7.3
 9 14 0 69.69 7
 9 14 0 72.99 9.4
 -10 -14 0 43.2 9
 -10 -14 0 48 9.8
 -10 -14 0 47.2 12.3
 -10 -14 0 54.59 8.5
 -10 -14 0 68.19 12.2
 10 -14 0 52.29 10
 -10 -14 0 38 10.6
 10 -14 0 40.6 13.1
 10 -14 0 30.1 9.6
 10 -14 0 35 13.1
 -10 -14 0 42.2 11.6
 10 -14 0 41.5 8.9
 -10 -14 0 29.6 9.2
 -10 -14 0 35.7 9.8
 -10 -14 0 41.2 11.8
 -10 14 0 52.09 10.6
 10 14 0 38.8 10
 -10 14 0 44.1 10.5
 -10 14 0 43.6 9.4
 -10 14 0 60.79 14.7
 10 14 0 23.5 9.7
 -10 14 0 52.49 10.8
 -10 14 0 39.3 11
 10 14 0 41.1 11
 -10 14 0 50.09 10.4
 -10 14 0 29.6 8.9
 -10 14 0 25.5 10.8
 10 14 0 58.19 16.7
 10 14 0 27.2 6.3
 -11 -14 0 623.94 44.2
 11 -14 0 549.95 41.2
 -11 -14 0 598.24 45.3
 11 -14 0 605.54 42.5
 -11 -14 0 588.44 45.1
 -11 -14 0 633.24 41.3
 -11 -14 0 622.84 44.2
 11 -14 0 605.14 50.39
 -11 -14 0 562.14 41.7
 -11 -14 0 541.65 43.6
 11 -14 0 641.74 51.09
 -11 -14 0 556.64 42.8
 -11 -14 0 619.44 45.7
 11 -14 0 605.44 44
 -11 14 0 628.44 44.7
 -11 14 0 581.64 43.3
 11 14 0 552.84 39.6
 11 14 0 669.73 44.3
 11 14 0 671.63 52.69
 -11 14 0 619.84 43
 -11 14 0 583.04 43.7
 -11 14 0 580.24 44.4
 -11 14 0 670.23 45
 11 14 0 606.34 44.1
 11 14 0 498.45 42.6
 -11 14 0 618.04 49
 -11 14 0 600.74 43.3
 -11 14 0 625.64 45.1
 12 -14 0 121.99 15
 -12 -14 0 129.79 20
 12 -14 0 135.19 16.8
 -12 -14 0 134.39 17.3
 -12 -14 0 128.49 16
 -12 -14 0 157.88 20.2
 12 -14 0 140.59 24.7
 -12 -14 0 159.28 18.8
 -12 -14 0 137.39 18.5
 -12 -14 0 158.18 18.9
 12 -14 0 165.28 24.4
 -12 14 0 123.29 17.7
 12 14 0 147.29 27.2
 -12 14 0 150.88 16
 -12 14 0 203.18 27.4
 12 14 0 134.59 14.4
 12 14 0 140.69 17.1
 12 14 0 153.78 18.2
 12 14 0 152.28 19.6
 -12 14 0 155.08 19.7
 -12 14 0 148.29 17.3
 -12 14 0 141.19 18.1
 -12 14 0 146.19 17.6
 13 -14 0 131.89 24.5
 -13 -14 0 129.19 18.7
 -13 -14 0 120.79 17.1
 13 -14 0 153.88 28.6
 -13 -14 0 129.59 18.1
 -13 -14 0 127.09 16.4
 -13 -14 0 144.39 16.6
 -13 -14 0 137.19 17.7
 -13 -14 0 134.19 15.4
 -13 -14 0 141.69 16.7
 -13 14 0 142.39 24.4
 -13 14 0 122.89 17.6
 -13 14 0 113.09 15.8
 -13 14 0 125.89 19.9
 -13 14 0 120.89 18.1
 -13 14 0 129.29 16.1
 13 14 0 183.38 29.1
 13 14 0 141.69 19.9
 14 -14 0 79.29 21.2
 -14 -14 0 68.09 12
 -14 -14 0 49.9 14.7
 -14 -14 0 80.29 11.1
 14 -14 0 70.59 19.4
 -14 -14 0 88.19 15.6
 14 14 0 39.4 13.2
 -14 14 0 53.69 12.9
 -14 14 0 53.89 13.5
 -14 14 0 35.7 12.1
 -14 14 0 62.99 18.6
 14 14 0 48.6 19.2
 -15 -14 0 21.5 11.5
 15 -14 0 -21.2 15.1
 -15 -14 0 11 8.1
 -15 -14 0 -14.7 14.7
 -15 -14 0 14.7 8.1
 15 14 0 13.7 16.4
 15 14 0 23.6 10.8
 -15 14 0 3.1 10
 -15 14 0 7.8 13.4
 -15 14 0 14.5 11.1
 -15 14 0 -1 9.5
 16 -14 0 -13 13
 -16 14 0 10.7 12.4
 -16 14 0 23 11.4
 -16 14 0 0.2 11
 -16 14 0 -10.3 12.6
 16 14 0 11.1 32.9
 16 14 0 5.5 10.1
 -17 -14 0 18.8 14.6
 -17 14 0 26 14.6
 17 14 0 11.7 12.1
 -17 14 0 12.8 18.6
 17 14 0 21 19.5
 0 -15 0 7.2 6.1
 0 -15 0 9.8 6.7
 0 -15 0 2 4.3
 0 -15 0 -3.5 6.4
 0 -15 0 -13 5.6
 0 -15 0 2.5 6.7
 0 -15 0 6.5 6.7
 0 -15 0 -5.9 5
 0 -15 0 12.5 4.6
 0 15 0 1.7 6.8
 0 15 0 -2.1 3.7
 0 15 0 -6.6 6.4
 0 15 0 2.6 5.2
 0 15 0 3.8 6.1
 0 15 0 2.9 4.9
 0 15 0 5.4 5
 0 15 0 -1.5 6.2
 0 15 0 -7.3 5.2
 -1 -15 0 254.47 21.9
 1 -15 0 220.78 19.1
 1 -15 0 214.78 23
 -1 -15 0 248.88 23.4
 -1 -15 0 246.18 17.7
 1 -15 0 268.17 23.8
 -1 -15 0 230.68 22.5
 1 -15 0 235.78 22.8
 -1 -15 0 237.18 21.2
 -1 -15 0 211.48 17.3
 1 -15 0 236.58 20.2
 1 -15 0 230.78 22.6
 1 -15 0 238.88 22
 -1 -15 0 243.88 32.4
 -1 -15 0 217.28 22.1
 -1 -15 0 222.58 22.5
 1 -15 0 241.38 21.2
 -1 -15 0 239.18 22
 1 -15 0 226.38 23.1
 -1 15 0 222.48 20.3
 1 15 0 244.18 19.5
 -1 15 0 219.58 17.1
 1 15 0 265.17 22.3
 -1 15 0 229.08 23
 -1 15 0 245.98 21.2
 -1 15 0 221.28 21.8
 -1 15 0 205.38 21.1
 -1 15 0 240.78 22.6
 1 15 0 213.78 19.2
 -1 15 0 197.98 21.3
 -1 15 0 232.68 22.3
 1 15 0 234.48 23.1
 1 15 0 220.78 21.8
 1 15 0 223.88 20.6
 1 15 0 233.68 22.5
 1 15 0 212.48 22.8
 -1 15 0 237.18 20.6
 1 15 0 210.38 18.7
 -2 -15 0 41.5 6.4
 2 -15 0 35.9 11.2
 2 -15 0 44.9 10.8
 -2 -15 0 37 9.6
 -2 -15 0 53.29 10
 2 -15 0 43.4 10.4
 2 -15 0 63.79 10.8
 -2 -15 0 55.39 6.6
 2 -15 0 24.8 9.5
 -2 -15 0 56.39 10.2
 -2 -15 0 58.99 12.3
 -2 -15 0 53.49 11.4
 -2 -15 0 52.69 11.5
 2 -15 0 48.3 9.2
 2 -15 0 66.69 10.8
 -2 -15 0 43.2 10.9
 2 -15 0 71.19 11.8
 -2 -15 0 40.6 9.9
 2 -15 0 42.5 9.3
 2 -15 0 49.6 9.2
 -2 15 0 54.29 10.5
 2 15 0 74.89 12.9
 -2 15 0 44.6 6
 -2 15 0 50.79 10.8
 2 15 0 64.79 11.4
 -2 15 0 75.89 12.7
 2 15 0 60.49 10.7
 2 15 0 38.2 10.5
 2 15 0 50.99 12
 2 15 0 59.59 11
 2 15 0 55.59 9.3
 -2 15 0 50.99 10.5
 2 15 0 51.09 9.4
 2 15 0 49 11.8
 -2 15 0 38.1 9.7
 -2 15 0 42.6 10.4
 2 15 0 45.1 8.4
 -2 15 0 61.29 12.8
 -2 15 0 57.49 11.7
 -2 15 0 44.1 10.6
 3 -15 0 63.09 11.3
 -3 -15 0 39.5 11.4
 -3 -15 0 30.4 9.2
 -3 -15 0 44.7 9.7
 3 -15 0 58.39 11.2
 3 -15 0 47.1 10
 -3 -15 0 25.4 8
 -3 -15 0 40.9 5.6
 3 -15 0 48.6 9.2
 3 -15 0 24.3 9.4
 3 -15 0 32.8 14
 -3 -15 0 40.3 5.7
 -3 -15 0 33.6 8.6
 3 -15 0 53.39 11.8
 3 -15 0 49.3 9.9
 -3 -15 0 28.8 10.4
 3 -15 0 39.4 12.3
 3 -15 0 48.9 9.4
 -3 -15 0 34.5 10.2
 -3 -15 0 54.79 15.2
 -3 15 0 38.7 10
 3 15 0 45.3 10.5
 3 15 0 34.4 9.6
 3 15 0 34.2 6.9
 -3 15 0 44.3 10.5
 -3 15 0 45 9.9
 3 15 0 30.8 8.3
 -3 15 0 37.4 9.2
 3 15 0 33.8 8.7
 -3 15 0 37.1 9.3
 -3 15 0 57.99 11.7
 3 15 0 37.2 9.6
 -3 15 0 31.4 8
 -3 15 0 38.6 9.2
 3 15 0 46.3 9.5
 -3 15 0 43 12.6
 3 15 0 56.69 12.1
 3 15 0 47 8.2
 -4 -15 0 212.48 27.5
 4 -15 0 224.78 21.5
 -4 -15 0 205.58 20.8
 4 -15 0 198.88 17.6
 -4 -15 0 212.38 21.6
 4 -15 0 166.28 19.2
 4 -15 0 175.58 19
 -4 -15 0 177.88 19.9
 4 -15 0 161.08 17.5
 4 -15 0 190.28 21.2
 4 -15 0 189.18 19.1
 -4 -15 0 167.28 17.8
 -4 -15 0 138.99 21.5
 -4 -15 0 179.48 13.2
 4 -15 0 180.28 17.7
 -4 -15 0 171.08 20.1
 -4 -15 0 204.68 19.6
 4 15 0 190.38 19.2
 -4 15 0 201.88 20.4
 -4 15 0 180.98 20.8
 4 15 0 200.28 20.6
 -4 15 0 206.68 20
 4 15 0 199.18 21.3
 4 15 0 224.08 16.2
 4 15 0 219.68 16.6
 -4 15 0 195.38 18.8
 -4 15 0 192.88 20.4
 -4 15 0 239.98 22.3
 4 15 0 209.88 19
 -4 15 0 177.88 19.3
 -4 15 0 247.38 21.3
 4 15 0 174.18 17.7
 -4 15 0 211.08 21.1
 4 15 0 206.38 21.3
 -5 -15 0 76.69 12.3
 -5 -15 0 60.09 12.5
 -5 -15 0 63.79 13.3
 5 -15 0 66.89 13.6
 5 -15 0 58.79 12.5
 -5 -15 0 65.29 7
 5 -15 0 101.79 12.5
 -5 -15 0 73.19 11.5
 -5 -15 0 56.19 14.6
 5 -15 0 75.09 14.3
 5 -15 0 74.89 10.8
 5 -15 0 81.99 11.9
 -5 -15 0 53.99 11.9
 -5 -15 0 95.89 15.7
 5 -15 0 65.79 12.7
 5 -15 0 72.59 13.7
 -5 -15 0 63.69 13.3
 -5 -15 0 74.09 14.6
 5 15 0 103.59 15.4
 -5 15 0 86.39 14.4
 -5 15 0 82.89 14.3
 -5 15 0 91.29 15.1
 5 15 0 100.49 13.2
 -5 15 0 97.29 15.2
 5 15 0 83.89 12.2
 -5 15 0 86.19 14.5
 -5 15 0 108.09 16.2
 -5 15 0 84.59 15
 5 15 0 87.89 15.1
 -5 15 0 101.09 16.6
 -5 15 0 105.99 12.2
 5 15 0 77.89 14.5
 5 15 0 99.19 16.3
 5 15 0 88.89 9.1
 5 15 0 87.49 14
 5 15 0 84.49 9.6
 6 -15 0 110.69 17.4
 -6 -15 0 79.59 11.6
 -6 -15 0 82.79 15.1
 -6 -15 0 95.29 16.5
 -6 -15 0 95.19 17.5
 6 -15 0 79.09 11.9
 -6 -15 0 96.99 12.8
 -6 -15 0 84.49 14.2
 6 -15 0 92.39 14.7
 6 -15 0 83.59 10.3
 -6 -15 0 84.59 8.9
 6 -15 0 98.79 18.4
 -6 -15 0 112.09 14.5
 -6 -15 0 83.59 14.8
 6 -15 0 95.09 14.9
 -6 15 0 96.89 15.3
 -6 15 0 86.89 7.8
 -6 15 0 111.39 17
 -6 15 0 110.99 14.9
 6 15 0 123.19 17.7
 6 15 0 88.49 12.2
 -6 15 0 93.89 16.1
 -6 15 0 90.99 14.6
 6 15 0 97.19 10.2
 6 15 0 109.19 9.8
 6 15 0 116.39 17.3
 6 15 0 82.09 15.7
 -6 15 0 135.39 18.4
 -6 15 0 109.09 16.3
 6 15 0 108.99 12
 -6 15 0 116.39 16.8
 -7 -15 0 157.58 19.7
 7 -15 0 163.18 14.5
 -7 -15 0 194.68 17.9
 7 -15 0 179.88 21.9
 7 -15 0 194.78 16.9
 -7 -15 0 159.08 15.6
 -7 -15 0 150.18 14.2
 -7 -15 0 181.58 20.9
 -7 -15 0 147.49 20.3
 -7 -15 0 169.18 14.3
 7 -15 0 150.48 29.3
 -7 -15 0 172.28 23.7
 7 -15 0 189.28 19.7
 7 -15 0 182.88 21.6
 7 -15 0 174.28 15.8
 -7 -15 0 168.48 20
 7 15 0 185.58 21.6
 -7 15 0 207.08 22.1
 -7 15 0 205.38 19.8
 7 15 0 177.58 22.3
 -7 15 0 171.78 13.8
 -7 15 0 161.18 20
 7 15 0 193.88 15.4
 -7 15 0 177.38 20.2
 7 15 0 197.78 16.1
 -7 15 0 178.28 19.1
 -7 15 0 185.48 20.6
 -7 15 0 172.88 23.9
 -7 15 0 181.78 17.7
 7 15 0 185.78 15.9
 7 15 0 174.58 14.4
 7 15 0 233.98 21.8
 -8 -15 0 38.9 8
 -8 -15 0 32.6 9.9
 -8 -15 0 38.6 11.8
 8 -15 0 27.6 5.7
 -8 -15 0 40.1 11.5
 8 -15 0 29.9 7.6
 8 -15 0 39.4 10.3
 8 -15 0 58.19 13.8
 8 -15 0 34.5 11.7
 -8 -15 0 44 9.5
 -8 -15 0 30.1 10.4
 -8 -15 0 56.29 10.5
 8 -15 0 45.3 6.3
 -8 -15 0 36 6.9
 -8 -15 0 49.8 7.1
 -8 15 0 16.6 9.9
 8 15 0 32.9 6
 8 15 0 15.8 8.6
 8 15 0 40.4 7.3
 8 15 0 36.3 8.8
 -8 15 0 33 11.7
 -8 15 0 33.4 10.3
 -8 15 0 36.2 8.6
 8 15 0 22.2 5.4
 -8 15 0 23.8 9.5
 8 15 0 34.5 10.7
 -8 15 0 52.29 11.4
 -8 15 0 38.4 11
 -8 15 0 25.2 9.4
 9 -15 0 136.49 10.3
 -9 -15 0 157.18 20.2
 -9 -15 0 165.18 21.1
 9 -15 0 155.78 18.8
 -9 -15 0 158.28 20.6
 9 -15 0 124.69 10.3
 9 -15 0 147.69 23.4
 -9 -15 0 148.59 14.5
 -9 -15 0 141.89 14.3
 -9 -15 0 146.09 19.8
 9 -15 0 126.39 15
 -9 -15 0 147.99 15.6
 9 -15 0 140.09 22.6
 9 -15 0 165.68 18.6
 -9 -15 0 154.88 14.8
 9 15 0 155.68 20
 -9 15 0 181.58 19
 9 15 0 152.78 19.9
 9 15 0 145.19 11.5
 -9 15 0 162.28 23.3
 -9 15 0 193.68 21.9
 -9 15 0 154.28 16.3
 -9 15 0 160.88 20.1
 9 15 0 147.69 13.1
 -9 15 0 146.99 19.4
 -9 15 0 168.18 19.3
 9 15 0 144.09 17
 -9 15 0 140.69 14.1
 -9 15 0 166.68 22.2
 -10 -15 0 69.59 13.7
 10 -15 0 69.29 16.6
 -10 -15 0 62.69 11.4
 -10 -15 0 57.19 10.8
 -10 -15 0 59.19 14.1
 10 -15 0 76.09 12.2
 -10 -15 0 80.29 13.8
 -10 -15 0 37.4 9.6
 10 -15 0 63.69 12
 -10 -15 0 71.89 11.3
 10 -15 0 59.09 10
 -10 -15 0 48.8 12.9
 10 -15 0 68.39 17.1
 -10 15 0 56.69 10.4
 -10 15 0 67.49 13.6
 10 15 0 42.1 11
 -10 15 0 53.49 12.6
 -10 15 0 48.1 14.6
 10 15 0 78.29 18.8
 -10 15 0 36.2 9.3
 -10 15 0 61.79 13
 -10 15 0 44.3 10.6
 10 15 0 42.8 7.6
 -10 15 0 52.19 12.5
 10 15 0 59.69 12.1
 10 15 0 64.69 12.2
 11 -15 0 195.28 20.5
 11 -15 0 189.58 27.6
 -11 -15 0 182.58 22.2
 -11 -15 0 184.88 22.5
 11 -15 0 216.38 29.4
 -11 -15 0 183.48 20.5
 11 -15 0 184.78 17.9
 -11 -15 0 194.88 21.2
 -11 -15 0 196.98 23.6
 -11 -15 0 168.18 18.8
 11 -15 0 207.18 20
 -11 15 0 187.28 20.8
 11 15 0 198.98 21.6
 -11 15 0 162.88 19.4
 11 15 0 176.68 15.8
 -11 15 0 204.88 22.4
 -11 15 0 177.68 21.7
 -11 15 0 179.48 21.5
 11 15 0 186.58 22.3
 -11 15 0 207.58 19.8
 -11 15 0 191.18 22
 -11 15 0 193.58 27.5
 11 15 0 192.38 20.9
 12 -15 0 102.09 14.1
 -12 -15 0 101.69 15.3
 -12 -15 0 98.79 17.2
 -12 -15 0 89.39 15.4
 -12 -15 0 79.29 14.4
 12 -15 0 89.09 22.6
 -12 -15 0 90.29 16.2
 -12 -15 0 108.89 15.4
 -12 -15 0 114.19 14.9
 -12 -15 0 81.09 17.3
 12 -15 0 54.39 17.6
 12 15 0 95.29 14.9
 12 15 0 86.59 12
 -12 15 0 100.39 15.5
 -12 15 0 84.69 13.7
 -12 15 0 86.09 14.3
 -12 15 0 69.99 14.5
 -12 15 0 101.99 19.9
 -12 15 0 73.59 13.8
 -12 15 0 91.19 13.6
 12 15 0 77.39 20.1
 -12 15 0 82.39 14.9
 12 15 0 87.39 16.5
 12 15 0 92.79 15.4
 -13 -15 0 108.59 13.3
 -13 -15 0 71.89 13.9
 -13 -15 0 96.39 16.4
 -13 -15 0 126.19 16.6
 13 -15 0 102.79 23
 -13 -15 0 87.49 17.1
 13 -15 0 129.99 23.9
 -13 -15 0 106.59 15.8
 -13 -15 0 142.59 16.8
 -13 -15 0 111.19 15.5
 -13 15 0 105.49 17.5
 13 15 0 121.59 15.5
 -13 15 0 170.68 20.9
 -13 15 0 124.69 16.7
 -13 15 0 129.89 17.9
 13 15 0 102.09 24.3
 -13 15 0 135.69 23.7
 -13 15 0 104.19 15.1
 -13 15 0 109.29 14.5
 -13 15 0 144.29 16.9
 13 15 0 124.49 16.9
 13 15 0 104.09 18.6
 -14 -15 0 12.6 8
 -14 -15 0 8.3 8.5
 -14 -15 0 -3.8 7.1
 -14 -15 0 16.7 10.5
 -14 -15 0 15 8.2
 14 -15 0 42.3 17.8
 -14 -15 0 4.7 12.4
 14 15 0 8.8 9.5
 -14 15 0 -1 10.9
 -14 15 0 16 10.2
 -14 15 0 15.3 11.4
 14 15 0 6.9 15.6
 -15 -15 0 26.6 10.4
 -15 -15 0 6.6 16.2
 15 -15 0 26.5 17.8
 15 15 0 9.3 10.3
 -15 15 0 31.2 15.5
 -15 15 0 12 12.2
 15 15 0 10.8 16.3
 -15 15 0 30.9 11.8
 -15 15 0 -0.9 11.5
 16 -15 0 44.2 20.7
 -16 -15 0 69.69 16
 -16 15 0 80.09 15.7
 16 15 0 32.4 13
 16 15 0 30.5 18.2
 -16 15 0 67.19 16.3
 -16 15 0 49.99 21.3
 0 -16 0 137.19 22.4
 0 -16 0 157.38 18.8
 0 -16 0 149.09 13.4
 0 -16 0 140.09 15.1
 0 -16 0 158.28 17.3
 0 -16 0 131.39 19.9
 0 -16 0 145.39 16.8
 0 -16 0 147.19 19.7
 0 -16 0 133.69 13
 0 -16 0 147.39 19.7
 0 16 0 132.19 13
 0 16 0 163.78 21.9
 0 16 0 134.49 14.7
 0 16 0 146.59 15.3
 0 16 0 112.29 14.6
 0 16 0 133.49 16.1
 0 16 0 123.69 19.4
 0 16 0 137.89 18.4
 0 16 0 123.39 18.3
 -1 -16 0 68.39 14.2
 -1 -16 0 57.29 12.6
 1 -16 0 74.39 12.4
 1 -16 0 76.99 10.9
 1 -16 0 70.59 12.8
 -1 -16 0 74.69 8.5
 -1 -16 0 73.79 12.3
 -1 -16 0 88.29 13.9
 -1 -16 0 90.69 13.4
 -1 -16 0 60.09 12
 1 -16 0 88.59 15.7
 1 -16 0 72.09 14.6
 -1 -16 0 68.59 9.1
 1 -16 0 72.09 10.5
 1 -16 0 62.09 13.5
 1 -16 0 66.29 12
 -1 -16 0 98.49 16.4
 -1 -16 0 86.29 16.2
 1 -16 0 86.39 16.2
 1 -16 0 75.59 12.1
 -1 16 0 49.5 11.6
 1 16 0 70.39 12.9
 1 16 0 70.99 13.2
 1 16 0 67.79 11
 -1 16 0 64.09 12.6
 -1 16 0 69.09 12.3
 -1 16 0 54.99 11.4
 1 16 0 80.39 13.4
 1 16 0 46.3 12.3
 1 16 0 67.89 11
 -1 16 0 61.49 7.9
 -1 16 0 100.99 16.4
 1 16 0 79.49 15.5
 1 16 0 52.89 9.2
 1 16 0 69.09 13.1
 1 16 0 74.19 14.2
 -1 16 0 67.19 14.1
 -1 16 0 48.2 10.2
 -1 16 0 75.69 14.1
 -2 -16 0 432.46 30
 -2 -16 0 426.86 36.3
 2 -16 0 462.55 33.8
 2 -16 0 449.06 33.7
 2 -16 0 490.95 36.4
 -2 -16 0 416.06 35.5
 -2 -16 0 463.45 37.7
 2 -16 0 451.85 33.7
 -2 -16 0 425.46 38.3
 -2 -16 0 444.26 34.7
 2 -16 0 395.36 36.4
 -2 -16 0 469.05 36.4
 2 -16 0 513.65 35.5
 -2 -16 0 450.35 36.8
 2 -16 0 470.85 35.3
 2 -16 0 491.85 38.2
 -2 -16 0 505.85 35.5
 2 -16 0 465.65 38.6
 2 -16 0 476.45 36.8
 -2 16 0 419.16 47.7
 -2 16 0 502.65 37.7
 2 16 0 459.35 35.2
 -2 16 0 466.85 35.5
 -2 16 0 459.55 35.6
 -2 16 0 439.86 34.6
 2 16 0 454.05 35
 -2 16 0 457.25 37.6
 2 16 0 437.16 32.4
 2 16 0 487.95 35.5
 -2 16 0 460.65 36.7
 -2 16 0 471.95 36.3
 2 16 0 446.46 37
 -2 16 0 427.16 34.4
 2 16 0 496.35 37.4
 -2 16 0 427.56 29.5
 2 16 0 479.25 36.4
 2 16 0 463.65 33.3
 2 16 0 432.26 33.4
 2 16 0 459.85 36.6
 -3 -16 0 262.37 22.7
 3 -16 0 250.97 22.3
 3 -16 0 256.97 23.7
 3 -16 0 267.07 25.8
 -3 -16 0 199.28 22.5
 -3 -16 0 230.78 23.1
 3 -16 0 217.78 25.4
 3 -16 0 271.87 25.6
 -3 -16 0 229.48 24
 -3 -16 0 219.68 26.7
 3 -16 0 249.97 24.1
 -3 -16 0 234.08 17.1
 -3 -16 0 242.78 24
 -3 -16 0 260.67 26
 -3 -16 0 236.18 22.5
 3 -16 0 279.77 23
 3 -16 0 251.77 22.2
 3 -16 0 252.77 21.4
 -3 -16 0 234.78 17
 -3 16 0 266.47 23.9
 3 16 0 244.58 19.9
 -3 16 0 283.67 26.1
 3 16 0 270.97 24.2
 -3 16 0 266.57 24.9
 3 16 0 273.07 20.6
 -3 16 0 264.37 22.6
 -3 16 0 217.18 22.4
 -3 16 0 254.37 25
 -3 16 0 233.48 24.5
 3 16 0 277.57 25.4
 -3 16 0 251.87 23.1
 -3 16 0 253.37 23.9
 3 16 0 250.87 24.6
 3 16 0 248.98 22.7
 3 16 0 221.38 21.7
 3 16 0 280.37 25.1
 3 16 0 201.58 21.5
 4 -16 0 198.38 21.6
 -4 -16 0 211.28 22.5
 4 -16 0 265.67 21.6
 4 -16 0 282.27 25.1
 4 -16 0 229.28 22.3
 -4 -16 0 199.98 23.8
 -4 -16 0 260.07 25.7
 4 -16 0 269.17 22.1
 -4 -16 0 269.27 24.4
 4 -16 0 252.67 20.7
 -4 -16 0 199.38 24.7
 -4 -16 0 210.28 22.7
 -4 16 0 235.18 21.5
 -4 16 0 197.68 21.9
 4 16 0 224.88 24.2
 4 16 0 240.18 24.3
 -4 16 0 264.77 25
 4 16 0 243.58 18.8
 -4 16 0 193.58 21.8
 -4 16 0 285.67 24.3
 4 16 0 259.17 22.1
 4 16 0 224.48 23.8
 -4 16 0 193.58 21.6
 4 16 0 237.88 19
 -4 16 0 255.57 24.2
 -4 16 0 237.78 24.3
 4 16 0 259.47 24.4
 -4 16 0 225.68 23.8
 -5 -16 0 12.8 7
 -5 -16 0 14.4 7.9
 5 -16 0 12.6 6.4
 -5 -16 0 14.6 8.8
 -5 -16 0 21.4 10.1
 5 -16 0 21.2 8.4
 5 -16 0 9 8.4
 5 -16 0 21.8 7.1
 -5 -16 0 0.1 7.5
 5 -16 0 14.7 6.5
 -5 16 0 4 7.6
 -5 16 0 16.9 9.3
 -5 16 0 29.4 11.1
 5 16 0 8.3 6.7
 5 16 0 27.6 9.5
 -5 16 0 18.6 9
 -5 16 0 22.4 7.5
 5 16 0 31.8 6.6
 5 16 0 21.5 6.2
 -5 16 0 27.5 11.4
 5 16 0 32.9 9.7
 5 16 0 18.5 7.2
 -5 16 0 17.5 9.3
 -5 16 0 8.9 8
 5 16 0 26.7 9.6
 -6 -16 0 48.3 14.2
 6 -16 0 77.49 14.8
 -6 -16 0 53.99 13
 -6 -16 0 73.49 13.7
 -6 -16 0 73.29 10.4
 6 -16 0 62.99 10.6
 6 -16 0 51.79 12.5
 -6 -16 0 74.29 12.6
 6 -16 0 72.69 14.4
 6 -16 0 45.5 9.4
 -6 -16 0 60.99 11.7
 6 16 0 53.59 8.5
 6 16 0 77.69 13.7
 -6 16 0 55.69 13.4
 -6 16 0 75.09 14.2
 6 16 0 60.09 10.1
 -6 16 0 50.09 11.8
 6 16 0 54.99 9.7
 -6 16 0 81.59 15.5
 -6 16 0 59.69 13.3
 6 16 0 71.49 8.5
 -6 16 0 72.09 13.8
 -6 16 0 58.29 15.3
 6 16 0 72.39 14.5
 -6 16 0 80.39 13.1
 6 16 0 97.69 16.6
 7 -16 0 59.99 12.1
 7 -16 0 84.69 14.4
 -7 -16 0 84.79 15.9
 7 -16 0 109.79 19
 7 -16 0 90.29 10.1
 -7 -16 0 77.49 15.8
 7 -16 0 67.79 11.4
 7 -16 0 73.69 15.8
 -7 -16 0 88.69 13.4
 7 -16 0 77.29 11.1
 -7 -16 0 84.09 8.7
 -7 -16 0 117.29 17.1
 -7 -16 0 101.09 16.3
 -7 -16 0 87.29 13.8
 -7 16 0 93.99 15
 7 16 0 83.19 9.5
 7 16 0 62.49 12.6
 7 16 0 103.79 16.8
 -7 16 0 105.09 14.7
 -7 16 0 87.99 16
 -7 16 0 134.89 20.2
 7 16 0 69.79 10
 -7 16 0 68.49 13.5
 7 16 0 58.09 14.1
 -7 16 0 100.89 17.7
 -7 16 0 87.19 16
 7 16 0 75.69 14.2
 7 16 0 76.19 11.1
 8 -16 0 97.39 17.8
 -8 -16 0 111.39 17.8
 8 -16 0 124.09 11.1
 -8 -16 0 128.09 11.3
 8 -16 0 105.49 11.6
 -8 -16 0 119.29 16.2
 8 -16 0 116.29 19.9
 -8 -16 0 102.09 12.6
 -8 -16 0 119.49 18.6
 8 -16 0 143.89 19.5
 8 -16 0 116.09 13.6
 -8 -16 0 124.29 14.8
 -8 -16 0 111.49 18.3
 -8 -16 0 133.89 19.7
 -8 16 0 106.79 19.3
 -8 16 0 133.49 19.1
 8 16 0 113.49 20.8
 -8 16 0 85.39 15.8
 -8 16 0 107.39 18.9
 8 16 0 137.09 21.1
 -8 16 0 139.49 15.3
 -8 16 0 98.99 10.5
 8 16 0 100.89 17.2
 -8 16 0 93.69 16.4
 8 16 0 107.79 12.6
 8 16 0 108.09 11.3
 9 -16 0 76.79 7.1
 9 -16 0 78.49 13.6
 9 -16 0 74.69 7.8
 9 -16 0 79.49 13
 -9 -16 0 83.89 10.8
 -9 -16 0 76.49 13.4
 -9 -16 0 87.19 15.7
 9 -16 0 101.59 20
 -9 -16 0 101.29 11.1
 -9 -16 0 93.89 16.5
 -9 -16 0 98.59 13.4
 9 -16 0 93.29 17.7
 -9 -16 0 66.19 14.5
 9 -16 0 84.29 12.7
 -9 16 0 65.69 16
 9 16 0 80.59 8.4
 9 16 0 65.19 9.1
 -9 16 0 70.69 12.9
 9 16 0 52.49 11.2
 -9 16 0 64.99 10.8
 -9 16 0 72.89 14.3
 9 16 0 78.49 9
 -9 16 0 82.69 14.4
 9 16 0 61.59 13
 -9 16 0 66.89 13.7
 -9 16 0 79.79 15.4
 9 16 0 91.39 18.2
 -9 16 0 82.19 14.8
 10 -16 0 12 10.1
 -10 -16 0 22.2 10.2
 -10 -16 0 24.4 9.7
 -10 -16 0 14.4 7.1
 -10 -16 0 24 10.6
 10 -16 0 16.6 9.2
 10 -16 0 17.3 8
 10 -16 0 27.4 14
 -10 -16 0 14.1 9
 -10 -16 0 13.4 8.3
 -10 -16 0 16.2 8.1
 -10 -16 0 16.3 10.1
 -10 -16 0 23.1 7.7
 10 16 0 9.6 9.9
 -10 16 0 17.3 10.2
 -10 16 0 10.5 10.7
 10 16 0 6.9 11.3
 -10 16 0 16.2 11.1
 -10 16 0 31 11
 10 16 0 19.8 8.6
 -10 16 0 23.2 8.6
 -10 16 0 8.7 9.6
 -10 16 0 -4.9 10
 -10 16 0 8.8 9.4
 10 16 0 4.1 7.2
 10 16 0 18.9 5.6
 11 -16 0 49 16.3
 -11 -16 0 61.59 12.1
 -11 -16 0 68.39 15.4
 -11 -16 0 34.6 11.6
 11 -16 0 81.69 13.2
 11 -16 0 48.1 15.7
 -11 -16 0 66.79 14.3
 11 -16 0 52.19 11.8
 -11 -16 0 59.09 12
 -11 -16 0 60.09 10.5
 -11 -16 0 47.6 10.8
 -11 -16 0 64.59 13.6
 -11 -16 0 54.89 13
 -11 16 0 70.49 11.3
 11 16 0 84.89 15.5
 11 16 0 47 11.8
 -11 16 0 77.79 14.7
 11 16 0 55.79 9.4
 -11 16 0 69.29 13.9
 11 16 0 73.89 13.7
 -11 16 0 61.89 13.2
 -11 16 0 73.19 13.4
 -11 16 0 60.59 14.1
 -11 16 0 102.99 20.3
 11 16 0 62.49 18
 -11 16 0 67.59 13.7
 -12 -16 0 29.8 10.5
 -12 -16 0 16.7 9.1
 12 -16 0 24.7 10.6
 12 -16 0 8.8 14.4
 -12 -16 0 17 7.2
 -12 -16 0 -2.4 10.8
 -12 -16 0 20.4 10.8
 -12 -16 0 17.2 10.1
 -12 -16 0 16.1 11.8
 -12 -16 0 11.1 9.8
 12 -16 0 28.4 9
 -12 -16 0 22 11
 -12 16 0 36.8 12
 -12 16 0 35.8 11.4
 -12 16 0 38.9 11.1
 12 16 0 38.4 10.9
 12 16 0 36.4 10.7
 -12 16 0 30.1 9.4
 12 16 0 43.4 15.9
 -12 16 0 7.9 12.4
 -12 16 0 31.6 10.7
 -12 16 0 23 9.8
 12 16 0 30.4 8
 12 16 0 14.9 16.6
 -13 -16 0 62.49 12.7
 -13 -16 0 58.19 15.7
 -13 -16 0 49.8 11.9
 13 -16 0 37.8 17.3
 -13 -16 0 31.3 11.8
 -13 -16 0 34.3 12
 -13 -16 0 38.1 9.2
 -13 -16 0 53.79 12.6
 -13 -16 0 39.7 12.1
 13 -16 0 48.8 17
 -13 16 0 83.39 19.3
 13 16 0 56.49 11.1
 -13 16 0 67.19 13.8
 -13 16 0 38.5 13.1
 -13 16 0 48.3 10.7
 -13 16 0 53.39 12.4
 13 16 0 36 12.3
 -13 16 0 65.59 14
 13 16 0 73.59 13.9
 13 16 0 58.59 19.1
 13 16 0 51.39 12.6
 -13 16 0 65.39 11.8
 14 -16 0 3.5 16.4
 -14 -16 0 16.6 12.3
 -14 -16 0 30.6 8.9
 -14 -16 0 37.5 9.9
 -14 -16 0 29.6 10.4
 -14 -16 0 -11.1 14.5
 -14 -16 0 28.1 11.7
 -14 16 0 51.09 17.4
 -14 16 0 33.7 11.2
 14 16 0 35.2 12.5
 -14 16 0 12.7 12.8
 14 16 0 16.2 15.9
 15 -16 0 63.19 21.5
 -15 -16 0 108.29 17.7
 15 16 0 51.39 14.7
 -15 16 0 85.69 16.8
 -15 16 0 50.39 21.8
 -15 16 0 99.89 18.6
 -15 16 0 65.79 15.8
 15 16 0 124.19 26.6
 16 -16 0 137.49 30.4
 -16 -16 0 104.59 20.5
 -16 16 0 83.39 20.9
 16 16 0 76.09 26.1
 -16 16 0 101.09 17.4
 -16 16 0 101.49 19.5
 16 16 0 112.89 24.9
 -16 16 0 107.99 24.3
 0 -17 0 0.9 6.6
 0 -17 0 -4.7 4.1
 0 -17 0 0.3 3.7
 0 -17 0 -3 7.2
 0 -17 0 -7.2 6.1
 0 -17 0 5.7 6.3
 0 -17 0 -3.9 6.5
 0 -17 0 -3.7 6.9
 0 -17 0 -1.2 7.4
 0 -17 0 -1.3 7.1
 0 17 0 0.6 6.2
 0 17 0 8 5.6
 0 17 0 -2.4 4.2
 0 17 0 0 7.2
 0 17 0 1.1 8.4
 0 17 0 2.9 6.5
 0 17 0 -5 5.6
 0 17 0 3.2 6.8
 0 17 0 3.4 6.1
 0 17 0 -4.1 7
 1 -17 0 479.35 38.4
 -1 -17 0 476.05 38.6
 1 -17 0 430.16 33.1
 -1 -17 0 455.85 37.3
 -1 -17 0 516.05 37.7
 -1 -17 0 449.06 35.8
 1 -17 0 483.15 36.6
 -1 -17 0 505.45 39.5
 1 -17 0 438.16 38.4
 1 -17 0 450.85 34.4
 -1 -17 0 431.56 31.2
 1 -17 0 464.95 33.4
 1 -17 0 480.75 37.7
 1 -17 0 491.85 39.1
 -1 -17 0 363.56 36.5
 1 -17 0 531.75 36.7
 -1 -17 0 479.95 35.4
 -1 -17 0 447.16 31.3
 -1 -17 0 484.35 39.5
 1 -17 0 530.85 37
 1 17 0 504.15 37.1
 -1 17 0 439.96 37.2
 1 17 0 461.55 35.7
 -1 17 0 453.05 35.1
 1 17 0 390.06 35.9
 -1 17 0 453.55 37.2
 -1 17 0 445.46 30.8
 -1 17 0 489.25 37.3
 -1 17 0 493.25 39.3
 -1 17 0 499.65 38.7
 1 17 0 484.25 34.5
 -1 17 0 486.55 36
 1 17 0 454.75 32.9
 1 17 0 433.46 37.5
 -1 17 0 412.06 33.8
 1 17 0 433.76 35.6
 1 17 0 430.16 37.6
 -1 17 0 428.36 37.4
 1 17 0 398.26 34.7
 2 -17 0 100.39 14.8
 2 -17 0 104.89 16.2
 -2 -17 0 85.29 16
 -2 -17 0 106.19 17
 -2 -17 0 92.29 21.9
 -2 -17 0 103.59 9.9
 2 -17 0 95.89 19.1
 2 -17 0 99.99 14.3
 2 -17 0 102.59 17.5
 2 -17 0 129.79 18.6
 -2 -17 0 101.89 17.2
 -2 -17 0 109.69 15.5
 -2 -17 0 69.99 15.4
 2 -17 0 105.69 14.5
 2 -17 0 68.99 15
 2 -17 0 98.59 15.2
 2 17 0 107.69 21.1
 -2 17 0 108.59 17
 2 17 0 105.29 16.1
 2 17 0 110.59 17.9
 -2 17 0 123.89 21
 2 17 0 106.59 12.6
 2 17 0 93.09 15.4
 2 17 0 122.89 17.1
 -2 17 0 123.09 14.3
 -2 17 0 97.79 15.1
 2 17 0 92.59 12.5
 -2 17 0 98.89 15.3
 2 17 0 133.69 19.5
 -2 17 0 114.09 17.8
 -2 17 0 104.29 9.2
 2 17 0 123.99 14.6
 -2 17 0 98.69 16.7
 2 17 0 94.69 13
 -2 17 0 90.39 16.4
 -3 -17 0 250.17 24.5
 -3 -17 0 237.98 25.5
 3 -17 0 240.48 22.6
 3 -17 0 248.78 25.7
 -3 -17 0 244.38 26.5
 -3 -17 0 219.08 17.2
 -3 -17 0 269.87 25.7
 3 -17 0 222.78 22.3
 3 -17 0 276.57 24.1
 -3 -17 0 282.07 26.1
 -3 -17 0 256.57 27
 3 -17 0 298.57 23.9
 3 -17 0 233.78 21
 -3 -17 0 228.38 17.2
 3 17 0 264.07 25.4
 -3 17 0 266.67 27.3
 3 17 0 246.78 25.8
 3 17 0 248.18 20.3
 3 17 0 245.88 22.7
 -3 17 0 284.97 27.1
 -3 17 0 266.67 26.4
 -3 17 0 274.17 24.1
 3 17 0 228.08 25.7
 3 17 0 285.97 23.4
 -3 17 0 254.47 25.1
 -3 17 0 255.07 25
 -3 17 0 248.18 24.5
 -3 17 0 254.47 26.3
 3 17 0 269.97 20.9
 3 17 0 264.97 23.3
 -4 -17 0 211.28 29
 -4 -17 0 183.98 22.9
 4 -17 0 178.28 19.3
 -4 -17 0 190.08 22.1
 4 -17 0 212.18 21
 4 -17 0 184.38 20.8
 4 -17 0 182.58 19.8
 4 -17 0 195.98 18.4
 -4 -17 0 163.78 23
 4 17 0 235.58 25.2
 -4 17 0 220.88 22.3
 4 17 0 236.78 18
 4 17 0 204.48 22.6
 4 17 0 203.98 19.9
 4 17 0 196.78 22.6
 -4 17 0 184.18 21.6
 -4 17 0 204.38 20
 4 17 0 191.58 19.6
 -4 17 0 212.88 23.2
 4 17 0 224.58 23.7
 -4 17 0 231.68 28.7
 -4 17 0 234.08 28.8
 -4 17 0 220.58 24
 4 17 0 215.08 17.3
 -5 -17 0 100.49 18.9
 -5 -17 0 121.99 17.6
 5 -17 0 133.29 19.6
 -5 -17 0 149.49 21.8
 5 -17 0 151.28 15.2
 -5 -17 0 111.29 18.3
 5 -17 0 131.29 20.1
 5 -17 0 147.09 19.9
 5 -17 0 138.89 15.2
 5 -17 0 128.79 20.5
 -5 17 0 140.19 18.8
 -5 17 0 143.29 22.1
 -5 17 0 143.09 20.9
 5 17 0 141.09 15.7
 5 17 0 142.89 13.1
 5 17 0 135.79 19.7
 5 17 0 145.19 18.2
 -5 17 0 129.49 19.9
 5 17 0 141.79 16.2
 5 17 0 115.29 19
 -5 17 0 179.18 19.7
 5 17 0 146.49 13.8
 -5 17 0 133.09 19.5
 -5 17 0 149.49 21.8
 -6 -17 0 95.19 17.4
 -6 -17 0 75.29 15.8
 6 -17 0 89.39 12.9
 -6 -17 0 122.99 19.3
 6 -17 0 99.69 18.6
 6 -17 0 91.99 15.9
 -6 -17 0 116.59 15.3
 6 -17 0 83.19 12.6
 6 -17 0 91.59 12.4
 6 -17 0 93.89 18.6
 6 -17 0 113.29 17.3
 -6 -17 0 86.29 17.1
 6 17 0 69.49 10.9
 -6 17 0 75.19 15.2
 -6 17 0 60.29 14.6
 6 17 0 81.39 16.9
 -6 17 0 85.09 16.7
 6 17 0 80.19 16.4
 -6 17 0 124.39 19.7
 -6 17 0 80.29 16.6
 6 17 0 77.09 10.9
 -6 17 0 74.19 13.4
 -6 17 0 72.09 16.3
 6 17 0 87.79 17.5
 6 17 0 85.49 12.8
 7 -17 0 24.2 7.7
 7 -17 0 34.9 12.7
 -7 -17 0 36.3 13.3
 -7 -17 0 42 12.2
 7 -17 0 45.7 13.9
 7 -17 0 19.4 10.8
 -7 -17 0 22.4 10.4
 7 -17 0 26.8 11.9
 7 -17 0 20.7 8
 -7 -17 0 33.5 9.6
 -7 -17 0 16.7 12.5
 7 -17 0 31.8 7.3
 -7 -17 0 28.6 8.3
 7 17 0 28 10.3
 7 17 0 28.9 12.1
 7 17 0 42.2 11.8
 -7 17 0 14.2 8.4
 7 17 0 34.2 7.6
 7 17 0 14.8 7.8
 -7 17 0 27 10.4
 -7 17 0 34.2 11.6
 -7 17 0 21.5 10.7
 7 17 0 28.3 6.6
 -7 17 0 29.2 10.8
 -7 17 0 34.9 12.9
 7 17 0 9.5 6.3
 -7 17 0 27.3 9.3
 -8 -17 0 64.99 14.6
 -8 -17 0 47 10.7
 -8 -17 0 32.3 10.6
 8 -17 0 50.69 13.2
 8 -17 0 35.2 10.1
 8 -17 0 38 12.4
 -8 -17 0 56.19 10.2
 8 -17 0 49.6 7.6
 8 17 0 58.49 15.8
 8 17 0 50.19 9.2
 8 17 0 43.5 7.9
 -8 17 0 58.09 13.4
 8 17 0 36 12.4
 -8 17 0 39.4 12.4
 -8 17 0 53.59 14
 -8 17 0 59.89 12.2
 8 17 0 42.9 7.8
 -8 17 0 46 13.3
 -8 17 0 32.6 11.4
 8 17 0 62.89 13.2
 -8 17 0 23.8 10.4
 9 -17 0 9.8 9.2
 9 -17 0 9 10.3
 -9 -17 0 40.7 10.9
 -9 -17 0 25.6 9.9
 9 -17 0 19.6 12.8
 -9 -17 0 9.9 9.4
 -9 -17 0 24.3 10.5
 -9 -17 0 14 7
 9 -17 0 27.1 10.2
 9 -17 0 27.8 4.9
 -9 -17 0 27.1 6.1
 -9 -17 0 16.4 11.8
 9 17 0 21.1 6.5
 -9 17 0 36 12.3
 9 17 0 20.2 5.4
 9 17 0 22.7 9.4
 -9 17 0 18.3 10.4
 -9 17 0 -2.9 8.5
 9 17 0 26.5 13.5
 -9 17 0 28.8 11.4
 9 17 0 22.6 8
 -9 17 0 25.5 10.3
 9 17 0 25.8 6.9
 -9 17 0 25 10.3
 10 -17 0 58.69 12.7
 10 -17 0 50.39 12.6
 -10 -17 0 58.39 9.2
 10 -17 0 34.6 14.9
 -10 -17 0 49.8 9.4
 -10 -17 0 39.7 16.6
 -10 -17 0 68.59 15.6
 -10 -17 0 50.69 14.4
 -10 -17 0 60.79 14.5
 -10 -17 0 67.89 14.9
 10 -17 0 31.9 13.8
 -10 -17 0 76.99 15
 -10 -17 0 63.39 10.4
 -10 17 0 53.19 12.2
 -10 17 0 29.5 11.2
 -10 17 0 68.99 13.9
 10 17 0 54.99 15.7
 -10 17 0 71.89 15
 10 17 0 48.4 13.8
 -10 17 0 40.4 14.4
 -10 17 0 51.19 13.6
 10 17 0 73.79 9.6
 10 17 0 42.9 5.9
 10 17 0 90.29 14.7
 10 17 0 70.49 14.6
 -10 17 0 47.6 13.9
 10 17 0 55.49 5.9
 -11 -17 0 230.38 19.5
 -11 -17 0 226.58 26.2
 11 -17 0 238.38 33.5
 11 -17 0 209.08 22.2
 11 -17 0 215.08 24.7
 -11 -17 0 190.08 19.2
 -11 -17 0 223.48 27.1
 -11 -17 0 206.08 22.7
 11 -17 0 240.98 28.7
 -11 -17 0 246.58 25.5
 -11 -17 0 178.58 23.5
 -11 -17 0 172.78 19.6
 11 17 0 223.18 22.8
 -11 17 0 198.98 24.4
 -11 17 0 213.98 25.7
 -11 17 0 235.08 24.7
 11 17 0 233.18 33.7
 -11 17 0 228.98 22.8
 11 17 0 232.58 26.3
 -11 17 0 215.28 22.2
 11 17 0 199.78 18
 -11 17 0 200.68 28.8
 -11 17 0 196.08 24.5
 11 17 0 197.18 22.7
 12 -17 0 198.78 21
 12 -17 0 185.78 23.1
 12 -17 0 179.48 30.8
 -12 -17 0 203.68 24.3
 -12 -17 0 161.68 27
 -12 -17 0 158.68 22.4
 -12 -17 0 170.58 23.2
 -12 -17 0 185.98 17.8
 12 -17 0 162.78 27.8
 -12 -17 0 184.28 24.5
 12 17 0 209.28 22.6
 12 17 0 177.58 21.2
 12 17 0 167.98 17.4
 12 17 0 208.38 24.2
 -12 17 0 224.78 29.6
 -12 17 0 191.38 20.8
 -12 17 0 217.78 23
 -12 17 0 179.98 22.7
 -12 17 0 211.28 24.3
 12 17 0 189.28 31.4
 -12 17 0 203.28 21.7
 -12 17 0 244.68 24.6
 -13 -17 0 126.69 18.3
 13 -17 0 86.49 22.1
 -13 -17 0 92.19 13.4
 -13 -17 0 43.6 17
 13 -17 0 102.39 15.4
 13 -17 0 80.79 22
 -13 -17 0 59.39 14.6
 -13 -17 0 103.29 16.5
 -13 17 0 93.19 21.4
 13 17 0 65.79 14.1
 -13 17 0 88.59 15.8
 13 17 0 67.79 20.9
 -13 17 0 124.39 17.1
 -13 17 0 89.79 14.2
 -13 17 0 78.19 13.8
 -13 17 0 80.49 18.2
 13 17 0 89.39 15.8
 -14 -17 0 54.79 15.3
 -14 -17 0 48.4 14.3
 -14 -17 0 34.1 13.2
 14 -17 0 41.3 19.5
 -14 -17 0 38.4 14.2
 -14 -17 0 41.2 10.4
 14 17 0 28.9 12.8
 14 17 0 23.5 16.9
 -14 17 0 29.6 13.4
 -14 17 0 55.79 14.9
 -14 17 0 35 8.9
 -14 17 0 39.6 16.4
 -15 -17 0 12.8 9.2
 15 -17 0 13.3 17
 -15 -17 0 25.8 14.2
 -15 -17 0 42.3 9.9
 15 17 0 23.5 12.1
 -15 17 0 34.8 14
 -15 17 0 31.8 13
 15 17 0 31.3 33.8
 -15 17 0 50.99 15.1
 -15 17 0 4.4 15.9
 -16 -17 0 20.6 16.3
 -16 17 0 -14.8 13.9
 -16 17 0 19.7 16.9
 -16 17 0 10.2 13.9
 16 17 0 10.8 12
 16 17 0 32.2 21.9
 0 -18 0 935.61 62.89
 0 -18 0 1005.8 67.79
 0 -18 0 927.81 68.39
 0 -18 0 942.41 64.39
 0 -18 0 970.8 70.19
 0 -18 0 1046.3 71.09
 0 -18 0 944.11 68.99
 0 -18 0 972.3 67.29
 0 18 0 1027.6 66.29
 0 18 0 949.9 62.49
 0 18 0 1037 68.29
 0 18 0 931.11 66.79
 0 18 0 947.91 68.99
 0 18 0 962.4 64.89
 0 18 0 1030 69.49
 0 18 0 1001 69.59
 0 18 0 959.5 69.39
 -1 -18 0 112.49 21.8
 -1 -18 0 120.09 11.6
 -1 -18 0 96.79 16.8
 1 -18 0 135.89 22.5
 1 -18 0 99.49 14.1
 1 -18 0 115.69 16.9
 -1 -18 0 115.79 11.9
 1 -18 0 116.49 14.7
 -1 -18 0 105.89 17.5
 1 -18 0 152.58 22.1
 -1 -18 0 93.89 18
 -1 -18 0 132.39 18.3
 -1 -18 0 93.49 17.1
 1 18 0 127.79 13.7
 1 18 0 125.09 18.7
 -1 18 0 131.79 15.1
 1 18 0 99.69 17.9
 -1 18 0 115.49 18.2
 -1 18 0 122.79 18.8
 -1 18 0 109.49 17.4
 1 18 0 117.99 19.1
 1 18 0 102.09 12.4
 -1 18 0 117.29 11.2
 1 18 0 124.89 18.2
 -1 18 0 88.99 16.8
 1 18 0 133.39 27.9
 -1 18 0 112.79 16.3
 -1 18 0 121.89 19.2
 1 18 0 122.89 14.3
 -1 18 0 114.69 16.1
 2 -18 0 271.17 23
 2 -18 0 267.97 28.2
 -2 -18 0 267.87 26.1
 -2 -18 0 263.97 27
 -2 -18 0 310.07 29.1
 -2 -18 0 260.27 28.3
 2 -18 0 279.67 28
 2 -18 0 256.97 22.8
 -2 -18 0 251.87 24.5
 -2 -18 0 292.87 28.4
 2 -18 0 283.77 25.4
 -2 -18 0 263.27 19.4
 2 18 0 306.67 25.8
 -2 18 0 263.87 18.6
 -2 18 0 323.27 25.9
 -2 18 0 246.58 26.7
 -2 18 0 238.48 26.5
 2 18 0 274.77 22.6
 2 18 0 235.58 22.4
 2 18 0 269.37 22.6
 2 18 0 234.68 27.4
 -2 18 0 261.27 27.3
 -2 18 0 297.47 25.7
 -2 18 0 288.37 28.3
 2 18 0 247.78 26.8
 2 18 0 277.87 25.3
 -2 18 0 252.97 25.9
 2 18 0 292.37 27.6
 3 -18 0 38.9 10.6
 -3 -18 0 23.2 9.4
 -3 -18 0 46.1 10.6
 -3 -18 0 43.1 12.5
 -3 -18 0 37.6 14.6
 3 -18 0 46 18.4
 -3 -18 0 38.2 10.4
 3 -18 0 27.4 9
 3 -18 0 41.1 9.4
 -3 -18 0 36.5 5.2
 3 -18 0 43.1 10.8
 -3 -18 0 27.8 5.3
 3 18 0 41.7 12.1
 3 18 0 23.2 8
 -3 18 0 35.4 12.7
 -3 18 0 39.2 10.6
 -3 18 0 29.1 12.5
 -3 18 0 36 14.7
 -3 18 0 38.5 14.2
 3 18 0 17.6 9.6
 -3 18 0 62.09 14.5
 3 18 0 32.7 10.7
 3 18 0 25.3 10
 3 18 0 38.1 8.7
 -3 18 0 15.6 8.9
 3 18 0 38.3 9.6
 -4 -18 0 -8.7 7.9
 -4 -18 0 2.9 8.1
 -4 -18 0 13.1 8.2
 4 -18 0 6.2 6.6
 4 -18 0 1.3 6.6
 -4 -18 0 13.8 8.7
 4 -18 0 4.2 7.3
 4 -18 0 -3.4 7
 -4 18 0 17.3 10
 -4 18 0 3.3 7.2
 4 18 0 12.9 8
 4 18 0 11.5 5.9
 4 18 0 24.4 6
 4 18 0 24.4 9
 -4 18 0 19.8 8.7
 4 18 0 7.7 8.5
 -4 18 0 19.3 10.8
 4 18 0 6.6 8.2
 4 18 0 18.1 8.1
 -4 18 0 14.9 11.3
 -4 18 0 13.2 7.8
 -4 18 0 6.1 7.6
 5 -18 0 142.49 20.8
 5 -18 0 98.89 14.6
 5 -18 0 112.59 18.5
 5 -18 0 106.59 18
 -5 -18 0 81.99 18.3
 -5 -18 0 88.59 17.2
 -5 -18 0 106.89 18.5
 5 -18 0 117.39 13.7
 -5 -18 0 118.09 17
 5 -18 0 102.19 16.7
 -5 -18 0 93.89 17.1
 5 18 0 122.09 15.2
 5 18 0 83.49 16.1
 -5 18 0 101.09 15.9
 -5 18 0 78.39 17.4
 5 18 0 89.29 17.6
 5 18 0 116.09 12.1
 -5 18 0 90.19 16.8
 5 18 0 89.89 14.7
 -5 18 0 83.19 16.8
 5 18 0 122.19 19.5
 -5 18 0 132.29 19.9
 -5 18 0 74.49 16.5
 5 18 0 97.49 11.7
 -6 -18 0 3.4 9.3
 -6 -18 0 5.6 8.1
 -6 -18 0 0 9.3
 6 -18 0 -2.6 7.5
 -6 -18 0 0 9
 6 -18 0 22.6 9.1
 6 -18 0 2.7 5.3
 6 -18 0 15 8.9
 6 -18 0 -2.4 9.5
 6 -18 0 19.8 9.4
 6 18 0 4.2 7.6
 -6 18 0 -7.2 6.6
 6 18 0 -8.3 9
 -6 18 0 9.2 7.3
 -6 18 0 -0.4 8.2
 -6 18 0 -2 8.2
 -6 18 0 -0.4 8.6
 6 18 0 -4.4 4.1
 -6 18 0 -11.9 7.6
 -6 18 0 14.7 9.6
 6 18 0 -1.5 3.8
 6 18 0 -4.2 5.6
 6 18 0 -4.4 7.1
 6 18 0 -3 7.4
 7 -18 0 81.69 17.3
 7 -18 0 77.59 16.5
 7 -18 0 109.89 18.3
 -7 -18 0 56.99 14.8
 -7 -18 0 90.39 18.6
 7 -18 0 54.99 10.9
 7 -18 0 81.09 11.5
 -7 -18 0 69.59 19.7
 -7 -18 0 80.69 14.6
 7 -18 0 92.29 16.3
 -7 -18 0 66.69 17.2
 7 18 0 122.29 18.9
 -7 18 0 81.19 17.9
 -7 18 0 106.29 16.7
 7 18 0 87.99 11.1
 7 18 0 85.69 12.9
 7 18 0 94.59 17.2
 -7 18 0 91.59 15.6
 7 18 0 112.29 18.1
 -7 18 0 85.19 16.3
 -7 18 0 96.19 17.8
 7 18 0 90.19 12.6
 7 18 0 93.19 11.1
 -8 -18 0 308.27 32
 8 -18 0 331.67 28.8
 8 -18 0 308.07 29.4
 8 -18 0 290.67 22.6
 -8 -18 0 311.17 29.8
 -8 -18 0 281.77 25.9
 8 -18 0 278.47 29.4
 8 -18 0 284.87 23
 -8 -18 0 289.77 29
 8 -18 0 293.67 30.4
 -8 -18 0 240.78 29.3
 -8 18 0 310.07 30.8
 8 18 0 293.77 30.6
 -8 18 0 275.87 28.9
 8 18 0 298.47 22.7
 8 18 0 294.27 31.5
 8 18 0 345.27 30.5
 8 18 0 341.87 24.2
 -8 18 0 326.77 29.7
 -8 18 0 336.57 31.7
 -8 18 0 327.07 32.4
 8 18 0 297.87 24
 -8 18 0 292.17 27.2
 -8 18 0 265.97 29.5
 -9 -18 0 47.6 12.2
 -9 -18 0 83.09 12
 9 -18 0 32.6 13.4
 -9 -18 0 79.29 17
 -9 -18 0 60.99 12.5
 -9 -18 0 84.49 17.7
 -9 -18 0 79.29 16
 9 -18 0 65.49 7.5
 9 -18 0 70.69 13.3
 -9 -18 0 86.79 16.9
 9 -18 0 56.89 15.1
 -9 18 0 56.89 14.4
 9 18 0 57.99 9.5
 -9 18 0 23.9 11.6
 9 18 0 35.1 13.9
 -9 18 0 57.29 15.6
 -9 18 0 44.2 14.2
 -9 18 0 61.39 13.3
 9 18 0 60.29 17.9
 -9 18 0 40.5 12.6
 9 18 0 56.79 8.5
 9 18 0 49.99 8.2
 -9 18 0 60.59 13.9
 10 -18 0 42.2 12.1
 -10 -18 0 29.3 11.8
 -10 -18 0 24.2 13.2
 -10 -18 0 55.69 14.2
 10 -18 0 39.9 15.5
 10 -18 0 40.5 13.1
 -10 -18 0 32.7 6.7
 -10 -18 0 47.1 11.5
 -10 -18 0 45.1 12.8
 -10 -18 0 50.89 9.7
 10 -18 0 26.3 11.8
 -10 -18 0 19.4 14.3
 -10 18 0 40.3 11.5
 10 18 0 25.5 9.9
 -10 18 0 43.4 15.3
 -10 18 0 27.2 11.2
 -10 18 0 54.19 15.8
 10 18 0 38.7 11.8
 10 18 0 20.9 6.9
 10 18 0 47.6 13.4
 -10 18 0 56.99 13.9
 10 18 0 25.4 4.6
 -10 18 0 13.4 10.4
 -10 18 0 32.7 12.1
 -11 -18 0 30.7 11.3
 11 -18 0 44.4 24.2
 11 -18 0 44.5 13.8
 11 -18 0 51.29 11.9
 -11 -18 0 56.09 9.2
 -11 -18 0 40.1 11.3
 -11 -18 0 43.6 9.2
 -11 -18 0 27.5 11.4
 -11 -18 0 44.3 14.3
 11 -18 0 51.79 14.1
 -11 -18 0 33.6 9.3
 -11 -18 0 12.1 11
 -11 -18 0 50.69 16
 -11 18 0 46.9 11.7
 11 18 0 23.4 8.1
 -11 18 0 19.1 12.4
 11 18 0 19.7 12.5
 -11 18 0 30.4 12.5
 11 18 0 35.7 15.9
 -11 18 0 38.2 13
 -11 18 0 30.4 11.1
 -11 18 0 22.5 12.8
 11 18 0 48.9 13.2
 11 18 0 30.1 12.6
 -12 -18 0 82.69 16.6
 -12 -18 0 84.09 16.7
 -12 -18 0 96.99 19
 -12 -18 0 62.89 19.1
 -12 -18 0 87.79 13
 12 -18 0 69.39 19.5
 -12 -18 0 68.79 16.5
 12 -18 0 97.69 20.7
 -12 -18 0 71.09 14.8
 12 -18 0 77.59 14
 -12 -18 0 87.49 12.7
 -12 18 0 88.19 16.9
 12 18 0 78.29 22.2
 12 18 0 94.59 16.9
 12 18 0 89.19 12.7
 -12 18 0 108.49 16.9
 -12 18 0 100.99 17.6
 -12 18 0 96.39 16.7
 -12 18 0 97.49 17.6
 12 18 0 74.49 15.7
 -12 18 0 127.09 20.4
 12 18 0 100.69 18.9
 -12 18 0 74.19 18.5
 -13 -18 0 24.6 15.1
 -13 -18 0 40.4 13.6
 13 -18 0 15.8 16.9
 -13 -18 0 32.9 9.6
 13 -18 0 30.8 12.1
 -13 -18 0 30.5 11.5
 -13 -18 0 19.3 12.6
 -13 18 0 19 13.2
 -13 18 0 44 15.2
 -13 18 0 44.1 14.1
 13 18 0 24.9 16.4
 13 18 0 33.2 13.3
 -13 18 0 41.7 12.5
 -13 18 0 37 14.9
 13 18 0 35.3 11.9
 -13 18 0 17.8 10.3
 -14 -18 0 14.3 10
 14 -18 0 22.7 17.8
 -14 -18 0 8.3 9.6
 -14 -18 0 15.3 13.1
 -14 18 0 13 12.6
 -14 18 0 14.5 12.5
 14 18 0 2.8 10.1
 14 18 0 16.6 17.7
 -14 18 0 10 16.4
 -14 18 0 13.2 7.6
 -14 18 0 3.5 8.2
 15 -18 0 34.4 17.8
 -15 -18 0 -22.5 15.2
 -15 -18 0 13.5 9.1
 -15 -18 0 8.2 10.3
 -15 18 0 20.5 14.9
 -15 18 0 14.2 13.4
 -15 18 0 17.5 17.8
 15 18 0 34.5 22.5
 15 18 0 29.8 19.3
 -15 18 0 24.1 13
 0 -19 0 12.7 6
 0 -19 0 6.9 10
 0 -19 0 17.5 9
 0 -19 0 6 6.7
 0 -19 0 4.4 9.6
 0 19 0 3.1 7
 0 19 0 2.8 7.2
 0 19 0 9.4 10.5
 0 19 0 -0.9 8.5
 0 19 0 17.8 8.5
 0 19 0 2.3 6.7
 0 19 0 3.3 4.8
 0 19 0 -5.8 7.6
 -1 -19 0 61.59 9.2
 1 -19 0 55.19 13.3
 1 -19 0 45.7 9.6
 -1 -19 0 67.49 15.8
 -1 -19 0 41.6 12.7
 -1 -19 0 58.79 8.9
 1 -19 0 60.49 10.6
 1 -19 0 57.59 15.3
 1 -19 0 55.89 15.7
 1 19 0 48.3 14.3
 1 19 0 58.89 10
 -1 19 0 66.69 8.8
 1 19 0 74.69 14.9
 1 19 0 87.99 17.2
 -1 19 0 67.19 14.5
 -1 19 0 58.99 14.4
 -1 19 0 51.99 17.1
 1 19 0 47.2 9.5
 -1 19 0 49.7 12.9
 -1 19 0 73.29 16.1
 -1 19 0 58.19 12.7
 1 19 0 47.6 13.8
 1 19 0 54.99 11.3
 -1 19 0 64.99 12.7
 1 19 0 46.8 11.5
 2 -19 0 141.29 16.3
 -2 -19 0 178.58 24
 2 -19 0 180.58 26.2
 -2 -19 0 180.88 20.2
 2 -19 0 146.09 16.6
 -2 -19 0 151.38 22.1
 -2 -19 0 152.38 14.8
 -2 -19 0 134.99 12.3
 -2 -19 0 101.49 18.9
 2 -19 0 168.98 19.2
 -2 -19 0 170.18 29.3
 -2 19 0 177.98 19.2
 -2 19 0 159.38 22.8
 2 19 0 165.48 21.4
 -2 19 0 141.59 20.2
 -2 19 0 142.69 22
 2 19 0 144.69 22.6
 2 19 0 169.28 16.6
 -2 19 0 153.38 17.7
 2 19 0 137.89 16
 2 19 0 173.98 24.5
 -2 19 0 147.29 20.8
 2 19 0 162.38 22.9
 2 19 0 163.18 16.2
 -2 19 0 129.09 20.3
 -3 -19 0 8.9 9.5
 -3 -19 0 6.5 9.5
 3 -19 0 11.4 6.2
 -3 -19 0 -0.7 7.7
 3 -19 0 -3.4 6.4
 3 -19 0 -3.6 5.9
 -3 -19 0 -3.6 7.6
 -3 -19 0 -12.2 7.9
 -3 19 0 5.6 8.8
 -3 19 0 0.2 10.2
 3 19 0 7.3 6.1
 -3 19 0 -4.4 6
 -3 19 0 7.5 8.2
 -3 19 0 0.1 8.7
 3 19 0 -5.5 8
 -3 19 0 -0.1 7.7
 -3 19 0 -1.6 8.2
 3 19 0 -1.7 8.9
 3 19 0 2.9 5.8
 3 19 0 -4.8 5.4
 3 19 0 7.7 8.1
 -4 -19 0 38.3 13.3
 4 -19 0 74.59 13.9
 -4 -19 0 70.39 16
 -4 -19 0 52.69 13.8
 -4 -19 0 42.3 14
 4 -19 0 36 12
 4 -19 0 48.1 11.8
 4 -19 0 51.79 11.8
 -4 -19 0 51.29 12.6
 -4 19 0 44.2 12.6
 -4 19 0 56.79 12.4
 4 19 0 51.59 13.3
 -4 19 0 72.79 16.9
 -4 19 0 59.59 13.6
 4 19 0 61.69 14.8
 -4 19 0 63.39 14.1
 4 19 0 55.29 9.7
 4 19 0 67.59 10.8
 -4 19 0 78.29 17.2
 -4 19 0 61.39 16.2
 4 19 0 82.49 13.9
 4 19 0 48 12.5
 5 -19 0 61.39 12.3
 5 -19 0 89.39 17.3
 -5 -19 0 68.49 14.9
 -5 -19 0 65.09 13.7
 5 -19 0 74.89 14.6
 -5 -19 0 81.69 17.6
 -5 -19 0 72.29 17.1
 5 -19 0 80.79 13.8
 5 -19 0 80.99 16.6
 5 -19 0 64.39 14.4
 -5 19 0 76.69 15.3
 -5 19 0 60.89 15.5
 5 19 0 67.99 13.9
 5 19 0 79.09 15.6
 -5 19 0 86.09 14.8
 5 19 0 71.09 15.5
 5 19 0 55.49 12.7
 -5 19 0 59.39 14.5
 -5 19 0 86.99 19.3
 5 19 0 79.69 11.9
 -5 19 0 66.49 15.3
 5 19 0 101.19 11.6
 -6 -19 0 157.28 29.5
 6 -19 0 134.59 24.5
 -6 -19 0 164.98 21.3
 -6 -19 0 220.98 27.8
 -6 -19 0 180.38 23.8
 -6 -19 0 176.68 25.7
 6 -19 0 177.78 17.3
 6 -19 0 154.58 22.4
 6 -19 0 140.89 21
 6 -19 0 188.88 21.6
 6 -19 0 145.19 18
 -6 19 0 120.29 20.5
 -6 19 0 180.28 20.4
 -6 19 0 187.68 26.1
 -6 19 0 183.48 21.5
 -6 19 0 191.78 30.8
 6 19 0 140.29 17.3
 -6 19 0 161.28 23.4
 6 19 0 175.38 21.3
 -6 19 0 186.08 24.5
 6 19 0 168.48 18.9
 6 19 0 162.98 23.6
 6 19 0 168.68 15.8
 6 19 0 192.98 26.4
 6 19 0 176.18 18.4
 -7 -19 0 83.19 18.6
 -7 -19 0 89.79 18.3
 7 -19 0 45.3 14.1
 -7 -19 0 69.29 13.3
 7 -19 0 56.69 9.2
 -7 -19 0 65.39 17.1
 7 -19 0 53.69 11.1
 -7 -19 0 61.79 15.9
 7 -19 0 61.79 15
 7 -19 0 55.89 14.4
 7 -19 0 76.29 15
 7 19 0 46.9 8.5
 7 19 0 51.49 14.4
 7 19 0 55.09 9.4
 7 19 0 65.89 16.1
 7 19 0 58.79 11.2
 -7 19 0 44.7 11.5
 -7 19 0 46.7 14.2
 7 19 0 84.59 16.3
 -7 19 0 71.29 16.6
 7 19 0 55.09 11
 -7 19 0 52.99 13
 -7 19 0 76.39 16.1
 -7 19 0 58.49 16
 -7 19 0 62.09 15.5
 -8 -19 0 384.26 37.5
 -8 -19 0 391.86 35.3
 8 -19 0 368.16 27
 8 -19 0 414.86 34.4
 -8 -19 0 344.37 35.4
 8 -19 0 324.67 34.7
 -8 -19 0 340.17 34.9
 8 -19 0 369.16 33.9
 -8 -19 0 314.77 30.6
 8 -19 0 336.57 35.3
 -8 19 0 375.56 35
 8 19 0 394.36 34.5
 8 19 0 329.87 34.7
 8 19 0 359.36 27.8
 -8 19 0 452.95 37.4
 -8 19 0 383.96 36.4
 8 19 0 325.87 31.4
 8 19 0 361.56 35.4
 8 19 0 376.26 27
 -8 19 0 388.26 45.6
 -8 19 0 374.86 34.1
 -8 19 0 383.16 32.3
 -8 19 0 370.46 35
 -9 -19 0 22.4 14
 -9 -19 0 34 11.2
 -9 -19 0 60.39 15.4
 -9 -19 0 32.5 12.8
 -9 -19 0 18.8 10.5
 9 -19 0 39.7 14.5
 9 -19 0 24.2 7.2
 9 -19 0 43.4 15.4
 -9 -19 0 43.2 13.9
 9 19 0 13.5 12
 9 19 0 17.3 9.4
 -9 19 0 33.3 14.2
 -9 19 0 44.4 15.6
 -9 19 0 35.4 13.4
 -9 19 0 38.2 13.1
 9 19 0 36.6 7.2
 9 19 0 41.2 8
 9 19 0 41.2 11.8
 9 19 0 34 8
 -9 19 0 28.1 11.1
 -9 19 0 32.6 14
 9 19 0 41.6 15.9
 -9 19 0 27.7 10.8
 10 -19 0 7.3 11.4
 10 -19 0 25.8 11.7
 10 -19 0 10.4 12.6
 -10 -19 0 5.5 12.9
 -10 -19 0 25 14.6
 -10 -19 0 22.5 11.3
 -10 -19 0 25.7 11
 -10 -19 0 16.9 11
 -10 -19 0 28.9 12.2
 10 -19 0 9.4 12.4
 -10 19 0 5.8 10.2
 -10 19 0 21.4 11.8
 10 19 0 15.1 4.7
 10 19 0 2.2 8.1
 -10 19 0 27.3 13.1
 10 19 0 28.9 14.1
 -10 19 0 3.4 9.6
 -10 19 0 5.3 10.8
 10 19 0 -1.5 12.5
 -10 19 0 20.4 11
 -10 19 0 20.1 12.8
 10 19 0 14.7 6.9
 -11 -19 0 31.2 14.9
 -11 -19 0 62.79 16.7
 -11 -19 0 31.7 12.8
 11 -19 0 39.6 21
 -11 -19 0 33.7 12.5
 -11 -19 0 44.6 14.6
 -11 -19 0 35.1 13.8
 11 -19 0 22.7 11.4
 11 -19 0 21 13.8
 11 -19 0 42.4 12.2
 11 19 0 31.7 13
 11 19 0 23.5 11.5
 -11 19 0 20.2 11.4
 -11 19 0 40 10.9
 -11 19 0 20.1 14.7
 11 19 0 38.9 15.8
 11 19 0 39.8 14.9
 -11 19 0 26.2 11
 -11 19 0 48.9 14.9
 11 19 0 18 7.5
 -11 19 0 14.1 12.6
 12 -19 0 64.39 20.2
 12 -19 0 79.29 19.6
 12 -19 0 100.29 17
 -12 -19 0 103.49 19.8
 -12 -19 0 81.49 16.8
 -12 -19 0 70.09 18.8
 -12 -19 0 79.19 16.7
 12 19 0 71.49 15.8
 -12 19 0 90.19 18.2
 12 19 0 75.69 16.1
 12 19 0 78.69 22.4
 -12 19 0 76.19 14.7
 -12 19 0 91.09 17.5
 -12 19 0 113.49 19.7
 -12 19 0 82.49 21.1
 13 -19 0 20.2 15.3
 -13 -19 0 24.3 13.9
 -13 -19 0 -9.9 10.2
 -13 -19 0 14.3 10.3
 -13 19 0 15.1 9.6
 13 19 0 20 14.7
 -13 19 0 17.1 12.9
 -13 19 0 26 13
 -13 19 0 21.3 10.6
 13 19 0 36.8 13.2
 13 19 0 4.5 16.5
 14 -19 0 29.1 19.8
 -14 -19 0 33.8 11.1
 -14 -19 0 25.5 12.7
 -14 -19 0 54.09 16.5
 14 19 0 42.4 19.8
 -14 19 0 21.1 14.6
 -14 19 0 15 14.4
 -14 19 0 -2.5 18.6
 14 19 0 30.1 13.9
 -14 19 0 37.9 12.2
 -14 19 0 34.8 10.7
 15 -19 0 70.99 23.5
 -15 -19 0 68.39 20.2
 15 19 0 122.09 28.3
 -15 19 0 52.89 31.1
 15 19 0 78.59 17.8
 -15 19 0 70.39 18.6
 -15 19 0 75.59 18.4
 0 -20 0 121.09 13.9
 0 -20 0 137.09 20.4
 0 -20 0 102.69 19.4
 0 -20 0 107.09 19.7
 0 -20 0 122.99 13.4
 0 20 0 135.99 20.4
 0 20 0 165.68 25.2
 0 20 0 147.19 17.5
 0 20 0 157.78 22
 0 20 0 159.08 18.6
 0 20 0 139.89 23.6
 0 20 0 99.89 12.7
 1 -20 0 57.79 13.8
 1 -20 0 51.89 10.8
 -1 -20 0 61.69 9
 1 -20 0 42.3 9.4
 -1 -20 0 71.19 17.9
 -1 -20 0 53.19 13.4
 -1 -20 0 68.39 15.9
 -1 -20 0 60.59 9.2
 1 -20 0 51.69 15.2
 -1 20 0 52.89 8.4
 1 20 0 59.09 15
 1 20 0 59.69 15.5
 1 20 0 63.99 17.4
 1 20 0 49.2 12.9
 -1 20 0 59.99 13.2
 -1 20 0 71.99 16.3
 -1 20 0 62.29 14.9
 -1 20 0 63.09 14.9
 1 20 0 64.49 12.3
 1 20 0 58.99 10.6
 1 20 0 54.09 14.4
 -1 20 0 66.29 15.4
 -1 20 0 48 11.7
 -2 -20 0 292.27 28.1
 -2 -20 0 256.37 29.2
 -2 -20 0 271.37 20.1
 2 -20 0 282.57 24.3
 2 -20 0 303.47 27.7
 2 -20 0 292.67 24.2
 -2 -20 0 301.97 32.1
 -2 20 0 320.17 29.2
 2 20 0 278.67 24.6
 2 20 0 281.47 24.1
 2 20 0 293.57 27.6
 -2 20 0 260.17 29.8
 -2 20 0 312.37 27.5
 2 20 0 323.57 31.5
 -2 20 0 239.48 29.7
 2 20 0 260.17 29.9
 2 20 0 265.17 23.8
 -2 20 0 285.07 26.7
 -2 20 0 291.57 29.9
 3 -20 0 51.89 11.2
 -3 -20 0 43.2 13.1
 3 -20 0 59.89 12.2
 -3 -20 0 47.1 14.9
 3 -20 0 54.39 14.7
 -3 -20 0 60.29 17.8
 3 -20 0 51.69 12.3
 3 20 0 53.09 15.5
 -3 20 0 40.1 14.6
 -3 20 0 48.8 12.2
 3 20 0 53.59 10.3
 -3 20 0 32.4 11.6
 -3 20 0 45.5 11.8
 3 20 0 44.5 9.7
 -3 20 0 52.39 14.9
 -3 20 0 58.29 15.6
 3 20 0 49.99 15
 3 20 0 47.8 11.2
 3 20 0 41.7 12.7
 -3 20 0 47.5 13.3
 -4 -20 0 27.9 13.1
 4 -20 0 12.9 10.1
 4 -20 0 22 9.2
 4 -20 0 40.2 12.3
 -4 -20 0 38.1 13.6
 -4 -20 0 13.7 11.6
 4 20 0 36.4 12.9
 -4 20 0 62.89 15.4
 -4 20 0 29.6 10.1
 -4 20 0 22.8 11.4
 -4 20 0 22.7 10.9
 4 20 0 39.4 10
 -4 20 0 17 11.2
 4 20 0 34.5 10.8
 4 20 0 43.4 9
 4 20 0 29.8 12.3
 4 20 0 37.7 8.9
 -5 -20 0 12.1 9.4
 5 -20 0 19.7 11.3
 -5 -20 0 15 12.2
 -5 -20 0 10.6 10
 -5 -20 0 20.1 13.5
 5 -20 0 10.1 10.4
 5 -20 0 15.9 8.6
 5 -20 0 26.8 11.6
 5 -20 0 5.1 6.9
 -5 20 0 14.2 12.5
 5 20 0 28.7 7.8
 5 20 0 21.8 9.2
 -5 20 0 17.7 12.4
 -5 20 0 31 12.1
 5 20 0 14.7 9.7
 -5 20 0 17 10.6
 5 20 0 13 8.3
 5 20 0 16.4 7.5
 5 20 0 13.3 10.9
 -5 20 0 3.9 8.4
 -6 -20 0 13.2 9.1
 6 -20 0 5 9.4
 6 -20 0 2.9 9
 6 -20 0 5.1 9.1
 -6 -20 0 -3.2 7.6
 6 -20 0 11.3 6.4
 -6 -20 0 15.4 13.4
 6 -20 0 21.9 10.8
 -6 -20 0 13.3 13.5
 -6 20 0 9 10.7
 6 20 0 15.4 9.1
 6 20 0 9.6 6.3
 -6 20 0 6.6 10
 6 20 0 15.2 6.4
 -6 20 0 19.3 11.2
 -6 20 0 4.8 9.6
 6 20 0 36 13.1
 -6 20 0 16.9 11
 -6 20 0 9.2 8.9
 -6 20 0 1.8 11.3
 6 20 0 23.6 10.5
 6 20 0 19.2 9
 7 -20 0 250.17 27.3
 -7 -20 0 271.17 28.7
 -7 -20 0 239.28 31
 7 -20 0 230.68 24.9
 7 -20 0 295.17 28
 -7 -20 0 230.88 25.3
 -7 -20 0 231.98 29.1
 7 -20 0 261.67 21
 7 -20 0 200.98 21.3
 7 -20 0 253.87 28.2
 -7 20 0 213.98 23.4
 7 20 0 218.18 20.6
 7 20 0 271.97 28
 7 20 0 188.58 26.6
 -7 20 0 244.08 28
 7 20 0 207.58 26.4
 -7 20 0 220.48 26.7
 -7 20 0 232.68 26.6
 7 20 0 218.38 19.7
 -7 20 0 193.18 24.2
 7 20 0 191.68 19.1
 -7 20 0 258.47 29.3
 -8 -20 0 29.2 13.5
 8 -20 0 26.6 11.7
 8 -20 0 28.4 14
 8 -20 0 20.7 6.7
 8 -20 0 20.8 11.8
 8 -20 0 1.8 10
 -8 -20 0 33.2 12.3
 -8 -20 0 26 16.5
 -8 -20 0 39.8 14.2
 -8 -20 0 22.6 10.8
 -8 20 0 20.8 12.2
 8 20 0 27.7 13.1
 8 20 0 26.4 11.7
 -8 20 0 34.8 13.1
 8 20 0 18.4 12
 -8 20 0 21.2 10.2
 -8 20 0 23.6 9.9
 8 20 0 15.3 8.8
 -8 20 0 32.5 13.1
 -8 20 0 37.1 11.2
 -8 20 0 38.2 15.6
 8 20 0 15.4 6.5
 8 20 0 21.1 7.8
 8 20 0 21.4 7.9
 -9 -20 0 18 10.5
 9 -20 0 25 12.4
 -9 -20 0 29.3 13.9
 9 -20 0 18.8 9.4
 9 -20 0 14.4 7.3
 9 -20 0 19.8 5.3
 -9 -20 0 10.8 13.5
 -9 -20 0 28.9 13.8
 -9 -20 0 15 11
 9 -20 0 14.5 11.9
 9 20 0 21.3 13.7
 -9 20 0 18.7 10.4
 -9 20 0 18.7 10.7
 9 20 0 13.6 7.6
 -9 20 0 1.4 12.4
 9 20 0 26.2 12.7
 -9 20 0 22.9 11
 9 20 0 14.8 5.8
 9 20 0 16.4 8.9
 9 20 0 36.1 12.4
 -9 20 0 11.1 12.5
 9 20 0 -5.2 9.4
 -9 20 0 30.6 15
 -9 20 0 11.8 12
 10 -20 0 79.69 8.1
 -10 -20 0 79.69 17.9
 10 -20 0 49.2 16.4
 10 -20 0 81.09 19.2
 10 -20 0 96.89 21.6
 -10 -20 0 54.29 18.3
 -10 -20 0 103.89 21.2
 10 -20 0 82.09 19.5
 -10 -20 0 98.59 19.3
 -10 -20 0 76.49 18
 10 -20 0 75.79 10
 -10 20 0 104.69 20
 -10 20 0 82.99 16.9
 -10 20 0 72.69 18.5
 -10 20 0 65.99 15.8
 10 20 0 87.49 14.5
 10 20 0 95.99 18.4
 -10 20 0 84.89 19.3
 -10 20 0 96.19 18.3
 10 20 0 86.59 21.8
 -11 -20 0 123.69 20.3
 -11 -20 0 119.79 21.3
 -11 -20 0 121.79 21.3
 11 -20 0 119.59 23.2
 -11 -20 0 93.99 17.3
 11 -20 0 122.59 20.2
 11 -20 0 139.59 22.4
 11 -20 0 111.99 22.6
 -11 20 0 111.29 19.4
 11 20 0 118.89 17.7
 -11 20 0 142.19 23.2
 -11 20 0 141.99 22.9
 -11 20 0 112.29 20.4
 11 20 0 145.39 22.5
 -11 20 0 137.09 20.1
 -11 20 0 121.59 23.3
 11 20 0 131.59 20.1
 11 20 0 151.18 24.8
 11 20 0 140.09 26.5
 12 -20 0 -0.3 16.8
 -12 -20 0 7.4 11
 12 -20 0 24.7 12.5
 12 -20 0 14.1 15.4
 -12 -20 0 57.99 16
 -12 -20 0 23.9 15
 12 20 0 23.1 13.7
 -12 20 0 16.4 13
 12 20 0 28.4 16.6
 12 20 0 24.7 11.1
 -12 20 0 29.4 16
 -12 20 0 24 11.4
 -12 20 0 29.5 12.2
 -12 20 0 -8.1 11.6
 13 -20 0 24.9 16.8
 -13 -20 0 27.4 15.4
 -13 -20 0 35.6 14.4
 -13 -20 0 24.2 12.3
 13 20 0 18.4 19.6
 -13 20 0 1.2 14.2
 -13 20 0 27 13.5
 -13 20 0 45.6 17.5
 -13 20 0 27.1 12.3
 -13 20 0 44 12
 13 20 0 39.9 13.1
 -14 -20 0 82.89 16.5
 14 -20 0 44.6 18.9
 -14 -20 0 52.09 18.1
 14 20 0 61.89 17.8
 14 20 0 71.59 24.7
 -14 20 0 92.39 18.2
 -14 20 0 90.69 18.3
 -14 20 0 73.09 21.4
 0 -21 0 0.3 5.9
 0 -21 0 0.4 11.2
 0 -21 0 -4.4 8.4
 0 -21 0 -0.1 5.7
 0 21 0 4.8 7.2
 0 21 0 1.3 8.3
 0 21 0 -2.1 8.1
 0 21 0 -2.1 9.9
 0 21 0 5.7 5.6
 0 21 0 -2.1 10.7
 -1 -21 0 375.36 49.8
 1 -21 0 296.67 27.8
 -1 -21 0 237.08 30.4
 -1 -21 0 277.67 21.8
 1 -21 0 286.07 23.7
 -1 -21 0 264.57 21.1
 1 -21 0 252.17 23.2
 1 21 0 285.37 30.8
 -1 21 0 289.67 32.2
 -1 21 0 303.57 32.5
 -1 21 0 316.97 27.8
 -1 21 0 263.97 31.9
 1 21 0 305.17 31.3
 -1 21 0 306.37 28.4
 1 21 0 269.47 25.7
 1 21 0 290.07 23.5
 -1 21 0 280.57 20.7
 -1 21 0 289.47 30.8
 1 21 0 332.87 32.1
 2 -21 0 44.9 10.1
 2 -21 0 37.8 11.5
 2 -21 0 38.9 10
 -2 -21 0 47.4 6.9
 2 -21 0 38.1 11.3
 -2 -21 0 43.3 24
 -2 -21 0 31.3 11.2
 -2 21 0 35.1 20.6
 -2 21 0 22.3 11.1
 -2 21 0 45.1 15.6
 2 21 0 31.4 8.8
 2 21 0 72.09 18.1
 -2 21 0 42.6 11.9
 -2 21 0 34.4 11.7
 2 21 0 33.4 12.1
 2 21 0 40 9.8
 -2 21 0 47 13.6
 2 21 0 22.8 11.3
 3 -21 0 29.6 13.8
 3 -21 0 24.8 9.7
 3 -21 0 54.09 12.4
 -3 -21 0 54.19 13.4
 3 -21 0 38.9 11
 -3 -21 0 -4.3 13.7
 3 21 0 44.7 10.5
 -3 21 0 29.3 13.1
 3 21 0 47.1 14.2
 -3 21 0 55.89 15.8
 -3 21 0 36.2 12
 -3 21 0 41.9 11.1
 3 21 0 48.4 16.3
 -3 21 0 37.9 12.6
 -3 21 0 48.5 15.7
 3 21 0 39 14.1
 3 21 0 67.19 14.6
 -4 -21 0 39.7 14.2
 4 -21 0 74.39 14.4
 4 -21 0 56.69 16.8
 4 -21 0 54.49 12.1
 4 -21 0 50.79 15.4
 -4 -21 0 36.7 16.6
 -4 -21 0 73.79 16.1
 4 -21 0 45.5 11.8
 4 21 0 57.39 10.7
 -4 21 0 64.79 18.2
 -4 21 0 44.4 12
 4 21 0 62.49 12.8
 -4 21 0 56.59 14.4
 4 21 0 51.79 24.9
 -4 21 0 36.1 12.6
 4 21 0 46.5 12.9
 -4 21 0 83.39 19.8
 4 21 0 46.2 14.1
 -4 21 0 47.3 15.4
 5 -21 0 31.5 10.6
 5 -21 0 22 12.6
 5 -21 0 34.2 11.6
 -5 -21 0 7.5 12.3
 5 -21 0 26.5 9.5
 5 -21 0 34.6 11.8
 -5 -21 0 14.3 11
 -5 -21 0 19.1 14.5
 5 21 0 15.9 7.7
 5 21 0 27.9 10.3
 5 21 0 21.6 7.7
 -5 21 0 8.7 10
 -5 21 0 35.3 12.6
 5 21 0 23.1 13.3
 -5 21 0 21.3 11.3
 -5 21 0 22 10
 5 21 0 26.4 14.3
 5 21 0 9.1 8.3
 -5 21 0 31 12.8
 -5 21 0 12 11.9
 -5 21 0 22.5 15.5
 6 -21 0 88.99 16.8
 -6 -21 0 91.59 17.9
 6 -21 0 75.89 13.2
 6 -21 0 87.09 17.4
 -6 -21 0 69.59 18.2
 6 -21 0 84.09 19.1
 6 -21 0 100.49 18
 -6 -21 0 78.89 18.7
 -6 21 0 64.59 15.6
 -6 21 0 103.09 19.6
 6 21 0 81.99 11.8
 6 21 0 66.19 13.6
 -6 21 0 44.6 15.7
 6 21 0 84.89 13.1
 6 21 0 117.39 20.6
 -6 21 0 62.49 15
 -6 21 0 85.19 18.2
 6 21 0 74.49 16.2
 6 21 0 73.29 16.6
 -6 21 0 83.79 16.7
 -6 21 0 110.09 22.3
 -7 -21 0 264.57 31.9
 7 -21 0 300.07 31.1
 7 -21 0 325.97 26
 -7 -21 0 300.27 30.9
 7 -21 0 342.87 33.6
 -7 -21 0 302.57 37.1
 7 -21 0 288.77 31.7
 -7 -21 0 363.16 36.3
 7 -21 0 336.57 32.2
 -7 21 0 334.77 36.1
 -7 21 0 364.26 33.4
 -7 21 0 355.16 34.1
 -7 21 0 249.78 30.5
 7 21 0 376.46 27.9
 7 21 0 312.27 25.1
 7 21 0 296.67 31.5
 7 21 0 269.07 24.1
 -7 21 0 291.07 34.2
 7 21 0 327.17 33.3
 7 21 0 243.38 31.1
 -7 21 0 289.27 31.9
 -8 -21 0 53.19 15.1
 8 -21 0 82.29 17.6
 -8 -21 0 122.79 27.4
 8 -21 0 60.69 17.2
 8 -21 0 48.1 11.4
 8 -21 0 64.79 16.6
 -8 -21 0 41.7 15.1
 8 -21 0 64.49 10.7
 -8 -21 0 67.39 15
 8 -21 0 40.2 14.5
 -8 -21 0 76.89 18.2
 8 21 0 52.69 16
 -8 21 0 68.49 16.5
 -8 21 0 90.39 19
 8 21 0 67.89 10.7
 8 21 0 47.3 10.3
 -8 21 0 58.69 16.8
 8 21 0 75.09 16.2
 -8 21 0 58.09 14.6
 -8 21 0 51.99 19.4
 -8 21 0 18.8 15.5
 8 21 0 30.7 14.3
 8 21 0 53.89 10.7
 -8 21 0 55.99 16.6
 9 -21 0 186.68 27.3
 -9 -21 0 135.29 24
 -9 -21 0 155.68 24.6
 9 -21 0 177.78 24.6
 9 -21 0 190.78 15.4
 -9 -21 0 180.38 25.9
 9 -21 0 145.49 17.3
 -9 -21 0 152.28 25.7
 9 -21 0 177.18 26.6
 9 -21 0 186.38 24.5
 -9 -21 0 165.68 24.3
 -9 21 0 170.18 27
 -9 21 0 162.28 24.1
 -9 21 0 135.09 25.1
 9 21 0 168.08 20.3
 9 21 0 178.58 25.1
 -9 21 0 155.08 24.9
 -9 21 0 181.88 27.3
 9 21 0 178.38 27.3
 -9 21 0 193.68 27.1
 9 21 0 178.88 16.7
 9 21 0 166.38 30.9
 9 21 0 162.18 17.2
 9 21 0 159.68 18.5
 -9 21 0 168.28 25.4
 10 -21 0 29 24.5
 10 -21 0 29.9 12.9
 -10 -21 0 37.8 16.6
 10 -21 0 18.7 5.2
 -10 -21 0 41.4 17.2
 -10 -21 0 39.3 15.2
 10 -21 0 19.9 21.5
 -10 -21 0 21.9 13.3
 -10 21 0 15.4 12.4
 10 21 0 21.7 10.3
 -10 21 0 -4.1 13.3
 10 21 0 25.3 9.6
 -10 21 0 34.2 17
 -10 21 0 36.3 21.2
 10 21 0 46.6 16.4
 10 21 0 25.4 6.4
 -10 21 0 23.6 14.4
 -10 21 0 28.8 12.8
 10 21 0 21.4 13.4
 10 21 0 12 16
 -10 21 0 32.7 12.3
 -11 -21 0 -5.7 12.7
 -11 -21 0 20.7 14.3
 11 -21 0 -9.4 13
 -11 -21 0 9.6 11.7
 11 -21 0 -13.3 11.9
 11 -21 0 7.9 12.3
 -11 21 0 17.4 12
 -11 21 0 -4.8 10.4
 -11 21 0 11.6 13.3
 -11 21 0 16.2 11.1
 11 21 0 5.5 15.2
 11 21 0 0.2 13.1
 11 21 0 17.3 11.2
 12 -21 0 58.49 20.2
 -12 -21 0 52.69 15.3
 -12 -21 0 42.8 17.2
 -12 -21 0 99.99 20.6
 12 -21 0 55.19 15.4
 -12 21 0 63.99 21.4
 -12 21 0 46 16
 12 21 0 80.29 15
 -12 21 0 60.09 15.5
 12 21 0 71.09 21.5
 -12 21 0 87.39 18.3
 -12 21 0 63.09 16.5
 12 21 0 72.09 19.2
 -13 -21 0 39.9 13.2
 -13 -21 0 45.7 16.8
 -13 -21 0 17.7 16.1
 13 -21 0 50.89 21
 -13 21 0 26.2 17
 13 21 0 69.99 21.7
 -13 21 0 10.1 14.3
 -13 21 0 64.59 15.3
 -13 21 0 58.69 16
 13 21 0 42.5 20.5
 -13 21 0 41.9 14.2
 -14 -21 0 5.8 25.4
 14 -21 0 27.5 20.1
 -14 -21 0 26.5 14.1
 -14 21 0 41.9 11.8
 14 21 0 -5 13.1
 -14 21 0 50.19 17.1
 14 21 0 72.09 24
 -14 21 0 22.5 15.4
 0 -22 0 257.57 22.2
 0 -22 0 291.07 31.5
 0 -22 0 262.97 22.3
 0 -22 0 262.57 27.5
 0 22 0 296.07 32.8
 0 22 0 301.67 29.6
 0 22 0 291.77 30.6
 0 22 0 252.47 21.5
 0 22 0 318.77 48.4
 0 22 0 308.37 28.6
 -1 -22 0 7.1 13.1
 -1 -22 0 21.6 6.2
 1 -22 0 22.2 13.3
 1 -22 0 16.5 10.5
 1 -22 0 24.5 7.8
 -1 -22 0 15.6 10.5
 -1 -22 0 29.4 14.7
 1 -22 0 13.1 7.2
 -1 -22 0 16.1 6.1
 -1 22 0 19.2 5.4
 1 22 0 17 11.5
 1 22 0 6.8 7.6
 1 22 0 16.1 11.5
 -1 22 0 22.1 9.9
 -1 22 0 2.9 10.8
 1 22 0 17.7 13
 -1 22 0 0.2 10.1
 -1 22 0 15.4 12.1
 -1 22 0 9.2 12.8
 1 22 0 35.7 12.5
 -1 22 0 45.9 13.6
 1 22 0 24.8 7.5
 2 -22 0 1.6 8.6
 -2 -22 0 1 12.2
 2 -22 0 9.6 8.2
 2 -22 0 4.4 10.2
 -2 -22 0 16.2 4.5
 -2 -22 0 20.6 10.6
 -2 -22 0 5.4 10.8
 2 -22 0 11.6 7.5
 2 22 0 15.4 12.2
 2 22 0 2.1 9.1
 -2 22 0 4 12
 -2 22 0 1.3 9.5
 -2 22 0 10.2 7.2
 2 22 0 15.4 7.8
 -2 22 0 29.2 14.5
 2 22 0 15.9 10.7
 -2 22 0 4.5 10.1
 -2 22 0 14.8 10.5
 2 22 0 9.6 7.7
 3 -22 0 57.39 17.4
 -3 -22 0 40.2 14.1
 3 -22 0 32.8 14.1
 3 -22 0 62.19 12.8
 3 -22 0 53.49 11.8
 -3 -22 0 43.6 13.4
 -3 22 0 72.79 19.6
 -3 22 0 36.2 17.1
 3 22 0 42.6 12.2
 -3 22 0 41.1 12.5
 3 22 0 46.3 14.5
 3 22 0 38.8 15.6
 -3 22 0 38.4 16.2
 -3 22 0 50.39 15.6
 3 22 0 61.09 12.4
 -3 22 0 57.79 13.8
 3 22 0 61.39 11.7
 4 -22 0 -7.8 10.5
 -4 -22 0 -12.6 12.5
 4 -22 0 18.7 9.9
 4 -22 0 1.9 7.6
 -4 -22 0 0.3 8.6
 4 -22 0 -11.7 7.4
 -4 -22 0 5.4 9.9
 4 -22 0 -5.6 11
 -4 22 0 -5.7 8.5
 4 22 0 7.3 8.6
 -4 22 0 5.7 10.1
 4 22 0 -4.3 10
 -4 22 0 12.9 14.4
 -4 22 0 6.9 9.5
 -4 22 0 -11.1 11.3
 -4 22 0 0.2 7.9
 4 22 0 7.8 6.5
 4 22 0 27.2 12.7
 4 22 0 -16.3 9
 5 -22 0 22.2 9.6
 -5 -22 0 5.5 12.8
 -5 -22 0 21 12.4
 -5 -22 0 1.9 14.3
 5 -22 0 0.4 11.8
 5 -22 0 5.2 8.6
 5 -22 0 30.4 13.9
 -5 22 0 22.8 11.8
 -5 22 0 29.8 12.2
 5 22 0 5.8 10.5
 -5 22 0 -5.8 11.6
 -5 22 0 23.5 10
 5 22 0 8.2 10.9
 -5 22 0 28 13.5
 5 22 0 13.7 9.4
 5 22 0 21.4 14.2
 5 22 0 20 8.3
 -5 22 0 14.5 14
 -6 -22 0 16.1 12.7
 6 -22 0 21.1 8
 6 -22 0 9.3 9.2
 6 -22 0 27.6 12.4
 -6 -22 0 35.1 15.6
 -6 -22 0 13.4 12.2
 6 -22 0 19 11.8
 6 -22 0 19.2 12.2
 -6 22 0 17.4 10.8
 6 22 0 16.3 11.9
 -6 22 0 16.5 9.6
 6 22 0 14.9 7.1
 6 22 0 1.1 11.5
 -6 22 0 18.7 11.1
 -6 22 0 -2.4 12.5
 -6 22 0 -4.9 13.4
 6 22 0 22.8 12.8
 -6 22 0 11.2 11.2
 6 22 0 3.6 8.1
 7 -22 0 81.09 18.8
 -7 -22 0 138.39 23.3
 7 -22 0 69.99 17.5
 -7 -22 0 114.49 21.2
 -7 -22 0 138.69 23.5
 -7 -22 0 129.29 24.1
 7 -22 0 123.59 20.5
 7 -22 0 167.98 23.9
 7 -22 0 118.59 15.6
 -7 22 0 98.09 23.9
 -7 22 0 129.29 23.1
 -7 22 0 103.29 22.9
 7 22 0 112.29 23
 -7 22 0 106.99 20.5
 -7 22 0 97.29 20.1
 7 22 0 108.99 16
 7 22 0 111.99 14.9
 -7 22 0 121.89 19.5
 -7 22 0 111.89 20.3
 7 22 0 124.49 22.7
 7 22 0 125.29 21.7
 -8 -22 0 32.8 15.6
 8 -22 0 45.6 14.8
 8 -22 0 75.79 15.2
 8 -22 0 55.99 18.3
 -8 -22 0 46.3 15.4
 -8 -22 0 51.69 16.4
 8 -22 0 62.69 15.8
 8 -22 0 63.29 17.2
 8 -22 0 49.2 9.9
 -8 -22 0 31 16.3
 8 22 0 58.89 10.5
 -8 22 0 40.1 16.7
 -8 22 0 37.3 12.8
 8 22 0 33.4 15
 8 22 0 38.7 15.4
 -8 22 0 37.3 16.4
 8 22 0 49.2 10.7
 -8 22 0 66.69 19.3
 -8 22 0 32.3 14.3
 8 22 0 58.59 11.8
 -8 22 0 92.79 18.5
 -8 22 0 65.49 17.9
 8 22 0 67.49 17.6
 -9 -22 0 50.09 15.8
 -9 -22 0 14.7 17.3
 9 -22 0 45.2 8.1
 9 -22 0 21.7 13.8
 -9 -22 0 61.39 16.3
 9 -22 0 31.3 15.6
 9 -22 0 37.7 14.4
 9 -22 0 55.99 18.3
 -9 -22 0 40.1 14.5
 -9 -22 0 51.09 18.7
 9 22 0 55.19 15.7
 9 22 0 49 12.5
 -9 22 0 42.8 15.5
 9 22 0 49 10.6
 9 22 0 65.59 14.7
 -9 22 0 55.09 15.3
 -9 22 0 40.1 14.5
 9 22 0 51.89 10.1
 -9 22 0 39.9 17.6
 -9 22 0 49.2 18.2
 -9 22 0 36.2 16.9
 9 22 0 32.2 17.2
 9 22 0 40.2 17.9
 -9 22 0 45.2 16.6
 -10 -22 0 27.1 14.8
 10 -22 0 18.2 15.2
 10 -22 0 27.1 7.5
 10 -22 0 15.8 14.6
 10 -22 0 41.3 14.5
 -10 -22 0 16.5 14.3
 -10 -22 0 1.6 11.9
 10 22 0 4.4 13.2
 10 22 0 -4.8 8.9
 -10 22 0 18.7 12.6
 -10 22 0 7.2 13.4
 10 22 0 15.6 18.6
 -10 22 0 47.7 15.8
 10 22 0 17.1 6.5
 -10 22 0 14.8 12.6
 10 22 0 -6.1 13.7
 -10 22 0 39.7 16.3
 11 -22 0 -10 15.1
 -11 -22 0 13.7 13.9
 -11 -22 0 -7.1 12.7
 11 -22 0 -1 12.6
 11 -22 0 -13.9 15.9
 -11 22 0 31.6 14.1
 11 22 0 -7 13.8
 -11 22 0 -6 12.8
 11 22 0 1.8 15.9
 -11 22 0 16.4 12.8
 -11 22 0 15.9 13.6
 -11 22 0 -3.4 12.8
 11 22 0 16.2 10.7
 -12 -22 0 53.19 14.9
 12 -22 0 28.3 16.8
 -12 -22 0 37.6 16.6
 -12 -22 0 32.7 15.2
 -12 22 0 41.5 13.1
 -12 22 0 52.09 18.4
 12 22 0 45.6 12.7
 -12 22 0 50.89 16.6
 -12 22 0 33.3 14.1
 -12 22 0 63.29 17.5
 12 22 0 32.5 18
 12 22 0 43.8 20.6
 -13 -22 0 84.49 18.6
 13 -22 0 84.09 22.6
 -13 22 0 97.69 20.4
 13 22 0 44.1 15.2
 -13 22 0 75.99 15.5
 -13 22 0 32.5 17.2
 0 -23 0 -1.3 6.2
 0 -23 0 -4.9 7.4
 0 -23 0 11.6 7.1
 0 -23 0 -5.2 9.6
 0 23 0 6.1 9.7
 0 23 0 2.7 12
 0 23 0 -4.3 11.2
 0 23 0 -3.6 10.1
 0 23 0 7.3 6.2
 0 23 0 21.8 9.6
 -1 -23 0 272.17 32.3
 -1 -23 0 276.87 29.1
 1 -23 0 247.68 23
 1 -23 0 289.77 28.6
 1 -23 0 283.57 43.5
 -1 -23 0 255.47 20.6
 -1 -23 0 243.08 20.6
 1 -23 0 266.77 23.5
 -1 23 0 326.57 31.4
 -1 23 0 298.17 35.9
 1 23 0 238.38 32.7
 -1 23 0 283.47 31.8
 -1 23 0 295.37 28
 1 23 0 280.07 25.7
 1 23 0 249.48 22.5
 1 23 0 280.17 32.3
 1 23 0 268.47 28.4
 -1 23 0 289.37 27.5
 -1 23 0 258.77 19.1
 -2 -23 0 18.8 11.8
 2 -23 0 28.3 12.6
 2 -23 0 26.9 10.3
 2 -23 0 26.4 14.9
 2 -23 0 26.6 14.1
 -2 -23 0 27.4 13.8
 2 -23 0 28.9 9.1
 2 23 0 26 12.1
 2 23 0 12.7 12
 -2 23 0 12.4 11.4
 2 23 0 4.4 7.8
 -2 23 0 30.7 13
 2 23 0 13.4 9.7
 -2 23 0 6.1 12.8
 -2 23 0 6.1 13.5
 -2 23 0 15 10.9
 -2 23 0 37 12.2
 3 -23 0 7.8 12.5
 -3 -23 0 9.9 10
 3 -23 0 16.6 9.1
 -3 -23 0 -1.7 15.5
 3 -23 0 0.2 9.1
 3 -23 0 1.2 10.4
 3 -23 0 7.1 13.5
 -3 -23 0 21.4 12
 -3 23 0 19.6 13
 -3 23 0 8.4 10.5
 -3 23 0 8.7 16.1
 3 23 0 3.7 8.3
 -3 23 0 14.8 13.8
 -3 23 0 2.8 8.9
 3 23 0 4 11.3
 3 23 0 5.6 14.4
 -3 23 0 -1.7 9.4
 3 23 0 7.8 11.8
 3 23 0 -4.4 8.9
 -4 -23 0 35.1 13.5
 4 -23 0 32.8 10
 4 -23 0 41.6 12.5
 4 -23 0 42.7 15.4
 4 -23 0 27.3 11
 4 -23 0 24.2 12.3
 -4 -23 0 21.8 12.9
 -4 23 0 43.5 13.4
 4 23 0 43.4 16.1
 4 23 0 51.09 17
 -4 23 0 36 11.7
 -4 23 0 10 14.3
 -4 23 0 23.2 13.4
 4 23 0 19.9 10.3
 4 23 0 25.3 11
 -4 23 0 10.3 16.4
 -4 23 0 14 12.3
 4 23 0 25.1 9.2
 -5 -23 0 -19.6 9.5
 5 -23 0 -12 9.9
 5 -23 0 9.1 10.3
 5 -23 0 -7.1 9.7
 -5 -23 0 16.7 14.9
 -5 -23 0 8 13.1
 5 -23 0 0.3 8.5
 5 -23 0 0.1 7.7
 -5 23 0 -9.7 9.8
 -5 23 0 10 11.1
 5 23 0 -2.7 10.1
 5 23 0 -5.7 8.3
 5 23 0 -3.2 6.5
 -5 23 0 7.9 10.5
 -5 23 0 -21.6 12.6
 -5 23 0 -9.4 9.8
 -5 23 0 -0.5 13.3
 5 23 0 -17.6 8.1
 5 23 0 -2.2 10.1
 -6 -23 0 188.08 29.5
 6 -23 0 144.29 16.7
 6 -23 0 116.69 20.7
 -6 -23 0 145.99 25.2
 -6 -23 0 151.38 24.2
 -6 -23 0 117.59 23.1
 6 -23 0 116.09 20.3
 6 -23 0 174.78 26
 6 -23 0 118.99 21.6
 6 23 0 143.59 18.7
 6 23 0 120.49 16.5
 -6 23 0 140.69 24.6
 -6 23 0 123.09 20.4
 -6 23 0 118.69 22.6
 -6 23 0 126.69 26.6
 6 23 0 151.38 27
 -6 23 0 121.59 23.5
 -6 23 0 124.29 22
 6 23 0 146.49 21.9
 6 23 0 123.59 22
 -7 -23 0 20.6 13.6
 -7 -23 0 -23.5 16
 7 -23 0 21.5 8
 7 -23 0 6 14.8
 -7 -23 0 14.8 13.3
 -7 -23 0 15.3 12.4
 7 -23 0 5.8 11.7
 7 -23 0 7.9 11.9
 7 -23 0 -2.8 11.5
 -7 23 0 13.7 15
 -7 23 0 13.3 11.8
 7 23 0 4.1 14.7
 -7 23 0 4.1 15.3
 7 23 0 2.5 6.3
 -7 23 0 8.2 11.8
 7 23 0 20 12.7
 7 23 0 20.6 13.7
 -7 23 0 4.2 12.1
 -7 23 0 19.4 11.8
 7 23 0 7.1 12.1
 -8 -23 0 85.59 22.2
 -8 -23 0 78.59 25.6
 -8 -23 0 72.79 18
 8 -23 0 68.89 17
 8 -23 0 90.79 19.7
 8 -23 0 61.19 17.7
 -8 -23 0 95.99 20.4
 8 -23 0 82.19 19.6
 8 -23 0 67.19 11.8
 -8 23 0 93.39 19.6
 -8 23 0 84.49 23.2
 -8 23 0 100.99 18.5
 -8 23 0 61.09 17.2
 8 23 0 83.19 13.1
 8 23 0 84.89 13.2
 -8 23 0 116.99 23.5
 8 23 0 79.99 19.4
 8 23 0 105.69 22.1
 8 23 0 72.79 28.1
 -8 23 0 67.89 17
 -9 -23 0 16.5 14.3
 -9 -23 0 3.3 12.5
 9 -23 0 13.9 6.8
 9 -23 0 19.4 17.4
 9 -23 0 23.3 15.4
 9 -23 0 14.3 12.6
 -9 -23 0 10.5 12.9
 9 23 0 39.8 19.3
 9 23 0 15.5 8.3
 -9 23 0 6.6 13.8
 9 23 0 1.4 14.4
 -9 23 0 13.6 12.7
 -9 23 0 11.2 13.8
 -9 23 0 10.9 11.7
 -9 23 0 15.2 12.8
 9 23 0 1.1 12.8
 9 23 0 2.7 9
 10 -23 0 19.8 15.8
 -10 -23 0 28.9 14.5
 10 -23 0 5.5 15.6
 -10 -23 0 8.2 13.3
 10 -23 0 25.3 14.2
 10 23 0 24.3 7.5
 10 23 0 5.5 10.9
 -10 23 0 27.6 15.4
 -10 23 0 36.6 14.9
 -10 23 0 40.3 14.5
 10 23 0 35.3 16.9
 -10 23 0 50.09 16
 10 23 0 33.9 17
 -11 -23 0 25.6 14.4
 -11 -23 0 33.8 14.1
 11 -23 0 22.4 16.9
 -11 -23 0 19.8 15.2
 11 -23 0 -3.2 14
 11 23 0 -0.1 11.1
 11 23 0 23.8 16.2
 11 23 0 14.3 15.2
 -11 23 0 28.8 12.5
 -11 23 0 12.4 15.6
 -11 23 0 22 14.7
 -11 23 0 18.9 14.3
 -11 23 0 24.1 16.2
 -12 -23 0 34.3 19.9
 -12 -23 0 31.6 15.7
 12 -23 0 4.9 16.9
 12 23 0 20.8 17.9
 -12 23 0 16.2 13.2
 12 23 0 8.3 12.1
 -12 23 0 4.3 15.7
 0 -24 0 69.49 18.2
 0 -24 0 69.79 12.1
 0 -24 0 86.89 11.2
 0 -24 0 39.2 16
 0 -24 0 67.09 14.5
 0 24 0 104.59 19
 0 24 0 70.59 10.4
 0 24 0 106.49 18.3
 0 24 0 48.5 17.6
 0 24 0 38.2 15.3
 0 24 0 126.39 24.5
 1 -24 0 16.9 8
 -1 -24 0 23.8 13.5
 1 -24 0 12 12.1
 1 -24 0 12.5 10.6
 -1 -24 0 -1.2 9.3
 1 -24 0 12.8 13.6
 -1 -24 0 12.7 5.8
 1 -24 0 17.1 8.3
 -1 -24 0 18 6
 1 24 0 25.7 12.5
 -1 24 0 8.6 12.4
 1 24 0 12.5 15.3
 1 24 0 23.6 11.6
 -1 24 0 23.8 11
 -1 24 0 12 11.1
 1 24 0 12 7.1
 -1 24 0 8.7 10.4
 1 24 0 -1.8 8.3
 -1 24 0 34 14.8
 -2 -24 0 24.8 13
 2 -24 0 19.6 9.3
 2 -24 0 19.2 9.5
 2 -24 0 7.7 12.4
 2 -24 0 28.1 12.9
 -2 -24 0 16 12.3
 2 -24 0 14.2 10.1
 -2 24 0 33 12.7
 2 24 0 9.9 12.8
 2 24 0 14.7 9
 -2 24 0 0.2 10.3
 2 24 0 10.6 11.9
 2 24 0 -11.3 11.4
 -2 24 0 14.8 12.7
 -2 24 0 -2.4 12.1
 2 24 0 19.1 7.8
 -2 24 0 13.8 9.7
 3 -24 0 23.8 14.3
 3 -24 0 16.4 11
 -3 -24 0 37.9 18.1
 -3 -24 0 32.9 12.8
 3 -24 0 22.4 10.3
 3 -24 0 19.1 11.1
 3 -24 0 22.7 10.9
 -3 -24 0 18.7 13.6
 -3 24 0 9 10
 -3 24 0 39 14.5
 -3 24 0 14.6 10.3
 3 24 0 21.8 9.2
 3 24 0 9 10.6
 3 24 0 3.8 13.3
 -3 24 0 17 15.2
 -3 24 0 22.4 13.1
 3 24 0 26.1 10
 -3 24 0 5.8 16.2
 3 24 0 12.2 12.6
 4 -24 0 78.29 19.7
 -4 -24 0 67.49 17.3
 4 -24 0 56.29 13.9
 4 -24 0 86.09 16.6
 -4 -24 0 69.99 19.1
 4 -24 0 31.6 13.7
 4 -24 0 73.89 14.3
 -4 -24 0 54.29 17.3
 -4 -24 0 50.69 17.7
 -4 24 0 43 19.3
 -4 24 0 84.59 17.1
 -4 24 0 66.79 17.2
 4 24 0 51.89 12.3
 4 24 0 72.19 16.7
 -4 24 0 59.19 15.5
 -4 24 0 53.69 17
 4 24 0 83.39 20.3
 4 24 0 77.69 19.8
 -4 24 0 58.59 23.8
 4 24 0 66.29 12.3
 5 -24 0 32.4 13.2
 5 -24 0 35.4 12.5
 -5 -24 0 14.4 14.4
 5 -24 0 40.5 15.1
 5 -24 0 50.59 13
 5 -24 0 19.1 12.6
 -5 -24 0 43.6 16.8
 5 24 0 40.5 28.6
 -5 24 0 30.7 17.7
 -5 24 0 30.8 14.2
 -5 24 0 53.09 14.5
 5 24 0 40.5 13.2
 -5 24 0 30.7 12.6
 5 24 0 46.3 15.5
 5 24 0 53.19 10.6
 -5 24 0 53.99 17.2
 5 24 0 41.2 13.2
 -5 24 0 36.3 15.8
 6 -24 0 -3.3 12.1
 -6 -24 0 2.7 13
 6 -24 0 0.4 8.2
 -6 -24 0 8.4 12.7
 -6 -24 0 -1 11
 6 -24 0 15.4 13.4
 6 -24 0 11.4 11.6
 -6 -24 0 14.5 19
 6 -24 0 24.6 12.8
 6 24 0 12.8 9
 6 24 0 6.3 8.1
 -6 24 0 6.8 10.7
 6 24 0 5.7 12
 6 24 0 2 13.3
 -6 24 0 9.9 13.6
 -6 24 0 4.4 10.8
 -6 24 0 0.6 10.9
 -6 24 0 -23.3 16.6
 -6 24 0 -9.8 8.9
 6 24 0 -12.6 12.6
 7 -24 0 30.5 12.5
 7 -24 0 53.59 16.6
 -7 -24 0 31.7 13.4
 -7 -24 0 64.99 17.3
 7 -24 0 42.9 16.7
 -7 -24 0 47.1 15.6
 7 -24 0 38 15.6
 -7 24 0 26.6 14.4
 -7 24 0 15.6 14.1
 7 24 0 55.69 18.7
 -7 24 0 73.59 17.9
 7 24 0 48.4 16.7
 7 24 0 51.19 15
 7 24 0 45 10.7
 -7 24 0 23.3 15.9
 7 24 0 37.4 12.3
 -7 24 0 40.5 14.1
 -8 -24 0 9.7 13
 8 -24 0 37 16.1
 -8 -24 0 13.6 13.8
 8 -24 0 30.6 9.5
 -8 -24 0 27.3 18.1
 8 -24 0 69.29 19.5
 8 -24 0 16.7 14.3
 8 -24 0 21.1 14.9
 -8 24 0 18.6 13
 8 24 0 20 9.3
 -8 24 0 25.5 14.4
 8 24 0 28.6 16.5
 -8 24 0 20.6 14.4
 -8 24 0 13.3 13.9
 8 24 0 30.4 14.5
 8 24 0 15.9 13.9
 -8 24 0 33.9 13.7
 -9 -24 0 92.69 24.3
 9 -24 0 45 18.4
 -9 -24 0 43.2 17.7
 9 -24 0 49.7 17.9
 -9 -24 0 73.39 18.4
 9 -24 0 65.89 10.9
 9 -24 0 66.29 19.5
 -9 24 0 46.3 14.6
 9 24 0 43.7 18.5
 -9 24 0 45.8 17.6
 -9 24 0 59.79 17.9
 -9 24 0 43.5 17.3
 9 24 0 45.7 20.7
 9 24 0 56.39 11.6
 -9 24 0 37.1 17.8
 9 24 0 84.59 19.3
 10 -24 0 14.4 7.5
 10 -24 0 18.4 16.3
 10 -24 0 38 18.3
 -10 -24 0 45 16.6
 10 -24 0 27.6 19.4
 -10 -24 0 8 14.3
 -10 24 0 51.19 16.9
 10 24 0 4.4 17.2
 -10 24 0 40.3 18.5
 10 24 0 37.7 9.4
 10 24 0 13.8 11.2
 -10 24 0 37.2 15.1
 -10 24 0 21.2 13.9
 -10 24 0 32.7 17.5
 10 24 0 77.69 20.2
 11 -24 0 31.6 21.9
 -11 -24 0 22.8 15.1
 -11 -24 0 22.4 17.8
 11 -24 0 13.8 16.6
 11 24 0 21.1 19.3
 -11 24 0 32.8 13.2
 -11 24 0 51.89 20.3
 -11 24 0 37.3 23.6
 11 24 0 39.7 19.8
 11 24 0 28.9 13
 -11 24 0 48.7 16.1
 12 -24 0 65.69 21.2
 -12 -24 0 48 19.6
 12 24 0 40 15.7
 12 24 0 30.4 20
 -12 24 0 32 18
 -12 24 0 29.8 16.3
 0 -25 0 14.5 11.6
 0 -25 0 0.1 8.6
 0 -25 0 2.3 6.7
 0 -25 0 9.5 7.4
 0 -25 0 11.2 12.2
 0 25 0 16.2 12.5
 0 25 0 6.3 13.5
 0 25 0 23.7 14.4
 0 25 0 3.3 9.8
 0 25 0 4.9 6
 1 -25 0 200.58 26
 -1 -25 0 187.48 26.4
 1 -25 0 157.38 25.6
 -1 -25 0 158.98 14.7
 -1 -25 0 167.18 25.3
 -1 -25 0 191.18 32.1
 1 -25 0 154.88 27.7
 1 -25 0 157.58 17.9
 1 -25 0 165.48 18.5
 1 25 0 140.99 16.1
 1 25 0 180.38 29.2
 1 25 0 196.78 30.1
 1 25 0 189.88 24.1
 -1 25 0 181.08 24.2
 1 25 0 176.88 24.7
 -1 25 0 184.68 28.9
 -1 25 0 140.29 24.5
 -1 25 0 197.18 26.9
 -1 25 0 147.09 24
 2 -25 0 45.6 12.1
 -2 -25 0 44.4 16.6
 2 -25 0 52.49 14.1
 2 -25 0 67.69 18
 -2 -25 0 75.09 18.4
 -2 -25 0 58.99 18.3
 2 -25 0 50.19 16.4
 2 -25 0 47.1 11.8
 2 25 0 38.6 17.7
 -2 25 0 69.19 19.4
 2 25 0 42.2 11.6
 -2 25 0 44.6 15.2
 -2 25 0 46.1 16.7
 2 25 0 27.5 14.2
 -2 25 0 41.2 12.1
 2 25 0 32.4 10.9
 -2 25 0 45 14.8
 2 25 0 59.09 19.5
 -3 -25 0 -12.5 9.6
 3 -25 0 14.8 9.2
 3 -25 0 -0.7 9.1
 -3 -25 0 22.4 15.1
 3 -25 0 0.4 12.1
 3 -25 0 -4.2 8.2
 -3 -25 0 7.9 11
 3 -25 0 -6.2 11.2
 -3 25 0 1.9 12.3
 3 25 0 -16 10
 -3 25 0 -12.3 11.2
 3 25 0 -8.1 13.4
 3 25 0 8.2 13.7
 3 25 0 10.5 9.3
 -3 25 0 -11.5 9.3
 -3 25 0 1.7 10.5
 -3 25 0 -10.7 12.1
 3 25 0 -7.2 7.8
 -4 -25 0 13.3 21.3
 -4 -25 0 19.7 13.4
 4 -25 0 3.9 13.5
 4 -25 0 -2.7 8.9
 -4 -25 0 25.4 12.9
 4 -25 0 -11.2 13.1
 4 -25 0 21.1 10.7
 -4 -25 0 6 12.5
 4 25 0 11.4 8.3
 -4 25 0 11.2 10.9
 -4 25 0 13.9 16.2
 -4 25 0 -44.5 19.1
 4 25 0 17.9 11
 4 25 0 -15.4 8.6
 -4 25 0 17.9 13.8
 -4 25 0 2 11.1
 -4 25 0 3 11.7
 4 25 0 4 13.4
 4 25 0 18.9 15
 5 -25 0 14.9 12.3
 -5 -25 0 53.29 15.8
 -5 -25 0 20.5 13.9
 5 -25 0 32.7 11.5
 -5 -25 0 29.5 14.6
 -5 -25 0 55.19 20.9
 5 -25 0 1.8 12.5
 5 -25 0 1.1 12.6
 5 -25 0 17.9 15.2
 5 25 0 41.6 13.2
 -5 25 0 -4.7 26.4
 5 25 0 26.6 15.8
 -5 25 0 46.9 15.6
 -5 25 0 39.4 16.6
 5 25 0 35.5 16.7
 -5 25 0 23.4 13
 5 25 0 20.5 12
 5 25 0 35.2 9.9
 -5 25 0 25.8 12.8
 -5 25 0 33.1 18.8
 -6 -25 0 95.49 22
 6 -25 0 106.99 19.9
 -6 -25 0 113.49 20.3
 -6 -25 0 94.39 22.5
 6 -25 0 117.79 21.2
 6 -25 0 108.79 17.5
 6 -25 0 110.89 23.5
 -6 25 0 115.19 20.5
 -6 25 0 116.99 22.3
 -6 25 0 139.19 23
 6 25 0 117.49 22.1
 6 25 0 138.59 19.8
 6 25 0 120.29 21.7
 -6 25 0 90.79 23
 -6 25 0 118.29 21
 6 25 0 125.89 17.4
 6 25 0 117.49 22.5
 -7 -25 0 63.49 16.5
 -7 -25 0 55.79 20.9
 7 -25 0 70.49 18.1
 7 -25 0 28.3 14.7
 7 -25 0 49.1 15.3
 7 -25 0 54.79 11.7
 7 -25 0 62.99 15.9
 -7 -25 0 42 16.1
 -7 25 0 56.39 15.1
 7 25 0 41.6 12.5
 7 25 0 47.7 10.7
 7 25 0 107.39 20.5
 -7 25 0 23 18.5
 7 25 0 41.1 19.1
 -7 25 0 40.4 18.5
 -7 25 0 47.8 15.7
 -7 25 0 92.49 26
 8 -25 0 4.5 17.4
 8 -25 0 6.6 15.2
 8 -25 0 43.5 17
 -8 -25 0 18.5 21
 -8 -25 0 22.5 12.7
 8 -25 0 6.9 18.6
 8 25 0 27.5 11.8
 -8 25 0 33.5 14.5
 -8 25 0 41.2 15.5
 -8 25 0 21 17.7
 -8 25 0 11 12.8
 8 25 0 2.8 15.8
 8 25 0 -6.6 18.2
 8 25 0 0.5 9.2
 -8 25 0 25.3 14.4
 9 -25 0 8.8 14.9
 9 -25 0 2.9 8.3
 9 -25 0 -3.4 15.5
 9 -25 0 -6.1 15.2
 -9 -25 0 8.3 14.6
 -9 -25 0 38.5 16.7
 -9 -25 0 33.9 17.3
 -9 25 0 -0.2 14.5
 -9 25 0 2.6 12.2
 -9 25 0 12.1 19.2
 9 25 0 3.1 16.9
 -9 25 0 45.7 14.5
 9 25 0 13 16.7
 -9 25 0 32.8 16.9
 -10 -25 0 60.29 18.3
 10 -25 0 57.59 20
 10 -25 0 33.4 19.5
 -10 -25 0 30.5 17
 -10 -25 0 29.4 18.7
 -10 25 0 27.5 15
 10 25 0 41.8 14
 -10 25 0 41.9 17
 10 25 0 16.5 17.3
 -10 25 0 33.4 14.4
 10 25 0 41.3 19.9
 10 25 0 38.7 10.8
 -11 -25 0 25 18.2
 11 -25 0 12.1 16.3
 11 25 0 23 13.2
 -11 25 0 38.5 18
 -11 25 0 25.3 16.9
 11 25 0 24.5 19.4
 0 -26 0 14.3 13.6
 0 -26 0 18.5 11.8
 0 -26 0 35.7 16.6
 0 -26 0 4.8 7.4
 0 26 0 31 17.3
 0 26 0 10.1 9.7
 0 26 0 11.5 15.2
 0 26 0 0.7 11.6
 0 26 0 20.1 6.5
 -1 -26 0 30.8 17.1
 1 -26 0 43.6 16.1
 1 -26 0 28.9 9.9
 1 -26 0 22.6 11.2
 -1 -26 0 -3.4 13.5
 -1 -26 0 31.2 15.1
 1 -26 0 31.1 16.1
 1 -26 0 42.1 10.4
 -1 26 0 17.8 13.7
 1 26 0 31.4 18.8
 -1 26 0 23.4 14.6
 1 26 0 35.8 12.3
 1 26 0 34.4 8.7
 1 26 0 31.5 16.2
 1 26 0 16.5 12.5
 -1 26 0 45 18.4
 -1 26 0 37.4 14.2
 -1 26 0 27.4 12.9
 2 -26 0 137.29 18.8
 -2 -26 0 127.69 21.8
 2 -26 0 156.38 27
 -2 -26 0 171.58 28.7
 2 -26 0 143.59 22.7
 2 -26 0 134.19 24.8
 -2 -26 0 132.19 25.4
 2 -26 0 108.59 16.8
 2 26 0 113.39 18
 -2 26 0 160.98 27.7
 2 26 0 150.38 21.3
 -2 26 0 111.49 20.4
 2 26 0 111.09 21.5
 2 26 0 98.49 20.5
 -2 26 0 130.09 22.8
 2 26 0 107.59 23.9
 -2 26 0 128.79 23.9
 -2 26 0 115.79 23.2
 -3 -26 0 41.1 15.3
 3 -26 0 37.8 15.4
 3 -26 0 39.8 12.7
 -3 -26 0 22.3 15
 -3 -26 0 27.4 15.8
 3 -26 0 13.9 13.4
 3 -26 0 31.7 11.7
 3 -26 0 28.3 11.8
 3 26 0 19 11.2
 3 26 0 30.8 18
 -3 26 0 34 13.5
 -3 26 0 30.8 15.3
 3 26 0 9.2 11.3
 -3 26 0 32.3 14.8
 -3 26 0 29.3 15.1
 3 26 0 28.6 9.9
 3 26 0 15.3 14.3
 -3 26 0 4.9 13.9
 4 -26 0 11.4 11.4
 4 -26 0 39.2 18.3
 -4 -26 0 6.2 13.1
 4 -26 0 39.7 13.1
 -4 -26 0 27 14.6
 -4 -26 0 33.2 16.6
 4 -26 0 36.4 16.5
 4 26 0 39.8 13.5
 4 26 0 61.69 20.1
 -4 26 0 26.8 12.8
 4 26 0 3.9 15
 -4 26 0 8 11.6
 -4 26 0 20.8 12.7
 4 26 0 32.9 10.3
 -4 26 0 38.9 18.2
 4 26 0 33.5 12.3
 -4 26 0 38.6 14
 5 -26 0 36.6 17.1
 5 -26 0 41.6 11.3
 5 -26 0 66.39 16.1
 5 -26 0 49.9 19.2
 -5 -26 0 49 17.2
 5 -26 0 42.5 14.5
 -5 -26 0 38.3 16
 -5 -26 0 60.29 18.2
 -5 26 0 27.7 15.7
 -5 26 0 40 17.5
 5 26 0 76.29 16
 -5 26 0 49.8 19.6
 5 26 0 43.3 14.2
 5 26 0 67.09 20.3
 -5 26 0 28.6 14
 5 26 0 58.99 13.4
 5 26 0 59.69 19.6
 -5 26 0 44.4 16.2
 6 -26 0 17.6 12.8
 -6 -26 0 21.5 15.6
 6 -26 0 17.8 11.7
 6 -26 0 10.9 9.3
 -6 -26 0 16.7 15.4
 6 -26 0 22.2 14.3
 6 -26 0 10.4 15.4
 -6 26 0 19.9 17.2
 6 26 0 15.4 8.9
 6 26 0 29.2 15.2
 -6 26 0 22 20.3
 6 26 0 11.7 11.4
 -6 26 0 7.9 12.5
 -6 26 0 5.1 14.2
 -6 26 0 5.1 16.8
 6 26 0 17.9 16.5
 6 26 0 13.1 13.7
 -7 -26 0 110.69 26
 7 -26 0 69.59 19.8
 -7 -26 0 70.39 20.8
 7 -26 0 100.89 21.4
 -7 -26 0 90.69 33.5
 7 -26 0 68.49 13.1
 7 -26 0 55.39 19
 7 -26 0 85.79 24.4
 -7 26 0 96.59 19
 -7 26 0 42.5 16.6
 -7 26 0 115.99 23.6
 7 26 0 75.69 21.5
 7 26 0 84.89 14.4
 7 26 0 61.19 22.8
 -7 26 0 57.19 21
 7 26 0 54.19 14.4
 8 -26 0 0.6 25.5
 -8 -26 0 43.2 18.6
 -8 -26 0 24.8 16
 8 -26 0 17.1 9.8
 8 -26 0 6.5 14.4
 -8 -26 0 33.7 17.6
 8 -26 0 11.7 18.8
 -8 26 0 59.39 22.2
 -8 26 0 9.8 12.9
 8 26 0 4.5 9
 -8 26 0 41.6 16.2
 8 26 0 0.6 14.2
 8 26 0 21.9 16.9
 8 26 0 49.4 12.5
 -8 26 0 28.4 15.3
 -8 26 0 28.8 15.5
 9 -26 0 49.9 19.9
 -9 -26 0 41 20.1
 9 -26 0 55.29 11.7
 9 -26 0 24.3 19.6
 9 -26 0 3.5 16.6
 -9 -26 0 64.99 19.4
 -9 -26 0 61.79 20.5
 -9 26 0 48.3 17.3
 9 26 0 49.2 12.7
 -9 26 0 56.49 20
 -9 26 0 54.79 20.1
 -9 26 0 77.09 22.6
 9 26 0 57.49 20.9
 9 26 0 56.49 21.1
 10 -26 0 -17.2 19.2
 10 -26 0 19.4 16.8
 -10 -26 0 28.9 25
 10 26 0 40.6 15.7
 -10 26 0 4.7 14.5
 -10 26 0 18.5 17.9
 10 26 0 59.99 25.6
 10 26 0 6.3 17.8
 10 26 0 38.5 15.5
 0 -27 0 10.4 14.8
 0 -27 0 -2.3 11.1
 0 -27 0 2.7 13.4
 0 -27 0 0.8 7.1
 0 27 0 2.8 14.9
 0 27 0 10.7 10.5
 0 27 0 7.3 15.4
 0 27 0 -8.3 11.2
 -1 -27 0 147.29 28
 -1 -27 0 122.49 21.6
 -1 -27 0 124.19 24.6
 1 -27 0 131.79 25.3
 1 -27 0 121.69 24.7
 1 -27 0 122.09 21.8
 1 -27 0 141.49 17
 1 27 0 115.19 14.5
 -1 27 0 145.69 25
 1 27 0 147.19 21.2
 -1 27 0 115.39 20.9
 -1 27 0 115.79 20.7
 1 27 0 137.29 27.1
 1 27 0 119.99 25.4
 1 27 0 159.58 24.8
 -1 27 0 127.09 28.1
 2 -27 0 58.49 18.3
 -2 -27 0 37.7 16.8
 2 -27 0 50.19 12.1
 2 -27 0 52.89 14.7
 2 -27 0 42.5 17
 -2 -27 0 51.19 19.9
 -2 -27 0 62.69 17.9
 2 27 0 56.99 12.4
 -2 27 0 35.2 16.5
 2 27 0 66.99 19.9
 -2 27 0 58.19 18.7
 -2 27 0 61.79 15.8
 -2 27 0 45.2 15.8
 2 27 0 60.19 16.1
 2 27 0 43 18.1
 -2 27 0 86.79 19.3
 2 27 0 61.49 16.6
 3 -27 0 51.69 17.3
 -3 -27 0 35 16.5
 3 -27 0 49.5 13.2
 3 -27 0 60.89 16.1
 3 -27 0 44.4 17.6
 -3 -27 0 50.49 17.9
 -3 -27 0 64.09 26
 3 -27 0 55.79 14.6
 -3 27 0 53.79 16.1
 3 27 0 54.89 20.2
 -3 27 0 57.39 20.9
 3 27 0 52.29 13.4
 3 27 0 49.4 15.9
 3 27 0 46.6 14.1
 -3 27 0 64.49 17.4
 -3 27 0 76.39 20.6
 3 27 0 54.59 21.7
 4 -27 0 18.1 15.2
 4 -27 0 19 12
 -4 -27 0 -2.8 14.4
 4 -27 0 33 13
 4 -27 0 3.4 12.9
 -4 -27 0 23.6 14.1
 4 -27 0 -0.9 18.2
 4 27 0 30.1 18.2
 4 27 0 9 10.1
 -4 27 0 16.8 17.7
 4 27 0 11.2 15.3
 -4 27 0 7.2 17.3
 4 27 0 14.5 12.7
 4 27 0 18.8 11.1
 -4 27 0 9.1 12.5
 5 -27 0 18.1 14.3
 -5 -27 0 8.5 14.2
 5 -27 0 32.8 12.9
 -5 -27 0 32.5 15.4
 5 -27 0 50.99 18.4
 -5 -27 0 19.3 17.9
 5 -27 0 53.39 15.6
 5 -27 0 18.3 15.9
 -5 27 0 17.9 13
 5 27 0 28.9 20.4
 5 27 0 34 17
 -5 27 0 21.4 15.6
 -5 27 0 20.1 14.5
 -5 27 0 21.8 15.8
 5 27 0 46.8 15.1
 -5 27 0 -1 13.9
 5 27 0 22 11.3
 5 27 0 18.7 11.6
 6 -27 0 -5 13
 -6 -27 0 19.9 25.4
 6 -27 0 17.4 15
 6 -27 0 2 15.1
 -6 -27 0 -8.9 14.2
 6 -27 0 19.8 10.5
 6 -27 0 7.1 15.7
 -6 -27 0 -6.6 14
 6 27 0 -14.3 11.5
 6 27 0 13.4 19.2
 -6 27 0 41.4 16.7
 -6 27 0 9.3 13.3
 6 27 0 -19.1 13.3
 -6 27 0 -8.1 21
 6 27 0 12.1 17.6
 -6 27 0 -1.7 13.6
 -6 27 0 15.3 12.9
 6 27 0 -1 9.6
 7 -27 0 -4.6 14.5
 -7 -27 0 25.4 17.2
 -7 -27 0 -11.9 14.7
 7 -27 0 -1.4 9.7
 7 -27 0 5.5 15.8
 -7 -27 0 12.6 14
 7 -27 0 14 16.2
 -7 27 0 -2.8 17.4
 -7 27 0 14.7 14.5
 7 27 0 -4.2 14.9
 7 27 0 -13.4 20.6
 -7 27 0 0.4 13.9
 7 27 0 -2.4 11.3
 -7 27 0 -14.8 14.5
 -7 27 0 19.7 17.4
 7 27 0 6.9 16.5
 7 27 0 7 9.5
 -8 -27 0 143.39 27.4
 8 -27 0 130.09 25
 8 -27 0 96.59 24
 8 -27 0 147.29 19.4
 8 -27 0 121.29 23.9
 -8 -27 0 140.69 25.6
 8 27 0 135.89 19.2
 8 27 0 178.18 29.2
 -8 27 0 130.69 23.4
 -8 27 0 142.29 26.3
 -8 27 0 122.49 28.6
 8 27 0 151.08 20.7
 8 27 0 145.09 25.6
 9 -27 0 20.1 21.1
 9 -27 0 29.4 17.4
 9 -27 0 18 17.6
 9 27 0 -6.6 18.9
 9 27 0 27.3 18.9
 9 27 0 18.9 11.1
 0 -28 0 65.29 18.9
 0 -28 0 83.59 25.3
 0 28 0 57.99 21.9
 0 28 0 38.3 17.5
 0 28 0 90.49 17.8
 0 28 0 52.19 19
 1 -28 0 216.48 31.5
 1 -28 0 134.49 17.8
 -1 -28 0 124.69 26.2
 -1 -28 0 133.39 27
 1 -28 0 165.98 32.6
 -1 -28 0 179.68 28
 1 -28 0 142.69 28.3
 1 28 0 165.38 28.1
 1 28 0 132.79 25.3
 -1 28 0 161.08 31
 -1 28 0 149.49 23.3
 -1 28 0 168.68 26.3
 1 28 0 159.18 22.9
 -1 28 0 128.49 28.6
 2 -28 0 47.3 20.3
 2 -28 0 33.9 14.3
 2 -28 0 19.9 16.1
 -2 -28 0 13.2 16.6
 -2 -28 0 8.8 11.5
 2 -28 0 11.3 10
 -2 28 0 15.9 15
 2 28 0 0.8 10.8
 2 28 0 11.5 9.8
 -2 28 0 5.4 17.4
 2 28 0 13.1 14.3
 -2 28 0 7.6 15.9
 2 28 0 28.3 18.5
 -3 -28 0 34.6 15.8
 3 -28 0 34.3 11.5
 3 -28 0 39.5 18.9
 3 -28 0 7.5 16.9
 3 -28 0 51.09 13.4
 -3 -28 0 19 15.3
 -3 -28 0 24.3 16.8
 -3 28 0 45.8 23.7
 3 28 0 22.4 10.3
 -3 28 0 15.3 12.7
 -3 28 0 13.8 15.1
 3 28 0 15.6 10.9
 -3 28 0 6.4 14.9
 3 28 0 48.9 17
 3 28 0 30.9 15.4
 -3 28 0 49.9 19.6
 3 28 0 3.9 20
 4 -28 0 193.38 25.6
 4 -28 0 184.48 31.1
 -4 -28 0 178.98 31
 4 -28 0 129.29 21.1
 -4 -28 0 143.19 28.6
 4 -28 0 167.48 29.6
 -4 -28 0 138.29 25.8
 4 28 0 178.48 31.2
 -4 28 0 184.88 29.2
 -4 28 0 172.58 29.2
 -4 28 0 194.68 34.2
 -4 28 0 164.98 26.1
 4 28 0 194.28 22.7
 4 28 0 134.09 21
 4 28 0 207.18 26.3
 -4 28 0 189.98 39.4
 4 28 0 121.19 26.8
 -5 -28 0 25.4 24.1
 -5 -28 0 19 16.4
 5 -28 0 -17.7 11.1
 5 -28 0 -0.8 13.8
 5 -28 0 13.5 20.1
 -5 -28 0 6.4 13.6
 5 -28 0 -3.8 14.8
 -5 28 0 10.3 12.6
 -5 28 0 10.4 14.6
 5 28 0 4.3 9.9
 5 28 0 23.9 23.3
 5 28 0 9.2 14.4
 -5 28 0 1.9 19.5
 5 28 0 2.5 16
 -5 28 0 -27.1 14.8
 5 28 0 -6.1 12
 6 -28 0 0.8 16.3
 6 -28 0 8.6 11.2
 6 -28 0 24.8 20.9
 -6 -28 0 42.5 17.7
 6 -28 0 2.7 13.3
 -6 -28 0 9.4 16.5
 -6 -28 0 21.3 18.2
 -6 28 0 10.3 15.3
 -6 28 0 9.6 24.1
 6 28 0 16.3 13
 6 28 0 -8 16.9
 -6 28 0 29.9 20.8
 6 28 0 -10.2 22.7
 6 28 0 8.9 10.3
 -6 28 0 -2.1 15.5
 6 28 0 4.3 16.2
 -6 28 0 5.3 16.4
 7 -28 0 39.1 13
 7 -28 0 54.29 30.5
 7 -28 0 51.29 20.9
 -7 -28 0 30 17.2
 7 28 0 13.3 18.5
 -7 28 0 21.9 16.9
 7 28 0 49.3 13.9
 -7 28 0 50.89 23.3
 7 28 0 66.79 20.8
 7 28 0 59.89 15.2
 8 -28 0 21.4 16.1
 8 -28 0 2.6 18.5
 8 -28 0 4.2 12
 8 28 0 9.9 20.8
 8 28 0 18.3 13
 8 28 0 -0.4 17
 8 28 0 -0.1 10.7
 -8 28 0 -3.6 15.4
 0 -29 0 -8.4 19.3
 0 -29 0 7 14.6
 0 -29 0 19.3 15.9
 0 29 0 3.1 13.8
 0 29 0 12.6 13.6
 0 29 0 21.1 16
 0 29 0 -16.5 17.6
 1 -29 0 -4.5 12.6
 1 -29 0 9.9 21.5
 -1 -29 0 10.6 15.1
 1 -29 0 12.6 17.1
 -1 -29 0 -0.8 12.2
 -1 -29 0 20.6 17.8
 1 29 0 -3.6 13.3
 -1 29 0 -17.9 16.3
 -1 29 0 10.2 16.9
 -1 29 0 35.1 14.9
 -1 29 0 22.6 15.5
 1 29 0 0 16.9
 -2 -29 0 29.9 20.2
 2 -29 0 17.9 24.1
 2 -29 0 40.5 11.8
 2 -29 0 9.9 16.8
 2 -29 0 38.3 15.7
 -2 -29 0 29.2 18.6
 -2 -29 0 27.7 16.5
 -2 29 0 40.7 17.6
 -2 29 0 45.5 18.2
 2 29 0 18.6 18.8
 2 29 0 39.8 15.8
 -2 29 0 48.8 16.1
 2 29 0 10.3 21.1
 -2 29 0 14.2 19.6
 2 29 0 35.7 13.2
 -3 -29 0 17.1 17.4
 3 -29 0 31.3 12.7
 -3 -29 0 38.7 19.6
 -3 -29 0 33.8 15.1
 3 -29 0 47.5 26.4
 3 -29 0 34.2 21
 3 -29 0 24.8 14.8
 3 29 0 30.6 13.3
 -3 29 0 25.2 16.1
 -3 29 0 5.2 20.3
 3 29 0 49.8 24.8
 3 29 0 37.8 21.1
 -3 29 0 29.5 14.5
 3 29 0 36 16.3
 -3 29 0 40.1 19.8
 -3 29 0 46.5 15.7
 3 29 0 11.7 12.1
 4 -29 0 8.6 17.2
 4 -29 0 -2.3 12.8
 -4 -29 0 9.9 17.2
 4 -29 0 38.5 20.9
 4 29 0 -18.2 19.4
 4 29 0 -3.4 12.7
 -4 29 0 56.59 17.3
 -4 29 0 18.6 14.4
 -4 29 0 -3.5 19.4
 4 29 0 1.9 14.3
 4 29 0 18.5 21.3
 -4 29 0 13.7 16.7
 4 29 0 15.2 12.6
 5 -29 0 71.59 25.9
 5 -29 0 17.8 15
 -5 -29 0 76.99 25.2
 5 -29 0 37.7 17.1
 5 -29 0 55.69 21.1
 5 29 0 37.1 15.9
 -5 29 0 43.2 18.2
 -5 29 0 58.29 22.4
 5 29 0 60.79 13.3
 5 29 0 19 25.2
 5 29 0 44.1 20.2
 5 29 0 28.8 15.9
 6 -29 0 84.09 20.1
 -6 -29 0 58.19 21.9
 6 -29 0 93.39 24.8
 6 -29 0 44.3 14.7
 6 29 0 82.09 16.1
 6 29 0 41.5 21.4
 -6 29 0 59.09 20.4
 -6 29 0 59.49 24.8
 0 -30 0 77.19 23
 0 -30 0 37.9 19.6
 0 -30 0 25.9 19.2
 0 30 0 29.8 14.4
 0 30 0 14.5 20.2
 0 30 0 20.8 18.1
 1 -30 0 20.7 17.3
 -1 -30 0 8.8 17.4
 1 -30 0 38 21.3
 -1 -30 0 6.3 18.3
 1 -30 0 34.2 16.2
 1 30 0 13 16.9
 1 30 0 16.6 14.6
 1 30 0 37.1 19.4
 1 30 0 9.4 17.8
 -1 30 0 40.3 16.2
 -1 30 0 -1.2 17.8
 -1 30 0 38.6 19.5
 2 -30 0 84.79 23.5
 -2 -30 0 57.59 20.6
 2 -30 0 88.99 19.7
 2 -30 0 85.39 26.8
 -2 -30 0 52.89 24.5
 -2 30 0 73.89 20.3
 -2 30 0 70.69 26.8
 2 30 0 102.39 29.8
 2 30 0 83.89 21
 2 30 0 105.99 23.9
 2 30 0 68.59 17.7
 -3 -30 0 45.7 32.8
 3 -30 0 59.39 19.1
 3 -30 0 76.49 25.8
 3 -30 0 47.8 23.7
 3 30 0 54.29 25.3
 -3 30 0 43 22.7
 3 30 0 6.7 19.5
 3 30 0 16.9 16.4
 3 30 0 52.59 15.7
 4 -30 0 4 13.2
 -4 -30 0 -9.8 19.4
 4 -30 0 16.2 14.8
 4 30 0 -6.4 13.4
 4 30 0 9.9 23.4
 -4 30 0 5.3 23.5
 4 30 0 -19 18.4
 4 30 0 -5.7 11.9
 0 -31 0 13.9 21.6
 -19 0 1 64.89 14.2
 -19 0 1 54.99 12.7
 -19 0 1 65.89 17.3
 18 0 -1 55.09 19.3
 -18 0 1 43 12
 -18 0 1 66.09 25.8
 -18 0 1 38.9 11.2
 -17 0 1 8.4 7.5
 17 0 -1 6.4 12.6
 -17 0 1 -10 6.9
 17 0 -1 8.3 12.3
 -17 0 1 -13.9 10
 17 0 -1 10.7 8.7
 -16 0 1 20.2 10.9
 16 0 -1 33.2 14.6
 -16 0 1 26.9 8.1
 16 0 -1 21.5 17.9
 16 0 -1 24.3 10.1
 -16 0 1 15.1 7.2
 -15 0 1 4.7 5.7
 15 0 -1 12.9 8.9
 15 0 -1 15.5 10.6
 -15 0 1 5.3 6
 -15 0 1 16 9.6
 15 0 -1 18.9 11.7
 -14 0 1 28.3 9.2
 -14 0 1 25.5 6.4
 14 0 -1 23.8 8.3
 14 0 -1 32.7 13.6
 14 0 -1 20.6 10.8
 -14 0 1 21 6.6
 -13 0 1 69.39 10.6
 -13 0 1 90.99 14.6
 -13 0 1 82.29 11.4
 13 0 -1 55.99 12.6
 13 0 -1 78.19 16.6
 -13 0 1 68.19 16.8
 13 0 -1 97.99 18.1
 -12 0 1 52.69 9.3
 12 0 -1 59.99 14.1
 -12 0 1 61.39 11.7
 -12 0 1 41.5 15.1
 12 0 -1 70.59 11.7
 -12 0 1 55.59 9.2
 12 0 -1 79.79 14.7
 -11 0 1 45.2 12.1
 -11 0 1 19.6 5.4
 11 0 -1 27.3 9.6
 11 0 -1 49.9 12.6
 -11 0 1 28.3 6.2
 -11 0 1 28.8 7.3
 11 0 -1 36.5 8.6
 11 0 -1 39.2 10.4
 10 0 -1 80.49 14
 -10 0 1 78.09 9.4
 10 0 -1 78.49 11
 -10 0 1 86.99 15.7
 -10 0 1 84.99 12.4
 10 0 -1 86.69 14.5
 -10 0 1 76.19 10.2
 -10 0 1 77.69 15.8
 -10 0 1 77.99 12
 10 0 -1 93.79 14.9
 -9 0 1 91.79 16
 -9 0 1 94.09 10.4
 -9 0 1 88.79 13.7
 9 0 -1 88.59 13.7
 -9 0 1 50.09 12.2
 -9 0 1 67.69 10.4
 -9 0 1 88.59 9.1
 9 0 -1 70.39 15.3
 -9 0 1 79.49 8.8
 9 0 -1 92.59 14.1
 -8 0 1 899.41 58.39
 -8 0 1 937.41 62.19
 -8 0 1 949.51 61.79
 8 0 -1 842.02 58.09
 -8 0 1 884.51 57.59
 8 0 -1 918.41 61.69
 -8 0 1 945.61 61.99
 8 0 -1 954.2 61.59
 8 0 -1 943.41 61.39
 -8 0 1 872.01 57.29
 -8 0 1 906.61 58.79
 7 0 -1 101.49 9.8
 -7 0 1 93.49 11.8
 7 0 -1 96.19 11.7
 7 0 -1 90.59 11.7
 -7 0 1 109.49 10.2
 -7 0 1 100.59 9.3
 -7 0 1 97.49 9.9
 -7 0 1 104.39 9.1
 7 0 -1 89.49 11.5
 -7 0 1 99.79 12.6
 -7 0 1 101.09 12.5
 6 0 -1 127.39 11.1
 -6 0 1 126.09 10.5
 6 0 -1 128.49 13.1
 6 0 -1 135.19 13
 -6 0 1 124.99 11.1
 -6 0 1 128.79 10.9
 -6 0 1 119.49 12.8
 -6 0 1 121.99 13
 -6 0 1 111.09 12.4
 6 0 -1 127.89 12.9
 -6 0 1 140.29 10.5
 5 0 -1 1634.24 98.59
 -5 0 1 1541.35 95.99
 -5 0 1 1567.54 95.79
 5 0 -1 1570.14 96.39
 -5 0 1 1584.64 96.59
 -5 0 1 1643.34 98.79
 -5 0 1 1600.54 98.19
 5 0 -1 1558.34 98.09
 -5 0 1 1598.84 98.39
 -5 0 1 1625.04 96.49
 5 0 -1 1494.55 97.99
 -4 0 1 145.09 10.6
 -4 0 1 150.88 13.9
 4 0 -1 161.68 12.6
 -4 0 1 128.99 12
 4 0 -1 138.19 12.1
 4 0 -1 141.69 12.4
 -4 0 1 125.99 11.7
 3 0 -1 6922.61 439.16
 3 0 -1 7652.63 439.56
 -3 0 1 7473.45 439.36
 3 0 -1 7523.85 439.36
 2 0 -1 197.08 13.5
 2 0 -1 216.48 13.5
 -2 0 1 200.18 12.8
 2 0 -1 217.38 13.7
 -2 0 1 186.08 13.4
 -2 0 1 175.48 13.2
 -2 0 1 181.18 13.5
 -1 0 1 -0.3 0.4
 1 0 -1 -0.2 0.5
 0 0 1 -0.1 0.3
 0 0 -1 0.1 0.3
 1 0 1 0 0.5
 -1 0 -1 0 0.5
 -2 0 -1 71.59 6
 -2 0 -1 65.39 5.1
 2 0 1 78.49 6.8
 2 0 1 58.29 5.7
 2 0 1 74.99 6.1
 -2 0 -1 64.59 5
 -2 0 -1 67.19 5.8
 2 0 1 70.09 5
 -2 0 -1 63.49 5.9
 2 0 1 68.99 5.3
 -3 0 -1 1561.54 92.19
 3 0 1 1544.95 93.39
 -3 0 -1 1597.34 93.69
 3 0 1 1609.34 93.79
 -3 0 -1 1536.15 92.29
 -3 0 -1 1455.05 93.39
 -3 0 -1 1549.54 93.59
 3 0 1 1420.56 93.19
 -4 0 -1 8165.88 473.05
 4 0 1 7542.55 474.45
 -4 0 -1 8551.74 476.55
 4 0 1 7156.78 472.75
 -4 0 -1 7697.13 472.95
 4 0 1 8219.08 475.05
 -4 0 -1 8183.68 474.95
 4 0 1 8234.98 474.65
 -4 0 -1 8058.19 474.95
 -5 0 -1 1085.99 63.09
 -5 0 -1 1050.79 62.99
 5 0 1 938.31 64.49
 -5 0 -1 991 65.09
 5 0 1 1080.69 63.09
 -5 0 -1 1003.3 65.19
 5 0 1 989.2 65.09
 5 0 1 940.21 64.59
 -5 0 -1 1014.9 65.09
 -5 0 -1 1000.3 62.89
 -5 0 -1 1091.09 62.29
 6 0 1 236.08 19.5
 -6 0 -1 247.98 19.6
 6 0 1 243.28 19.2
 -6 0 -1 208.68 15.9
 6 0 1 216.78 16.7
 -6 0 -1 229.78 16.9
 -6 0 -1 225.78 19.2
 -6 0 -1 245.98 17.2
 6 0 1 241.28 19.1
 -6 0 -1 236.68 17.1
 -6 0 -1 239.38 19.6
 -7 0 -1 277.97 22.8
 7 0 1 251.37 22.4
 -7 0 -1 258.57 22.4
 -7 0 -1 284.97 18.7
 -7 0 -1 267.77 19.4
 7 0 1 249.18 21.7
 -7 0 -1 278.17 19.8
 7 0 1 294.37 22.6
 7 0 1 232.88 19.3
 -7 0 -1 294.07 23.2
 -7 0 -1 257.17 19.5
 -8 0 -1 3.6 5.8
 8 0 1 -6.3 3.7
 -8 0 -1 1.7 3.2
 8 0 1 1.9 3.3
 8 0 1 -2.3 4.4
 -8 0 -1 3.5 6.1
 -8 0 -1 8 2.8
 8 0 1 4.5 5.4
 -8 0 -1 1.9 6.3
 -8 0 -1 0.4 2.6
 -8 0 -1 2 3.5
 -9 0 -1 674.13 46.3
 -9 0 -1 715.83 47.3
 -9 0 -1 754.52 48.3
 -9 0 -1 751.62 52.49
 -9 0 -1 693.13 51.49
 -9 0 -1 735.83 48.1
 9 0 1 705.33 47.7
 -9 0 -1 705.63 51.49
 9 0 1 791.42 51.39
 10 0 1 25 8
 -10 0 -1 40.5 10.7
 -10 0 -1 34.6 6.2
 -10 0 -1 37.2 7.6
 10 0 1 55.69 18.2
 10 0 1 25.5 6.8
 -10 0 -1 46.2 11.6
 -10 0 -1 21.1 6
 -10 0 -1 34.8 6.9
 -11 0 -1 578.44 41.8
 11 0 1 707.83 49.4
 11 0 1 578.84 43.3
 -11 0 -1 621.24 42.7
 11 0 1 659.43 47.4
 -11 0 -1 644.44 48.7
 -11 0 -1 678.23 44.3
 12 0 1 12.5 8.8
 -12 0 -1 6.2 5.5
 -12 0 -1 3.1 4.5
 12 0 1 7.3 7.8
 12 0 1 4.3 4.4
 -12 0 -1 4.8 4.4
 -13 0 -1 35.5 7.5
 13 0 1 33.3 9.4
 -13 0 -1 62.69 15.6
 -13 0 -1 51.09 10.9
 -13 0 -1 30.9 7.7
 13 0 1 68.79 14.7
 13 0 1 58.99 16.4
 -14 0 -1 98.39 12.4
 14 0 1 122.59 21.9
 14 0 1 161.58 22.5
 -14 0 -1 104.99 14.3
 14 0 1 142.39 17.8
 -14 0 -1 126.49 17
 15 0 1 35.5 10.6
 15 0 1 36.9 12.9
 -15 0 -1 16.2 7.2
 15 0 1 41.6 15.2
 -15 0 -1 22.8 9.8
 -15 0 -1 34.9 8.8
 -16 0 -1 2.1 8.5
 16 0 1 -2.2 11.3
 -16 0 -1 9.5 6.8
 16 0 1 0.3 7.3
 16 0 1 23.2 13.7
 -16 0 -1 -3.9 5.8
 17 0 1 2.8 7.3
 -17 0 -1 -2.5 7.2
 -17 0 -1 -2.5 9.9
 17 0 1 8.2 13.2
 -17 0 -1 1.6 7.2
 -18 0 -1 69.29 17
 -18 0 -1 61.69 12.7
 18 0 1 74.59 21.2
 -18 0 -1 65.79 13
 -19 0 -1 38.7 18.7
 -19 0 -1 69.79 22.1
 19 0 1 56.79 23.2
 -19 -1 1 29.7 11.7
 -19 -1 1 26.8 14.9
 -19 -1 1 22.3 10.6
 -19 1 1 65.99 18.8
 -19 1 1 24.1 11.6
 -19 1 1 43.5 11.9
 -18 -1 1 28.6 11
 18 -1 -1 21.6 13.6
 -18 -1 1 10.5 13.5
 -18 -1 1 -1 9
 18 1 -1 23.2 11.4
 -18 1 1 26.1 8.8
 -18 1 1 26.3 14.2
 18 1 -1 25.3 14.7
 17 -1 -1 20.7 14.5
 17 -1 -1 15 13.5
 -17 -1 1 16.2 8.8
 -17 -1 1 15 7.6
 -17 -1 1 6.6 10.6
 -17 1 1 25.6 9
 -17 1 1 15.8 11.6
 17 1 -1 26.6 13.2
 17 1 -1 25.3 10.1
 17 1 -1 -6 12.1
 -16 -1 1 107.69 17.4
 16 -1 -1 106.29 17.7
 -16 -1 1 103.79 14.8
 -16 -1 1 103.49 15.3
 16 -1 -1 144.89 24.7
 16 -1 -1 140.69 23.5
 16 1 -1 132.59 18.9
 16 1 -1 162.28 26.5
 16 1 -1 142.79 34.5
 -16 1 1 116.89 15.9
 -16 1 1 124.49 20.3
 -16 1 1 127.89 15.4
 15 -1 -1 84.89 20.2
 -15 -1 1 79.19 14.2
 -15 -1 1 43.5 9.9
 15 -1 -1 42.4 12.8
 -15 -1 1 49.5 9.9
 15 -1 -1 60.79 15.9
 -15 1 1 59.29 13.8
 15 1 -1 56.09 13.4
 -15 1 1 52.99 9.9
 -15 1 1 57.69 11.4
 15 1 -1 84.99 17.6
 15 1 -1 106.29 20.5
 14 -1 -1 124.59 21.3
 14 -1 -1 112.39 16
 -14 -1 1 112.39 16.8
 -14 -1 1 109.59 12.3
 14 -1 -1 123.89 21.9
 -14 -1 1 98.99 12
 14 1 -1 105.69 20.1
 -14 1 1 124.79 15.4
 14 1 -1 86.29 18.3
 -14 1 1 100.39 15.2
 14 1 -1 88.09 14.9
 -14 1 1 101.69 12.3
 -13 -1 1 59.59 15.6
 13 -1 -1 55.49 11.7
 13 -1 -1 75.99 15.4
 13 -1 -1 71.69 14.5
 -13 -1 1 62.69 11.8
 -13 -1 1 35.9 8
 -13 -1 1 34.1 7.2
 -13 1 1 41.1 12.9
 13 1 -1 32.3 13.4
 13 1 -1 44.5 13.3
 -13 1 1 43.5 8.5
 13 1 -1 23.6 9.4
 -13 1 1 32.9 7.7
 -13 1 1 29.3 9.7
 -12 -1 1 22 5.8
 12 -1 -1 21.1 9.4
 -12 -1 1 34.6 13.2
 12 -1 -1 35.7 9
 12 -1 -1 15.4 9.5
 -12 -1 1 29.4 7.6
 -12 -1 1 27.8 6
 -12 1 1 22.3 6.1
 -12 1 1 22.3 6.2
 12 1 -1 34.3 9.1
 12 1 -1 16.8 10.3
 12 1 -1 31 11.2
 -12 1 1 23 9
 -12 1 1 27.7 12.3
 11 -1 -1 151.48 18.2
 -11 -1 1 144.79 13.7
 -11 -1 1 141.69 16.9
 -11 -1 1 140.29 14.3
 11 -1 -1 150.98 18.1
 11 -1 -1 115.99 14.2
 -11 -1 1 186.68 23.4
 11 -1 -1 178.88 19
 -11 1 1 143.09 13.9
 -11 1 1 139.99 20.3
 -11 1 1 122.49 12.7
 -11 1 1 115.09 16.4
 11 1 -1 145.49 17.6
 11 1 -1 128.19 14.5
 11 1 -1 142.09 17.5
 9 -1 -1 332.57 30.7
 9 -1 -1 375.76 32
 -9 -1 1 363.36 26.1
 9 -1 -1 381.36 29.7
 9 -1 -1 328.77 28.5
 -9 -1 1 359.76 30
 -9 -1 1 334.87 25.8
 -9 -1 1 356.86 24.7
 -9 -1 1 327.27 28.3
 -9 -1 1 364.16 25
 9 1 -1 362.16 28.7
 -9 1 1 386.16 27.1
 -9 1 1 365.66 25.6
 -9 1 1 329.07 24.4
 9 1 -1 343.87 31.4
 9 1 -1 411.66 30.8
 -9 1 1 301.47 25.8
 -9 1 1 303.47 30.4
 9 1 -1 352.46 28.5
 -9 1 1 310.17 28.7
 -8 -1 1 359.96 27.1
 -8 -1 1 313.67 35.6
 8 -1 -1 336.57 29.6
 -8 -1 1 354.26 29.6
 -8 -1 1 422.36 26.8
 8 -1 -1 433.56 27.6
 -8 -1 1 388.76 26.2
 -8 -1 1 422.46 27.5
 8 -1 -1 369.86 29.7
 -8 -1 1 349.57 30.4
 8 -1 -1 344.57 29.7
 8 1 -1 367.06 30.2
 -8 1 1 394.96 30.8
 -8 1 1 399.46 27.2
 8 1 -1 364.06 29.4
 -8 1 1 395.16 28.1
 -8 1 1 369.26 30.3
 8 1 -1 353.36 29.4
 -8 1 1 431.56 26.6
 -8 1 1 360.76 30.1
 8 1 -1 417.96 27.6
 7 -1 -1 198.08 19.5
 7 -1 -1 196.78 19.6
 -7 -1 1 216.88 17.3
 -7 -1 1 217.68 16.4
 7 -1 -1 225.28 19.9
 -7 -1 1 206.88 17.3
 -7 -1 1 225.78 19.5
 -7 -1 1 218.88 16.8
 -7 -1 1 233.28 20
 7 -1 -1 215.18 17.3
 -7 -1 1 232.58 20.5
 -7 1 1 240.58 20.4
 7 1 -1 263.47 20.3
 -7 1 1 226.88 17.5
 7 1 -1 249.58 17.8
 -7 1 1 265.67 20.7
 -7 1 1 248.18 18
 7 1 -1 229.98 20.3
 -7 1 1 245.08 16.8
 7 1 -1 237.08 19.8
 -7 1 1 209.88 17.9
 -7 1 1 269.27 21.1
 -6 -1 1 304.27 24
 -6 -1 1 320.37 21.3
 -6 -1 1 303.57 23.1
 6 -1 -1 298.27 23.3
 -6 -1 1 297.47 20.3
 6 -1 -1 289.47 23.4
 6 -1 -1 307.37 21.4
 6 -1 -1 264.97 23.1
 -6 -1 1 294.37 23.2
 -6 1 1 281.37 23.4
 -6 1 1 314.57 23.9
 -6 1 1 280.17 21.1
 -6 1 1 299.07 21.8
 6 1 -1 307.77 23.9
 -6 1 1 312.07 23.8
 6 1 -1 299.07 23
 -6 1 1 329.67 21.7
 6 1 -1 299.67 21.3
 5 -1 -1 2219.78 141.99
 -5 -1 1 2468.75 144.09
 5 -1 -1 2215.38 144.09
 -5 -1 1 2477.35 146.99
 5 -1 -1 2403.36 143.99
 -5 -1 1 2450.35 141.39
 -5 -1 1 2437.06 143.89
 5 -1 -1 2291.87 144.09
 -5 -1 1 2336.47 141.99
 -5 1 1 2366.66 141.49
 5 1 -1 2219.38 141.99
 5 1 -1 2285.37 143.59
 -5 1 1 2434.76 144.29
 -5 1 1 2261.17 142.49
 5 1 -1 2482.35 143.89
 -5 1 1 2382.86 144.29
 -5 1 1 2290.87 144.19
 5 1 -1 2400.26 144.59
 -5 1 1 2391.96 142.29
 -4 -1 1 5040.6 299.77
 -4 -1 1 5255.97 302.47
 4 -1 -1 4880.81 298.47
 4 -1 -1 4653.13 299.97
 -4 -1 1 5029.5 297.77
 4 -1 -1 5282.97 300.47
 -4 -1 1 5215.68 299.77
 4 -1 -1 5011.9 299.77
 -4 1 1 4909.31 300.07
 4 1 -1 5180.98 299.77
 -4 1 1 5037.7 298.97
 -4 1 1 5169.98 300.17
 4 1 -1 4736.53 298.37
 4 1 -1 4792.12 299.47
 -4 1 1 4836.52 297.87
 4 1 -1 5241.48 300.57
 -3 -1 1 441.76 27.4
 3 -1 -1 416.36 27.8
 3 -1 -1 448.26 27.5
 -3 -1 1 445.96 28.1
 -3 -1 1 455.25 25.8
 -3 -1 1 435.56 27.3
 3 -1 -1 421.96 28.8
 -3 1 1 374.56 27.4
 -3 1 1 375.06 27.5
 -3 1 1 411.06 26.8
 -3 1 1 399.46 27.4
 3 1 -1 399.76 27.8
 3 1 -1 397.76 27.1
 3 1 -1 403.16 27.2
 -2 -1 1 438.56 25.7
 -2 -1 1 453.75 25.8
 2 -1 -1 460.95 25
 -2 -1 1 467.75 26.5
 2 -1 -1 461.15 25.3
 -2 -1 1 451.45 25.2
 -2 1 1 364.76 25.6
 -2 1 1 383.66 25.1
 2 1 -1 386.66 25.5
 -2 1 1 380.86 24.9
 -2 1 1 397.56 26
 2 1 -1 365.66 25
 -2 1 1 356.66 25.9
 -2 1 1 376.96 25.4
 2 1 -1 358.26 25.4
 2 1 -1 377.56 26
 1 -1 -1 0.2 0.4
 -1 -1 1 0.2 0.3
 1 -1 -1 0.2 0.2
 -1 -1 1 0 0.5
 1 -1 -1 0.2 0.4
 1 1 -1 0.3 0.4
 -1 1 1 0 0.3
 1 1 -1 0.5 0.4
 0 -1 -1 0.1 0.7
 0 -1 1 0.1 0.6
 0 1 -1 -0.4 0.7
 0 1 1 -0.2 0.9
 1 -1 1 -0.1 0.3
 1 -1 1 0 0.4
 1 -1 1 -0.2 0.4
 -1 -1 -1 0.4 0.6
 1 -1 1 0.2 0.3
 1 -1 1 0.3 0.4
 -1 -1 -1 0 0.5
 1 1 1 0 0.2
 1 1 1 0.1 0.3
 1 1 1 -0.3 0.3
 -1 1 -1 0.3 0.6
 1 1 1 0.2 0.2
 -2 -1 -1 77.59 5.9
 2 -1 1 77.59 5.6
 -2 -1 -1 77.99 6.1
 2 -1 1 75.99 6.3
 2 -1 1 71.49 6.3
 -2 -1 -1 75.39 6.4
 2 -1 1 79.19 6.1
 -2 1 -1 55.89 6
 -2 1 -1 53.99 5.8
 2 1 1 51.99 5.9
 3 -1 1 2208.18 148.99
 -3 -1 -1 2454.15 147.49
 3 -1 1 2463.45 147.69
 -3 -1 -1 2443.16 147.69
 3 -1 1 2444.76 147.99
 3 -1 1 2514.95 148.99
 -3 -1 -1 2544.25 149.49
 -3 -1 -1 2524.35 148.99
 3 1 1 2551.34 148.79
 3 1 1 2474.65 147.69
 -3 1 -1 2432.16 147.79
 3 1 1 2430.26 147.69
 3 1 1 2496.55 149.59
 -3 1 -1 2440.66 149.39
 -3 1 -1 2557.14 148.19
 -3 1 -1 2557.54 148.99
 -3 1 -1 2577.94 147.19
 -3 1 -1 2442.16 149.19
 4 -1 1 352.46 22.2
 -4 -1 -1 359.56 23.7
 -4 -1 -1 312.77 23.4
 4 -1 1 340.17 23.5
 -4 -1 -1 342.27 27.2
 4 -1 1 320.87 23.6
 -4 -1 -1 342.07 21.7
 4 -1 1 331.47 23.7
 4 1 1 323.77 21.8
 -4 1 -1 322.67 23.9
 -4 1 -1 333.47 22.3
 4 1 1 322.17 24
 4 1 1 323.07 23.1
 -4 1 -1 333.37 23.5
 -4 1 -1 354.86 24.1
 -4 1 -1 334.97 22.3
 5 -1 1 446.66 33.5
 -5 -1 -1 483.75 33.4
 -5 -1 -1 466.35 33.5
 -5 -1 -1 536.15 34.6
 5 -1 1 469.05 33.5
 -5 -1 -1 481.65 31.3
 -5 -1 -1 490.45 31.3
 5 -1 1 489.45 33.8
 -5 1 -1 504.05 34
 -5 1 -1 539.25 30.9
 -5 1 -1 513.55 33.8
 -5 1 -1 501.25 32.1
 -5 1 -1 478.85 31.9
 5 1 1 470.85 33.1
 -5 1 -1 462.75 33.9
 5 1 1 480.45 34
 6 -1 1 987.3 63.59
 -6 -1 -1 1062.99 63.79
 -6 -1 -1 987.4 60.79
 6 -1 1 926.41 63.29
 6 -1 1 982.5 63.49
 6 -1 1 983.1 60.99
 -6 -1 -1 1030.4 63.89
 -6 -1 -1 961.2 60.49
 -6 -1 -1 953.5 60.79
 -6 -1 -1 995 63.99
 -6 1 -1 1002.4 63.69
 -6 1 -1 985.5 63.79
 6 1 1 960.3 62.89
 -6 1 -1 999.7 61.39
 6 1 1 960.4 63.99
 -6 1 -1 916.31 63.59
 6 1 1 944.21 60.89
 -6 1 -1 958.3 61.39
 -6 1 -1 995.9 61.19
 -6 1 -1 964.2 59.89
 -7 -1 -1 215.78 18.7
 -7 -1 -1 230.98 19.7
 -7 -1 -1 212.68 15.8
 7 -1 1 218.08 15.8
 -7 -1 -1 196.58 15.6
 7 -1 1 208.98 18.5
 7 -1 1 229.68 19.1
 7 -1 1 238.68 19.3
 -7 -1 -1 196.98 15.1
 -7 -1 -1 234.98 19.1
 7 1 1 180.18 15.3
 -7 1 -1 181.88 14.4
 -7 1 -1 218.88 19.2
 -7 1 -1 184.68 16
 -7 1 -1 167.68 15.4
 7 1 1 185.38 18.5
 -7 1 -1 193.78 15.8
 -7 1 -1 209.18 18.9
 -7 1 -1 203.38 18.5
 7 1 1 201.98 17.7
 -8 -1 -1 519.75 38.8
 8 -1 1 497.75 41.5
 8 -1 1 578.44 42.5
 -8 -1 -1 602.84 38.8
 8 -1 1 596.04 42.7
 -8 -1 -1 606.54 43
 -8 -1 -1 611.24 38.6
 -8 -1 -1 522.15 42
 -8 -1 -1 607.44 39.5
 8 -1 1 669.03 39.9
 -8 -1 -1 603.34 43.4
 -8 1 -1 503.65 39
 8 1 1 647.64 39.8
 -8 1 -1 641.64 38.4
 -8 1 -1 620.74 43.1
 -8 1 -1 594.84 43
 -8 1 -1 561.24 39.7
 8 1 1 600.24 42.1
 -8 1 -1 616.14 43.4
 -8 1 -1 647.94 39.9
 8 1 1 593.54 43.1
 -9 -1 -1 1619.74 97.49
 9 -1 1 1619.24 97.49
 -9 -1 -1 1505.35 92.09
 -9 -1 -1 1481.35 92.29
 -9 -1 -1 1544.15 97.79
 -9 -1 -1 1512.65 93.29
 9 -1 1 1475.55 96.59
 9 -1 1 1580.44 97.39
 -9 -1 -1 1505.75 97.69
 -9 -1 -1 1524.55 93.19
 9 -1 1 1491.25 93.09
 9 1 1 1421.26 97.09
 -9 1 -1 1379.26 93.29
 -9 1 -1 1426.76 91.59
 9 1 1 1509.75 96.09
 -9 1 -1 1421.36 99.69
 -9 1 -1 1542.95 97.99
 -9 1 -1 1441.66 92.99
 9 1 1 1441.26 93.09
 -9 1 -1 1433.56 93.29
 10 -1 1 823.52 55.49
 -10 -1 -1 711.93 49.2
 -10 -1 -1 732.93 50.39
 -10 -1 -1 709.43 51.09
 -10 -1 -1 776.72 50.79
 -10 -1 -1 763.42 55.69
 10 -1 1 680.43 50.19
 -10 -1 -1 783.22 55.29
 10 -1 1 770.92 55.79
 -10 1 -1 762.02 51.39
 10 1 1 823.02 55.99
 -10 1 -1 724.33 50.59
 10 1 1 804.52 54.09
 -10 1 -1 779.52 55.29
 10 1 1 745.83 50.69
 -10 1 -1 788.92 50.69
 -10 1 -1 859.21 56.39
 -10 1 -1 768.32 49.2
 -11 -1 -1 252.97 24.9
 11 -1 1 213.68 19.7
 11 -1 1 260.97 24.2
 -11 -1 -1 206.28 18.3
 11 -1 1 254.17 23.7
 -11 -1 -1 223.48 19.7
 11 1 1 240.18 23.6
 -11 1 -1 210.88 17.7
 11 1 1 263.77 25.3
 11 1 1 221.78 19.8
 -11 1 -1 226.48 19.4
 -11 1 -1 245.38 22.9
 -11 1 -1 233.28 24.9
 -12 -1 -1 105.09 19.2
 -12 -1 -1 96.69 10.6
 12 -1 1 86.09 12.9
 -12 -1 -1 87.69 10.6
 12 -1 1 121.89 20.3
 -12 -1 -1 106.69 12.5
 12 -1 1 93.09 16.9
 12 1 1 103.49 13.9
 -12 1 -1 95.59 12.9
 -12 1 -1 114.69 15.2
 12 1 1 116.49 18.3
 -12 1 -1 116.29 20.5
 12 1 1 157.58 22.2
 -12 1 -1 84.09 10.3
 13 -1 1 46.2 13.9
 -13 -1 -1 36.7 14
 -13 -1 -1 38.8 8
 -13 -1 -1 43.4 10
 13 -1 1 62.69 15.3
 -13 -1 -1 49.5 8.5
 13 -1 1 51.29 11
 13 1 1 37.5 9.3
 13 1 1 20.4 10.8
 -13 1 -1 54.79 8.7
 -13 1 -1 42.8 10.6
 13 1 1 31.4 12.6
 -13 1 -1 54.19 9.8
 -13 1 -1 44.8 14.3
 14 -1 1 102.19 19.4
 -14 -1 -1 105.39 13.5
 -14 -1 -1 99.09 13.7
 14 -1 1 92.09 19.3
 14 -1 1 107.59 16.1
 -14 -1 -1 115.39 16
 -14 1 -1 95.89 11.7
 14 1 1 96.89 20.5
 -14 1 -1 92.49 13.4
 -14 1 -1 104.39 15.6
 14 1 1 115.09 16.2
 14 1 1 105.79 19.1
 -15 -1 -1 159.38 18.2
 15 -1 1 143.29 21.5
 -15 -1 -1 165.88 16.2
 -15 -1 -1 124.49 14.9
 15 -1 1 158.28 24.8
 15 1 1 188.48 25
 15 1 1 150.78 24.5
 -15 1 -1 145.99 16.6
 -15 1 -1 166.68 19.5
 15 1 1 126.09 20.4
 -15 1 -1 147.99 15.2
 16 -1 1 33.6 15.2
 16 -1 1 31.1 12.8
 -16 -1 -1 24.2 7.9
 -16 -1 -1 40.4 8.3
 -16 -1 -1 25.6 9.5
 -16 1 -1 35.3 10.7
 16 1 1 25 10
 -16 1 -1 34.6 8.9
 -16 1 -1 30.3 9.6
 16 1 1 15.9 13.6
 17 -1 1 37.2 17.1
 -17 -1 -1 27.5 11.6
 -17 -1 -1 17.6 9.4
 -17 -1 -1 21.4 8.3
 17 -1 1 25.4 14.5
 -17 1 -1 22.7 9.4
 17 1 1 11 8.3
 17 1 1 24 15.4
 -17 1 -1 19.5 11.4
 -17 1 -1 33.6 10.1
 -18 -1 -1 29.4 10.1
 18 -1 1 38.4 17.2
 -18 -1 -1 34.1 10.8
 -18 -1 -1 46 14.4
 -18 1 -1 42.3 14.9
 18 1 1 26.6 16.6
 -18 1 -1 29.6 9.9
 18 1 1 37 12.3
 -18 1 -1 20.8 11
 -19 -1 -1 14.4 9.3
 -19 -1 -1 6.6 10.1
 -19 1 -1 -1.4 10.8
 -19 1 -1 -4.1 13.2
 19 1 1 -6.5 15.4
 -19 1 -1 6.2 9.8
 -19 -2 1 45.7 12.4
 19 -2 -1 13.1 14.3
 -19 -2 1 32.7 11
 -19 2 1 34.5 15.9
 -19 2 1 28.3 11.8
 19 2 -1 2.9 16.6
 -19 2 1 23.8 10.9
 -18 -2 1 29.8 10.2
 -18 -2 1 10.6 12.9
 -18 -2 1 20.4 9.6
 18 -2 -1 43.7 18.6
 -18 2 1 7.1 10.7
 -18 2 1 19.3 10.1
 18 2 -1 10.6 14.7
 18 2 -1 9.7 11.5
 -18 2 1 4.9 13.2
 -17 -2 1 44 11.2
 17 -2 -1 52.89 18
 -17 -2 1 43.7 13.5
 -17 -2 1 42.9 9.6
 -17 2 1 74.69 16.2
 -17 2 1 71.89 12.8
 17 2 -1 53.39 16.7
 -17 2 1 49.99 10.3
 17 2 -1 73.69 14.9
 -16 -2 1 66.89 13.4
 16 -2 -1 89.89 20
 -16 -2 1 47 10.7
 -16 -2 1 56.99 9.3
 16 -2 -1 98.89 18
 -16 2 1 47.3 13.4
 16 2 -1 47 11.9
 16 2 -1 95.59 21.4
 -16 2 1 62.19 11.7
 16 2 -1 72.49 16.2
 -16 2 1 59.09 11.4
 -15 -2 1 206.58 21.8
 -15 -2 1 176.58 19.4
 15 -2 -1 247.78 33
 -15 -2 1 221.58 19
 -15 2 1 216.98 20.3
 15 2 -1 247.58 27.2
 -15 2 1 211.48 23.8
 -15 2 1 213.08 19.9
 15 2 -1 207.38 22.1
 15 2 -1 250.67 28.7
 14 -2 -1 102.09 18
 -14 -2 1 85.89 12.5
 -14 -2 1 56.19 10.6
 14 -2 -1 120.09 20.7
 -14 -2 1 58.09 9.3
 14 -2 -1 79.59 13.3
 -14 2 1 59.19 13.1
 -14 2 1 56.49 9.9
 14 2 -1 76.49 16.4
 14 2 -1 64.79 11.7
 -14 2 1 69.19 12.3
 14 2 -1 94.39 17.1
 -13 -2 1 104.09 13.7
 13 -2 -1 125.69 19.6
 -13 -2 1 93.09 12.5
 13 -2 -1 117.89 20.8
 -13 -2 1 99.09 15.1
 -13 -2 1 118.59 20
 13 -2 -1 87.89 14.8
 13 2 -1 164.28 24.3
 13 2 -1 101.39 18.5
 -13 2 1 108.79 12.4
 -13 2 1 111.79 13.3
 -13 2 1 152.68 23.3
 -13 2 1 123.39 17.2
 13 2 -1 134.29 15.1
 -12 -2 1 92.69 10.8
 12 -2 -1 86.69 13.4
 12 -2 -1 108.49 16.6
 -12 -2 1 115.79 18.1
 12 -2 -1 101.19 18.5
 -12 -2 1 92.59 10.2
 12 -2 -1 102.09 18.9
 -12 -2 1 113.89 15.1
 -12 2 1 119.79 20.5
 -12 2 1 77.19 9.9
 12 2 -1 61.59 15.1
 -12 2 1 87.29 13
 12 2 -1 120.69 18.6
 12 2 -1 83.59 13.7
 -12 2 1 92.59 14.9
 -11 -2 1 76.99 9.1
 11 -2 -1 96.59 16.7
 11 -2 -1 75.89 11.9
 -11 -2 1 95.09 14.1
 -11 -2 1 96.59 12.1
 11 -2 -1 89.39 15.9
 11 -2 -1 76.79 15.1
 -11 -2 1 75.19 14.9
 -11 2 1 81.49 10.8
 11 2 -1 63.49 11.2
 -11 2 1 75.29 11.1
 -11 2 1 82.59 14.9
 11 2 -1 87.09 16.3
 11 2 -1 95.09 15.9
 -11 2 1 90.29 13.7
 -10 -2 1 53.69 9.6
 10 -2 -1 58.59 11.8
 10 -2 -1 52.59 11.7
 -10 -2 1 69.09 10.6
 -10 -2 1 59.79 8.4
 -10 -2 1 65.99 9.6
 10 -2 -1 63.29 9.9
 -10 -2 1 68.59 12.9
 10 -2 -1 80.19 14.5
 -10 2 1 78.39 14.8
 10 2 -1 75.49 14.5
 10 2 -1 67.89 12.2
 -10 2 1 74.59 11.7
 10 2 -1 49.4 9
 -10 2 1 65.39 13.6
 -10 2 1 67.09 10
 -10 2 1 69.89 11.1
 -10 2 1 64.69 9
 9 -2 -1 16.9 6.1
 -9 -2 1 43.9 10.8
 -9 -2 1 35.3 8.4
 -9 -2 1 25.8 7.9
 9 2 -1 40.4 9.3
 9 2 -1 20.8 7.6
 -9 2 1 24.4 8.3
 -9 2 1 29.3 6
 8 -2 -1 117.99 14
 8 -2 -1 132.89 12.1
 8 -2 -1 115.69 14.2
 -8 -2 1 128.59 15.6
 8 -2 -1 110.19 14.2
 -8 -2 1 119.19 14.2
 -8 -2 1 126.49 11.6
 -8 -2 1 120.89 10.4
 -8 2 1 132.89 12.3
 8 2 -1 118.19 13.3
 8 2 -1 103.09 15.5
 -8 2 1 140.09 15.4
 -8 2 1 125.89 14.7
 -8 2 1 146.59 12.4
 -8 2 1 123.89 10.8
 -8 2 1 121.09 12.7
 8 2 -1 118.19 11.8
 -8 2 1 120.49 15
 8 2 -1 120.89 13.6
 -7 -2 1 285.27 19.9
 7 -2 -1 253.07 21.5
 7 -2 -1 264.47 22.7
 7 -2 -1 219.88 21.8
 -7 -2 1 239.38 21.8
 -7 -2 1 275.77 18.5
 -7 -2 1 280.67 22
 -7 -2 1 261.97 22.9
 7 -2 -1 288.87 20
 -7 2 1 243.38 20.5
 -7 2 1 268.37 22.6
 -7 2 1 239.68 21.9
 -7 2 1 257.27 25.3
 7 2 -1 240.28 22.5
 7 2 -1 263.97 21.5
 -7 2 1 315.17 20.5
 7 2 -1 288.87 20.1
 7 2 -1 264.17 21.6
 6 -2 -1 436.16 30
 -6 -2 1 417.96 30
 -6 -2 1 405.56 27.9
 6 -2 -1 429.36 31
 -6 -2 1 443.36 31.4
 -6 -2 1 403.26 26.8
 6 -2 -1 405.96 28.1
 6 -2 -1 425.66 31
 -6 -2 1 433.86 30.1
 -6 2 1 421.86 28.4
 6 2 -1 427.96 29.7
 6 2 -1 361.46 30.4
 6 2 -1 364.16 27.8
 6 2 -1 427.56 29.9
 -6 2 1 398.76 27.2
 -6 2 1 407.36 28.9
 -6 2 1 460.45 30.8
 -6 2 1 442.86 31.2
 -6 2 1 443.06 31
 5 -2 -1 315.27 23.1
 -5 -2 1 321.07 20.6
 -5 -2 1 316.47 24.6
 5 -2 -1 278.17 23.5
 5 -2 -1 331.27 24.2
 -5 -2 1 369.76 23.8
 -5 -2 1 321.47 23.2
 5 2 -1 318.17 24.3
 -5 2 1 331.17 23.6
 -5 2 1 303.67 22.4
 5 2 -1 309.87 22.7
 -5 2 1 291.17 23.5
 -5 2 1 318.57 24.1
 5 2 -1 323.77 22.9
 -4 -2 1 199.68 16.4
 -4 -2 1 197.08 15.4
 4 -2 -1 179.38 15.9
 -4 -2 1 185.68 13.3
 4 -2 -1 209.68 15.5
 4 -2 -1 192.28 14.8
 4 -2 -1 196.08 16.1
 -4 -2 1 214.08 15.5
 4 2 -1 209.88 16.4
 4 2 -1 201.78 13.6
 -4 2 1 204.28 16.3
 -4 2 1 210.58 15.3
 4 2 -1 195.98 15.1
 -4 2 1 204.48 16
 -4 2 1 246.18 14.3
 4 2 -1 209.08 15.4
 -4 2 1 224.38 16
 -3 -2 1 1982.9 116.79
 3 -2 -1 2048.7 115.79
 -3 -2 1 1872.91 114.79
 -3 -2 1 1967.3 117.89
 -3 -2 1 1981.6 115.39
 -3 -2 1 1898.41 116.59
 -3 -2 1 1945.21 115.59
 3 -2 -1 1926.91 117.79
 3 -2 -1 2065.99 116.29
 -3 -2 1 1756.72 115.39
 3 -2 -1 1912.11 116.69
 3 -2 -1 2016.1 116.79
 -3 -2 1 1998.7 115.19
 3 -2 -1 1805.42 117.59
 -3 -2 1 2026.9 116.09
 -3 -2 1 1743.43 115.29
 -3 2 1 1964.2 116.99
 -3 2 1 2001 114.69
 -3 2 1 2065.19 116.29
 -3 2 1 2065.39 115.89
 3 2 -1 1789.62 115.29
 3 2 -1 1870.11 116.59
 3 2 -1 1864.41 116.49
 -3 2 1 1895.91 117.59
 -3 2 1 1947.21 116.89
 -3 2 1 1994.4 117.69
 3 2 -1 2040 118.09
 3 2 -1 1729.43 115.39
 -3 2 1 1958.2 114.69
 3 2 -1 1806.42 115.19
 3 2 -1 2104.89 116.29
 2 -2 -1 1501.25 88.69
 2 -2 -1 1463.05 88.69
 -2 -2 1 1501.25 88.99
 -2 -2 1 1610.44 88.59
 2 -2 -1 1487.35 89.59
 2 -2 -1 1565.94 88.79
 2 -2 -1 1496.35 87.99
 -2 -2 1 1579.74 89.29
 -2 -2 1 1473.95 88.29
 2 -2 -1 1521.05 87.99
 -2 -2 1 1495.75 90.19
 -2 -2 1 1505.45 88.99
 -2 -2 1 1507.55 88.49
 -2 -2 1 1401.66 88.79
 2 -2 -1 1496.55 88.79
 2 -2 -1 1526.55 90.19
 2 -2 -1 1482.55 90.19
 -2 -2 1 1540.75 88.89
 2 2 -1 1422.36 88.49
 2 2 -1 1512.55 88.89
 -2 2 1 1494.55 88.39
 -2 2 1 1458.85 88.79
 -2 2 1 1460.45 88.79
 -2 2 1 1461.35 88.69
 2 2 -1 1391.66 88.79
 -2 2 1 1506.75 89.69
 2 2 -1 1514.85 88.09
 -2 2 1 1430.36 89.99
 -2 2 1 1519.35 88.79
 -2 2 1 1413.66 89.09
 -2 2 1 1543.05 88.99
 2 2 -1 1497.95 90.19
 2 2 -1 1428.96 88.19
 -2 2 1 1456.05 88.79
 -2 2 1 1544.85 88.79
 2 2 -1 1375.26 88.89
 2 2 -1 1370.76 88.79
 2 2 -1 1430.26 88.99
 -1 -2 1 75.29 6.5
 1 -2 -1 81.69 6.3
 1 -2 -1 107.19 7
 1 -2 -1 90.49 6.2
 -1 -2 1 78.69 6.4
 1 -2 -1 96.89 6.2
 1 2 -1 101.39 6.4
 -1 2 1 92.19 6.5
 0 -2 -1 0.2 0.7
 0 -2 -1 -0.3 0.6
 0 -2 1 0.1 0.5
 0 -2 -1 -0.2 0.4
 0 -2 1 -0.5 0.3
 0 -2 1 0 0.4
 0 -2 1 0.2 0.4
 0 -2 1 0.5 0.5
 0 -2 1 -0.2 0.6
 0 -2 -1 0.1 0.4
 0 -2 -1 0.3 0.4
 0 -2 1 0.1 0.4
 0 -2 -1 0 0.3
 0 2 -1 -0.1 0.3
 0 2 1 -0.2 0.3
 0 2 1 -0.1 0.3
 0 2 1 -0.1 0.6
 0 2 -1 -0.4 0.4
 0 2 -1 0 0.5
 0 2 1 0.4 0.6
 0 2 1 0.9 0.7
 0 2 1 0 0.4
 0 2 1 0.3 0.4
 0 2 1 -0.2 0.6
 0 2 -1 0.7 0.6
 0 2 -1 0 0.5
 0 2 -1 -0.3 0.3
 1 -2 1 151.88 9.8
 -1 -2 -1 144.69 9.1
 1 -2 1 137.99 9.5
 1 2 1 155.28 9.6
 -1 2 -1 131.99 9.4
 1 2 1 133.09 9.5
 -2 -2 -1 1065.99 64.29
 -2 -2 -1 1025.1 62.69
 2 -2 1 1154.28 62.59
 -2 -2 -1 946.81 62.79
 -2 -2 -1 983.9 63.19
 -2 -2 -1 1044.6 62.99
 2 -2 1 992.2 62.29
 2 -2 1 1008 63.19
 2 -2 1 992.3 63.49
 2 -2 1 967.1 62.79
 -2 -2 -1 983.6 62.89
 -2 -2 -1 1107.49 63.09
 -2 -2 -1 1140.89 62.29
 2 -2 1 989.3 63.99
 2 -2 1 971.5 62.79
 2 -2 1 935.11 63.89
 -2 -2 -1 1028.6 62.49
 2 -2 1 1126.89 63.09
 2 2 1 1088.99 64.39
 -2 2 -1 1074.79 62.69
 -2 2 -1 1092.49 62.39
 -2 2 -1 1001 63.99
 -2 2 -1 950.7 63.99
 -2 2 -1 1097.79 62.59
 -2 2 -1 1056.09 63.59
 -2 2 -1 1025.3 63.19
 2 2 1 1124.59 62.99
 -2 2 -1 1172.58 63.09
 2 2 1 1110.29 62.99
 -2 2 -1 1080.99 62.89
 -3 -2 -1 1540.45 92.79
 -3 -2 -1 1440.56 91.49
 -3 -2 -1 1629.44 93.99
 3 -2 1 1520.35 92.49
 -3 -2 -1 1616.54 91.59
 3 -2 1 1590.94 92.79
 3 -2 1 1576.04 93.69
 3 -2 1 1495.25 91.19
 -3 -2 -1 1570.24 91.09
 -3 -2 -1 1426.16 91.39
 -3 -2 -1 1522.35 91.59
 3 -2 1 1437.06 93.49
 -3 -2 -1 1554.54 92.79
 -3 2 -1 1504.35 92.79
 3 2 1 1490.05 92.39
 3 2 1 1531.55 93.89
 3 2 1 1565.44 91.39
 -3 2 -1 1728.63 90.69
 3 2 1 1413.16 91.29
 3 2 1 1490.55 91.49
 -3 2 -1 1459.45 91.09
 -3 2 -1 1573.04 91.39
 3 2 1 1390.86 91.39
 -3 2 -1 1528.55 93.79
 -3 2 -1 1531.25 91.39
 -3 2 -1 1483.15 93.49
 -3 2 -1 1505.65 92.59
 -3 2 -1 1718.63 92.19
 -3 2 -1 1497.45 91.29
 4 -2 1 590.74 39.7
 -4 -2 -1 632.84 41
 4 -2 1 571.74 41.6
 -4 -2 -1 675.23 42.2
 4 -2 1 652.03 40.4
 -4 -2 -1 603.54 39.5
 4 -2 1 654.83 42
 4 -2 1 670.53 41.3
 4 -2 1 626.24 39
 -4 -2 -1 658.93 38
 -4 -2 -1 626.04 41.1
 -4 -2 -1 650.13 38.2
 -4 -2 -1 640.84 39.2
 -4 2 -1 648.34 41.2
 -4 2 -1 608.64 39.8
 -4 2 -1 635.74 39
 -4 2 -1 663.13 40.7
 4 2 1 625.84 39.4
 4 2 1 657.63 40.8
 4 2 1 586.54 39.6
 -4 2 -1 673.33 42.1
 4 2 1 681.23 42.5
 -4 2 -1 628.04 42
 5 -2 1 2965.3 187.98
 5 -2 1 3220.08 189.98
 -5 -2 -1 3272.87 193.48
 -5 -2 -1 3179.38 187.48
 5 -2 1 3197.88 188.58
 5 -2 1 3237.78 190.78
 -5 -2 -1 3105.79 187.88
 -5 -2 -1 3292.27 190.08
 5 -2 1 2771.82 190.38
 -5 -2 -1 3308.87 190.28
 -5 2 -1 3077.29 188.18
 -5 2 -1 3031.7 190.68
 -5 2 -1 3341.77 190.28
 5 2 1 3137.69 191.08
 5 2 1 3119.69 187.78
 5 2 1 3144.99 189.38
 5 2 1 2962.4 187.98
 -5 2 -1 3179.88 188.98
 -5 2 -1 3159.68 190.78
 -5 2 -1 3112.19 187.18
 -6 -2 -1 36.3 5.9
 -6 -2 -1 40.5 8
 6 -2 1 37.2 7.8
 -6 -2 -1 31.1 7.4
 -6 -2 -1 30.7 4.6
 6 -2 1 33.6 7.9
 6 -2 1 33.1 7.5
 -6 -2 -1 31.3 7.2
 -6 2 -1 29.9 5.7
 -6 2 -1 40.3 7.9
 -6 2 -1 22.2 5.5
 -6 2 -1 26.3 7.1
 -6 2 -1 33.2 7.4
 6 2 1 27.6 7.6
 -6 2 -1 28 6.1
 6 2 1 27.5 6.6
 -6 2 -1 38.7 4.3
 6 2 1 24 4.9
 7 -2 1 202.08 18.1
 -7 -2 -1 175.58 13.9
 -7 -2 -1 182.48 17.6
 -7 -2 -1 198.78 17.7
 7 -2 1 177.98 14.8
 -7 -2 -1 178.98 14.4
 -7 -2 -1 180.28 14.8
 7 -2 1 182.38 17
 7 -2 1 178.18 17.8
 -7 -2 -1 209.68 18.1
 7 2 1 208.08 19.1
 -7 2 -1 190.88 15.8
 -7 2 -1 176.18 15.4
 7 2 1 193.18 15
 -7 2 -1 205.48 17.9
 -7 2 -1 174.78 18.1
 -7 2 -1 191.98 13.9
 -7 2 -1 204.58 15.5
 7 2 1 186.18 16.8
 8 -2 1 297.87 23.6
 -8 -2 -1 259.67 19.7
 -8 -2 -1 272.17 18.7
 8 -2 1 266.27 22.4
 -8 -2 -1 262.57 19.4
 8 -2 1 261.77 19.6
 -8 -2 -1 287.17 23.3
 8 -2 1 265.07 23
 -8 -2 -1 277.97 23.8
 8 2 1 247.08 19.5
 -8 2 -1 210.48 21.5
 -8 2 -1 242.78 18.2
 8 2 1 263.27 21.7
 -8 2 -1 253.87 20
 -8 2 -1 267.67 23.6
 -8 2 -1 250.17 20.5
 8 2 1 251.37 23.2
 -8 2 -1 243.08 20
 -8 2 -1 267.27 23.2
 -9 -2 -1 142.59 17.9
 -9 -2 -1 159.88 17.6
 9 -2 1 185.68 18.7
 9 -2 1 172.68 18.1
 -9 2 -1 191.58 19.8
 -9 2 -1 182.58 13.8
 9 2 1 175.18 17.4
 -9 2 -1 155.38 17.9
 -10 -2 -1 200.68 17.6
 10 -2 1 254.67 19.7
 10 -2 1 252.97 23.6
 10 -2 1 245.58 22.9
 -10 -2 -1 246.68 19
 10 -2 1 252.07 23.5
 -10 -2 -1 246.08 23.7
 -10 -2 -1 220.58 19
 -10 -2 -1 226.88 17.8
 -10 2 -1 200.58 17.3
 -10 2 -1 224.58 19.1
 -10 2 -1 230.78 23.3
 -10 2 -1 218.88 20
 10 2 1 242.78 23.6
 10 2 1 230.08 19.3
 10 2 1 268.77 22.5
 -10 2 -1 209.28 23
 -10 2 -1 222.58 19.5
 -11 -2 -1 27.7 6.3
 11 -2 1 41.6 11.2
 11 -2 1 25.7 7.5
 -11 -2 -1 48.3 8.4
 11 -2 1 38.7 11.4
 -11 -2 -1 37.9 7.1
 -11 -2 -1 33.4 10.8
 -11 2 -1 39.3 7.9
 11 2 1 61.19 12.5
 11 2 1 26.7 7.5
 11 2 1 43.2 10.7
 -11 2 -1 31.2 5.9
 -11 2 -1 49.1 13.3
 -11 2 -1 44.2 8.6
 -12 -2 -1 84.99 11.9
 12 -2 1 91.09 17.8
 -12 -2 -1 70.99 10.9
 -12 -2 -1 103.89 18.3
 12 -2 1 88.59 16.4
 -12 -2 -1 92.19 13.2
 -12 2 -1 88.49 18.1
 12 2 1 86.89 15.9
 -12 2 -1 86.09 9.7
 -12 2 -1 118.19 15.8
 -12 2 -1 87.19 12.9
 12 2 1 92.69 16.8
 12 2 1 82.79 13
 13 -2 1 223.58 21.5
 -13 -2 -1 244.58 20.1
 -13 -2 -1 226.38 27.2
 -13 -2 -1 255.07 21.5
 13 -2 1 247.48 26.3
 13 -2 1 280.47 27.5
 -13 -2 -1 218.18 19.4
 -13 2 -1 236.38 22.5
 13 2 1 228.68 26.5
 13 2 1 244.08 24.7
 -13 2 -1 261.27 33.3
 -13 2 -1 251.47 19.6
 -13 2 -1 238.78 21.5
 13 2 1 239.88 22
 14 -2 1 120.09 21
 14 -2 1 129.09 20.9
 -14 -2 -1 81.79 12.8
 -14 -2 -1 125.89 16
 14 -2 1 137.99 15.8
 -14 -2 -1 103.29 12.2
 14 2 1 125.79 16.9
 14 2 1 143.29 23.8
 -14 2 -1 108.59 15.1
 -14 2 -1 79.59 11.8
 14 2 1 122.59 20.1
 -14 2 -1 111.89 17.1
 -15 -2 -1 72.19 11.9
 -15 -2 -1 55.79 10.3
 15 -2 1 80.69 21.4
 15 -2 1 51.79 14.1
 -15 -2 -1 60.59 10.5
 15 2 1 57.29 14.1
 -15 2 -1 49.5 12.4
 -15 2 -1 59.59 11.7
 -15 2 -1 58.49 9.5
 15 2 1 65.49 18.5
 -16 -2 -1 100.19 13.9
 -16 -2 -1 71.09 11.6
 -16 -2 -1 65.19 12.1
 16 -2 1 114.09 21.9
 16 -2 1 98.19 19.6
 -16 2 -1 75.29 11.7
 16 2 1 77.39 19.4
 16 2 1 68.29 13.6
 -16 2 -1 76.39 15.6
 17 -2 1 68.49 18.9
 -17 -2 -1 51.99 12.2
 -17 -2 -1 84.19 15.8
 -17 -2 -1 83.99 13
 17 -2 1 110.59 21
 -17 2 -1 83.39 17.4
 -17 2 -1 57.89 11.9
 17 2 1 86.49 21.3
 17 2 1 62.39 14.3
 -17 2 -1 99.39 15.2
 -18 -2 -1 5.2 12.6
 -18 -2 -1 28.4 11
 18 -2 1 30.1 15.1
 -18 -2 -1 20.2 9.9
 18 2 1 33.9 12.3
 -18 2 -1 5.3 8.7
 -18 2 -1 31.5 10.1
 18 2 1 -11 14.3
 -19 -2 -1 15.9 10
 -19 -2 -1 30.3 11.1
 19 2 1 1.7 15.1
 19 2 1 -6.8 11.4
 -19 2 -1 7.2 10.4
 -19 2 -1 20.5 14.8
 -19 -3 1 21.1 11.1
 19 -3 -1 4.8 16.8
 -19 -3 1 9.6 10.6
 -19 3 1 26.4 16
 -19 3 1 25.4 11.8
 19 3 -1 15.5 14.9
 19 3 -1 18.1 18.1
 -19 3 1 11.4 11.1
 -18 -3 1 52.99 11.5
 -18 -3 1 30.9 14.3
 -18 -3 1 49.99 10.8
 18 -3 -1 41.5 17.2
 18 3 -1 29.3 14.7
 -18 3 1 29.5 11.4
 18 3 -1 42.1 14.2
 -18 3 1 56.29 12.8
 -18 3 1 20.1 15.2
 -17 -3 1 33.6 12
 17 -3 -1 43.5 15.9
 -17 -3 1 38.2 9.8
 -17 3 1 59.79 11.4
 -17 3 1 44.3 15.9
 -17 3 1 47.9 11
 17 3 -1 51.09 17.9
 17 3 -1 33.8 11.1
 -16 -3 1 224.28 21.9
 -16 -3 1 181.78 17.4
 16 -3 -1 183.58 27.8
 -16 -3 1 173.18 18.9
 16 -3 -1 238.98 33
 -16 3 1 141.29 21.7
 16 3 -1 168.68 27.7
 16 3 -1 171.08 22.6
 -16 3 1 188.98 25.5
 -16 3 1 162.58 18.1
 -15 -3 1 36.1 9.5
 -15 -3 1 40.1 5.6
 15 -3 -1 47.6 15.6
 -15 -3 1 33.6 9.9
 15 -3 -1 29.9 12.9
 -15 -3 1 34.7 7.6
 15 3 -1 82.59 19.4
 -15 3 1 50.69 10.3
 15 3 -1 43.1 11.5
 -15 3 1 45.1 11.1
 15 3 -1 42.3 13.3
 -15 3 1 47.1 13.1
 -14 -3 1 157.68 15.5
 -14 -3 1 196.28 13.5
 -14 -3 1 151.88 17.2
 -14 -3 1 202.98 19.2
 -14 -3 1 179.98 26.3
 -14 -3 1 173.48 13.6
 14 -3 -1 235.78 30.5
 14 -3 -1 182.88 25.4
 14 3 -1 166.38 18.8
 14 3 -1 229.98 30.3
 -14 3 1 172.38 21.2
 14 3 -1 201.58 23.1
 -14 3 1 201.38 18.9
 -14 3 1 181.88 17
 -13 -3 1 204.58 24.3
 13 -3 -1 182.08 22.8
 -13 -3 1 185.28 13
 -13 -3 1 186.18 18.2
 -13 -3 1 174.78 15.3
 -13 -3 1 147.79 16.4
 13 -3 -1 241.68 25.5
 -13 -3 1 188.28 13.1
 -13 3 1 138.49 15.7
 13 3 -1 219.18 28.5
 -13 3 1 156.58 17.3
 13 3 -1 175.88 18.7
 -13 3 1 187.68 19.7
 13 3 -1 219.98 21.6
 -12 -3 1 89.39 13.1
 12 -3 -1 94.49 17.7
 12 -3 -1 89.09 17.9
 -12 -3 1 74.09 6.8
 12 -3 -1 106.99 14.7
 -12 -3 1 78.79 9
 -12 -3 1 94.49 17.2
 -12 -3 1 83.19 6.7
 -12 -3 1 67.79 11.3
 12 -3 -1 76.19 15.3
 12 3 -1 69.59 15.6
 -12 3 1 82.99 14.5
 12 3 -1 90.29 16
 -12 3 1 78.79 17.1
 -12 3 1 62.39 11.9
 12 3 -1 72.79 13
 -12 3 1 75.09 10.5
 -11 -3 1 160.08 11.6
 11 -3 -1 164.88 20.6
 11 -3 -1 166.58 25.8
 11 -3 -1 178.48 16.4
 -11 -3 1 197.18 21.4
 11 -3 -1 191.68 19.7
 -11 -3 1 183.18 16.3
 -11 -3 1 185.38 11.8
 -11 -3 1 175.58 14.1
 -11 -3 1 175.08 15.6
 11 3 -1 139.99 16
 11 3 -1 174.88 21.3
 -11 3 1 152.88 15.9
 -11 3 1 157.28 14.6
 11 3 -1 154.88 18.7
 -11 3 1 207.48 22.8
 -11 3 1 154.58 17.8
 -10 -3 1 190.08 12.1
 10 -3 -1 182.58 19.6
 10 -3 -1 214.38 21.2
 -10 -3 1 174.28 14.3
 -10 -3 1 192.28 16.4
 -10 -3 1 162.68 15.9
 10 -3 -1 221.58 19.9
 -10 -3 1 200.28 20.3
 10 -3 -1 164.38 16.1
 -10 -3 1 199.48 12.1
 -10 3 1 174.08 16.8
 10 3 -1 158.88 19.3
 -10 3 1 206.58 21.4
 -10 3 1 154.58 16.6
 10 3 -1 160.98 18.2
 10 3 -1 165.88 16.2
 -10 3 1 158.18 19.6
 -10 3 1 185.68 18
 -9 -3 1 254.17 22.9
 -9 -3 1 245.68 16.1
 9 -3 -1 297.87 22.9
 9 -3 -1 252.27 23.8
 -9 -3 1 244.88 19.9
 -9 -3 1 254.67 24.1
 -9 -3 1 244.18 18.2
 9 -3 -1 262.67 24.1
 9 -3 -1 257.17 20.3
 -9 -3 1 264.17 23.3
 -9 -3 1 257.67 16.1
 9 3 -1 234.48 19.8
 -9 3 1 245.28 18.9
 -9 3 1 252.97 21.9
 -9 3 1 249.88 23.3
 9 3 -1 259.17 24.4
 9 3 -1 251.47 21.9
 -9 3 1 271.67 24.3
 -9 3 1 280.97 21.2
 -8 -3 1 80.29 8.8
 -8 -3 1 80.69 12.7
 -8 -3 1 58.09 12.2
 -8 -3 1 70.29 6.6
 8 -3 -1 69.59 11.2
 -8 -3 1 57.99 4.8
 -8 -3 1 58.49 4.7
 8 -3 -1 54.89 8.4
 8 -3 -1 66.59 12.9
 8 -3 -1 62.69 11.7
 -8 -3 1 77.79 12.5
 -8 3 1 63.79 7.1
 -8 3 1 52.99 9.7
 8 3 -1 69.39 11.3
 8 3 -1 64.89 9.3
 8 3 -1 59.09 11.8
 -8 3 1 59.79 11.5
 -8 3 1 71.89 10.2
 -8 3 1 57.99 11.4
 7 -3 -1 1015.7 62.49
 -7 -3 1 1043.8 64.89
 -7 -3 1 925.61 58.59
 -7 -3 1 1002.4 57.19
 7 -3 -1 966.3 63.89
 -7 -3 1 978.4 57.09
 -7 -3 1 994.2 62.69
 -7 -3 1 993.5 62.79
 7 -3 -1 948.71 60.49
 7 -3 -1 919.91 63.69
 -7 -3 1 998.2 60.39
 -7 3 1 907.01 60.49
 -7 3 1 917.21 59.39
 7 3 -1 867.11 63.49
 7 3 -1 885.21 60.29
 7 3 -1 946.21 61.89
 7 3 -1 919.41 61.79
 -7 3 1 989.1 64.49
 -7 3 1 961.6 63.09
 -7 3 1 891.51 61.49
 -6 -3 1 380.56 26.5
 6 -3 -1 378.86 29.5
 -6 -3 1 413.16 24.3
 6 -3 -1 393.96 28.2
 6 -3 -1 374.36 26.6
 -6 -3 1 445.76 28.9
 6 -3 -1 364.06 29.3
 6 -3 -1 398.96 25.9
 -6 -3 1 410.06 28.6
 -6 -3 1 364.56 25.1
 -6 -3 1 380.56 29.7
 -6 -3 1 398.06 24.1
 6 3 -1 403.36 28.1
 6 3 -1 377.66 26.7
 -6 3 1 411.66 29.8
 6 3 -1 386.56 27.9
 6 3 -1 366.86 29.7
 -6 3 1 398.16 26.9
 -6 3 1 417.96 26.1
 -6 3 1 376.46 27.9
 -6 3 1 398.26 30.6
 -6 3 1 400.46 29.7
 -5 -3 1 814.72 52.29
 -5 -3 1 792.32 47.9
 -5 -3 1 828.22 50.99
 5 -3 -1 790.62 52.49
 -5 -3 1 719.83 48.6
 -5 -3 1 745.13 47.7
 5 -3 -1 798.02 50.89
 -5 -3 1 715.93 51.99
 5 -3 -1 755.22 49
 5 -3 -1 727.53 49.7
 5 -3 -1 753.92 50.49
 -5 -3 1 767.32 48.3
 -5 -3 1 731.53 50.69
 -5 3 1 785.72 50.99
 5 3 -1 866.51 50.99
 5 3 -1 830.32 48.9
 -5 3 1 794.02 52.29
 5 3 -1 748.33 49.7
 -5 3 1 822.82 48.1
 5 3 -1 863.11 50.99
 -5 3 1 835.02 52.49
 -5 3 1 837.42 47.6
 -5 3 1 843.22 51.49
 5 3 -1 822.92 52.79
 -5 3 1 818.12 49.3
 -5 3 1 846.02 51.59
 4 -3 -1 1074.19 69.79
 -4 -3 1 1057.39 67.09
 4 -3 -1 1071.09 66.69
 4 -3 -1 1188.58 68.49
 4 -3 -1 1093.59 67.09
 4 -3 -1 1194.88 70.29
 -4 -3 1 1077.99 66.99
 -4 -3 1 1175.18 68.59
 -4 -3 1 1146.49 66.39
 -4 -3 1 1063.69 67.19
 4 -3 -1 1099.59 66.89
 4 -3 -1 1134.49 68.59
 -4 -3 1 1147.59 66.29
 -4 -3 1 1209.98 66.49
 -4 -3 1 1156.88 67.59
 -4 -3 1 1118.29 68.29
 -4 -3 1 1127.09 69.99
 -4 3 1 1152.78 68.79
 4 3 -1 1078.39 67.59
 4 3 -1 1060.59 69.79
 -4 3 1 1101.89 67.19
 -4 3 1 1036.1 66.89
 -4 3 1 1160.48 66.19
 -4 3 1 1090.09 69.59
 -4 3 1 1040.7 66.79
 -4 3 1 1064.89 66.89
 4 3 -1 1127.39 68.19
 -4 3 1 1125.79 67.79
 -4 3 1 1093.49 69.69
 4 3 -1 1064.29 66.49
 4 3 -1 1051.49 66.89
 -4 3 1 1069.89 68.69
 -4 3 1 1110.69 66.09
 4 3 -1 995.6 66.69
 -3 -3 1 6214.48 333.57
 -3 -3 1 5045.9 333.87
 -3 -3 1 5316.37 333.37
 3 -3 -1 5381.86 334.97
 3 -3 -1 6107.99 332.57
 3 -3 -1 5705.03 336.07
 3 -3 -1 5481.15 332.57
 -3 -3 1 5387.66 334.37
 3 -3 -1 6083.89 334.17
 -3 -3 1 5538.95 335.97
 -3 -3 1 5243.58 334.07
 3 -3 -1 5507.65 333.77
 -3 -3 1 5331.47 334.27
 -3 -3 1 6289.87 334.37
 3 -3 -1 5653.43 334.37
 3 -3 -1 6286.67 333.97
 3 -3 -1 5019.9 335.67
 -3 -3 1 5711.33 333.67
 3 -3 -1 6328.77 334.07
 -3 3 1 5906.41 334.97
 -3 3 1 5349.46 333.27
 3 3 -1 5387.86 334.17
 3 3 -1 6261.57 333.07
 -3 3 1 5498.95 333.37
 -3 3 1 5316.47 335.77
 3 3 -1 5588.04 334.07
 3 3 -1 5313.07 334.17
 3 3 -1 5967.9 334.07
 3 3 -1 5604.84 336.07
 3 3 -1 5133.89 333.87
 -3 3 1 5848.01 333.97
 -3 3 1 5458.95 333.97
 -3 3 1 6298.67 334.27
 -3 3 1 5594.34 333.87
 -3 3 1 5384.46 335.17
 3 3 -1 5165.48 332.77
 -3 3 1 5483.75 334.67
 -2 -3 1 1133.49 71.19
 -2 -3 1 1213.88 71.49
 -2 -3 1 1130.99 71.49
 2 -3 -1 1125.49 70.79
 2 -3 -1 1283.37 71.69
 -2 -3 1 1195.28 70.59
 2 -3 -1 1139.89 72.59
 -2 -3 1 1112.89 72.49
 -2 -3 1 1119.39 71.59
 -2 -3 1 1287.07 71.99
 2 -3 -1 1337.47 71.39
 -2 -3 1 1108.19 70.99
 -2 -3 1 1254.27 71.79
 -2 -3 1 1227.58 70.99
 2 -3 -1 1065.79 71.99
 2 -3 -1 1177.08 72.59
 2 -3 -1 1172.98 70.99
 2 -3 -1 1279.97 71.69
 -2 3 1 1195.48 71.29
 2 3 -1 1093.79 70.89
 -2 3 1 1324.37 71.89
 2 3 -1 1330.97 70.59
 -2 3 1 1247.78 71.79
 -2 3 1 1189.48 73.49
 -2 3 1 1093.79 72.19
 2 3 -1 1168.48 71.09
 2 3 -1 1130.69 70.89
 -2 3 1 1138.69 71.29
 2 3 -1 1128.29 71.59
 2 3 -1 1137.09 72.59
 -2 3 1 1113.59 71.19
 -2 3 1 1131.89 72.49
 -2 3 1 1226.28 71.59
 -2 3 1 1209.88 71.29
 -1 -3 1 194.48 13.1
 -1 -3 1 173.68 12.8
 1 -3 -1 189.48 12.9
 1 -3 -1 172.18 12.4
 1 -3 -1 195.98 13
 -1 -3 1 165.18 12.7
 1 -3 -1 189.48 12.4
 -1 -3 1 166.18 12.5
 1 -3 -1 175.38 12.6
 1 -3 -1 186.18 12.9
 -1 -3 1 179.28 13
 -1 -3 1 179.18 12.6
 1 -3 -1 204.58 13.1
 1 -3 -1 201.48 13.1
 -1 -3 1 160.48 12.7
 -1 -3 1 183.28 12
 1 -3 -1 168.78 12.8
 -1 -3 1 187.38 12.7
 -1 -3 1 177.38 12.2
 1 -3 -1 163.48 12.8
 1 3 -1 209.58 13
 -1 3 1 202.68 12.7
 -1 3 1 195.78 13.1
 1 3 -1 183.48 11.9
 -1 3 1 188.28 12.9
 1 3 -1 191.38 13
 -1 3 1 209.98 13.1
 -1 3 1 203.58 13.2
 1 3 -1 194.28 12.9
 1 3 -1 194.78 12.7
 1 3 -1 201.48 13.2
 -1 3 1 207.58 13.1
 -1 3 1 183.68 12.7
 1 3 -1 195.18 12.2
 1 3 -1 195.58 13
 1 3 -1 190.88 12.5
 0 -3 -1 4812.72 276.97
 0 -3 1 4738.43 277.17
 0 -3 1 4430.16 277.17
 0 -3 -1 4343.67 277.07
 0 -3 1 5197.08 277.07
 0 3 1 4390.06 277.07
 0 3 1 4704.33 277.17
 0 3 -1 4839.62 277.27
 0 3 -1 4535.55 277.27
 -1 -3 -1 183.88 11.6
 -1 -3 -1 152.98 10.4
 -1 -3 -1 179.08 11.4
 1 -3 1 146.09 11.1
 -1 -3 -1 138.39 10.8
 1 -3 1 175.08 11.3
 1 -3 1 171.48 11.3
 -1 -3 -1 162.58 11.4
 1 -3 1 170.98 11
 -1 -3 -1 155.98 10.4
 1 -3 1 157.48 11.1
 -1 -3 -1 164.38 11.2
 1 -3 1 144.39 11
 -1 -3 -1 137.19 10.8
 1 -3 1 163.98 10.5
 1 -3 1 147.69 10.6
 1 3 1 158.48 10.4
 1 3 1 162.88 11.4
 1 3 1 143.79 11.7
 -1 3 -1 169.68 11.4
 -1 3 -1 147.59 11.1
 1 3 1 167.58 11.4
 -1 3 -1 164.48 11.1
 -1 3 -1 174.58 11.6
 1 3 1 152.18 10.9
 -1 3 -1 137.79 10.6
 -1 3 -1 175.98 11.4
 1 3 1 150.58 11.1
 1 3 1 162.48 11.1
 -1 3 -1 153.38 11.1
 -1 3 -1 163.78 11.3
 1 3 1 162.08 11.3
 1 3 1 138.79 10.7
 -1 3 -1 162.68 11.3
 1 3 1 167.18 10.4
 -1 3 -1 149.39 10.5
 2 -3 1 1674.03 101.19
 -2 -3 -1 1909.21 101.49
 -2 -3 -1 1677.43 101.19
 -2 -3 -1 1694.03 101.99
 2 -3 1 1722.73 101.39
 2 -3 1 1712.43 102.69
 -2 -3 -1 1701.43 102.19
 2 -3 1 1693.73 101.49
 2 -3 1 1746.43 102.09
 2 -3 1 1777.72 102.19
 -2 -3 -1 1765.22 102.29
 2 -3 1 1660.03 102.89
 2 -3 1 1743.93 101.59
 -2 -3 -1 1752.42 102.29
 -2 -3 -1 1639.54 102.19
 -2 -3 -1 1720.93 102.09
 -2 -3 -1 1763.42 103.19
 -2 -3 -1 1796.82 101.79
 -2 3 -1 1738.63 102.29
 2 3 1 1683.93 100.99
 2 3 1 1710.23 103.29
 -2 3 -1 1517.35 102.79
 -2 3 -1 1617.44 101.59
 2 3 1 1626.54 101.39
 2 3 1 1697.33 102.89
 -2 3 -1 1701.93 102.69
 2 3 1 1731.63 101.29
 -2 3 -1 1685.53 102.09
 2 3 1 1640.44 101.69
 -2 3 -1 1605.54 101.49
 2 3 1 1634.54 101.99
 -2 3 -1 1647.14 101.49
 -2 3 -1 1786.12 102.19
 -2 3 -1 1669.33 101.99
 -2 3 -1 1739.83 101.89
 2 3 1 1655.83 102.09
 -2 3 -1 1633.24 102.99
 3 -3 1 8891.41 556.04
 -3 -3 -1 9154.18 554.34
 3 -3 1 9079.89 554.14
 -3 -3 -1 9495.35 554.34
 -3 -3 -1 9767.02 554.04
 3 -3 1 9571.44 555.34
 -3 -3 -1 9773.02 554.84
 3 -3 1 9896.81 554.84
 3 -3 1 9249.47 554.24
 3 -3 1 9007.7 554.04
 -3 -3 -1 9977.8 556.54
 -3 -3 -1 9188.08 554.44
 -3 -3 -1 9031.7 554.24
 -3 3 -1 9687.03 554.94
 -3 3 -1 9442.26 556.14
 3 3 1 9191.78 554.14
 -3 3 -1 9169.88 554.24
 -3 3 -1 9320.07 554.44
 -3 3 -1 9506.45 554.24
 3 3 1 9343.57 554.24
 3 3 1 9999 556.74
 3 3 1 8577.14 554.24
 3 3 1 8566.14 554.24
 -3 3 -1 9775.22 553.94
 -3 3 -1 9342.07 556.24
 -4 -3 -1 365.26 24.3
 4 -3 1 369.66 24.2
 -4 -3 -1 365.46 24.2
 -4 -3 -1 362.16 25.6
 -4 -3 -1 375.06 23
 4 -3 1 359.76 25.5
 -4 -3 -1 349.87 22.9
 -4 -3 -1 351.36 23
 -4 -3 -1 356.46 22
 -4 -3 -1 362.66 22.3
 -4 -3 -1 329.37 22.6
 4 -3 1 346.87 22.6
 4 -3 1 335.77 23.8
 -4 3 -1 333.47 22.6
 -4 3 -1 340.27 24.1
 4 3 1 319.57 22.4
 -4 3 -1 354.46 24.3
 -4 3 -1 410.86 22.9
 4 3 1 334.77 23.6
 -4 3 -1 378.26 22.6
 -4 3 -1 356.46 21.7
 4 3 1 372.36 22.7
 -4 3 -1 349.77 25.3
 -4 3 -1 302.57 24.9
 -4 3 -1 346.57 22.9
 4 3 1 352.16 25.7
 -4 3 -1 346.57 22.1
 -5 -3 -1 470.05 33
 5 -3 1 451.65 35.9
 5 -3 1 439.76 32
 -5 -3 -1 516.55 31.5
 -5 -3 -1 476.65 34.1
 -5 -3 -1 443.26 32.7
 -5 -3 -1 480.15 30
 -5 -3 -1 466.35 29.7
 -5 -3 -1 500.25 30.7
 5 -3 1 509.65 30.6
 5 -3 1 467.15 34
 5 -3 1 487.15 32.9
 -5 3 -1 469.65 33.8
 -5 3 -1 501.35 34.5
 5 3 1 507.55 34.7
 -5 3 -1 491.35 32.7
 5 3 1 517.75 31.7
 -5 3 -1 528.85 34.9
 -5 3 -1 492.15 31.7
 -5 3 -1 495.95 29.8
 -5 3 -1 500.15 30.7
 5 3 1 472.35 30.9
 -5 3 -1 483.35 29.4
 5 3 1 484.25 32.4
 6 -3 1 705.13 44.2
 -6 -3 -1 715.43 41.7
 -6 -3 -1 692.43 43.1
 6 -3 1 693.93 47.2
 -6 -3 -1 702.13 42
 6 -3 1 707.53 43.1
 -6 -3 -1 757.42 48
 -6 -3 -1 710.13 46.2
 6 -3 1 758.92 46.4
 6 -3 1 703.63 47.3
 -6 -3 -1 701.13 46.4
 -6 -3 -1 694.23 44
 -6 3 -1 693.73 47.3
 6 3 1 616.14 47
 -6 3 -1 704.03 41.8
 -6 3 -1 654.03 45.1
 6 3 1 635.04 43.9
 -6 3 -1 658.13 41.4
 6 3 1 686.03 43.6
 -6 3 -1 679.43 47.9
 -6 3 -1 674.83 44.3
 -6 3 -1 686.63 47.2
 6 3 1 670.13 45.3
 -6 3 -1 674.93 43
 -7 -3 -1 137.99 13.4
 -7 -3 -1 126.69 13.5
 7 -3 1 138.69 11.4
 7 -3 1 136.69 13.5
 -7 -3 -1 119.99 14.6
 7 -3 1 138.69 14.5
 -7 -3 -1 132.59 10.1
 7 -3 1 133.49 14.5
 -7 -3 -1 132.79 8.7
 -7 3 -1 97.69 11.6
 -7 3 -1 115.99 11.2
 7 3 1 105.49 12.6
 7 3 1 111.09 10.5
 7 3 1 122.39 11.2
 -7 3 -1 108.69 13
 -7 3 -1 100.99 11.9
 -7 3 -1 137.49 19.1
 -7 3 -1 123.29 9.9
 7 3 1 93.09 14.5
 -7 3 -1 125.39 16.7
 8 -3 1 70.49 12.4
 -8 -3 -1 60.79 8.1
 8 -3 1 70.29 8.2
 -8 -3 -1 61.69 12.6
 8 -3 1 69.99 11.4
 -8 -3 -1 73.79 12.5
 -8 -3 -1 57.39 5.5
 -8 -3 -1 60.29 9
 -8 -3 -1 66.19 7.1
 8 -3 1 64.49 12.2
 -8 3 -1 93.89 9.7
 8 3 1 89.89 12.2
 -8 3 -1 72.39 10
 -8 3 -1 66.89 11.8
 -8 3 -1 107.19 15
 -8 3 -1 89.69 11.6
 8 3 1 67.49 12.3
 8 3 1 79.59 8.6
 9 -3 1 114.99 16.5
 -9 -3 -1 122.19 8.7
 -9 -3 -1 125.39 15
 -9 -3 -1 133.39 16.5
 -9 -3 -1 142.09 15.4
 -9 -3 -1 119.19 10.6
 9 -3 1 129.19 13.3
 -9 -3 -1 125.59 11.4
 9 -3 1 116.49 16.9
 9 -3 1 146.99 15.2
 -9 3 -1 105.19 12.3
 -9 3 -1 107.19 16.4
 -9 3 -1 119.89 13
 9 3 1 120.49 15.9
 -9 3 -1 111.29 16.2
 9 3 1 101.99 17.1
 9 3 1 105.79 17.2
 -9 3 -1 97.89 10.1
 10 -3 1 97.89 11.4
 10 -3 1 124.99 16.8
 -10 -3 -1 127.99 17.6
 -10 -3 -1 100.39 10.9
 -10 -3 -1 95.29 7.3
 10 -3 1 129.89 18.6
 10 -3 1 105.89 16.7
 -10 -3 -1 96.19 9.7
 -10 -3 -1 99.39 7.9
 -10 -3 -1 109.69 11.7
 -10 3 -1 96.89 13.3
 10 3 1 121.79 12.1
 10 3 1 84.69 13.7
 -10 3 -1 86.79 15.5
 -10 3 -1 104.69 13.6
 -10 3 -1 128.69 17.7
 10 3 1 104.59 17.6
 -10 3 -1 85.89 9.3
 -10 3 -1 97.09 14.3
 -11 -3 -1 87.89 9.8
 -11 -3 -1 65.99 14.3
 11 -3 1 70.49 10.7
 -11 -3 -1 72.49 10.1
 -11 -3 -1 70.09 8.4
 11 -3 1 87.59 15.4
 11 -3 1 61.69 12.6
 -11 -3 -1 56.19 5.8
 -11 3 -1 57.49 10.2
 -11 3 -1 92.49 13.6
 11 3 1 83.09 15.2
 11 3 1 90.29 14.1
 -11 3 -1 69.39 8.4
 -11 3 -1 82.89 15.2
 11 3 1 56.79 9.9
 -12 -3 -1 99.59 13.4
 -12 -3 -1 116.89 19.8
 12 -3 1 103.39 17.4
 -12 -3 -1 93.99 8.3
 12 -3 1 102.99 18.4
 -12 -3 -1 76.79 11.5
 -12 -3 -1 86.89 7.6
 -12 -3 -1 91.39 10
 -12 3 -1 94.59 10.6
 -12 3 -1 107.59 19
 -12 3 -1 97.99 14.4
 12 3 1 132.69 18.8
 -12 3 -1 117.19 16
 12 3 1 99.19 14.5
 12 3 1 83.49 17.8
 -13 -3 -1 143.79 22
 13 -3 1 163.18 23.1
 13 -3 1 135.09 21.6
 -13 -3 -1 97.59 8.8
 -13 -3 -1 92.79 12.3
 -13 -3 -1 75.09 11.8
 -13 -3 -1 106.89 13.2
 -13 3 -1 134.79 16.8
 13 3 1 105.39 15.4
 -13 3 -1 109.99 11.6
 13 3 1 143.09 20.1
 -13 3 -1 134.09 17.8
 -14 -3 -1 85.49 8.9
 -14 -3 -1 87.99 13.7
 -14 -3 -1 68.79 11.4
 -14 -3 -1 70.19 7.7
 14 -3 1 125.49 21.8
 -14 -3 -1 74.19 11
 14 -3 1 82.19 17.9
 -14 3 -1 82.19 11.6
 14 3 1 89.59 14.5
 14 3 1 89.39 20.2
 -14 3 -1 103.89 15.9
 -14 3 -1 72.69 13.3
 -15 -3 -1 10.6 7.4
 -15 -3 -1 7.4 4.1
 15 -3 1 11.3 10.5
 -15 -3 -1 16.7 6.9
 -15 -3 -1 14.2 6.1
 15 -3 1 19.6 12.6
 -15 -3 -1 12.3 4.6
 -15 3 -1 25.6 8.7
 15 3 1 24.9 13.8
 -15 3 -1 19 6.9
 -15 3 -1 24.5 10.3
 16 -3 1 87.29 16.9
 -16 -3 -1 70.79 11.1
 -16 -3 -1 68.69 13.1
 -16 -3 -1 64.99 8.2
 -16 -3 -1 68.39 8.2
 -16 -3 -1 65.59 12.5
 16 -3 1 102.19 22.1
 -16 3 -1 70.49 13.6
 -16 3 -1 83.49 17.6
 -16 3 -1 65.49 11
 16 3 1 63.09 13.7
 16 3 1 72.89 20.5
 -17 -3 -1 14.9 8.3
 -17 -3 -1 4.2 9.2
 17 -3 1 17.5 14.5
 17 -3 1 -4.3 13.3
 -17 -3 -1 14.6 8.2
 -17 3 -1 16.4 8.1
 -17 3 -1 24.6 12.4
 -17 3 -1 -2.3 8.5
 17 3 1 5.8 8.3
 17 3 1 20.5 14.6
 -18 -3 -1 11 9.9
 18 -3 1 20.3 14.9
 -18 -3 -1 4.4 11.7
 -18 -3 -1 15.7 9.8
 -18 3 -1 4.7 9.6
 -18 3 -1 15.1 13.9
 18 3 1 10.3 15
 18 3 1 21.4 10
 -18 3 -1 2.1 8.3
 -19 -3 -1 11.9 9.4
 -19 -3 -1 4.4 8.7
 19 3 1 1.6 16
 -19 3 -1 17.5 15.9
 19 3 1 26.6 18.6
 -19 3 -1 28.1 11.6
 -19 -4 1 17.9 11.4
 19 -4 -1 13.5 16.5
 19 4 -1 23.9 17.7
 -19 4 1 25.4 17.3
 -19 4 1 4.4 10.8
 -19 4 1 2 10.5
 19 4 -1 21.9 12.4
 -18 -4 1 32 9.8
 -18 -4 1 28.8 10.6
 -18 -4 1 8 12.2
 18 -4 -1 37.9 16.5
 18 4 -1 33.3 18
 -18 4 1 43.7 15.3
 -18 4 1 21 11.6
 -18 4 1 33.9 10.6
 18 4 -1 40.1 12.4
 -17 -4 1 -6.4 6.6
 -17 -4 1 2.5 7.5
 17 -4 -1 13.6 15.9
 -17 -4 1 3.8 5.7
 -17 -4 1 11.5 11.5
 -17 4 1 -2.2 7.5
 -17 4 1 8.3 11.8
 -17 4 1 7.1 7.8
 17 4 -1 11 8.7
 17 4 -1 13.7 13.9
 16 -4 -1 -3.3 11.9
 -16 -4 1 3.1 5.7
 -16 -4 1 3 5.7
 -16 -4 1 -5.7 5.9
 -16 -4 1 5.4 7.4
 -16 -4 1 1.8 7.7
 -16 -4 1 6.1 5.7
 -16 4 1 -2.6 5.9
 16 4 -1 3.8 12.8
 16 4 -1 8.8 8.6
 -16 4 1 8.8 8.5
 -16 4 1 6.1 10.2
 -15 -4 1 35.9 10.5
 -15 -4 1 26.9 5.9
 -15 -4 1 26.3 7.1
 -15 -4 1 29.5 6
 15 -4 -1 35.7 15.3
 -15 -4 1 40.7 9.5
 -15 4 1 19.4 7.4
 -15 4 1 19.4 5.2
 -15 4 1 26.5 5.5
 15 4 -1 33.8 10.4
 15 4 -1 13.6 12.6
 -15 4 1 23.8 8.1
 -15 4 1 25.3 11.3
 -14 -4 1 28.4 6.5
 -14 -4 1 26.7 5.4
 14 -4 -1 39.3 12.8
 -14 -4 1 38 9.3
 -14 -4 1 16.6 7.3
 14 -4 -1 41.7 14
 -14 -4 1 21.8 13.7
 -14 -4 1 32.1 6
 14 4 -1 10.8 6.7
 14 4 -1 16.2 10
 -14 4 1 55.19 13.7
 -14 4 1 29.3 7.3
 -14 4 1 36.6 5
 -14 4 1 31.8 5.2
 -14 4 1 38.2 10.2
 13 -4 -1 253.87 26.6
 -13 -4 1 230.68 16.9
 13 -4 -1 212.78 23.7
 -13 -4 1 208.78 20.4
 -13 -4 1 255.97 20.8
 -13 -4 1 273.97 28.3
 13 -4 -1 238.18 26.5
 -13 -4 1 230.68 18.4
 -13 -4 1 239.98 16.9
 -13 4 1 222.38 15.9
 13 4 -1 231.88 23.7
 13 4 -1 215.68 21.7
 -13 4 1 241.18 23.8
 -13 4 1 242.88 19.8
 -13 4 1 223.98 16
 -13 4 1 186.68 20.8
 13 4 -1 272.87 28.6
 12 -4 -1 201.78 22.4
 -12 -4 1 178.88 12.9
 -12 -4 1 169.48 16.3
 12 -4 -1 186.78 20
 -12 -4 1 193.58 17.2
 -12 -4 1 197.08 24.5
 12 -4 -1 208.98 27
 -12 -4 1 156.38 12.6
 -12 4 1 173.88 24.4
 12 4 -1 122.69 16.4
 12 4 -1 156.98 18.5
 -12 4 1 172.08 17.2
 -12 4 1 142.79 14.6
 -12 4 1 168.38 12
 -12 4 1 163.98 12.3
 -12 4 1 173.88 19.2
 12 4 -1 208.88 24
 -11 -4 1 561.24 37.9
 11 -4 -1 605.74 46
 -11 -4 1 591.64 36.5
 11 -4 -1 647.84 44.1
 -11 -4 1 623.04 44.8
 11 -4 -1 667.73 50.19
 -11 -4 1 575.14 36.5
 -11 -4 1 561.74 40
 -11 4 1 596.34 35.8
 -11 4 1 525.25 41.9
 11 4 -1 585.94 46.6
 -11 4 1 591.34 46.4
 -11 4 1 565.94 36
 -11 4 1 529.45 38.8
 11 4 -1 517.35 40.3
 -11 4 1 589.54 48.1
 -11 4 1 582.54 41.3
 -10 -4 1 79.19 13.3
 -10 -4 1 62.99 6.3
 -10 -4 1 66.99 7.5
 10 -4 -1 58.49 11.2
 10 -4 -1 64.69 13.3
 -10 -4 1 68.79 11.3
 -10 -4 1 65.39 6.4
 -10 -4 1 62.69 11.8
 10 -4 -1 50.89 11.5
 -10 4 1 78.09 13.8
 10 4 -1 57.79 9.8
 10 4 -1 94.89 16.2
 -10 4 1 67.99 10.8
 -10 4 1 63.99 6
 -10 4 1 74.99 5.8
 -10 4 1 67.99 11.9
 -10 4 1 69.99 9.2
 10 4 -1 73.49 11.6
 -10 4 1 51.39 12.2
 -10 4 1 74.49 12.3
 9 -4 -1 47 11.4
 -9 -4 1 24.1 7.9
 -9 -4 1 37.5 8.8
 9 -4 -1 22.4 7.7
 -9 -4 1 26 8.8
 -9 -4 1 37.5 7.3
 9 4 -1 31.8 9.6
 -9 4 1 34.3 9.4
 9 4 -1 32 6.9
 -9 4 1 18 7.9
 -9 4 1 45.1 8.8
 -8 -4 1 114.49 8.9
 8 -4 -1 90.39 15.4
 -8 -4 1 82.89 17.1
 -8 -4 1 109.89 13.2
 -8 -4 1 112.59 13.1
 -8 -4 1 94.49 8
 -8 -4 1 94.89 8.1
 -8 -4 1 109.59 10.6
 8 -4 -1 101.19 12.4
 8 -4 -1 126.59 17.2
 8 4 -1 107.89 10.7
 -8 4 1 96.59 11.8
 -8 4 1 99.19 15.6
 8 4 -1 103.39 12
 -8 4 1 122.39 10
 -8 4 1 83.49 14
 -8 4 1 109.59 10.9
 -8 4 1 129.89 17
 -8 4 1 93.89 7.6
 -7 -4 1 19 7.9
 -7 -4 1 13.1 5
 7 -4 -1 7.3 6.6
 -7 -4 1 30.5 7.6
 7 -4 -1 36.5 8.9
 -7 -4 1 19.9 3.6
 -7 -4 1 17.3 3.5
 7 -4 -1 16.4 5.5
 -7 -4 1 18.6 3.4
 7 -4 -1 18.9 4.2
 -7 -4 1 27.2 7.1
 -7 4 1 20.5 5.6
 -7 4 1 16.5 3.8
 7 4 -1 15 6.7
 7 4 -1 22.6 6
 -7 4 1 16.1 6.8
 -7 4 1 23.1 7.3
 -7 4 1 19.4 3.1
 7 4 -1 17.6 5.2
 -7 4 1 15 5.2
 -7 4 1 23.8 3.1
 -7 4 1 15.7 6.4
 -6 -4 1 238.68 18.9
 6 -4 -1 229.58 20.3
 -6 -4 1 259.07 15.9
 -6 -4 1 254.67 15.7
 -6 -4 1 224.98 16.7
 -6 -4 1 245.68 18.7
 -6 -4 1 234.58 20.4
 6 -4 -1 242.98 20.8
 6 -4 -1 223.78 18.2
 -6 -4 1 255.17 15.9
 6 -4 -1 274.27 19.1
 6 -4 -1 240.08 16.6
 -6 4 1 229.68 17.6
 -6 4 1 224.38 15.3
 -6 4 1 236.88 20.1
 -6 4 1 224.68 20.1
 6 4 -1 235.88 18.2
 -6 4 1 231.38 20.7
 -6 4 1 210.68 18.5
 -6 4 1 235.78 16.7
 6 4 -1 183.18 19.2
 -6 4 1 235.58 15.3
 6 4 -1 210.48 16
 6 4 -1 209.98 17.3
 -5 -4 1 851.41 52.69
 -5 -4 1 965.8 57.89
 -5 -4 1 923.41 55.49
 -5 -4 1 851.81 53.19
 5 -4 -1 828.22 53.59
 -5 -4 1 830.82 53.69
 -5 -4 1 951.5 53.39
 5 -4 -1 939.81 55.29
 -5 -4 1 883.71 53.09
 5 -4 -1 852.11 57.19
 -5 -4 1 829.02 53.79
 5 -4 -1 899.41 57.49
 5 -4 -1 844.52 53.29
 -5 -4 1 829.72 53.99
 -5 -4 1 929.81 55.59
 5 -4 -1 823.22 53.29
 -5 -4 1 821.52 53.49
 5 -4 -1 980.1 57.39
 -5 4 1 923.81 52.99
 5 4 -1 829.02 53.39
 -5 4 1 934.01 57.29
 -5 4 1 980.4 56.39
 -5 4 1 821.82 53.59
 5 4 -1 881.71 57.49
 -5 4 1 858.51 53.39
 -5 4 1 873.11 52.89
 -5 4 1 850.91 53.69
 5 4 -1 826.32 54.29
 -5 4 1 812.02 55.69
 5 4 -1 817.12 53.49
 5 4 -1 810.62 53.49
 -5 4 1 953.1 57.59
 5 4 -1 897.21 54.89
 5 4 -1 844.22 52.99
 -5 4 1 872.01 53.89
 -5 4 1 872.91 54.59
 -5 4 1 804.22 53.39
 4 -4 -1 15.9 4.7
 -4 -4 1 17.9 5.2
 -4 -4 1 15.2 3.2
 -4 -4 1 16.6 3.3
 4 -4 -1 33 6.7
 -4 -4 1 21.7 4.2
 -4 -4 1 20 4.3
 -4 -4 1 14.1 4.7
 4 -4 -1 19.1 4.5
 -4 4 1 23.2 5
 -4 4 1 29.9 3.7
 4 4 -1 26.6 4.4
 -4 4 1 26.3 5.8
 -4 4 1 32.3 5.6
 4 4 -1 30.3 6.6
 -4 4 1 23.7 5.6
 -4 4 1 27.6 3.8
 3 -4 -1 2709.13 150.48
 -3 -4 1 2568.84 150.48
 -3 -4 1 2689.23 152.88
 -3 -4 1 2618.34 150.68
 -3 -4 1 2726.13 149.69
 -3 -4 1 2567.54 149.99
 -3 -4 1 2690.03 150.78
 3 -4 -1 2507.35 150.98
 -3 -4 1 2633.94 150.48
 3 -4 -1 2518.65 149.59
 3 -4 -1 2611.34 150.88
 -3 -4 1 2681.13 151.18
 3 -4 -1 2254.87 152.18
 -3 -4 1 2646.24 151.38
 -3 -4 1 2615.94 151.08
 3 -4 -1 2680.93 152.08
 3 -4 -1 2709.53 152.08
 3 -4 -1 2609.74 150.88
 -3 -4 1 2530.85 150.98
 3 -4 -1 2613.64 149.69
 3 -4 -1 2634.14 152.78
 -3 4 1 2454.35 150.48
 -3 4 1 2404.16 152.28
 3 4 -1 2459.65 152.58
 -3 4 1 2307.67 150.68
 -3 4 1 2458.15 150.68
 3 4 -1 2388.66 150.08
 3 4 -1 2397.16 149.69
 -3 4 1 2498.65 153.78
 3 4 -1 2390.16 150.88
 3 4 -1 2480.75 149.88
 -3 4 1 2435.26 150.38
 -3 4 1 2241.58 151.68
 3 4 -1 2296.07 150.78
 -3 4 1 2315.07 150.68
 3 4 -1 2477.75 150.78
 -3 4 1 2473.45 150.38
 -3 4 1 2442.16 150.78
 3 4 -1 2504.15 149.49
 -3 4 1 2412.66 151.38
 -2 -4 1 1421.26 90.19
 2 -4 -1 1599.14 90.59
 2 -4 -1 1565.84 90.49
 2 -4 -1 1466.75 89.69
 -2 -4 1 1628.54 90.79
 -2 -4 1 1358.96 90.79
 -2 -4 1 1647.14 90.69
 -2 -4 1 1418.06 89.09
 2 -4 -1 1440.26 89.69
 2 -4 -1 1594.44 90.59
 -2 -4 1 1635.24 90.89
 -2 -4 1 1359.56 88.99
 -2 -4 1 1490.85 90.49
 -2 -4 1 1315.47 89.89
 2 -4 -1 1367.66 90.69
 -2 -4 1 1323.27 88.99
 2 -4 -1 1386.16 90.99
 -2 -4 1 1481.35 89.49
 2 -4 -1 1416.06 89.69
 2 -4 -1 1337.87 91.69
 -2 4 1 1563.44 89.99
 2 4 -1 1415.66 90.99
 -2 4 1 1467.15 90.99
 -2 4 1 1436.56 90.79
 2 4 -1 1416.96 89.69
 2 4 -1 1612.94 90.69
 2 4 -1 1472.25 89.89
 -2 4 1 1429.46 90.09
 2 4 -1 1634.24 90.59
 -2 4 1 1513.85 90.09
 2 4 -1 1580.24 89.39
 -2 4 1 1674.63 90.69
 2 4 -1 1632.34 89.09
 -2 4 1 1616.44 90.49
 -2 4 1 1434.76 90.89
 2 4 -1 1581.94 90.59
 -1 -4 1 4495.65 287.67
 1 -4 -1 4950.2 288.57
 1 -4 -1 4754.22 287.77
 -1 -4 1 4432.56 287.97
 -1 -4 1 4319.17 287.47
 1 -4 -1 4574.44 288.27
 -1 -4 1 4888.41 288.77
 1 -4 -1 4863.11 288.77
 -1 -4 1 4435.36 288.07
 1 -4 -1 4574.84 288.37
 -1 -4 1 4770.22 288.27
 -1 -4 1 4936.01 288.57
 1 -4 -1 5075.59 288.37
 1 -4 -1 4682.83 288.07
 -1 -4 1 4669.43 288.47
 1 -4 -1 5090.89 288.37
 -1 4 1 5247.67 288.77
 1 4 -1 5108.89 288.57
 -1 4 1 4252.67 288.07
 1 4 -1 4924.61 288.27
 1 4 -1 4767.92 288.47
 -1 4 1 5131.09 288.67
 1 4 -1 4793.22 288.57
 -1 4 1 5047.5 288.57
 1 4 -1 5057.49 287.67
 -1 4 1 5079.59 288.07
 -1 4 1 5302.47 288.77
 1 4 -1 4892.31 287.37
 -1 4 1 5047.1 288.37
 1 4 -1 5283.17 288.77
 0 -4 1 168.28 11.7
 0 -4 1 154.68 11.9
 0 -4 1 159.58 10.6
 0 -4 1 146.69 11.3
 0 -4 -1 154.48 12.1
 0 -4 -1 135.49 11.7
 0 -4 -1 143.49 11.8
 0 -4 -1 150.38 11.8
 0 -4 -1 165.78 11.8
 0 -4 1 169.18 11.7
 0 -4 1 154.78 10.6
 0 -4 -1 154.78 11.4
 0 -4 1 165.48 11.4
 0 -4 1 145.29 11.9
 0 -4 1 154.88 12.1
 0 -4 -1 159.58 11.6
 0 -4 1 155.68 11.8
 0 -4 1 165.08 10.5
 0 -4 -1 174.48 11.6
 0 -4 -1 163.28 11.3
 0 4 1 160.48 12
 0 4 -1 151.58 11.5
 0 4 -1 150.08 11.8
 0 4 -1 157.68 12
 0 4 1 175.28 11.8
 0 4 -1 161.18 10.5
 0 4 -1 167.28 10.5
 0 4 -1 144.79 11.7
 0 4 1 159.08 11.4
 0 4 -1 165.78 11.4
 0 4 -1 164.98 10.6
 0 4 -1 179.48 11.5
 0 4 1 158.28 11.3
 0 4 1 135.49 11.6
 0 4 1 158.48 12.1
 0 4 1 168.18 11.8
 0 4 -1 162.78 12.2
 0 4 -1 178.68 11.9
 0 4 1 157.48 11.4
 1 -4 1 6449.45 369.36
 1 -4 1 6752.52 369.96
 -1 -4 -1 6119.59 369.96
 -1 -4 -1 5934.21 369.16
 -1 -4 -1 5815.92 369.76
 1 -4 1 5800.32 369.86
 1 -4 1 6209.38 369.96
 -1 -4 -1 6463.85 369.26
 -1 -4 -1 6295.57 369.76
 1 -4 1 6683.13 370.16
 -1 -4 -1 6735.63 370.06
 1 -4 1 6411.96 370.16
 1 -4 1 6625.94 370.36
 -1 -4 -1 6487.65 370.16
 1 -4 1 6135.49 369.46
 -1 -4 -1 6256.47 370.06
 1 -4 1 6502.95 369.76
 1 -4 1 6668.13 369.86
 -1 -4 -1 6465.85 370.26
 -1 4 -1 6310.67 369.66
 1 4 1 6158.68 370.06
 -1 4 -1 6171.48 370.06
 -1 4 -1 6423.76 369.46
 1 4 1 6289.27 369.86
 1 4 1 5745.83 369.46
 -1 4 -1 6066.59 369.96
 -1 4 -1 6154.18 369.66
 -1 4 -1 5636.04 369.46
 1 4 1 6131.39 368.96
 1 4 1 6137.69 370.06
 -1 4 -1 6217.58 370.16
 -1 4 -1 6161.88 369.86
 1 4 1 6253.07 369.86
 -1 4 -1 6531.75 369.96
 1 4 1 5743.83 369.06
 1 4 1 5668.83 369.76
 1 4 1 5601.04 369.86
 -1 4 -1 6473.05 370.16
 -2 -4 -1 1860.41 108.99
 2 -4 1 1745.73 109.29
 2 -4 1 1795.62 108.69
 -2 -4 -1 1660.13 108.59
 -2 -4 -1 1763.92 108.39
 -2 -4 -1 1651.13 108.39
 2 -4 1 1969.7 108.99
 2 -4 1 1748.93 107.79
 -2 -4 -1 1923.51 109.09
 -2 -4 -1 1861.31 108.89
 2 -4 1 1855.41 107.89
 -2 -4 -1 1785.72 109.39
 -2 -4 -1 1804.12 107.79
 -2 -4 -1 1876.71 108.99
 2 -4 1 1663.83 109.19
 2 -4 1 1752.22 109.19
 2 -4 1 1791.72 108.29
 -2 -4 -1 1624.84 107.59
 2 4 1 1818.62 108.89
 -2 4 -1 1794.42 108.59
 2 4 1 1885.21 108.89
 -2 4 -1 1851.81 108.89
 -2 4 -1 1736.73 109.29
 -2 4 -1 1828.62 108.09
 -2 4 -1 1661.13 108.09
 2 4 1 1770.32 108.29
 2 4 1 1834.22 108.89
 -2 4 -1 1719.83 109.09
 -2 4 -1 1963.8 109.19
 -2 4 -1 1895.31 108.89
 -2 4 -1 1831.82 110.39
 2 4 1 1932.01 107.69
 2 4 1 1846.42 109.69
 2 4 1 1748.93 108.09
 2 4 1 1765.42 108.69
 2 4 1 1831.72 107.49
 -2 4 -1 1751.42 107.49
 -2 4 -1 1913.01 108.79
 -3 -4 -1 1361.16 84.69
 3 -4 1 1397.46 84.39
 -3 -4 -1 1276.07 87.19
 -3 -4 -1 1239.48 84.29
 3 -4 1 1483.15 83.69
 -3 -4 -1 1258.47 84.09
 3 -4 1 1292.27 84.29
 3 -4 1 1527.45 84.59
 -3 -4 -1 1300.77 83.19
 -3 -4 -1 1497.75 83.69
 -3 -4 -1 1270.87 83.89
 3 -4 1 1362.16 83.09
 -3 4 -1 1414.86 83.89
 -3 4 -1 1442.06 83.89
 3 4 1 1392.46 84.49
 3 4 1 1384.16 83.39
 -3 4 -1 1423.56 85.59
 3 4 1 1434.96 84.69
 -3 4 -1 1391.46 86.09
 3 4 1 1495.65 86.69
 -3 4 -1 1385.26 85.99
 -3 4 -1 1460.85 84.29
 3 4 1 1471.95 83.79
 -3 4 -1 1429.96 84.29
 -4 -4 -1 2158.78 120.59
 4 -4 1 1875.71 117.29
 -4 -4 -1 1854.61 117.59
 -4 -4 -1 2094.59 118.49
 4 -4 1 2006.2 118.89
 4 -4 1 1923.51 116.79
 4 -4 1 2086.49 118.09
 4 -4 1 1796.32 119.69
 4 -4 1 1855.81 117.09
 -4 -4 -1 1845.72 117.49
 -4 -4 -1 2068.09 116.99
 -4 -4 -1 2000.6 116.69
 4 -4 1 2003.1 120.19
 -4 -4 -1 2094.49 117.29
 -4 -4 -1 1904.31 117.39
 4 -4 1 1810.42 117.29
 -4 -4 -1 1887.21 116.29
 -4 -4 -1 2045.9 118.29
 -4 4 -1 1954.6 117.49
 4 4 1 1804.62 117.29
 4 4 1 1870.51 117.29
 -4 4 -1 2035.8 117.09
 4 4 1 1875.71 117.29
 -4 4 -1 1943.21 118.99
 -4 4 -1 2035.1 120.09
 -4 4 -1 1856.01 117.49
 4 4 1 1857.11 116.59
 4 4 1 2029.7 115.79
 4 4 1 2073.99 120.69
 -4 4 -1 1788.92 117.19
 -4 4 -1 2078.69 116.69
 -4 4 -1 1841.72 117.49
 -4 4 -1 2079.59 120.39
 -4 4 -1 2122.19 117.19
 4 4 1 1877.21 117.59
 4 4 1 1839.52 117.49
 -4 4 -1 2045.6 118.39
 -4 4 -1 1844.52 117.09
 4 4 1 1930.61 115.69
 -5 -4 -1 285.77 19.8
 -5 -4 -1 309.77 20
 -5 -4 -1 280.57 22
 5 -4 1 281.87 20.4
 5 -4 1 261.37 23.2
 -5 -4 -1 306.27 19.6
 5 -4 1 307.37 21.9
 -5 -4 -1 271.57 20
 -5 -4 -1 272.47 23.4
 5 -4 1 257.17 21.6
 -5 -4 -1 327.57 21
 5 -4 1 311.27 20.1
 5 -4 1 329.77 20.2
 -5 -4 -1 281.57 21.9
 5 -4 1 261.47 22.9
 -5 4 -1 332.97 20.9
 5 4 1 329.37 20.6
 5 4 1 298.27 20.4
 5 4 1 332.47 20.3
 -5 4 -1 296.87 23.4
 5 4 1 350.56 21.1
 -5 4 -1 319.17 20.1
 -5 4 -1 343.37 22.7
 -5 4 -1 317.17 22.6
 -5 4 -1 320.27 19.6
 -5 4 -1 322.87 20.3
 -5 4 -1 311.37 20.6
 -5 4 -1 336.97 24.3
 -5 4 -1 327.37 20.3
 5 4 1 268.57 23.5
 -6 -4 -1 98.89 10.5
 6 -4 1 96.29 10.3
 -6 -4 -1 97.49 12.2
 6 -4 1 99.19 7.6
 6 -4 1 88.19 9.6
 -6 -4 -1 86.69 7.2
 -6 -4 -1 89.79 7.5
 6 -4 1 72.89 11.7
 -6 -4 -1 104.49 7.7
 -6 -4 -1 81.19 8.4
 6 -4 1 86.49 12.2
 -6 -4 -1 89.69 11.1
 -6 -4 -1 75.19 9.1
 -6 4 -1 90.69 7.6
 6 4 1 93.69 8.8
 -6 4 -1 73.29 6.5
 -6 4 -1 85.49 10.2
 -6 4 -1 81.99 7.2
 6 4 1 81.09 9.4
 6 4 1 68.09 12.2
 -6 4 -1 87.69 12.6
 6 4 1 91.69 7.7
 -6 4 -1 101.89 13.7
 -6 4 -1 74.09 9.4
 -6 4 -1 84.89 8.8
 -7 -4 -1 470.15 31
 -7 -4 -1 494.25 37.2
 -7 -4 -1 459.45 31.8
 7 -4 1 480.45 34.8
 7 -4 1 481.65 32
 -7 -4 -1 498.15 31.4
 -7 -4 -1 515.65 35.9
 -7 -4 -1 433.16 34.8
 7 -4 1 484.95 36.6
 7 -4 1 429.16 36.1
 -7 4 -1 532.55 37.4
 7 4 1 527.45 33.7
 -7 4 -1 511.05 31.2
 -7 4 -1 515.15 37.4
 -7 4 -1 554.14 36.1
 -7 4 -1 494.35 34.8
 7 4 1 533.15 34.8
 -7 4 -1 504.65 32.2
 7 4 1 504.15 32.7
 -7 4 -1 524.05 33.8
 -7 4 -1 524.25 30.7
 7 4 1 457.55 36.7
 -8 -4 -1 489.05 29.6
 -8 -4 -1 476.75 34.9
 -8 -4 -1 493.05 30.9
 -8 -4 -1 501.65 35.6
 8 -4 1 467.55 36.2
 8 -4 1 456.15 36.1
 -8 -4 -1 469.05 39.6
 8 -4 1 507.85 34.8
 -8 -4 -1 505.45 30.1
 -8 4 -1 458.45 29
 -8 4 -1 419.46 34.3
 8 4 1 472.45 33.6
 8 4 1 435.36 31.4
 -8 4 -1 470.55 32.6
 8 4 1 468.05 32.3
 -8 4 -1 445.96 36.1
 -8 4 -1 479.25 36.7
 -8 4 -1 410.26 33.2
 -8 4 -1 441.06 29.4
 -8 4 -1 507.55 31.2
 -9 -4 -1 375.36 32.1
 -9 -4 -1 370.46 26.8
 9 -4 1 395.06 32.3
 -9 -4 -1 355.16 24.4
 -9 -4 -1 370.36 27.4
 -9 -4 -1 368.56 24.9
 9 -4 1 387.36 30.4
 -9 -4 -1 372.56 30.7
 -9 -4 -1 356.36 30.1
 -9 -4 -1 370.36 26
 9 -4 1 396.96 32.2
 -9 4 -1 373.56 24.6
 -9 4 -1 438.16 33.4
 -9 4 -1 406.26 29.2
 -9 4 -1 401.56 24.1
 -9 4 -1 398.86 29.9
 -9 4 -1 353.76 27.6
 9 4 1 380.26 30
 9 4 1 418.26 29.9
 -9 4 -1 394.76 26.4
 -9 4 -1 412.06 31.1
 9 4 1 412.96 33.2
 -10 -4 -1 24.7 4.9
 10 -4 1 36.5 10
 -10 -4 -1 42.8 9.8
 10 -4 1 26.3 9.5
 10 4 1 36.6 10.7
 -10 4 -1 39.1 10.1
 10 4 1 50.69 9.8
 11 -4 1 85.89 14.6
 -11 -4 -1 84.89 7.8
 -11 -4 -1 90.29 11.9
 11 -4 1 74.59 15.2
 -11 -4 -1 88.19 15.4
 -11 -4 -1 76.29 8
 11 -4 1 85.69 16.1
 -11 4 -1 92.19 7
 -11 4 -1 79.09 7.8
 -11 4 -1 86.29 17.3
 11 4 1 56.49 14.5
 -11 4 -1 120.09 17.8
 -11 4 -1 84.89 9.6
 -11 4 -1 84.29 12.8
 -11 4 -1 106.49 14.7
 11 4 1 75.59 13.4
 11 4 1 98.69 13.4
 -12 -4 -1 79.89 10.4
 12 -4 1 123.29 17.8
 -12 -4 -1 120.79 10.2
 -12 -4 -1 108.29 12.5
 -12 -4 -1 91.89 8.8
 -12 -4 -1 93.09 18
 -12 -4 -1 100.49 13.2
 12 -4 1 129.89 20.4
 -12 4 -1 93.09 10.9
 -12 4 -1 135.59 17.3
 -12 4 -1 93.99 14.1
 -12 4 -1 107.69 8.3
 12 4 1 159.88 24.1
 12 4 1 86.39 13.4
 12 4 1 135.29 16
 -12 4 -1 117.09 9.5
 -12 4 -1 108.49 18.7
 -13 -4 -1 63.29 9.1
 -13 -4 -1 53.69 7.6
 -13 -4 -1 55.79 7.2
 13 -4 1 64.49 14.8
 -13 -4 -1 43.6 13.6
 13 -4 1 62.99 15.6
 -13 -4 -1 49 9.9
 -13 4 -1 60.79 9.4
 -13 4 -1 46.1 10.2
 -13 4 -1 64.39 12.6
 13 4 1 54.59 11.5
 -13 4 -1 55.69 6.3
 -13 4 -1 63.09 7.2
 13 4 1 73.09 17.6
 -14 -4 -1 26.2 8.5
 14 -4 1 55.09 15.8
 -14 -4 -1 38.3 6.2
 -14 -4 -1 38.4 6.4
 14 -4 1 39.2 13
 -14 -4 -1 38.9 9.1
 -14 -4 -1 39.5 14.9
 -14 -4 -1 45 7.9
 14 4 1 24.4 9.3
 -14 4 -1 34.8 5.3
 -14 4 -1 22.5 9.1
 -14 4 -1 43.9 8.2
 -14 4 -1 55.79 12.2
 -14 4 -1 20.6 5.3
 15 -4 1 23.5 12.1
 -15 -4 -1 17.1 6.1
 -15 -4 -1 29.9 6.1
 -15 -4 -1 15.1 6
 -15 -4 -1 15.5 8.6
 -15 -4 -1 28.6 7.7
 -15 -4 -1 20.3 7.7
 15 -4 1 40.5 19.2
 -15 4 -1 18.6 9.1
 -15 4 -1 18.6 10.3
 15 4 1 9.9 12.5
 -15 4 -1 22.8 4.6
 -15 4 -1 12.5 4.8
 -15 4 -1 30.2 7.6
 15 4 1 18.8 12
 -16 -4 -1 44.4 9.5
 -16 -4 -1 56.99 11.7
 -16 -4 -1 55.29 8
 16 -4 1 62.49 15.7
 -16 -4 -1 48.3 10.9
 16 -4 1 68.39 17.9
 -16 4 -1 44.8 11
 -16 4 -1 54.09 7.7
 16 4 1 37.6 11.8
 -16 4 -1 66.09 14.8
 16 4 1 45.2 18
 -16 4 -1 61.89 10.3
 -17 -4 -1 22.9 7.7
 17 -4 1 13.5 14.9
 -17 -4 -1 11 9
 -17 -4 -1 19 6.8
 -17 -4 -1 29.2 11.1
 -17 4 -1 0.8 9.4
 17 4 1 5.2 14.5
 -17 4 -1 23.9 9
 17 4 1 19.9 10.1
 -18 -4 -1 7.7 9.5
 -18 -4 -1 -5.5 8.1
 18 -4 1 -3.2 13.2
 -18 -4 -1 29 11.2
 18 4 1 14.7 10.6
 -18 4 -1 1.7 8.4
 18 4 1 -2.1 15
 -18 4 -1 5 13.1
 -18 4 -1 10 9.3
 -19 -4 -1 72.29 13.7
 -19 -4 -1 38.1 11
 -19 4 -1 48.8 14
 -19 4 -1 45.5 16.5
 19 4 1 36.1 20.7
 19 -5 -1 -9.9 26.2
 -19 -5 1 14.2 11.4
 -19 5 1 28.3 16.9
 19 5 -1 1.8 11.3
 -19 5 1 18.3 11.8
 19 5 -1 2 15.6
 -18 -5 1 45.9 9.7
 -18 -5 1 46.4 13.9
 -18 -5 1 48.1 13
 18 -5 -1 64.49 19.9
 -18 5 1 41.8 12.3
 -18 5 1 41.1 11.7
 18 5 -1 20.6 12.2
 -18 5 1 20.4 15.5
 -17 -5 1 16 7.2
 -17 -5 1 10.7 11
 -17 -5 1 18.7 6.6
 -17 -5 1 9.7 8.3
 17 -5 -1 0 15.1
 -17 5 1 7.6 6
 -17 5 1 -0.4 11.7
 -17 5 1 7.3 8.1
 17 5 -1 4.3 9.2
 -17 5 1 -10.2 8.9
 17 5 -1 0.1 14.2
 -16 -5 1 169.98 19.8
 -16 -5 1 156.38 17.5
 -16 -5 1 174.58 19.8
 16 -5 -1 233.18 33.2
 -16 -5 1 168.58 16.1
 -16 -5 1 166.48 16.1
 -16 -5 1 170.68 15.7
 16 5 -1 195.48 29.3
 -16 5 1 190.58 19.9
 -16 5 1 169.68 14.4
 -16 5 1 198.48 18.6
 -16 5 1 159.18 26.8
 -16 5 1 168.88 15.3
 16 5 -1 175.08 20.8
 -15 -5 1 17.5 8
 -15 -5 1 11.9 6.9
 -15 -5 1 19.6 7.8
 -15 -5 1 20.4 5.7
 15 -5 -1 17 18.4
 -15 -5 1 21.8 6.6
 -15 -5 1 24.9 6.1
 15 5 -1 24.1 13.4
 -15 5 1 15.4 4.9
 -15 5 1 23.6 8.3
 15 5 -1 14.3 9.2
 -15 5 1 13.4 6.9
 -15 5 1 15.2 5.8
 -15 5 1 30.5 12.1
 -14 -5 1 90.49 10.5
 -14 -5 1 89.29 11
 14 -5 -1 98.69 20.1
 -14 -5 1 69.89 12.8
 -14 -5 1 120.29 20.8
 -14 -5 1 98.29 9.9
 -14 -5 1 105.19 15.1
 -14 5 1 111.69 15.9
 -14 5 1 81.09 9.3
 -14 5 1 80.39 11.9
 -14 5 1 79.29 9.6
 -14 5 1 99.49 17.5
 14 5 -1 83.19 18.3
 14 5 -1 97.59 15.6
 13 -5 -1 37.8 12
 -13 -5 1 48.6 7.3
 13 -5 -1 46.7 14.7
 -13 -5 1 32.8 6.8
 -13 -5 1 34 8.5
 -13 -5 1 43.8 9.2
 13 -5 -1 49.4 15.8
 -13 -5 1 56.09 7.4
 -13 -5 1 43.8 7.1
 -13 5 1 38.8 6.4
 13 5 -1 40.7 11.2
 -13 5 1 38.8 6.5
 -13 5 1 49.7 11
 -13 5 1 31 11.1
 -13 5 1 34.1 7.7
 13 5 -1 67.79 15.6
 13 5 -1 31.8 10.8
 -12 -5 1 6 3.8
 -12 -5 1 10.8 9
 12 -5 -1 0.4 7.5
 -12 -5 1 11.1 7.1
 12 -5 -1 21.3 9.1
 12 -5 -1 11.4 9.6
 -12 -5 1 4.5 3.5
 -12 5 1 13.2 4.8
 -12 5 1 -0.5 9.4
 12 5 -1 2.7 5.9
 -12 5 1 5 5.9
 12 5 -1 12.8 8.6
 -12 5 1 8.7 3.8
 12 5 -1 20.2 10.3
 -12 5 1 8.7 3.8
 -12 5 1 0.1 6.8
 11 -5 -1 162.18 22.3
 -11 -5 1 110.99 10.5
 11 -5 -1 128.69 17.5
 -11 -5 1 145.99 20
 -11 -5 1 111.09 12.4
 -11 -5 1 128.09 10.7
 11 -5 -1 135.69 20.5
 -11 -5 1 116.59 10.5
 -11 5 1 112.29 17.8
 -11 5 1 104.09 14.8
 11 5 -1 139.79 15.8
 -11 5 1 94.59 11.1
 -11 5 1 104.79 16
 11 5 -1 130.19 20.1
 -11 5 1 117.29 10
 -11 5 1 123.59 9.9
 11 5 -1 99.69 14.4
 10 -5 -1 64.19 13.3
 -10 -5 1 59.49 11.5
 -10 -5 1 50.99 12.1
 -10 -5 1 62.49 6.6
 10 -5 -1 55.89 11.1
 -10 -5 1 60.79 6.6
 -10 -5 1 52.39 6.8
 10 -5 -1 56.59 12.8
 10 5 -1 55.99 10.9
 10 5 -1 59.59 10
 -10 5 1 39 7.2
 -10 5 1 49.9 6.3
 10 5 -1 53.79 13.4
 -10 5 1 42.4 9.8
 -10 5 1 47.4 5.9
 -10 5 1 47.2 11.8
 -10 5 1 35.2 11.4
 -9 -5 1 21.3 8.4
 9 -5 -1 30 10
 -9 -5 1 12 7.4
 -9 -5 1 22.2 4.2
 -9 -5 1 25.9 7.5
 9 -5 -1 28.2 6.4
 -9 -5 1 24.2 4.7
 -9 -5 1 23.4 4.5
 9 5 -1 19.8 8.1
 -9 5 1 23.2 5.1
 -9 5 1 17.5 7.9
 9 5 -1 21.8 5.7
 -9 5 1 19.9 3.9
 9 5 -1 27.5 6.8
 -9 5 1 20.7 4.1
 -9 5 1 16.6 6.4
 -9 5 1 40 11.4
 -9 5 1 15 6
 8 -5 -1 61.19 12.4
 -8 -5 1 60.89 7.2
 8 -5 -1 68.29 10.3
 8 -5 -1 53.19 12.2
 -8 -5 1 69.19 11.1
 -8 -5 1 53.39 6.5
 -8 -5 1 60.49 10.5
 -8 -5 1 74.59 13.4
 -8 5 1 57.19 6.3
 -8 5 1 86.19 13.7
 -8 5 1 73.29 14.8
 -8 5 1 83.49 12.3
 8 5 -1 67.09 13.7
 -8 5 1 49.2 6.1
 -7 -5 1 486.65 32.6
 -7 -5 1 498.55 35.9
 7 -5 -1 538.75 35.9
 -7 -5 1 541.75 36.1
 7 -5 -1 507.35 33.2
 -7 -5 1 488.25 33.2
 -7 -5 1 494.35 32.1
 -7 -5 1 510.75 32.6
 7 -5 -1 502.35 37.9
 7 -5 -1 506.95 37.9
 7 -5 -1 546.85 35.4
 -7 -5 1 522.65 32.6
 -7 -5 1 512.55 38.2
 -7 5 1 530.55 32.3
 -7 5 1 498.75 37.6
 7 5 -1 452.85 33.9
 -7 5 1 539.25 36.6
 -7 5 1 499.85 32.2
 -7 5 1 526.75 34.8
 -7 5 1 524.75 37.8
 7 5 -1 508.75 32.7
 -7 5 1 504.65 33.4
 7 5 -1 517.65 35.1
 7 5 -1 452.75 37.5
 -7 5 1 496.45 36.2
 -6 -5 1 911.21 56.29
 -6 -5 1 938.61 58.89
 -6 -5 1 877.31 55.79
 6 -5 -1 964.1 58.59
 6 -5 -1 922.71 56.59
 -6 -5 1 851.51 56.69
 6 -5 -1 922.51 61.39
 -6 -5 1 928.21 56.49
 6 -5 -1 901.81 56.59
 -6 -5 1 899.91 61.09
 -6 -5 1 949.21 56.79
 6 -5 -1 999.9 64.09
 -6 -5 1 965.2 59.19
 6 -5 -1 863.31 60.99
 -6 -5 1 925.51 57.29
 -6 -5 1 917.71 56.99
 6 -5 -1 913.21 56.99
 6 5 -1 939.51 56.89
 6 5 -1 911.41 56.19
 6 5 -1 896.11 56.79
 6 5 -1 818.52 60.69
 6 5 -1 896.41 56.69
 -6 5 1 964.7 56.39
 -6 5 1 853.51 56.59
 -6 5 1 937.61 56.39
 -6 5 1 980.1 61.39
 -6 5 1 877.61 59.49
 -6 5 1 876.41 56.99
 -6 5 1 831.92 56.79
 6 5 -1 943.11 58.29
 -6 5 1 983.6 58.29
 -6 5 1 946.11 59.39
 6 5 -1 869.81 57.59
 -6 5 1 946.51 57.19
 -6 5 1 960 61.39
 5 -5 -1 548.15 34.4
 5 -5 -1 502.05 32.1
 -5 -5 1 530.55 31.5
 -5 -5 1 534.35 33.3
 -5 -5 1 532.15 31
 -5 -5 1 505.05 32.9
 -5 -5 1 500.75 32.6
 -5 -5 1 507.95 35.5
 -5 -5 1 519.35 33.3
 5 -5 -1 504.85 35.7
 -5 -5 1 556.94 32.1
 5 -5 -1 557.44 33.4
 5 -5 -1 544.05 36.1
 -5 -5 1 530.05 32.7
 5 -5 -1 531.25 32
 -5 5 1 474.85 32.1
 -5 5 1 422.46 32.1
 -5 5 1 486.55 32
 5 5 -1 482.25 30.9
 5 5 -1 457.75 32.8
 -5 5 1 466.25 34.1
 5 5 -1 447.06 32
 5 5 -1 477.95 35.4
 -5 5 1 504.25 31.7
 -5 5 1 473.15 34.9
 5 5 -1 469.85 32.2
 -5 5 1 451.25 32.3
 -5 5 1 508.75 35.4
 5 5 -1 476.25 32.3
 5 5 -1 447.46 32.2
 -5 5 1 490.25 32.2
 -5 5 1 474.95 32.7
 -5 5 1 502.45 31.7
 4 -5 -1 600.74 40.5
 -4 -5 1 635.84 40.9
 -4 -5 1 659.23 42.3
 -4 -5 1 655.13 42.3
 -4 -5 1 573.64 42.3
 4 -5 -1 623.04 40.5
 -4 -5 1 629.74 42.6
 4 -5 -1 661.23 42.7
 -4 -5 1 601.04 41.3
 -4 -5 1 628.84 42
 -4 -5 1 580.94 42.3
 4 -5 -1 648.74 42.5
 4 -5 -1 652.13 41.8
 4 -5 -1 649.64 42.6
 -4 -5 1 595.44 44.3
 -4 -5 1 582.94 42.6
 4 -5 -1 654.33 42.3
 4 -5 -1 659.43 44.9
 -4 -5 1 676.33 42.3
 -4 5 1 676.13 42.7
 4 5 -1 701.63 42.8
 4 5 -1 718.33 42.5
 4 5 -1 707.53 45.2
 -4 5 1 739.43 42.9
 4 5 -1 669.73 42.5
 -4 5 1 771.12 45.3
 4 5 -1 706.53 42.7
 -4 5 1 758.02 43.1
 -4 5 1 711.53 42.2
 4 5 -1 690.13 42.6
 4 5 -1 715.43 40.9
 -4 5 1 736.23 42.3
 -4 5 1 664.03 42.5
 -4 5 1 715.73 42.2
 4 5 -1 714.43 40.9
 -4 5 1 720.63 44.4
 -4 5 1 708.93 42.6
 -4 5 1 726.73 44.9
 4 5 -1 706.83 41.1
 3 -5 -1 2282.17 147.29
 3 -5 -1 2333.77 149.39
 -3 -5 1 2511.35 148.79
 3 -5 -1 2383.06 147.49
 -3 -5 1 2670.93 149.09
 -3 -5 1 2496.85 147.59
 -3 -5 1 2378.06 147.69
 -3 -5 1 2363.56 148.39
 -3 -5 1 2287.07 147.39
 3 -5 -1 2591.74 147.99
 3 -5 -1 2610.34 148.69
 -3 -5 1 2475.25 149.09
 3 -5 -1 2675.83 148.79
 -3 -5 1 2435.66 147.09
 -3 -5 1 2404.06 148.69
 -3 -5 1 2404.86 151.48
 3 -5 -1 2713.73 148.99
 -3 -5 1 2233.98 148.09
 3 5 -1 2637.54 148.99
 -3 5 1 2389.26 149.79
 -3 5 1 2464.65 148.29
 -3 5 1 2421.56 147.79
 -3 5 1 2747.12 149.09
 -3 5 1 2488.35 148.09
 -3 5 1 2578.44 148.69
 -3 5 1 2434.86 149.69
 3 5 -1 2527.95 148.79
 3 5 -1 2608.14 147.39
 3 5 -1 2338.97 147.49
 3 5 -1 2418.26 147.69
 -3 5 1 2379.16 149.69
 -3 5 1 2609.14 148.89
 -3 5 1 2341.77 148.09
 3 5 -1 2586.14 146.89
 -3 5 1 2342.47 148.59
 3 5 -1 2493.05 148.59
 3 5 -1 2301.07 149.88
 -2 -5 1 923.61 63.49
 2 -5 -1 1138.59 65.09
 2 -5 -1 961.5 64.89
 -2 -5 1 1140.69 65.09
 2 -5 -1 1138.99 63.99
 2 -5 -1 1126.39 64.89
 2 -5 -1 1152.28 64.99
 -2 -5 1 923.61 64.29
 2 -5 -1 933.91 64.89
 2 -5 -1 931.51 64.79
 -2 -5 1 1090.79 64.89
 -2 -5 1 925.91 64.39
 2 -5 -1 1105.39 64.79
 -2 -5 1 1145.09 65.39
 -2 -5 1 938.71 64.69
 2 -5 -1 941.61 63.79
 -2 -5 1 1143.19 65.09
 -2 5 1 1020.4 64.79
 2 5 -1 1117.59 63.09
 -2 5 1 926.11 64.09
 -2 5 1 1042.7 64.99
 -2 5 1 1140.99 64.69
 2 5 -1 1190.98 65.29
 2 5 -1 927.51 63.79
 -2 5 1 935.61 64.89
 2 5 -1 996.4 64.09
 -2 5 1 1134.59 64.99
 2 5 -1 1018 65.09
 2 5 -1 1169.08 65.09
 -2 5 1 1174.28 64.99
 1 -5 -1 1991.3 124.39
 -1 -5 1 1807.32 123.79
 1 -5 -1 2178.68 124.19
 -1 -5 1 2028.6 124.09
 1 -5 -1 2139.69 124.59
 1 -5 -1 2064.99 124.59
 -1 -5 1 2033.2 124.69
 1 -5 -1 2104.29 123.99
 -1 -5 1 2139.19 123.79
 1 -5 -1 2110.19 123.69
 1 -5 -1 2118.59 124.49
 1 -5 -1 2055.89 124.39
 1 -5 -1 2241.88 124.09
 -1 -5 1 2128.39 124.29
 -1 -5 1 2072.89 124.49
 -1 -5 1 1889.61 123.49
 -1 -5 1 1994.1 124.39
 1 -5 -1 2135.89 124.19
 -1 -5 1 2034.7 124.49
 -1 5 1 1982.3 124.39
 1 5 -1 2054.39 124.49
 1 5 -1 1986 124.29
 -1 5 1 2160.78 123.89
 -1 5 1 2190.78 124.39
 -1 5 1 1983.2 124.39
 1 5 -1 2080.19 123.89
 -1 5 1 2099.89 124.49
 1 5 -1 1955.1 124.29
 1 5 -1 1968.4 124.39
 -1 5 1 2205.18 124.59
 1 5 -1 2070.99 124.09
 1 5 -1 1878.31 122.99
 1 5 -1 1965.5 123.29
 -1 5 1 1969.9 124.29
 -1 5 1 2228.08 124.49
 0 -5 -1 2440.86 135.69
 0 -5 -1 2170.58 135.69
 0 -5 -1 2300.97 135.09
 0 -5 1 2264.17 135.29
 0 -5 1 2344.97 135.49
 0 -5 -1 2077.69 135.59
 0 -5 -1 2182.28 135.19
 0 -5 1 2095.29 135.49
 0 -5 1 2432.46 134.29
 0 -5 1 2296.47 134.19
 0 -5 1 2423.96 136.19
 0 -5 1 2341.87 135.89
 0 -5 -1 2250.37 135.29
 0 -5 1 2118.19 135.59
 0 -5 -1 2225.08 135.49
 0 -5 1 2432.56 135.69
 0 -5 -1 2172.58 135.59
 0 -5 -1 2270.17 135.99
 0 -5 1 2222.38 134.99
 0 5 1 2281.07 135.49
 0 5 -1 2124.99 135.59
 0 5 1 2266.07 134.99
 0 5 1 2126.29 135.69
 0 5 1 2393.36 135.69
 0 5 1 2034.9 135.49
 0 5 -1 2238.08 135.59
 0 5 -1 2325.47 135.29
 0 5 -1 2444.76 135.79
 0 5 1 2289.97 135.29
 0 5 -1 2276.57 135.19
 0 5 1 2236.58 135.19
 0 5 1 2296.27 135.79
 0 5 1 2049.89 135.39
 0 5 -1 2092.99 135.69
 0 5 -1 2264.07 135.39
 0 5 -1 2089.59 135.59
 0 5 -1 2320.57 134.19
 -1 -5 -1 1884.41 117.29
 1 -5 1 1973.9 117.19
 1 -5 1 2059.29 117.69
 1 -5 1 2042.4 117.09
 1 -5 1 1998.3 116.69
 -1 -5 -1 1872.51 117.19
 -1 -5 -1 1965.4 117.09
 1 -5 1 1857.21 117.19
 -1 -5 -1 1829.82 116.19
 1 -5 1 2013.3 116.39
 1 -5 1 1990.1 116.79
 1 -5 1 1902.91 117.09
 1 -5 1 2115.99 116.89
 -1 -5 -1 1941.71 117.39
 -1 -5 -1 1954 117.09
 -1 -5 -1 1858.01 117.39
 1 -5 1 1945.41 117.29
 -1 -5 -1 1868.61 116.39
 1 5 1 1979.1 116.89
 -1 5 -1 1826.02 117.09
 1 5 1 1984 117.49
 -1 5 -1 1937.21 116.49
 1 5 1 2032 116.99
 1 5 1 1841.32 117.19
 1 5 1 1803.02 117.09
 1 5 1 2016.3 117.19
 1 5 1 1859.11 117.09
 -1 5 -1 2131.09 117.39
 -1 5 -1 2101.99 116.69
 1 5 1 1724.13 115.99
 -1 5 -1 1926.91 117.39
 1 5 1 2094.69 117.09
 -1 5 -1 1839.02 116.89
 -1 5 -1 1839.82 116.79
 -1 5 -1 2011.2 116.59
 1 5 1 1833.62 115.99
 -1 5 -1 1834.72 117.09
 -1 5 -1 1899.91 117.09
 2 -5 1 1638.04 90.49
 -2 -5 -1 1462.35 90.29
 -2 -5 -1 1529.95 90.39
 -2 -5 -1 1417.46 88.99
 2 -5 1 1517.15 90.19
 2 -5 1 1536.15 90.29
 -2 -5 -1 1526.95 90.29
 2 -5 1 1315.97 89.09
 -2 -5 -1 1450.05 90.09
 -2 -5 -1 1438.76 89.89
 -2 -5 -1 1535.25 90.59
 2 -5 1 1447.46 89.59
 -2 -5 -1 1460.75 88.99
 2 -5 1 1440.66 90.49
 2 -5 1 1431.16 90.49
 2 -5 1 1619.64 90.69
 -2 -5 -1 1401.96 89.89
 2 -5 1 1485.95 89.09
 2 5 1 1497.85 90.09
 2 5 1 1531.85 90.89
 -2 5 -1 1501.15 90.59
 2 5 1 1446.46 88.69
 -2 5 -1 1458.45 88.19
 -2 5 -1 1498.95 90.09
 2 5 1 1507.25 90.29
 -2 5 -1 1379.26 89.59
 2 5 1 1483.85 89.49
 -2 5 -1 1555.34 90.39
 -2 5 -1 1517.65 89.49
 -2 5 -1 1466.95 89.99
 -2 5 -1 1526.15 90.29
 2 5 1 1334.07 89.59
 2 5 1 1465.25 90.09
 -2 5 -1 1489.75 90.39
 -2 5 -1 1545.35 90.49
 2 5 1 1476.05 90.29
 -2 5 -1 1396.86 90.39
 2 5 1 1475.35 88.79
 -3 -5 -1 2662.83 154.88
 -3 -5 -1 2589.44 155.18
 -3 -5 -1 2494.25 154.98
 3 -5 1 2555.04 154.68
 3 -5 1 2322.47 155.78
 -3 -5 -1 2815.12 155.28
 -3 -5 -1 2493.65 153.68
 -3 -5 -1 2386.06 154.78
 3 -5 1 2841.22 155.08
 -3 -5 -1 2472.95 154.48
 3 -5 1 2580.84 156.08
 3 -5 1 2552.34 153.38
 3 -5 1 2572.24 155.58
 3 -5 1 2618.04 153.68
 -3 -5 -1 2667.73 153.58
 -3 -5 -1 2491.05 153.38
 -3 -5 -1 2661.53 154.58
 3 -5 1 2572.94 153.88
 -3 -5 -1 2553.94 156.08
 3 5 1 2653.93 153.18
 -3 5 -1 2534.95 155.98
 -3 5 -1 2586.64 154.68
 -3 5 -1 2594.84 153.98
 -3 5 -1 2644.34 154.88
 -3 5 -1 2412.96 154.08
 3 5 1 2643.84 154.98
 3 5 1 2535.75 153.68
 3 5 1 2501.25 153.98
 -3 5 -1 2736.73 155.18
 -3 5 -1 2448.35 153.68
 -3 5 -1 2580.34 154.58
 -3 5 -1 2514.85 155.98
 3 5 1 2657.63 153.38
 3 5 1 2696.13 154.98
 3 5 1 2588.34 154.78
 -3 5 -1 2557.24 154.78
 -3 5 -1 2457.05 155.48
 3 5 1 2495.85 156.28
 -4 -5 -1 400.16 25.9
 -4 -5 -1 423.26 26.3
 -4 -5 -1 448.06 26.6
 -4 -5 -1 407.06 25.6
 4 -5 1 431.76 28.4
 4 -5 1 395.26 24.3
 4 -5 1 394.66 27.1
 -4 -5 -1 432.66 34.1
 -4 -5 -1 434.76 26.3
 -4 -5 -1 389.36 26.2
 -4 -5 -1 414.06 24.6
 4 -5 1 418.66 26.1
 -4 -5 -1 405.56 26.5
 -4 -5 -1 387.96 26.4
 4 -5 1 413.56 25.6
 4 -5 1 370.86 27.8
 -4 -5 -1 406.96 25.9
 -4 5 -1 368.66 27.7
 -4 5 -1 342.97 25
 -4 5 -1 360.96 25.7
 -4 5 -1 397.86 26.1
 -4 5 -1 350.76 25.8
 -4 5 -1 341.67 25.5
 4 5 1 395.26 25.9
 4 5 1 406.56 26
 4 5 1 354.26 28
 -4 5 -1 352.06 25.4
 4 5 1 413.06 26.4
 4 5 1 347.97 24.4
 -4 5 -1 339.67 26.8
 -4 5 -1 359.86 25
 -4 5 -1 340.77 27.5
 -4 5 -1 407.26 26.4
 4 5 1 438.36 24.8
 4 5 1 353.26 25.9
 -5 -5 -1 34.8 8.1
 -5 -5 -1 34 6.3
 -5 -5 -1 27.1 5.5
 5 -5 1 31 7.7
 -5 -5 -1 26.7 5.9
 -5 -5 -1 41.2 4.2
 5 -5 1 41.4 6.4
 -5 -5 -1 29.6 5.2
 5 -5 1 52.89 9.1
 5 -5 1 31 6.3
 -5 -5 -1 33.8 5.1
 -5 5 -1 47 6.7
 -5 5 -1 39.9 5.7
 5 5 1 53.29 7.1
 -5 5 -1 33.7 7.7
 -5 5 -1 36.9 5
 -5 5 -1 32.7 6
 -5 5 -1 35.8 8.1
 5 5 1 24.8 6.9
 -5 5 -1 22.3 5.9
 -5 5 -1 38.4 5.5
 -5 5 -1 38.9 5.1
 -6 -5 -1 517.95 37
 6 -5 1 580.64 41
 6 -5 1 583.94 36.3
 -6 -5 -1 567.64 36.7
 -6 -5 -1 573.14 35.7
 -6 -5 -1 658.53 37.6
 6 -5 1 581.64 41
 -6 -5 -1 638.24 39.3
 6 -5 1 634.54 36.4
 -6 -5 -1 605.24 36.8
 -6 -5 -1 624.34 39.3
 -6 -5 -1 609.24 41.5
 -6 -5 -1 558.94 36
 6 -5 1 576.24 36.7
 6 -5 1 590.34 39
 -6 -5 -1 569.24 36.3
 6 -5 1 610.44 38.6
 -6 5 -1 534.35 39
 -6 5 -1 574.14 35.9
 -6 5 -1 576.24 40.7
 -6 5 -1 585.14 38.9
 -6 5 -1 536.45 37.5
 6 5 1 523.85 36.1
 -6 5 -1 532.75 40.5
 6 5 1 491.05 40.3
 6 5 1 581.64 36.7
 -6 5 -1 588.94 37
 6 5 1 559.44 37.3
 -6 5 -1 569.94 36.4
 -6 5 -1 542.75 36.3
 6 5 1 552.54 36.6
 -6 5 -1 564.94 37.1
 -6 5 -1 525.35 36.3
 -6 5 -1 563.04 36.7
 6 5 1 600.94 37
 -7 -5 -1 667.53 40.4
 7 -5 1 714.23 44.1
 7 -5 1 593.44 45.6
 -7 -5 -1 722.23 45.1
 -7 -5 -1 607.04 40.6
 -7 -5 -1 671.43 44.3
 -7 -5 -1 565.34 41.6
 7 -5 1 659.53 41.1
 -7 -5 -1 616.24 41.3
 -7 -5 -1 629.94 40.8
 7 -5 1 677.63 43.8
 -7 -5 -1 674.83 41.2
 -7 -5 -1 704.13 46.9
 7 -5 1 654.83 46.4
 7 5 1 617.44 46.3
 -7 5 -1 612.74 44
 -7 5 -1 675.43 40.3
 -7 5 -1 664.33 46.5
 7 5 1 677.33 42.6
 7 5 1 614.14 41.2
 -7 5 -1 615.34 41.1
 -7 5 -1 622.54 40.7
 -7 5 -1 646.14 42.6
 -7 5 -1 642.14 46
 -7 5 -1 703.03 44.7
 -8 -5 -1 266.07 24.4
 8 -5 1 250.37 23.9
 -8 -5 -1 269.37 18.5
 -8 -5 -1 257.87 17.9
 8 -5 1 277.07 18.7
 -8 -5 -1 260.97 18.6
 -8 -5 -1 277.67 22.7
 -8 -5 -1 253.77 18.1
 8 -5 1 254.47 21.2
 8 -5 1 282.37 22.1
 -8 -5 -1 276.97 22.9
 8 -5 1 253.57 23.8
 8 5 1 262.87 19.2
 8 5 1 275.87 24.8
 -8 5 -1 282.97 24.7
 -8 5 -1 241.48 21.5
 -8 5 -1 284.17 19.1
 8 5 1 249.18 19.9
 -8 5 -1 224.78 21.7
 -8 5 -1 264.97 17.7
 -8 5 -1 267.07 20.6
 -8 5 -1 249.78 25.8
 -8 5 -1 254.57 18.2
 -9 -5 -1 377.86 23.8
 9 -5 1 422.16 31.9
 -9 -5 -1 379.86 29.4
 -9 -5 -1 406.76 31.8
 -9 -5 -1 377.66 29.1
 9 -5 1 394.86 28.5
 -9 -5 -1 381.46 24.5
 -9 -5 -1 381.96 24.3
 -9 5 -1 342.07 26.6
 -9 5 -1 321.47 27.5
 -9 5 -1 302.47 28
 -9 5 -1 346.27 24.7
 9 5 1 335.67 25.9
 -9 5 -1 333.97 23
 -9 5 -1 300.97 23.4
 -9 5 -1 355.36 27.7
 -9 5 -1 365.86 30.9
 -10 -5 -1 68.19 13.2
 -10 -5 -1 65.69 7.9
 -10 -5 -1 61.39 7.4
 -10 -5 -1 55.69 8.7
 -10 -5 -1 63.09 7.3
 -10 -5 -1 52.99 12.6
 10 -5 1 57.69 12.7
 10 -5 1 56.59 13.1
 -10 -5 -1 70.59 6.9
 -10 5 -1 52.29 6.2
 10 5 1 64.59 14.3
 -10 5 -1 53.09 14.2
 -10 5 -1 60.69 12.7
 -10 5 -1 89.19 12.8
 -10 5 -1 59.89 8.5
 -10 5 -1 60.89 11
 -10 5 -1 61.79 7.4
 -10 5 -1 62.99 10.7
 10 5 1 67.59 10.7
 11 -5 1 155.88 18.5
 -11 -5 -1 156.38 15.2
 -11 -5 -1 159.98 13.5
 -11 -5 -1 130.09 13.5
 11 -5 1 149.88 21.7
 11 -5 1 141.59 21.8
 -11 -5 -1 159.78 13
 -11 -5 -1 155.58 21.4
 -11 5 -1 169.48 13.3
 -11 5 -1 257.07 38
 -11 5 -1 191.58 12.9
 -11 5 -1 199.78 21.7
 -11 5 -1 215.48 19.4
 -11 5 -1 214.08 18.7
 11 5 1 176.18 16.5
 -11 5 -1 174.68 14.7
 11 5 1 204.78 22.6
 -12 -5 -1 788.12 58.29
 -12 -5 -1 820.02 50.49
 -12 -5 -1 803.52 49.99
 12 -5 1 826.92 60.29
 -12 -5 -1 788.92 51.29
 12 -5 1 793.02 59.89
 12 -5 1 789.62 56.49
 -12 -5 -1 796.52 52.69
 -12 -5 -1 723.33 50.09
 12 5 1 801.52 61.19
 12 5 1 755.62 53.89
 -12 5 -1 808.52 49.4
 -12 5 -1 787.82 49.9
 -12 5 -1 814.12 55.29
 -12 5 -1 819.22 60.79
 -12 5 -1 788.92 55.99
 -12 5 -1 783.72 51.99
 13 -5 1 30.8 10.1
 -13 -5 -1 16.3 5.6
 -13 -5 -1 28.5 8
 -13 -5 -1 39.8 12.8
 -13 -5 -1 30.5 6.8
 -13 -5 -1 21.4 7.4
 -13 -5 -1 22.6 5.1
 -13 -5 -1 23.7 5.6
 13 -5 1 38.5 12.4
 -13 5 -1 33.4 7.4
 -13 5 -1 39.8 6
 -13 5 -1 33.9 10.4
 13 5 1 41.1 14.9
 13 5 1 30.4 9.4
 -13 5 -1 35.7 8.6
 -13 5 -1 28.4 6.5
 14 -5 1 26.8 12.2
 -14 -5 -1 15.8 5.3
 14 -5 1 23.3 11.1
 -14 -5 -1 18 6.2
 -14 -5 -1 43.8 14.7
 -14 -5 -1 5.6 6.9
 -14 -5 -1 23.8 7.7
 -14 -5 -1 26.2 5.8
 -14 -5 -1 32.8 7.3
 -14 5 -1 33 9
 -14 5 -1 24.7 5.4
 -14 5 -1 32.1 11.5
 -14 5 -1 26 6.9
 14 5 1 28.7 13.9
 -14 5 -1 22.4 5.4
 14 5 1 31 10
 -15 -5 -1 90.39 11.5
 15 -5 1 102.99 24.3
 -15 -5 -1 94.69 10.8
 -15 -5 -1 91.29 11.8
 -15 -5 -1 93.79 11
 -15 -5 -1 90.89 13.9
 15 -5 1 106.89 19.6
 -15 -5 -1 74.79 12.7
 15 5 1 69.49 13.8
 -15 5 -1 94.79 10.6
 -15 5 -1 92.09 9.7
 -15 5 -1 93.09 12.5
 -15 5 -1 65.69 16.1
 15 5 1 108.19 21.9
 -15 5 -1 111.89 18.1
 -16 -5 -1 61.79 10.1
 -16 -5 -1 40.9 8.4
 16 -5 1 83.09 19.3
 -16 -5 -1 63.59 11.5
 -16 -5 -1 48 9.2
 -16 -5 -1 57.59 9.2
 -16 -5 -1 52.39 11.1
 16 5 1 52.69 12.7
 -16 5 -1 48.5 9.1
 16 5 1 68.59 18.3
 -16 5 -1 54.49 7.5
 -16 5 -1 63.89 14.1
 -16 5 -1 58.49 13.2
 17 -5 1 26 14.8
 -17 -5 -1 15.8 7.8
 -17 -5 -1 4.6 6.8
 -17 -5 -1 20 9.6
 -17 -5 -1 8.4 9.8
 -17 5 -1 11.8 11.7
 -17 5 -1 21.9 11.2
 -17 5 -1 19.1 8.9
 17 5 1 10.6 9.3
 -17 5 -1 7.1 4.7
 17 5 1 54.19 20.2
 -18 -5 -1 53.89 13.2
 -18 -5 -1 64.69 11.2
 -18 -5 -1 46.4 12.6
 18 -5 1 35.5 17.6
 -18 5 -1 51.29 12.7
 18 5 1 71.29 15.1
 -18 5 -1 40.8 11.4
 -18 5 -1 69.09 17.9
 -19 -5 -1 10.8 11.8
 -19 5 -1 43.3 16.8
 -19 5 -1 17.1 12.6
 19 5 1 58.29 21.3
 19 5 1 15.1 14.3
 19 6 -1 10.5 12.8
 -18 -6 1 50.49 12.2
 18 -6 -1 52.89 19.4
 -18 -6 1 48 13.7
 -18 -6 1 45.9 9.7
 18 6 -1 20.9 18.8
 18 6 -1 37 12.5
 -18 6 1 51.19 11.9
 -18 6 1 54.59 17.5
 -18 6 1 33 12.1
 -17 -6 1 192.68 21.5
 -17 -6 1 176.08 17.1
 17 -6 -1 233.18 33.2
 -17 -6 1 187.18 17.3
 -17 -6 1 125.09 18.9
 -17 6 1 171.98 21
 -17 6 1 239.58 27.1
 17 6 -1 190.88 32.1
 -17 6 1 164.08 20.2
 -17 6 1 165.48 15.3
 17 6 -1 170.38 23.9
 -16 -6 1 76.19 13
 16 -6 -1 60.19 17.4
 -16 -6 1 80.49 10.6
 -16 -6 1 61.19 10.2
 -16 -6 1 70.09 12.8
 -16 -6 1 66.59 12.6
 -16 -6 1 71.49 11.6
 16 6 -1 81.69 19.5
 -16 6 1 64.59 11.2
 16 6 -1 69.09 14.3
 -16 6 1 66.29 11.8
 -16 6 1 72.49 14.6
 -16 6 1 88.19 17.9
 -16 6 1 59.99 9.4
 -15 -6 1 112.69 15.4
 -15 -6 1 122.99 12
 15 -6 -1 82.09 18.8
 -15 -6 1 64.39 13
 -15 -6 1 98.89 11.1
 -15 6 1 94.09 10.9
 -15 6 1 103.19 11.7
 -15 6 1 80.69 17.8
 15 6 -1 77.19 20.9
 -15 6 1 105.79 16.6
 15 6 -1 92.09 16.1
 -15 6 1 92.49 13.4
 -14 -6 1 56.79 7.6
 -14 -6 1 34.9 9.6
 -14 -6 1 56.09 8.8
 -14 -6 1 48.7 7.3
 -14 -6 1 35.4 9.5
 14 -6 -1 22.4 13.2
 -14 -6 1 54.89 8.6
 14 -6 -1 44 14.9
 -14 -6 1 37 14.5
 14 6 -1 57.19 16.1
 14 6 -1 55.99 11.9
 -14 6 1 33.3 11.8
 -14 6 1 38.7 8.1
 -14 6 1 47.9 7.8
 -14 6 1 34.7 10.7
 13 -6 -1 328.17 34.1
 -13 -6 1 325.27 26.9
 -13 -6 1 365.56 25.3
 -13 -6 1 368.26 33
 13 -6 -1 363.76 34.3
 -13 -6 1 354.96 24.6
 -13 -6 1 303.37 24.7
 -13 -6 1 349.67 24.8
 -13 6 1 350.26 26.3
 -13 6 1 348.77 24.2
 -13 6 1 365.76 29.4
 13 6 -1 372.16 35.4
 -13 6 1 348.67 24.6
 13 6 -1 309.07 28.4
 -13 6 1 299.97 30.6
 -12 -6 1 108.39 19.6
 12 -6 -1 118.49 20.6
 -12 -6 1 98.89 10.6
 -12 -6 1 92.09 10.1
 -12 -6 1 115.79 18.4
 -12 -6 1 112.29 12.3
 12 -6 -1 142.49 21.9
 -12 -6 1 77.59 9.2
 12 6 -1 75.59 18.2
 -12 6 1 81.89 17.7
 -12 6 1 101.49 10.2
 -12 6 1 107.09 16.9
 -12 6 1 92.29 11
 -12 6 1 65.59 13.5
 -12 6 1 116.49 10.5
 -11 -6 1 166.28 13.9
 11 -6 -1 198.48 23.1
 -11 -6 1 155.38 13.6
 11 -6 -1 201.48 22.5
 -11 -6 1 185.38 16.7
 -11 -6 1 161.08 20.1
 -11 -6 1 192.98 14.5
 11 6 -1 159.98 16.4
 -11 6 1 165.28 23.1
 11 6 -1 176.48 17.8
 -11 6 1 179.18 23.3
 -11 6 1 188.58 14
 -11 6 1 153.38 18.4
 -11 6 1 166.78 15.1
 11 6 -1 174.18 24.6
 -11 6 1 155.58 13.6
 -11 6 1 157.48 17.5
 -10 -6 1 69.89 7.6
 10 -6 -1 79.49 15.1
 10 -6 -1 67.69 13.9
 -10 -6 1 55.99 7.7
 -10 -6 1 52.79 12
 -10 -6 1 74.39 8
 -10 -6 1 52.29 6.6
 -10 6 1 74.29 15.1
 -10 6 1 59.29 7.3
 -10 6 1 62.39 9
 -10 6 1 74.29 15.8
 10 6 -1 73.09 11.7
 10 6 -1 62.19 10.2
 -10 6 1 67.49 7.6
 -10 6 1 57.29 11.1
 10 6 -1 64.79 14
 -9 -6 1 111.99 10.5
 -9 -6 1 129.59 10.9
 9 -6 -1 104.79 16.2
 9 -6 -1 87.09 15.2
 -9 -6 1 125.09 10.4
 -9 -6 1 129.29 15
 9 -6 -1 137.29 13.5
 9 -6 -1 131.89 11.3
 -9 -6 1 117.89 9.7
 -9 6 1 115.19 15.6
 9 6 -1 111.09 12.3
 -9 6 1 113.69 10.3
 9 6 -1 114.39 17.4
 9 6 -1 119.49 12.5
 -9 6 1 109.39 12.2
 -9 6 1 95.89 15.9
 -9 6 1 112.29 10.8
 -9 6 1 99.99 10.1
 -9 6 1 128.79 14.9
 -8 -6 1 800.52 54.29
 -8 -6 1 785.22 54.29
 -8 -6 1 855.01 54.09
 8 -6 -1 849.81 55.79
 -8 -6 1 862.21 53.29
 -8 -6 1 879.31 54.29
 -8 -6 1 849.41 57.19
 8 -6 -1 912.81 60.69
 -8 -6 1 911.71 57.79
 8 -6 -1 750.52 58.99
 -8 -6 1 875.21 53.69
 8 -6 -1 928.91 57.79
 -8 -6 1 863.31 60.39
 -8 6 1 813.82 53.69
 -8 6 1 841.32 54.79
 -8 6 1 896.01 60.29
 8 6 -1 760.02 59.49
 -8 6 1 864.91 58.19
 -8 6 1 897.51 56.49
 8 6 -1 911.71 56.39
 -8 6 1 889.41 53.79
 8 6 -1 903.41 54.09
 -8 6 1 899.71 58.29
 -7 -6 1 61.99 10.1
 7 -6 -1 66.09 7.1
 7 -6 -1 44.1 9.9
 -7 -6 1 50.89 9.6
 7 -6 -1 83.29 10.1
 -7 -6 1 50.89 7.5
 -7 -6 1 82.19 13.5
 7 -6 -1 54.99 11.3
 -7 -6 1 47.4 8
 -7 -6 1 46.5 7.2
 7 -6 -1 67.59 10.4
 -7 -6 1 70.29 8
 -7 6 1 72.39 11.7
 7 6 -1 49.5 11.2
 -7 6 1 61.49 10.3
 -7 6 1 48.7 7.5
 7 6 -1 75.09 7.7
 -7 6 1 50.59 7.7
 -7 6 1 79.49 9
 7 6 -1 56.79 8.6
 -7 6 1 63.79 6.9
 7 6 -1 53.89 6.1
 -7 6 1 58.59 7.4
 -7 6 1 67.39 12.1
 7 6 -1 69.59 7.9
[truncated: 10,823,867 more chars]
