# Supplementary material for: Circularly Polarized Luminescent and Melt‐Processable Copper(I)‐Organic Glasses Based on 2,2′‐Bis(diphenylphosphino)‐1,1′‐binaphthyl
Source: Angew Chem Int Ed Engl. 2026 May 7;65(26):e9766332. doi: 10.1002/anie.9766332 (PMC13285472; doi:10.1002/anie.9766332)
Supplement: Supplementary file 2 — Supporting File 2: anie72529‐sup‐0002‐cif.zip. [file ANIE-65-e9766332-s001.zip › anie72529-sup-0002-cif/CuRB_final_2.cif]

data_mo_ach_rp_fan_5rb_100k_0m_4
_audit_creation_date               2025-09-08
_audit_creation_method
;
Olex2 1.5
(compiled 2025.03.04 svn.red2d20d0 for OlexSys, GUI svn.r7188)
;
_shelxl_version_number             2013-2
_audit_contact_author_address      ?
_audit_contact_author_email        ?
_audit_contact_author_name         ''
_audit_contact_author_phone        ?
_publ_contact_author_id_orcid      ?
_publ_section_references
;
Dolomanov, O.V., Bourhis, L.J., Gildea, R.J, Howard, J.A.K. & Puschmann, H.
 (2009), J. Appl. Cryst. 42, 339-341.

Sheldrick, G.M. (2015). Acta Cryst. A71, 3-8.

Sheldrick, G.M. (2015). Acta Cryst. C71, 3-8.
;
_chemical_name_common              ?
_chemical_name_systematic
;
 ?
;
_chemical_formula_moiety           'C180 H128 Cu4 N4 P8, 3(O), 2(C7 H8)'
_chemical_formula_sum              'C194 H144 Cu4 N4 O3 P8'
_chemical_formula_weight           3081.04
_chemical_absolute_configuration   ?
_chemical_melting_point            ?
loop_
  _atom_type_symbol
  _atom_type_description
  _atom_type_scat_dispersion_real
  _atom_type_scat_dispersion_imag
  _atom_type_scat_source
 'C' 'C' 0.0033 0.0016 'International Tables Vol C Tables 4.2.6.8 and 6.1.1.4'
 'H' 'H' 0.0000 0.0000 'International Tables Vol C Tables 4.2.6.8 and 6.1.1.4'
 'Cu' 'Cu' 0.3201 1.2651 'International Tables Vol C Tables 4.2.6.8 and 6.1.1.4'
 'N' 'N' 0.0061 0.0033 'International Tables Vol C Tables 4.2.6.8 and 6.1.1.4'
 'O' 'O' 0.0106 0.0060 'International Tables Vol C Tables 4.2.6.8 and 6.1.1.4'
 'P' 'P' 0.1023 0.0942 'International Tables Vol C Tables 4.2.6.8 and 6.1.1.4'

_shelx_space_group_comment
;
The symmetry employed for this shelxl refinement is uniquely defined
by the following loop, which should always be used as a source of
symmetry information in preference to the above space-group names.
They are only intended as comments.
;
_space_group_crystal_system        'triclinic'
_space_group_IT_number             1
_space_group_name_H-M_alt          P1
_space_group_name_Hall             'P 1'
loop_
  _space_group_symop_operation_xyz
 'x, y, z'

_cell_length_a                     15.8012(14)
_cell_length_b                     17.0403(14)
_cell_length_c                     17.7149(15)
_cell_angle_alpha                  108.238(3)
_cell_angle_beta                   107.382(3)
_cell_angle_gamma                  104.514(3)
_cell_volume                       3999.7(6)
_cell_formula_units_Z              1
_cell_measurement_reflns_used      4350
_cell_measurement_temperature      100.00
_cell_measurement_theta_max        26.879
_cell_measurement_theta_min        2.515
_shelx_estimated_absorpt_T_max     0.855
_shelx_estimated_absorpt_T_min     0.793
_exptl_absorpt_coefficient_mu      0.662
_exptl_absorpt_correction_T_max    0.745834
_exptl_absorpt_correction_T_min    0.615679
_exptl_absorpt_correction_type     multi-scan
_exptl_absorpt_process_details
;
 TWINABS-2012/1 (Bruker,2012) was used for absorption correction.
 
For component 1:
 wR2(int) was 0.1403 before and 0.0872 after correction.
 
For component 2:
 wR2(int) was 0.1635 before and 0.0771 after correction.
 The Ratio of minimum to maximum transmission is 0.83.

Final HKLF 4 output contains 393713 reflections, Rint = 0.1420
 (224086 with I > 3sig(I), Rint = 0.0962)
;
_exptl_crystal_colour              yellow
_exptl_crystal_colour_primary      yellow
_exptl_crystal_density_diffrn      1.279
_exptl_crystal_density_meas        ?
_exptl_crystal_density_method      ?
_exptl_crystal_description         block
_exptl_crystal_F_000               1596
loop_
  _exptl_crystal_face_index_h
  _exptl_crystal_face_index_k
  _exptl_crystal_face_index_l
  _exptl_crystal_face_perp_dist
 -1.00 1.00 -1.00 0.0910
 -1.00 0.00 0.00 0.0850
 -1.00 1.00 1.00 0.1340
 -1.00 0.00 1.00 0.1340
 -1.00 0.00 -1.00 0.1280
 -1.00 -1.00 0.00 0.1350
 -1.00 -1.00 1.00 0.1320
 0.00 -1.00 1.00 0.1220
 0.00 1.00 -1.00 0.0860
 0.00 -1.00 -1.00 0.1290
 0.00 1.00 1.00 0.1280
 0.00 1.00 0.00 0.1130
 0.00 -1.00 0.00 0.1590
 0.00 0.00 1.00 0.1540
 0.00 0.00 -1.00 0.1490
 1.00 -1.00 1.00 0.1810
 1.00 -1.00 0.00 0.2060
 1.00 0.00 0.00 0.1650
 1.00 -1.00 -1.00 0.1770
 1.00 0.00 -1.00 0.1150
 1.00 0.00 1.00 0.1610
 1.00 1.00 0.00 0.1430
 1.00 1.00 -1.00 0.1130

_exptl_crystal_size_max            0.368
_exptl_crystal_size_mid            0.261
_exptl_crystal_size_min            0.244
_exptl_special_details
;
 ?
;
_exptl_transmission_factor_max     ?
_exptl_transmission_factor_min     ?
_diffrn_reflns_av_R_equivalents    0.0962
_diffrn_reflns_av_unetI/netI       0.0556
_diffrn_reflns_Laue_measured_fraction_full  0.999
_diffrn_reflns_Laue_measured_fraction_max  0.994
_diffrn_reflns_limit_h_max         21
_diffrn_reflns_limit_h_min         -21
_diffrn_reflns_limit_k_max         23
_diffrn_reflns_limit_k_min         -23
_diffrn_reflns_limit_l_max         24
_diffrn_reflns_limit_l_min         -24
_diffrn_reflns_number              42993
_diffrn_reflns_point_group_measured_fraction_full  0.999
_diffrn_reflns_point_group_measured_fraction_max  0.994
_diffrn_reflns_theta_full          25.242
_diffrn_reflns_theta_max           29.291
_diffrn_reflns_theta_min           2.036
_diffrn_ambient_temperature        100.00
_diffrn_detector_area_resol_mean   ?
_diffrn_measured_fraction_theta_full  0.999
_diffrn_measured_fraction_theta_max  0.994
_diffrn_measurement_device_type    'Bruker APEX-II CCD'
_diffrn_measurement_method         '\f and \w scans'
_diffrn_radiation_type             MoK\a
_diffrn_radiation_wavelength       0.71073
_diffrn_source                     ?
_diffrn_source_current             1.4
_diffrn_source_power               0.07
_diffrn_source_voltage             50.0
_diffrn_special_details            ?
_diffrn_standards_number           0
_reflns_Friedel_coverage           1.000
_reflns_Friedel_fraction_full      0.999
_reflns_Friedel_fraction_max       0.994
_reflns_number_gt                  36870
_reflns_number_total               42933
_reflns_special_details
;
 Data were apparently pre-merged, so _diffrn_reflns_number
 etc. will have to be added later.
 
 Reflections were merged by SHELXL according to the crystal
 class for the calculation of statistics and refinement.
 
 _reflns_Friedel_fraction is defined as the number of unique
 Friedel pairs measured divided by the number that would be
 possible theoretically, ignoring centric projections and
 systematic absences.
;
_reflns_threshold_expression       'I > 2\s(I)'
_computing_cell_refinement         'SAINT V8.40B (?, 2016)'
_computing_data_collection         ?
_computing_data_reduction          'SAINT V8.40B (?, 2016)'
_computing_molecular_graphics      'Olex2 1.5 (Dolomanov et al., 2009)'
_computing_publication_material    'Olex2 1.5 (Dolomanov et al., 2009)'
_computing_structure_refinement    'SHELXL 2013/2 (Sheldrick, 2015)'
_computing_structure_solution      'SHELXT 2018/2 (Sheldrick, 2018)'
_refine_diff_density_max           0.876
_refine_diff_density_min           -0.746
_refine_diff_density_rms           0.110
_refine_ls_abs_structure_details
;
 Refined as an inversion twin.
;
_refine_ls_abs_structure_Flack     0.064(11)
_refine_ls_extinction_coef         .
_refine_ls_extinction_method       none
_refine_ls_goodness_of_fit_ref     1.082
_refine_ls_hydrogen_treatment      constr
_refine_ls_matrix_type             full
_refine_ls_number_parameters       1948
_refine_ls_number_reflns           42933
_refine_ls_number_restraints       132
_refine_ls_R_factor_all            0.0867
_refine_ls_R_factor_gt             0.0663
_refine_ls_restrained_S_all        1.083
_refine_ls_shift/su_max            0.001
_refine_ls_shift/su_mean           0.000
_refine_ls_structure_factor_coef   Fsqd
_refine_ls_weighting_details
;
 w=1/[\s^2^(Fo^2^)+(0.0535P)^2^+14.1265P]
 where P=(Fo^2^+2Fc^2^)/3
;
_refine_ls_weighting_scheme        calc
_refine_ls_wR_factor_gt            0.1525
_refine_ls_wR_factor_ref           0.1700
_refine_special_details
;
 Refined as a 2-component inversion twin.
;
_olex2_refinement_description
;
1. Twinned data refinement
 Scales: 0.936(11)
 0.064(11)
2. Fixed Uiso
 At 1.2 times of:
  All C(H) groups
 At 1.5 times of:
  All C(H,H,H) groups
3. Shared sites
{C1, N1A}
{N2, C2A}
{N2A, C2}
{C3A, N3}
{N3A, C3}
{C4A, N4}
{C1A, N1}
{C4, N4A}
4. Restrained distances
 C188-C189
 1.4993 with sigma of 0.01
 Cu1-C1 \\sim Cu1-N1A
 with sigma of 0.02
 C1-N2 \\sim N1A-N2
 with sigma of 0.02
 Cu2-N2 \\sim Cu2-C2A
 with sigma of 0.02
 C1-N2 \\sim C1-C2A
 with sigma of 0.02
 N2-N1A \\sim C2A-N1A
 with sigma of 0.02
 Cu2-C2 \\sim Cu2-N2A
 with sigma of 0.02
 C2-N3 \\sim N2A-N3
 with sigma of 0.02
 Cu3-N3 \\sim Cu3-C3A
 with sigma of 0.02
 C2-N3 \\sim C2-C3A
 with sigma of 0.02
 N3-N2A \\sim C3A-N2A
 with sigma of 0.02
 Cu3-C3 \\sim Cu3-N3A
 with sigma of 0.02
 N4-C3 \\sim N4-N3A
 with sigma of 0.02
 Cu4-N4 \\sim Cu4-C4A
 with sigma of 0.02
 N4-C3 \\sim C4A-C3
 with sigma of 0.02
 N4-N3A \\sim C4A-N3A
 with sigma of 0.02
 Cu1-N1 \\sim Cu1-C1A
 with sigma of 0.02
 C4-N1 \\sim C4-C1A
 with sigma of 0.02
 Cu4-C4 \\sim Cu4-N4A
 with sigma of 0.02
 C4-N1 \\sim N4A-N1
 with sigma of 0.02
 C4-C1A \\sim N4A-C1A
 with sigma of 0.02
5. Uiso/Uaniso restraints and constraints
C183 \\sim C182 \\sim C184 \\sim C187 \\sim C181 \\sim C185 \\sim C186: within
2A with sigma of 0.01 and sigma for terminal atoms of 0.02 within 2A
C188 \\sim C189 \\sim C194 \\sim C193 \\sim C192 \\sim C191 \\sim C190: within
2A with sigma of 0.01 and sigma for terminal atoms of 0.02 within 2A
Uanis(O3) \\sim Ueq: with sigma of 0.01 and sigma for terminal atoms of 0.02
Uanis(O4) \\sim Ueq: with sigma of 0.01 and sigma for terminal atoms of 0.02
Uanis(C1) = Uanis(N1A)
Uanis(N2) = Uanis(C2A)
Uanis(N2A) = Uanis(C2)
Uanis(C3A) = Uanis(N3)
Uanis(N3A) = Uanis(C3)
Uanis(C4A) = Uanis(N4)
Uanis(C1A) = Uanis(N1)
Uanis(N1) = Uanis(C1A)
Uanis(C4) = Uanis(N4A)
6. Others
 Fixed Sof: C4(0.5) C2(0.5) N1(0.5) N3(0.5) N4(0.5) C1(0.5) N2(0.5) C3(0.5)
 O6(0.5) O2(0.5) O3(0.5) O1(0.5) O7(0.5) N1A(0.5) C2A(0.5) N2A(0.5) C3A(0.5)
 N3A(0.5) C4A(0.5) C1A(0.5) N4A(0.5) O4(0.5)
7.a Aromatic/amide H refined with riding coordinates:
 C117(H117), C94(H94), C150(H150), C96(H96), C21(H21), C163(H163), C118(H118),
 C15(H15), C136(H136), C78(H78), C126(H126), C166(H166), C16(H16), C44(H44),
 C97(H97), C151(H151), C57(H57), C62(H62), C167(H167), C161(H161), C178(H178),
 C82(H82), C56(H56), C127(H127), C73(H73), C171(H171), C86(H86), C95(H95),
 C107(H107), C50(H50), C38(H38), C120(H120), C146(H146), C144(H144), C74(H74),
 C76(H76), C155(H155), C25(H25), C176(H176), C170(H170), C66(H66), C109(H109),
 C22(H22), C135(H135), C180(H180), C30(H30), C79(H79), C156(H156), C91(H91),
 C88(H88), C77(H77), C110(H110), C147(H147), C26(H26), C132(H132), C27(H27),
 C59(H59), C69(H69), C31(H31), C134(H134), C14(H14), C162(H162), C100(H100),
 C106(H106), C45(H45), C123(H123), C90(H90), C60(H60), C51(H51), C179(H179),
 C111(H111), C130(H130), C154(H154), C164(H164), C6(H6), C7(H7), C8(H8), C9(H9),
  C10(H10), C68(H68), C177(H177), C148(H148), C89(H89), C104(H104), C13(H13),
 C63(H63), C101(H101), C28(H28), C153(H153), C112(H112), C53(H53), C172(H172),
 C58(H58), C121(H121), C129(H129), C122(H122), C67(H67), C47(H47), C98(H98),
 C52(H52), C12(H12), C128(H128), C133(H133), C102(H102), C39(H39), C48(H48),
 C103(H103), C92(H92), C46(H46), C174(H174), C145(H145), C32(H32), C85(H85),
 C173(H173), C141(H141), C54(H54), C33(H33), C42(H42), C138(H138), C140(H140),
 C36(H36), C83(H83), C40(H40), C84(H84), C142(H142), C35(H35), C139(H139),
 C41(H41), C190(H190), C191(H191), C192(H192), C193(H193), C194(H194),
 C183(H183), C184(H184), C187(H187), C185(H185), C186(H186)
7.b Idealised Me refined as rotating group:
 C188(H18A,H18B,H18C), C181(H18D,H18E,H18F)
;
_atom_sites_solution_hydrogens     geom
_atom_sites_solution_primary       dual
_atom_sites_solution_secondary     ?
loop_
  _atom_site_label
  _atom_site_type_symbol
  _atom_site_fract_x
  _atom_site_fract_y
  _atom_site_fract_z
  _atom_site_U_iso_or_equiv
  _atom_site_adp_type
  _atom_site_occupancy
  _atom_site_site_symmetry_order
  _atom_site_calc_flag
  _atom_site_refinement_flags_posn
  _atom_site_refinement_flags_adp
  _atom_site_refinement_flags_occupancy
  _atom_site_disorder_assembly
  _atom_site_disorder_group
 Cu4 Cu 0.53532(5) 0.54303(5) 0.64051(5) 0.01860(15) Uani 1 1 d D . . . .
 Cu2 Cu 0.31842(5) 0.60185(5) 0.25012(5) 0.01959(16) Uani 1 1 d D . . . .
 Cu3 Cu 0.61968(5) 0.76909(5) 0.52914(5) 0.02098(16) Uani 1 1 d D . . . .
 Cu1 Cu 0.30259(6) 0.34288(5) 0.32539(5) 0.02455(18) Uani 1 1 d D . . . .
 P6 P 0.72788(12) 0.73471(11) 0.47808(10) 0.0194(3) Uani 1 1 d . . . . .
 P3 P 0.18746(12) 0.64086(11) 0.22809(11) 0.0196(3) Uani 1 1 d . . . . .
 P5 P 0.68764(11) 0.91962(11) 0.58833(11) 0.0190(3) Uani 1 1 d . . . . .
 P8 P 0.64605(11) 0.48796(11) 0.69089(10) 0.0179(3) Uani 1 1 d . . . . .
 P2 P 0.31772(12) 0.21530(11) 0.25067(11) 0.0208(3) Uani 1 1 d . . . . .
 P7 P 0.47965(11) 0.55463(11) 0.74608(10) 0.0189(3) Uani 1 1 d . . . . .
 P4 P 0.33171(11) 0.59349(11) 0.12427(10) 0.0181(3) Uani 1 1 d . . . . .
 P1 P 0.15565(13) 0.28015(12) 0.32214(11) 0.0242(3) Uani 1 1 d . . . . .
 C4 C 0.4447(4) 0.4623(4) 0.5187(4) 0.0213(12) Uani 0.5 1 d D . P A 1
 C2 C 0.4319(4) 0.6810(4) 0.3597(4) 0.0209(12) Uani 0.5 1 d D . P B 1
 N1 N 0.3975(4) 0.4176(4) 0.4468(4) 0.0222(12) Uani 0.5 1 d D . P A 1
 N3 N 0.4992(5) 0.7164(5) 0.4236(4) 0.0269(13) Uani 0.5 1 d D . P B 1
 N4 N 0.5886(4) 0.6559(4) 0.6315(4) 0.0246(12) Uani 0.5 1 d D . P A 1
 C1 C 0.2940(5) 0.4228(4) 0.2675(4) 0.0261(13) Uani 0.5 1 d D . P B 1
 N2 N 0.2952(4) 0.4823(5) 0.2492(4) 0.0255(13) Uani 0.5 1 d D . P B 1
 C3 C 0.6047(4) 0.7091(4) 0.6055(4) 0.0232(12) Uani 0.5 1 d D . P A 1
 C117 C 0.6840(5) 0.7593(5) 0.3247(4) 0.0234(13) Uani 1 1 d . . . . .
 H117 H 0.6499 0.6965 0.2971 0.028 Uiso 1 1 calc R U . . .
 C81 C 0.3675(5) 0.6912(5) 0.1013(5) 0.0221(13) Uani 1 1 d . . . . .
 C94 C 0.5480(5) 0.9307(5) 0.4576(5) 0.0270(14) Uani 1 1 d . . . . .
 H94 H 0.5107 0.8729 0.4490 0.032 Uiso 1 1 calc R U . . .
 C150 C 0.3887(5) 0.3836(5) 0.7330(4) 0.0226(13) Uani 1 1 d . . . . .
 H150 H 0.3328 0.3875 0.6976 0.027 Uiso 1 1 calc R U . . .
 C116 C 0.7419(4) 0.8009(4) 0.4160(4) 0.0192(12) Uani 1 1 d . . . . .
 C125 C 0.6879(5) 0.6189(4) 0.4011(4) 0.0246(13) Uani 1 1 d . . . . .
 C96 C 0.5633(6) 1.0532(5) 0.4163(5) 0.0305(15) Uani 1 1 d . . . . .
 H96 H 0.5368 1.0790 0.3795 0.037 Uiso 1 1 calc R U . . .
 C21 C 0.3024(5) 0.0831(4) 0.3150(4) 0.0211(12) Uani 1 1 d . . . . .
 H21 H 0.3703 0.1056 0.3359 0.025 Uiso 1 1 calc R U . . .
 C71 C 0.1335(4) 0.5514(4) 0.0305(4) 0.0195(12) Uani 1 1 d . . . . .
 C124 C 0.7872(5) 0.9448(5) 0.4060(4) 0.0205(12) Uani 1 1 d . . . . .
 C70 C 0.1517(4) 0.6496(4) 0.0660(4) 0.0180(11) Uani 1 1 d . . . . .
 C163 C 0.7885(5) 0.6936(5) 1.1350(4) 0.0254(13) Uani 1 1 d . . . . .
 H163 H 0.8166 0.7321 1.1954 0.031 Uiso 1 1 calc R U . . .
 C119 C 0.7264(5) 0.8998(5) 0.3141(5) 0.0265(14) Uani 1 1 d . . . . .
 C118 C 0.6759(5) 0.8070(5) 0.2755(4) 0.0251(13) Uani 1 1 d . . . . .
 H118 H 0.6358 0.7773 0.2149 0.030 Uiso 1 1 calc R U . . .
 C15 C 0.2440(5) 0.2098(5) 0.5208(5) 0.0331(17) Uani 1 1 d . . . . .
 H15 H 0.3041 0.2253 0.5662 0.040 Uiso 1 1 calc R U . . .
 C37 C 0.2821(5) 0.1837(5) 0.1339(4) 0.0250(13) Uani 1 1 d . . . . .
 C55 C 0.0637(5) 0.5614(5) 0.1847(4) 0.0243(13) Uani 1 1 d . . . . .
 C20 C 0.2498(4) 0.1170(4) 0.2613(4) 0.0198(12) Uani 1 1 d . . . . .
 C136 C 0.9247(5) 0.7536(5) 0.5336(4) 0.0259(14) Uani 1 1 d . . . . .
 H136 H 0.9213 0.7518 0.4786 0.031 Uiso 1 1 calc R U . . .
 C78 C -0.1335(5) 0.4530(5) -0.0915(5) 0.0287(15) Uani 1 1 d . . . . .
 H78 H -0.1850 0.4721 -0.1077 0.034 Uiso 1 1 calc R U . . .
 C126 C 0.6055(5) 0.5583(5) 0.3947(5) 0.0277(14) Uani 1 1 d . . . . .
 H126 H 0.5687 0.5786 0.4243 0.033 Uiso 1 1 calc R U . . .
 C160 C 0.7016(4) 0.5811(4) 0.9551(4) 0.0192(12) Uani 1 1 d . . . . .
 C166 C 0.8328(5) 0.6715(5) 0.9368(5) 0.0251(14) Uani 1 1 d . . . . .
 H166 H 0.8923 0.7203 0.9610 0.030 Uiso 1 1 calc R U . . .
 C16 C 0.2388(5) 0.2457(5) 0.4612(4) 0.0263(14) Uani 1 1 d . . . . .
 H16 H 0.2960 0.2855 0.4654 0.032 Uiso 1 1 calc R U . . .
 C44 C 0.5038(5) 0.2704(5) 0.3717(5) 0.0292(15) Uani 1 1 d . . . . .
 H44 H 0.4831 0.3047 0.4107 0.035 Uiso 1 1 calc R U . . .
 C143 C 0.5499(5) 0.6552(5) 0.8498(4) 0.0211(12) Uani 1 1 d . . . . .
 C97 C 0.6560(5) 1.0989(5) 0.4802(5) 0.0288(15) Uani 1 1 d . . . . .
 H97 H 0.6926 1.1565 0.4879 0.035 Uiso 1 1 calc R U . . .
 C23 C 0.1580(5) -0.0158(4) 0.3069(4) 0.0191(12) Uani 1 1 d . . . . .
 C19 C 0.1496(5) 0.0825(4) 0.2309(4) 0.0191(12) Uani 1 1 d . . . . .
 C151 C 0.3818(5) 0.3072(5) 0.7432(5) 0.0239(13) Uani 1 1 d . . . . .
 H151 H 0.3220 0.2581 0.7137 0.029 Uiso 1 1 calc R U . . .
 C57 C -0.1062(5) 0.5285(6) 0.1309(6) 0.0342(17) Uani 1 1 d . . . . .
 H57 H -0.1585 0.5470 0.1164 0.041 Uiso 1 1 calc R U . . .
 C159 C 0.6571(4) 0.5271(4) 0.8629(4) 0.0178(11) Uani 1 1 d . . . . .
 C62 C 0.1971(5) 0.7901(5) 0.1871(4) 0.0237(13) Uani 1 1 d . . . . .
 H62 H 0.2134 0.8225 0.2472 0.028 Uiso 1 1 calc R U . . .
 C87 C 0.3948(4) 0.5264(5) 0.0818(4) 0.0220(12) Uani 1 1 d . . . . .
 C167 C 0.7910(4) 0.6201(4) 0.8495(4) 0.0202(12) Uani 1 1 d . . . . .
 H167 H 0.8208 0.6345 0.8137 0.024 Uiso 1 1 calc R U . . .
 C161 C 0.6587(4) 0.5661(4) 1.0111(4) 0.0210(12) Uani 1 1 d . . . . .
 H161 H 0.5993 0.5174 0.9876 0.025 Uiso 1 1 calc R U . . .
 C75 C 0.0170(5) 0.3942(5) -0.0470(5) 0.0236(13) Uani 1 1 d . . . . .
 C178 C 0.8836(5) 0.5144(6) 0.5879(5) 0.0311(16) Uani 1 1 d . . . . .
 H178 H 0.9299 0.5169 0.5638 0.037 Uiso 1 1 calc R U . . .
 C168 C 0.7028(4) 0.5444(4) 0.8106(4) 0.0203(12) Uani 1 1 d . . . . .
 C169 C 0.6038(5) 0.3679(4) 0.6621(4) 0.0201(12) Uani 1 1 d . . . . .
 C64 C 0.1682(5) 0.7882(5) 0.0447(4) 0.0224(13) Uani 1 1 d . . . . .
 C24 C 0.1031(5) 0.0159(4) 0.2540(4) 0.0206(12) Uani 1 1 d . . . . .
 C115 C 0.7918(4) 0.8938(4) 0.4572(4) 0.0201(12) Uani 1 1 d . . . . .
 C49 C 0.2006(5) 0.7228(5) 0.3304(5) 0.0244(13) Uani 1 1 d . . . . .
 C82 C 0.4231(5) 0.7732(5) 0.1733(5) 0.0286(15) Uani 1 1 d . . . . .
 H82 H 0.4381 0.7763 0.2305 0.034 Uiso 1 1 calc R U . . .
 C56 C -0.0132(5) 0.5891(5) 0.1624(5) 0.0300(16) Uani 1 1 d . . . . .
 H56 H -0.0017 0.6488 0.1689 0.036 Uiso 1 1 calc R U . . .
 C158 C 0.5604(4) 0.4527(4) 0.8242(4) 0.0175(11) Uani 1 1 d . . . . .
 C157 C 0.5534(4) 0.3731(4) 0.8389(4) 0.0182(11) Uani 1 1 d . . . . .
 C127 C 0.5778(6) 0.4676(5) 0.3446(5) 0.0339(17) Uani 1 1 d . . . . .
 H127 H 0.5209 0.4266 0.3397 0.041 Uiso 1 1 calc R U . . .
 C73 C 0.1855(5) 0.4278(5) 0.0236(5) 0.0237(13) Uani 1 1 d . . . . .
 H73 H 0.2362 0.4074 0.0388 0.028 Uiso 1 1 calc R U . . .
 C171 C 0.4825(6) 0.2214(5) 0.5658(5) 0.0332(16) Uani 1 1 d . . . . .
 H171 H 0.4211 0.1846 0.5197 0.040 Uiso 1 1 calc R U . . .
 C86 C 0.3463(5) 0.6895(5) 0.0183(4) 0.0255(14) Uani 1 1 d . . . . .
 H86 H 0.3083 0.6343 -0.0313 0.031 Uiso 1 1 calc R U . . .
 C65 C 0.1441(4) 0.6942(4) 0.0098(4) 0.0192(12) Uani 1 1 d . . . . .
 C95 C 0.5095(5) 0.9703(5) 0.4061(5) 0.0310(16) Uani 1 1 d . . . . .
 H95 H 0.4454 0.9399 0.3632 0.037 Uiso 1 1 calc R U . . .
 C107 C 0.9762(5) 1.0085(5) 0.7314(4) 0.0299(15) Uani 1 1 d . . . . .
 H107 H 1.0161 1.0304 0.7916 0.036 Uiso 1 1 calc R U . . .
 C50 C 0.2915(6) 0.7919(6) 0.3822(5) 0.0329(17) Uani 1 1 d . . . . .
 H50 H 0.3396 0.7973 0.3602 0.039 Uiso 1 1 calc R U . . .
 C61 C 0.1757(4) 0.6972(4) 0.1538(4) 0.0201(12) Uani 1 1 d . . . . .
 C38 C 0.2995(6) 0.2527(5) 0.1066(5) 0.0298(15) Uani 1 1 d . . . . .
 H38 H 0.3268 0.3133 0.1480 0.036 Uiso 1 1 calc R U . . .
 C131 C 0.8462(5) 0.7516(4) 0.5538(4) 0.0222(12) Uani 1 1 d . . . . .
 C175 C 0.7447(5) 0.5023(4) 0.6567(5) 0.0230(13) Uani 1 1 d . . . . .
 C11 C 0.1522(5) 0.2254(5) 0.3948(4) 0.0240(13) Uani 1 1 d . . . . .
 C120 C 0.7196(6) 0.9509(6) 0.2645(5) 0.0301(15) Uani 1 1 d . . . . .
 H120 H 0.6791 0.9217 0.2040 0.036 Uiso 1 1 calc R U . . .
 C72 C 0.2070(4) 0.5214(4) 0.0490(4) 0.0209(12) Uani 1 1 d . . . . .
 C146 C 0.6603(6) 0.8106(6) 1.0013(5) 0.0373(18) Uani 1 1 d . . . . .
 H146 H 0.6983 0.8637 1.0533 0.045 Uiso 1 1 calc R U . . .
 C144 C 0.6165(6) 0.7244(5) 0.8498(5) 0.0295(15) Uani 1 1 d . . . . .
 H144 H 0.6249 0.7191 0.7978 0.035 Uiso 1 1 calc R U . . .
 C74 C 0.0937(5) 0.3677(5) -0.0219(5) 0.0260(14) Uani 1 1 d . . . . .
 H74 H 0.0813 0.3061 -0.0369 0.031 Uiso 1 1 calc R U . . .
 C76 C -0.0793(5) 0.3328(5) -0.0946(5) 0.0278(14) Uani 1 1 d . . . . .
 H76 H -0.0929 0.2707 -0.1115 0.033 Uiso 1 1 calc R U . . .
 C155 C 0.6227(5) 0.2878(5) 0.9077(5) 0.0271(14) Uani 1 1 d . . . . .
 H155 H 0.6767 0.2838 0.9459 0.032 Uiso 1 1 calc R U . . .
 C25 C 0.0017(5) -0.0193(5) 0.2269(4) 0.0252(13) Uani 1 1 d . . . . .
 H25 H -0.0370 0.0001 0.1903 0.030 Uiso 1 1 calc R U . . .
 C176 C 0.7304(5) 0.5168(5) 0.5817(4) 0.0243(13) Uani 1 1 d . . . . .
 H176 H 0.6725 0.5228 0.5535 0.029 Uiso 1 1 calc R U . . .
 C149 C 0.4775(4) 0.4589(4) 0.7741(4) 0.0165(11) Uani 1 1 d . . . . .
 C170 C 0.5139(5) 0.3126(5) 0.5942(5) 0.0288(15) Uani 1 1 d . . . . .
 H170 H 0.4741 0.3383 0.5675 0.035 Uiso 1 1 calc R U . . .
 C66 C 0.1145(5) 0.6482(5) -0.0817(4) 0.0254(14) Uani 1 1 d . . . . .
 H66 H 0.0979 0.5854 -0.1067 0.030 Uiso 1 1 calc R U . . .
 C109 C 1.1144(5) 1.0071(6) 0.6947(5) 0.0350(18) Uani 1 1 d . . . . .
 H109 H 1.1549 1.0293 0.7547 0.042 Uiso 1 1 calc R U . . .
 C99 C 0.6823(5) 0.9779(5) 0.6927(4) 0.0220(12) Uani 1 1 d . . . . .
 C22 C 0.2595(5) 0.0208(5) 0.3369(4) 0.0234(13) Uani 1 1 d . . . . .
 H22 H 0.2975 0.0006 0.3731 0.028 Uiso 1 1 calc R U . . .
 C135 C 1.0088(5) 0.7583(6) 0.5934(5) 0.0337(17) Uani 1 1 d . . . . .
 H135 H 1.0622 0.7593 0.5790 0.040 Uiso 1 1 calc R U . . .
 C180 C 0.8318(5) 0.4948(5) 0.6983(5) 0.0284(15) Uani 1 1 d . . . . .
 H180 H 0.8435 0.4846 0.7495 0.034 Uiso 1 1 calc R U . . .
 C105 C 0.8174(4) 0.9571(4) 0.6163(4) 0.0195(12) Uani 1 1 d . . . . .
 C137 C 0.3554(5) 0.5466(5) 0.7177(5) 0.0252(14) Uani 1 1 d . . . . .
 C30 C 0.0293(5) -0.0302(5) 0.0453(4) 0.0267(14) Uani 1 1 d . . . . .
 H30 H 0.0672 -0.0519 0.0798 0.032 Uiso 1 1 calc R U . . .
 C29 C 0.0307(5) 0.0565(5) 0.0841(5) 0.0264(14) Uani 1 1 d . . . . .
 C43 C 0.4401(5) 0.2162(5) 0.2853(5) 0.0259(14) Uani 1 1 d . . . . .
 C165 C 0.7903(5) 0.6542(5) 0.9923(4) 0.0224(13) Uani 1 1 d . . . . .
 C152 C 0.4636(5) 0.2998(5) 0.7976(4) 0.0219(12) Uani 1 1 d . . . . .
 C108 C 1.0155(5) 0.9925(5) 0.6694(5) 0.0290(15) Uani 1 1 d . . . . .
 C79 C -0.0418(5) 0.5152(5) -0.0443(4) 0.0226(13) Uani 1 1 d . . . . .
 H79 H -0.0303 0.5769 -0.0270 0.027 Uiso 1 1 calc R U . . .
 C156 C 0.6327(5) 0.3648(5) 0.8954(4) 0.0228(13) Uani 1 1 d . . . . .
 H156 H 0.6933 0.4130 0.9250 0.027 Uiso 1 1 calc R U . . .
 C91 C 0.4983(5) 0.4458(5) 0.1067(5) 0.0316(16) Uani 1 1 d . . . . .
 H91 H 0.5415 0.4319 0.1458 0.038 Uiso 1 1 calc R U . . .
 C88 C 0.3744(5) 0.4878(5) -0.0072(5) 0.0261(14) Uani 1 1 d . . . . .
 H88 H 0.3326 0.5027 -0.0463 0.031 Uiso 1 1 calc R U . . .
 C77 C -0.1528(5) 0.3609(5) -0.1165(5) 0.0309(16) Uani 1 1 d . . . . .
 H77 H -0.2170 0.3187 -0.1486 0.037 Uiso 1 1 calc R U . . .
 C110 C 1.1520(5) 0.9897(6) 0.6339(5) 0.0327(16) Uani 1 1 d . . . . .
 H110 H 1.2177 0.9977 0.6516 0.039 Uiso 1 1 calc R U . . .
 C147 C 0.5924(5) 0.7406(5) 1.0017(5) 0.0307(16) Uani 1 1 d . . . . .
 H147 H 0.5834 0.7459 1.0535 0.037 Uiso 1 1 calc R U . . .
 C26 C -0.0403(5) -0.0797(5) 0.2522(5) 0.0276(14) Uani 1 1 d . . . . .
 H26 H -0.1077 -0.1009 0.2346 0.033 Uiso 1 1 calc R U . . .
 C132 C 0.8532(5) 0.7563(5) 0.6361(4) 0.0266(14) Uani 1 1 d . . . . .
 H132 H 0.8004 0.7562 0.6513 0.032 Uiso 1 1 calc R U . . .
 C27 C 0.0153(5) -0.1117(5) 0.3046(5) 0.0278(14) Uani 1 1 d . . . . .
 H27 H -0.0150 -0.1550 0.3212 0.033 Uiso 1 1 calc R U . . .
 C93 C 0.6419(5) 0.9756(5) 0.5226(4) 0.0226(13) Uani 1 1 d . . . . .
 C59 C -0.0480(6) 0.4141(6) 0.1419(6) 0.0384(19) Uani 1 1 d . . . . .
 H59 H -0.0603 0.3541 0.1345 0.046 Uiso 1 1 calc R U . . .
 C69 C 0.1656(6) 0.8327(5) -0.0105(5) 0.0339(17) Uani 1 1 d . . . . .
 H69 H 0.1848 0.8958 0.0135 0.041 Uiso 1 1 calc R U . . .
 C31 C -0.0263(6) -0.0836(5) -0.0416(5) 0.0326(16) Uani 1 1 d . . . . .
 H31 H -0.0264 -0.1418 -0.0664 0.039 Uiso 1 1 calc R U . . .
 C134 C 1.0142(5) 0.7615(6) 0.6745(5) 0.0324(16) Uani 1 1 d . . . . .
 H134 H 1.0711 0.7640 0.7151 0.039 Uiso 1 1 calc R U . . .
 C80 C 0.0363(4) 0.4877(4) -0.0210(4) 0.0212(12) Uani 1 1 d . . . . .
 C14 C 0.1616(6) 0.1508(6) 0.5149(5) 0.0337(16) Uani 1 1 d . . . . .
 H14 H 0.1652 0.1258 0.5562 0.040 Uiso 1 1 calc R U . . .
 C162 C 0.7005(5) 0.6199(5) 1.0990(5) 0.0256(14) Uani 1 1 d . . . . .
 H162 H 0.6706 0.6078 1.1355 0.031 Uiso 1 1 calc R U . . .
 C100 C 0.6477(7) 0.9272(5) 0.7320(5) 0.0362(18) Uani 1 1 d . . . . .
 H100 H 0.6263 0.8640 0.7045 0.043 Uiso 1 1 calc R U . . .
 C106 C 0.8804(5) 0.9923(5) 0.7052(4) 0.0247(13) Uani 1 1 d . . . . .
 H106 H 0.8553 1.0052 0.7481 0.030 Uiso 1 1 calc R U . . .
 C45 C 0.5983(6) 0.2744(5) 0.4017(6) 0.0336(17) Uani 1 1 d . . . . .
 H45 H 0.6413 0.3112 0.4609 0.040 Uiso 1 1 calc R U . . .
 C123 C 0.8373(5) 1.0381(5) 0.4421(5) 0.0260(14) Uani 1 1 d . . . . .
 H123 H 0.8770 1.0693 0.5028 0.031 Uiso 1 1 calc R U . . .
 C90 C 0.4762(5) 0.4071(5) 0.0179(5) 0.0292(15) Uani 1 1 d . . . . .
 H90 H 0.5034 0.3660 -0.0037 0.035 Uiso 1 1 calc R U . . .
 C60 C 0.0467(5) 0.4745(5) 0.1745(5) 0.0279(14) Uani 1 1 d . . . . .
 H60 H 0.0987 0.4557 0.1895 0.034 Uiso 1 1 calc R U . . .
 C51 C 0.3115(6) 0.8523(6) 0.4655(5) 0.0388(19) Uani 1 1 d . . . . .
 H51 H 0.3728 0.8992 0.4998 0.047 Uiso 1 1 calc R U . . .
 C179 C 0.9003(5) 0.5025(6) 0.6641(5) 0.0342(17) Uani 1 1 d . . . . .
 H179 H 0.9597 0.4996 0.6935 0.041 Uiso 1 1 calc R U . . .
 C111 C 1.0934(5) 0.9600(5) 0.5450(5) 0.0284(14) Uani 1 1 d . . . . .
 H111 H 1.1203 0.9507 0.5032 0.034 Uiso 1 1 calc R U . . .
 C130 C 0.7393(6) 0.5868(5) 0.3552(5) 0.0321(16) Uani 1 1 d . . . . .
 H130 H 0.7943 0.6276 0.3573 0.038 Uiso 1 1 calc R U . . .
 C114 C 0.8544(4) 0.9390(4) 0.5527(4) 0.0194(12) Uani 1 1 d . . . . .
 C113 C 0.9554(4) 0.9597(4) 0.5800(4) 0.0212(12) Uani 1 1 d . . . . .
 C17 C 0.0803(5) 0.1967(5) 0.2092(4) 0.0270(14) Uani 1 1 d . . . . .
 C154 C 0.5347(5) 0.2150(5) 0.8654(5) 0.0289(15) Uani 1 1 d . . . . .
 H154 H 0.5294 0.1621 0.8741 0.035 Uiso 1 1 calc R U . . .
 C164 C 0.8326(5) 0.7092(5) 1.0833(4) 0.0243(13) Uani 1 1 d . . . . .
 H164 H 0.8926 0.7575 1.1083 0.029 Uiso 1 1 calc R U . . .
 C5 C 0.0863(6) 0.3495(6) 0.3436(5) 0.0370(19) Uani 1 1 d . . . . .
 C6 C 0.1342(10) 0.4429(7) 0.3713(6) 0.053(3) Uani 1 1 d . . . . .
 H6 H 0.1981 0.4664 0.3768 0.064 Uiso 1 1 calc R U . . .
 C7 C 0.0857(12) 0.4985(8) 0.3898(7) 0.071(4) Uani 1 1 d . . . . .
 H7 H 0.1163 0.5607 0.4069 0.085 Uiso 1 1 calc R U . . .
 C8 C -0.0090(12) 0.4646(11) 0.3839(8) 0.075(4) Uani 1 1 d . . . . .
 H8 H -0.0408 0.5037 0.3986 0.090 Uiso 1 1 calc R U . . .
 C9 C -0.0522(10) 0.3773(11) 0.3575(9) 0.076(4) Uani 1 1 d . . . . .
 H9 H -0.1155 0.3539 0.3533 0.091 Uiso 1 1 calc R U . . .
 C10 C -0.0055(8) 0.3192(9) 0.3358(8) 0.063(3) Uani 1 1 d . . . . .
 H10 H -0.0390 0.2568 0.3150 0.075 Uiso 1 1 calc R U . . .
 C68 C 0.1357(7) 0.7860(6) -0.0982(5) 0.0360(18) Uani 1 1 d . . . . .
 H68 H 0.1325 0.8167 -0.1348 0.043 Uiso 1 1 calc R U . . .
 C177 C 0.7983(6) 0.5226(5) 0.5469(5) 0.0297(15) Uani 1 1 d . . . . .
 H177 H 0.7867 0.5321 0.4954 0.036 Uiso 1 1 calc R U . . .
 C148 C 0.5381(5) 0.6631(5) 0.9257(5) 0.0286(15) Uani 1 1 d . . . . .
 H148 H 0.4923 0.6149 0.9258 0.034 Uiso 1 1 calc R U . . .
 C89 C 0.4143(5) 0.4285(5) -0.0388(5) 0.0296(15) Uani 1 1 d . . . . .
 H89 H 0.3992 0.4024 -0.0994 0.036 Uiso 1 1 calc R U . . .
 C18 C 0.0870(5) 0.1146(5) 0.1748(4) 0.0229(13) Uani 1 1 d . . . . .
 C104 C 0.7160(6) 1.0707(5) 0.7354(5) 0.0290(15) Uani 1 1 d . . . . .
 H104 H 0.7417 1.1065 0.7097 0.035 Uiso 1 1 calc R U . . .
 C13 C 0.0743(6) 0.1281(5) 0.4492(5) 0.0350(17) Uani 1 1 d . . . . .
 H13 H 0.0180 0.0871 0.4450 0.042 Uiso 1 1 calc R U . . .
 C63 C 0.1947(5) 0.8344(5) 0.1345(4) 0.0244(13) Uani 1 1 d . . . . .
 H63 H 0.2112 0.8972 0.1589 0.029 Uiso 1 1 calc R U . . .
 C101 C 0.6437(8) 0.9687(6) 0.8130(6) 0.047(2) Uani 1 1 d . . . . .
 H101 H 0.6195 0.9332 0.8395 0.056 Uiso 1 1 calc R U . . .
 C28 C 0.1123(5) -0.0804(5) 0.3314(4) 0.0248(13) Uani 1 1 d . . . . .
 H28 H 0.1494 -0.1021 0.3665 0.030 Uiso 1 1 calc R U . . .
 C153 C 0.4564(5) 0.2212(5) 0.8111(5) 0.0281(14) Uani 1 1 d . . . . .
 H153 H 0.3966 0.1720 0.7823 0.034 Uiso 1 1 calc R U . . .
 C112 C 0.9978(5) 0.9446(5) 0.5190(4) 0.0236(13) Uani 1 1 d . . . . .
 H112 H 0.9587 0.9233 0.4587 0.028 Uiso 1 1 calc R U . . .
 C53 C 0.1514(7) 0.7753(6) 0.4474(6) 0.0389(19) Uani 1 1 d . . . . .
 H53 H 0.1033 0.7693 0.4693 0.047 Uiso 1 1 calc R U . . .
 C172 C 0.5397(6) 0.1826(5) 0.6038(5) 0.0314(16) Uani 1 1 d . . . . .
 H172 H 0.5182 0.1195 0.5836 0.038 Uiso 1 1 calc R U . . .
 C58 C -0.1231(5) 0.4417(6) 0.1206(6) 0.0361(18) Uani 1 1 d . . . . .
 H58 H -0.1870 0.4006 0.0986 0.043 Uiso 1 1 calc R U . . .
 C121 C 0.7702(6) 1.0413(6) 0.3018(5) 0.0325(16) Uani 1 1 d . . . . .
 H121 H 0.7650 1.0743 0.2674 0.039 Uiso 1 1 calc R U . . .
 C129 C 0.7108(6) 0.4960(6) 0.3068(5) 0.0366(17) Uani 1 1 d . . . . .
 H129 H 0.7468 0.4750 0.2765 0.044 Uiso 1 1 calc R U . . .
 C122 C 0.8296(5) 1.0848(5) 0.3912(5) 0.0303(15) Uani 1 1 d . . . . .
 H122 H 0.8650 1.1474 0.4170 0.036 Uiso 1 1 calc R U . . .
 C67 C 0.1095(6) 0.6927(5) -0.1346(5) 0.0321(16) Uani 1 1 d . . . . .
 H67 H 0.0885 0.6605 -0.1956 0.039 Uiso 1 1 calc R U . . .
 C47 C 0.5654(7) 0.1702(7) 0.2586(6) 0.043(2) Uani 1 1 d . . . . .
 H47 H 0.5865 0.1361 0.2200 0.051 Uiso 1 1 calc R U . . .
 C98 C 0.6956(5) 1.0602(5) 0.5333(5) 0.0260(14) Uani 1 1 d . . . . .
 H98 H 0.7593 1.0916 0.5769 0.031 Uiso 1 1 calc R U . . .
 C52 C 0.2415(7) 0.8439(7) 0.4986(5) 0.042(2) Uani 1 1 d . . . . .
 H52 H 0.2551 0.8846 0.5555 0.050 Uiso 1 1 calc R U . . .
 C34 C -0.0271(6) 0.0868(6) 0.0296(5) 0.0326(16) Uani 1 1 d . . . . .
 C12 C 0.0687(5) 0.1650(5) 0.3895(5) 0.0293(15) Uani 1 1 d . . . . .
 H12 H 0.0083 0.1495 0.3445 0.035 Uiso 1 1 calc R U . . .
 C128 C 0.6295(7) 0.4355(5) 0.3022(5) 0.0378(19) Uani 1 1 d . . . . .
 H128 H 0.6104 0.3731 0.2703 0.045 Uiso 1 1 calc R U . . .
 C133 C 0.9372(6) 0.7611(6) 0.6954(5) 0.0352(17) Uani 1 1 d . . . . .
 H133 H 0.9413 0.7641 0.7509 0.042 Uiso 1 1 calc R U . . .
 C102 C 0.6747(6) 1.0594(5) 0.8531(5) 0.0329(16) Uani 1 1 d . . . . .
 H102 H 0.6705 1.0870 0.9068 0.039 Uiso 1 1 calc R U . . .
 C39 C 0.2768(7) 0.2325(6) 0.0196(5) 0.0380(18) Uani 1 1 d . . . . .
 H39 H 0.2898 0.2795 0.0016 0.046 Uiso 1 1 calc R U . . .
 C48 C 0.4718(6) 0.1658(6) 0.2291(5) 0.0353(17) Uani 1 1 d . . . . .
 H48 H 0.4288 0.1282 0.1701 0.042 Uiso 1 1 calc R U . . .
 C103 C 0.7123(6) 1.1114(5) 0.8153(5) 0.0330(16) Uani 1 1 d . . . . .
 H103 H 0.7355 1.1747 0.8439 0.040 Uiso 1 1 calc R U . . .
 C92 C 0.4575(5) 0.5048(5) 0.1383(5) 0.0262(14) Uani 1 1 d . . . . .
 H92 H 0.4724 0.5305 0.1989 0.031 Uiso 1 1 calc R U . . .
 C46 C 0.6289(6) 0.2254(6) 0.3459(6) 0.0370(18) Uani 1 1 d . . . . .
 H46 H 0.6932 0.2288 0.3663 0.044 Uiso 1 1 calc R U . . .
 C174 C 0.6604(5) 0.3285(5) 0.6991(5) 0.0315(16) Uani 1 1 d . . . . .
 H174 H 0.7224 0.3650 0.7443 0.038 Uiso 1 1 calc R U . . .
 C145 C 0.6723(7) 0.8032(6) 0.9263(6) 0.043(2) Uani 1 1 d . . . . .
 H145 H 0.7183 0.8511 0.9260 0.051 Uiso 1 1 calc R U . . .
 C32 C -0.0828(6) -0.0533(6) -0.0943(5) 0.0369(18) Uani 1 1 d . . . . .
 H32 H -0.1210 -0.0912 -0.1543 0.044 Uiso 1 1 calc R U . . .
 C85 C 0.3788(6) 0.7654(6) 0.0062(6) 0.0353(17) Uani 1 1 d . . . . .
 H85 H 0.3642 0.7627 -0.0508 0.042 Uiso 1 1 calc R U . . .
 C173 C 0.6286(6) 0.2370(5) 0.6715(5) 0.0363(18) Uani 1 1 d . . . . .
 H173 H 0.6678 0.2113 0.6990 0.044 Uiso 1 1 calc R U . . .
 C141 C 0.1988(7) 0.4982(10) 0.6033(7) 0.067(4) Uani 1 1 d . . . . .
 H141 H 0.1585 0.4717 0.5429 0.081 Uiso 1 1 calc R U . . .
 C54 C 0.1322(6) 0.7158(5) 0.3645(5) 0.0294(15) Uani 1 1 d . . . . .
 H54 H 0.0707 0.6692 0.3304 0.035 Uiso 1 1 calc R U . . .
 C33 C -0.0832(7) 0.0288(7) -0.0605(5) 0.042(2) Uani 1 1 d . . . . .
 H33 H -0.1213 0.0487 -0.0970 0.051 Uiso 1 1 calc R U . . .
 C42 C 0.2415(6) 0.0955(5) 0.0721(5) 0.0369(18) Uani 1 1 d . . . . .
 H42 H 0.2305 0.0480 0.0896 0.044 Uiso 1 1 calc R U . . .
 C138 C 0.3158(7) 0.5662(9) 0.7774(6) 0.059(3) Uani 1 1 d . . . . .
 H138 H 0.3551 0.5885 0.8377 0.071 Uiso 1 1 calc R U . . .
 C140 C 0.1630(6) 0.5240(8) 0.6648(7) 0.051(3) Uani 1 1 d . . . . .
 H140 H 0.0988 0.5209 0.6472 0.062 Uiso 1 1 calc R U . . .
 C36 C 0.0257(7) 0.2267(6) 0.1529(5) 0.041(2) Uani 1 1 d . . . . .
 H36 H 0.0255 0.2850 0.1760 0.049 Uiso 1 1 calc R U . . .
 C83 C 0.4565(6) 0.8503(6) 0.1617(6) 0.0379(18) Uani 1 1 d . . . . .
 H83 H 0.4952 0.9057 0.2109 0.046 Uiso 1 1 calc R U . . .
 C40 C 0.2358(7) 0.1454(7) -0.0414(5) 0.044(2) Uani 1 1 d . . . . .
 H40 H 0.2206 0.1324 -0.1012 0.052 Uiso 1 1 calc R U . . .
 C84 C 0.4336(6) 0.8464(6) 0.0794(6) 0.0365(18) Uani 1 1 d . . . . .
 H84 H 0.4553 0.8996 0.0720 0.044 Uiso 1 1 calc R U . . .
 C142 C 0.2961(7) 0.5120(10) 0.6319(6) 0.061(3) Uani 1 1 d . . . . .
 H142 H 0.3217 0.4965 0.5898 0.074 Uiso 1 1 calc R U . . .
 C35 C -0.0264(7) 0.1726(7) 0.0661(5) 0.046(2) Uani 1 1 d . . . . .
 H35 H -0.0628 0.1938 0.0298 0.055 Uiso 1 1 calc R U . . .
 C139 C 0.2195(7) 0.5539(9) 0.7511(6) 0.061(3) Uani 1 1 d . . . . .
 H139 H 0.1931 0.5664 0.7931 0.074 Uiso 1 1 calc R U . . .
 O6 O 0.3903(8) 0.9934(7) 0.7280(8) 0.040(3) Uani 0.5 1 d . . P C 1
 C41 C 0.2168(8) 0.0772(6) -0.0159(6) 0.049(2) Uani 1 1 d . . . . .
 H41 H 0.1867 0.0170 -0.0584 0.059 Uiso 1 1 calc R U . . .
 C188 C 0.5263(18) 0.2154(17) 0.0605(15) 0.156(9) Uani 1 1 d D U . . .
 H18A H 0.4667 0.1805 0.0078 0.234 Uiso 1 1 calc R U . . .
 H18B H 0.5580 0.2726 0.0603 0.234 Uiso 1 1 calc R U . . .
 H18C H 0.5118 0.2263 0.1120 0.234 Uiso 1 1 calc R U . . .
 C189 C 0.5896(12) 0.1661(11) 0.0628(9) 0.078(3) Uani 1 1 d D U . . .
 C190 C 0.5554(11) 0.0756(10) 0.0254(8) 0.069(3) Uani 1 1 d . U . . .
 H190 H 0.4885 0.0422 -0.0070 0.083 Uiso 1 1 calc R U . . .
 C191 C 0.6167(11) 0.0334(11) 0.0344(9) 0.079(3) Uani 1 1 d . U . . .
 H191 H 0.5925 -0.0300 0.0072 0.094 Uiso 1 1 calc R U . . .
 C192 C 0.7140(12) 0.0805(13) 0.0824(10) 0.095(4) Uani 1 1 d . U . . .
 H192 H 0.7565 0.0500 0.0887 0.114 Uiso 1 1 calc R U . . .
 C193 C 0.7480(14) 0.1708(15) 0.1204(11) 0.109(5) Uani 1 1 d . U . . .
 H193 H 0.8150 0.2030 0.1534 0.130 Uiso 1 1 calc R U . . .
 C194 C 0.6883(15) 0.2183(13) 0.1131(10) 0.101(5) Uani 1 1 d . U . . .
 H194 H 0.7124 0.2817 0.1401 0.121 Uiso 1 1 calc R U . . .
 O2 O 0.4031(11) 0.7282(13) 0.5735(16) 0.086(6) Uani 0.5 1 d . . P D 2
 C183 C -0.0315(10) 0.2595(9) 0.7113(11) 0.089(4) Uani 1 1 d . U . . .
 H183 H -0.0411 0.2437 0.7558 0.107 Uiso 1 1 calc R U . . .
 C182 C 0.0522(11) 0.2667(9) 0.7002(12) 0.095(5) Uani 1 1 d . U . . .
 O3 O 0.3768(12) 0.8241(10) 0.7049(14) 0.076(5) Uani 0.5 1 d . U P E 1
 C184 C -0.1036(12) 0.2762(10) 0.6550(13) 0.093(4) Uani 1 1 d . U . . .
 H184 H -0.1609 0.2733 0.6633 0.111 Uiso 1 1 calc R U . . .
 C187 C 0.0622(13) 0.2891(10) 0.6332(13) 0.108(5) Uani 1 1 d . U . . .
 H187 H 0.1202 0.2951 0.6255 0.129 Uiso 1 1 calc R U . . .
 O1 O 0.3363(16) 0.6480(19) 0.507(2) 0.120(11) Uani 0.5 1 d . . P F 1
 O7 O 0.4459(11) 1.0155(11) 0.6831(9) 0.067(5) Uani 0.5 1 d . . P G 2
 C181 C 0.1316(13) 0.2524(14) 0.7633(15) 0.135(8) Uani 1 1 d . U . . .
 H18D H 0.1736 0.3093 0.8138 0.202 Uiso 1 1 calc R U . . .
 H18E H 0.1693 0.2296 0.7334 0.202 Uiso 1 1 calc R U . . .
 H18F H 0.1026 0.2092 0.7829 0.202 Uiso 1 1 calc R U . . .
 C185 C -0.0914(14) 0.2960(10) 0.5908(14) 0.109(5) Uani 1 1 d . U . . .
 H185 H -0.1408 0.3057 0.5532 0.130 Uiso 1 1 calc R U . . .
 C186 C -0.0086(15) 0.3027(10) 0.5779(14) 0.110(5) Uani 1 1 d . U . . .
 H186 H -0.0007 0.3163 0.5317 0.132 Uiso 1 1 calc R U . . .
 N1A N 0.2940(5) 0.4228(4) 0.2675(4) 0.0261(13) Uani 0.5 1 d D . P B 2
 C2A C 0.2952(4) 0.4823(5) 0.2492(4) 0.0255(13) Uani 0.5 1 d D . P B 2
 N2A N 0.4319(4) 0.6810(4) 0.3597(4) 0.0209(12) Uani 0.5 1 d D . P B 2
 C3A C 0.4992(5) 0.7164(5) 0.4236(4) 0.0269(13) Uani 0.5 1 d D . P B 2
 N3A N 0.6047(4) 0.7091(4) 0.6055(4) 0.0232(12) Uani 0.5 1 d D . P A 2
 C4A C 0.5886(4) 0.6559(4) 0.6315(4) 0.0246(12) Uani 0.5 1 d D . P A 2
 C1A C 0.3975(4) 0.4176(4) 0.4468(4) 0.0222(12) Uani 0.5 1 d D . P A 2
 N4A N 0.4447(4) 0.4623(4) 0.5187(4) 0.0213(12) Uani 0.5 1 d D . P A 2
 O4 O 0.333(3) 1.020(3) 0.837(2) 0.174(14) Uani 0.5 1 d . U P H 2

loop_
  _atom_site_aniso_label
  _atom_site_aniso_U_11
  _atom_site_aniso_U_22
  _atom_site_aniso_U_33
  _atom_site_aniso_U_23
  _atom_site_aniso_U_13
  _atom_site_aniso_U_12
 Cu4 0.0169(3) 0.0195(4) 0.0185(3) 0.0089(3) 0.0057(3) 0.0061(3)
 Cu2 0.0181(3) 0.0201(4) 0.0197(4) 0.0090(3) 0.0057(3) 0.0076(3)
 Cu3 0.0182(4) 0.0222(4) 0.0206(4) 0.0104(3) 0.0055(3) 0.0058(3)
 Cu1 0.0295(4) 0.0198(4) 0.0180(4) 0.0075(3) 0.0038(3) 0.0074(3)
 P6 0.0183(7) 0.0189(8) 0.0163(7) 0.0068(6) 0.0036(6) 0.0049(6)
 P3 0.0182(7) 0.0227(8) 0.0214(8) 0.0118(7) 0.0083(6) 0.0098(6)
 P5 0.0170(7) 0.0216(8) 0.0201(7) 0.0112(6) 0.0070(6) 0.0074(6)
 P8 0.0149(7) 0.0203(8) 0.0180(7) 0.0085(6) 0.0058(6) 0.0063(6)
 P2 0.0223(8) 0.0186(8) 0.0183(7) 0.0079(6) 0.0049(6) 0.0066(6)
 P7 0.0157(7) 0.0212(8) 0.0191(7) 0.0091(6) 0.0058(6) 0.0069(6)
 P4 0.0139(7) 0.0212(8) 0.0182(7) 0.0081(6) 0.0058(6) 0.0064(6)
 P1 0.0262(8) 0.0243(9) 0.0193(8) 0.0075(7) 0.0047(6) 0.0131(7)
 C4 0.023(3) 0.018(3) 0.019(3) 0.006(2) 0.006(2) 0.007(2)
 C2 0.013(2) 0.023(3) 0.019(3) 0.004(2) 0.002(2) 0.006(2)
 N1 0.025(3) 0.020(3) 0.017(3) 0.008(2) 0.003(2) 0.008(2)
 N3 0.024(3) 0.028(3) 0.030(3) 0.016(3) 0.008(3) 0.010(3)
 N4 0.022(3) 0.025(3) 0.024(3) 0.011(3) 0.008(2) 0.008(2)
 C1 0.022(3) 0.023(3) 0.025(3) 0.010(3) 0.002(2) 0.005(2)
 N2 0.018(3) 0.031(3) 0.025(3) 0.013(3) 0.007(2) 0.007(2)
 C3 0.020(3) 0.022(3) 0.022(3) 0.008(3) 0.005(2) 0.005(2)
 C117 0.020(3) 0.022(3) 0.023(3) 0.008(3) 0.005(2) 0.007(2)
 C81 0.018(3) 0.025(3) 0.029(3) 0.015(3) 0.010(3) 0.011(2)
 C94 0.025(3) 0.023(3) 0.026(3) 0.008(3) 0.005(3) 0.010(3)
 C150 0.016(3) 0.027(3) 0.021(3) 0.010(3) 0.005(2) 0.004(2)
 C116 0.017(3) 0.020(3) 0.017(3) 0.008(2) 0.004(2) 0.007(2)
 C125 0.031(3) 0.016(3) 0.017(3) 0.004(2) 0.002(3) 0.007(3)
 C96 0.034(4) 0.036(4) 0.029(4) 0.020(3) 0.012(3) 0.017(3)
 C21 0.022(3) 0.018(3) 0.020(3) 0.007(2) 0.006(2) 0.007(2)
 C71 0.016(3) 0.019(3) 0.019(3) 0.007(2) 0.005(2) 0.004(2)
 C124 0.020(3) 0.025(3) 0.022(3) 0.012(3) 0.012(2) 0.011(2)
 C70 0.014(3) 0.020(3) 0.020(3) 0.009(2) 0.004(2) 0.007(2)
 C163 0.028(3) 0.025(3) 0.014(3) 0.002(3) 0.004(2) 0.008(3)
 C119 0.025(3) 0.039(4) 0.025(3) 0.019(3) 0.013(3) 0.015(3)
 C118 0.026(3) 0.030(4) 0.014(3) 0.008(3) 0.006(2) 0.007(3)
 C15 0.023(3) 0.036(4) 0.025(3) 0.013(3) 0.000(3) -0.001(3)
 C37 0.022(3) 0.023(3) 0.022(3) 0.007(3) 0.006(3) 0.004(3)
 C55 0.023(3) 0.031(4) 0.026(3) 0.017(3) 0.011(3) 0.013(3)
 C20 0.019(3) 0.018(3) 0.021(3) 0.010(2) 0.006(2) 0.006(2)
 C136 0.022(3) 0.034(4) 0.021(3) 0.014(3) 0.007(3) 0.009(3)
 C78 0.017(3) 0.034(4) 0.037(4) 0.020(3) 0.007(3) 0.010(3)
 C126 0.024(3) 0.024(3) 0.029(3) 0.013(3) 0.003(3) 0.007(3)
 C160 0.019(3) 0.018(3) 0.018(3) 0.008(2) 0.004(2) 0.007(2)
 C166 0.016(3) 0.022(3) 0.027(3) 0.008(3) 0.003(2) 0.000(2)
 C16 0.022(3) 0.032(4) 0.021(3) 0.013(3) 0.007(3) 0.004(3)
 C44 0.022(3) 0.027(4) 0.032(4) 0.013(3) 0.005(3) 0.004(3)
 C143 0.020(3) 0.025(3) 0.020(3) 0.009(3) 0.008(2) 0.012(3)
 C97 0.030(4) 0.024(3) 0.044(4) 0.023(3) 0.018(3) 0.014(3)
 C23 0.024(3) 0.018(3) 0.013(3) 0.004(2) 0.008(2) 0.008(2)
 C19 0.023(3) 0.015(3) 0.017(3) 0.004(2) 0.007(2) 0.007(2)
 C151 0.016(3) 0.023(3) 0.025(3) 0.008(3) 0.005(2) 0.003(2)
 C57 0.022(3) 0.044(5) 0.043(4) 0.023(4) 0.014(3) 0.017(3)
 C159 0.014(3) 0.020(3) 0.018(3) 0.009(2) 0.004(2) 0.007(2)
 C62 0.027(3) 0.023(3) 0.021(3) 0.009(3) 0.008(3) 0.011(3)
 C87 0.015(3) 0.023(3) 0.026(3) 0.010(3) 0.006(2) 0.006(2)
 C167 0.017(3) 0.021(3) 0.020(3) 0.008(3) 0.007(2) 0.003(2)
 C161 0.016(3) 0.024(3) 0.019(3) 0.009(3) 0.003(2) 0.006(2)
 C75 0.016(3) 0.020(3) 0.026(3) 0.009(3) 0.003(2) 0.003(2)
 C178 0.024(3) 0.043(4) 0.035(4) 0.017(3) 0.021(3) 0.014(3)
 C168 0.016(3) 0.021(3) 0.020(3) 0.008(2) 0.003(2) 0.006(2)
 C169 0.020(3) 0.022(3) 0.015(3) 0.006(2) 0.008(2) 0.006(2)
 C64 0.025(3) 0.023(3) 0.019(3) 0.009(3) 0.008(2) 0.011(3)
 C24 0.021(3) 0.018(3) 0.018(3) 0.004(2) 0.007(2) 0.006(2)
 C115 0.016(3) 0.025(3) 0.016(3) 0.007(2) 0.004(2) 0.005(2)
 C49 0.028(3) 0.022(3) 0.025(3) 0.012(3) 0.009(3) 0.013(3)
 C82 0.019(3) 0.021(3) 0.033(4) 0.008(3) 0.003(3) 0.003(3)
 C56 0.024(3) 0.034(4) 0.044(4) 0.027(4) 0.014(3) 0.014(3)
 C158 0.014(3) 0.021(3) 0.014(2) 0.006(2) 0.005(2) 0.004(2)
 C157 0.018(3) 0.021(3) 0.016(3) 0.007(2) 0.009(2) 0.006(2)
 C127 0.037(4) 0.023(4) 0.033(4) 0.013(3) 0.007(3) 0.005(3)
 C73 0.021(3) 0.026(3) 0.028(3) 0.013(3) 0.009(3) 0.015(3)
 C171 0.032(4) 0.027(4) 0.029(4) 0.011(3) 0.004(3) 0.004(3)
 C86 0.029(3) 0.033(4) 0.020(3) 0.013(3) 0.014(3) 0.014(3)
 C65 0.016(3) 0.022(3) 0.020(3) 0.011(3) 0.005(2) 0.008(2)
 C95 0.028(4) 0.029(4) 0.034(4) 0.017(3) 0.005(3) 0.010(3)
 C107 0.020(3) 0.040(4) 0.017(3) 0.003(3) 0.003(2) 0.009(3)
 C50 0.027(4) 0.044(5) 0.024(3) 0.010(3) 0.005(3) 0.020(3)
 C61 0.014(3) 0.025(3) 0.023(3) 0.011(3) 0.006(2) 0.010(2)
 C38 0.043(4) 0.021(3) 0.024(3) 0.010(3) 0.013(3) 0.012(3)
 C131 0.023(3) 0.021(3) 0.018(3) 0.008(2) 0.004(2) 0.007(2)
 C175 0.021(3) 0.020(3) 0.025(3) 0.008(3) 0.008(3) 0.006(2)
 C11 0.025(3) 0.027(3) 0.016(3) 0.005(3) 0.007(2) 0.010(3)
 C120 0.034(4) 0.043(4) 0.023(3) 0.018(3) 0.014(3) 0.021(3)
 C72 0.012(3) 0.022(3) 0.026(3) 0.011(3) 0.005(2) 0.006(2)
 C146 0.044(5) 0.026(4) 0.025(4) 0.002(3) 0.005(3) 0.010(3)
 C144 0.034(4) 0.031(4) 0.024(3) 0.014(3) 0.012(3) 0.011(3)
 C74 0.022(3) 0.016(3) 0.035(4) 0.010(3) 0.006(3) 0.008(2)
 C76 0.019(3) 0.021(3) 0.033(4) 0.007(3) 0.005(3) 0.004(3)
 C155 0.029(3) 0.027(4) 0.029(3) 0.017(3) 0.010(3) 0.012(3)
 C25 0.020(3) 0.028(3) 0.016(3) 0.001(3) 0.003(2) 0.007(3)
 C176 0.020(3) 0.031(4) 0.019(3) 0.009(3) 0.007(2) 0.008(3)
 C149 0.015(3) 0.017(3) 0.016(3) 0.007(2) 0.005(2) 0.004(2)
 C170 0.021(3) 0.030(4) 0.032(4) 0.015(3) 0.005(3) 0.008(3)
 C66 0.027(3) 0.025(3) 0.021(3) 0.007(3) 0.007(3) 0.009(3)
 C109 0.020(3) 0.046(5) 0.023(3) 0.002(3) 0.004(3) 0.011(3)
 C99 0.020(3) 0.025(3) 0.022(3) 0.012(3) 0.009(2) 0.007(2)
 C22 0.023(3) 0.023(3) 0.022(3) 0.009(3) 0.004(2) 0.010(3)
 C135 0.024(3) 0.055(5) 0.028(4) 0.024(4) 0.009(3) 0.018(3)
 C180 0.022(3) 0.040(4) 0.029(3) 0.020(3) 0.009(3) 0.016(3)
 C105 0.016(3) 0.021(3) 0.018(3) 0.007(2) 0.003(2) 0.005(2)
 C137 0.021(3) 0.030(4) 0.030(3) 0.016(3) 0.011(3) 0.013(3)
 C30 0.029(3) 0.029(4) 0.020(3) 0.010(3) 0.007(3) 0.011(3)
 C29 0.023(3) 0.031(4) 0.024(3) 0.014(3) 0.006(3) 0.010(3)
 C43 0.026(3) 0.023(3) 0.029(3) 0.016(3) 0.008(3) 0.008(3)
 C165 0.018(3) 0.023(3) 0.021(3) 0.008(3) 0.004(2) 0.005(2)
 C152 0.021(3) 0.026(3) 0.022(3) 0.011(3) 0.010(2) 0.010(3)
 C108 0.018(3) 0.034(4) 0.023(3) 0.005(3) 0.005(3) 0.005(3)
 C79 0.016(3) 0.023(3) 0.024(3) 0.009(3) 0.003(2) 0.008(2)
 C156 0.020(3) 0.021(3) 0.024(3) 0.010(3) 0.006(2) 0.005(2)
 C91 0.029(4) 0.038(4) 0.037(4) 0.020(3) 0.014(3) 0.020(3)
 C88 0.021(3) 0.035(4) 0.023(3) 0.011(3) 0.007(3) 0.017(3)
 C77 0.014(3) 0.035(4) 0.037(4) 0.017(3) 0.005(3) 0.003(3)
 C110 0.017(3) 0.040(4) 0.030(4) 0.006(3) 0.005(3) 0.010(3)
 C147 0.031(4) 0.034(4) 0.021(3) 0.005(3) 0.005(3) 0.018(3)
 C26 0.023(3) 0.024(3) 0.024(3) 0.003(3) 0.006(3) 0.004(3)
 C132 0.022(3) 0.034(4) 0.020(3) 0.011(3) 0.008(3) 0.008(3)
 C27 0.029(3) 0.022(3) 0.023(3) 0.005(3) 0.013(3) -0.001(3)
 C93 0.022(3) 0.025(3) 0.023(3) 0.015(3) 0.007(3) 0.010(3)
 C59 0.023(4) 0.037(4) 0.051(5) 0.023(4) 0.007(3) 0.009(3)
 C69 0.049(5) 0.027(4) 0.024(3) 0.013(3) 0.010(3) 0.015(3)
 C31 0.032(4) 0.027(4) 0.026(3) 0.008(3) 0.003(3) 0.006(3)
 C134 0.025(3) 0.044(4) 0.023(3) 0.017(3) 0.002(3) 0.011(3)
 C80 0.015(3) 0.023(3) 0.027(3) 0.012(3) 0.006(2) 0.009(2)
 C14 0.033(4) 0.035(4) 0.025(3) 0.011(3) 0.012(3) 0.005(3)
 C162 0.021(3) 0.030(4) 0.025(3) 0.012(3) 0.007(3) 0.008(3)
 C100 0.055(5) 0.022(4) 0.026(4) 0.008(3) 0.019(4) 0.006(3)
 C106 0.022(3) 0.029(4) 0.022(3) 0.008(3) 0.011(3) 0.009(3)
 C45 0.027(4) 0.032(4) 0.038(4) 0.018(3) 0.005(3) 0.010(3)
 C123 0.023(3) 0.028(4) 0.033(4) 0.017(3) 0.015(3) 0.011(3)
 C90 0.026(3) 0.034(4) 0.034(4) 0.013(3) 0.019(3) 0.014(3)
 C60 0.021(3) 0.029(4) 0.033(4) 0.016(3) 0.006(3) 0.010(3)
 C51 0.039(4) 0.044(5) 0.023(3) 0.003(3) 0.005(3) 0.023(4)
 C179 0.021(3) 0.046(5) 0.038(4) 0.018(4) 0.013(3) 0.014(3)
 C111 0.023(3) 0.034(4) 0.031(4) 0.014(3) 0.016(3) 0.010(3)
 C130 0.041(4) 0.028(4) 0.023(3) 0.008(3) 0.011(3) 0.013(3)
 C114 0.020(3) 0.019(3) 0.018(3) 0.007(2) 0.008(2) 0.006(2)
 C113 0.017(3) 0.019(3) 0.019(3) 0.004(2) 0.004(2) 0.002(2)
 C17 0.031(4) 0.028(4) 0.020(3) 0.007(3) 0.008(3) 0.016(3)
 C154 0.032(4) 0.022(3) 0.037(4) 0.019(3) 0.012(3) 0.011(3)
 C164 0.018(3) 0.020(3) 0.023(3) 0.003(3) 0.003(2) 0.003(2)
 C5 0.048(5) 0.039(4) 0.017(3) 0.005(3) 0.002(3) 0.029(4)
 C6 0.106(9) 0.046(5) 0.037(5) 0.025(4) 0.039(5) 0.054(6)
 C7 0.149(13) 0.049(6) 0.041(5) 0.026(5) 0.043(7) 0.064(8)
 C8 0.119(12) 0.104(11) 0.052(6) 0.043(7) 0.046(7) 0.094(10)
 C9 0.068(8) 0.089(10) 0.076(9) 0.023(8) 0.027(7) 0.056(8)
 C10 0.057(6) 0.078(8) 0.060(6) 0.020(6) 0.020(5) 0.051(6)
 C68 0.056(5) 0.034(4) 0.027(4) 0.020(3) 0.016(3) 0.023(4)
 C177 0.034(4) 0.035(4) 0.029(3) 0.017(3) 0.018(3) 0.015(3)
 C148 0.028(4) 0.037(4) 0.022(3) 0.011(3) 0.011(3) 0.015(3)
 C89 0.030(4) 0.032(4) 0.026(3) 0.009(3) 0.015(3) 0.010(3)
 C18 0.022(3) 0.025(3) 0.022(3) 0.010(3) 0.007(2) 0.010(3)
 C104 0.039(4) 0.027(4) 0.033(4) 0.014(3) 0.025(3) 0.016(3)
 C13 0.028(4) 0.030(4) 0.036(4) 0.007(3) 0.017(3) -0.002(3)
 C63 0.031(3) 0.019(3) 0.023(3) 0.006(3) 0.012(3) 0.010(3)
 C101 0.073(7) 0.034(5) 0.037(4) 0.016(4) 0.035(5) 0.009(4)
 C28 0.027(3) 0.025(3) 0.017(3) 0.008(3) 0.006(3) 0.007(3)
 C153 0.023(3) 0.022(3) 0.031(4) 0.009(3) 0.008(3) 0.002(3)
 C112 0.021(3) 0.024(3) 0.022(3) 0.006(3) 0.009(3) 0.007(2)
 C53 0.055(5) 0.047(5) 0.038(4) 0.026(4) 0.032(4) 0.029(4)
 C172 0.035(4) 0.024(4) 0.035(4) 0.014(3) 0.014(3) 0.010(3)
 C58 0.018(3) 0.042(5) 0.049(5) 0.029(4) 0.008(3) 0.009(3)
 C121 0.033(4) 0.042(4) 0.036(4) 0.027(4) 0.018(3) 0.016(3)
 C129 0.046(5) 0.035(4) 0.026(4) 0.010(3) 0.012(3) 0.020(4)
 C122 0.032(4) 0.033(4) 0.036(4) 0.023(3) 0.017(3) 0.012(3)
 C67 0.042(4) 0.029(4) 0.023(3) 0.013(3) 0.009(3) 0.014(3)
 C47 0.045(5) 0.066(6) 0.042(5) 0.033(5) 0.026(4) 0.035(5)
 C98 0.026(3) 0.029(4) 0.029(3) 0.016(3) 0.013(3) 0.014(3)
 C52 0.061(6) 0.057(6) 0.022(3) 0.020(4) 0.018(4) 0.039(5)
 C34 0.037(4) 0.040(4) 0.021(3) 0.012(3) 0.007(3) 0.021(3)
 C12 0.015(3) 0.035(4) 0.025(3) 0.005(3) 0.002(3) 0.006(3)
 C128 0.053(5) 0.018(3) 0.021(3) 0.002(3) -0.001(3) 0.009(3)
 C133 0.030(4) 0.053(5) 0.022(3) 0.021(4) 0.007(3) 0.015(3)
 C102 0.038(4) 0.034(4) 0.034(4) 0.017(3) 0.019(3) 0.017(3)
 C39 0.048(5) 0.036(4) 0.030(4) 0.017(3) 0.014(4) 0.014(4)
 C48 0.035(4) 0.044(5) 0.025(3) 0.014(3) 0.009(3) 0.017(4)
 C103 0.036(4) 0.028(4) 0.039(4) 0.012(3) 0.019(3) 0.016(3)
 C92 0.017(3) 0.029(4) 0.030(3) 0.015(3) 0.005(3) 0.007(3)
 C46 0.025(4) 0.049(5) 0.050(5) 0.034(4) 0.016(3) 0.016(3)
 C174 0.025(3) 0.024(4) 0.031(4) 0.007(3) -0.001(3) 0.009(3)
 C145 0.050(5) 0.025(4) 0.035(4) 0.011(3) 0.010(4) 0.000(3)
 C32 0.037(4) 0.041(5) 0.016(3) 0.002(3) -0.001(3) 0.014(3)
 C85 0.036(4) 0.043(5) 0.039(4) 0.026(4) 0.020(3) 0.017(4)
 C173 0.041(4) 0.026(4) 0.036(4) 0.013(3) 0.005(3) 0.018(3)
 C141 0.031(5) 0.139(12) 0.041(5) 0.048(7) 0.012(4) 0.034(6)
 C54 0.044(4) 0.032(4) 0.030(4) 0.018(3) 0.025(3) 0.022(3)
 C33 0.047(5) 0.057(6) 0.015(3) 0.013(4) -0.001(3) 0.028(4)
 C42 0.050(5) 0.022(4) 0.025(3) 0.005(3) 0.013(3) 0.001(3)
 C138 0.029(4) 0.104(9) 0.032(4) 0.007(5) 0.013(4) 0.034(5)
 C140 0.027(4) 0.088(8) 0.049(5) 0.034(6) 0.015(4) 0.032(5)
 C36 0.052(5) 0.034(4) 0.031(4) 0.010(3) 0.006(4) 0.029(4)
 C83 0.030(4) 0.031(4) 0.039(4) 0.009(3) 0.010(3) 0.003(3)
 C40 0.050(5) 0.048(5) 0.020(3) 0.011(4) 0.012(3) 0.004(4)
 C84 0.038(4) 0.036(4) 0.057(5) 0.032(4) 0.030(4) 0.018(3)
 C142 0.029(4) 0.135(11) 0.034(5) 0.044(6) 0.017(4) 0.037(6)
 C35 0.061(6) 0.048(5) 0.027(4) 0.014(4) 0.004(4) 0.039(5)
 C139 0.030(4) 0.112(10) 0.037(5) 0.014(6) 0.019(4) 0.033(5)
 O6 0.034(6) 0.027(6) 0.048(7) 0.021(5) 0.002(5) 0.002(5)
 C41 0.064(6) 0.027(4) 0.029(4) -0.006(3) 0.020(4) -0.003(4)
 C188 0.21(2) 0.156(18) 0.100(13) 0.052(13) 0.073(14) 0.054(16)
 C189 0.113(8) 0.093(7) 0.056(6) 0.048(5) 0.048(6) 0.047(6)
 C190 0.087(7) 0.077(7) 0.054(6) 0.034(5) 0.037(5) 0.030(6)
 C191 0.086(7) 0.092(8) 0.068(6) 0.048(6) 0.037(6) 0.026(6)
 C192 0.088(8) 0.128(9) 0.065(7) 0.056(7) 0.029(6) 0.019(7)
 C193 0.099(9) 0.132(10) 0.067(7) 0.047(7) 0.031(7) -0.004(8)
 C194 0.126(10) 0.097(9) 0.061(6) 0.041(6) 0.042(7) -0.001(7)
 O2 0.029(7) 0.074(12) 0.15(2) 0.047(13) 0.031(10) 0.027(8)
 C183 0.065(6) 0.065(7) 0.110(9) -0.006(6) 0.058(6) 0.009(5)
 C182 0.074(7) 0.061(6) 0.111(8) -0.023(6) 0.062(6) 0.009(5)
 O3 0.066(10) 0.046(8) 0.131(15) 0.060(9) 0.028(9) 0.030(7)
 C184 0.072(7) 0.055(6) 0.120(10) -0.001(7) 0.050(7) 0.012(6)
 C187 0.089(8) 0.061(7) 0.119(10) -0.025(7) 0.071(7) -0.010(6)
 O1 0.076(13) 0.17(2) 0.21(3) 0.17(2) 0.084(17) 0.059(15)
 O7 0.044(8) 0.072(11) 0.037(7) -0.010(7) 0.000(6) 0.012(7)
 C181 0.072(10) 0.109(13) 0.155(16) -0.010(12) 0.041(11) 0.017(9)
 C185 0.104(9) 0.047(6) 0.119(10) -0.006(7) 0.035(8) 0.006(7)
 C186 0.111(9) 0.053(7) 0.112(10) -0.015(7) 0.056(8) -0.003(7)
 N1A 0.022(3) 0.023(3) 0.025(3) 0.010(3) 0.002(2) 0.005(2)
 C2A 0.018(3) 0.031(3) 0.025(3) 0.013(3) 0.007(2) 0.007(2)
 N2A 0.013(2) 0.023(3) 0.019(3) 0.004(2) 0.002(2) 0.006(2)
 C3A 0.024(3) 0.028(3) 0.030(3) 0.016(3) 0.008(3) 0.010(3)
 N3A 0.020(3) 0.022(3) 0.022(3) 0.008(3) 0.005(2) 0.005(2)
 C4A 0.022(3) 0.025(3) 0.024(3) 0.011(3) 0.008(2) 0.008(2)
 C1A 0.025(3) 0.020(3) 0.017(3) 0.008(2) 0.003(2) 0.008(2)
 N4A 0.023(3) 0.018(3) 0.019(3) 0.006(2) 0.006(2) 0.007(2)
 O4 0.13(2) 0.21(3) 0.16(2) 0.074(19) 0.022(16) 0.089(19)

_geom_special_details
;
 All esds (except the esd in the dihedral angle between two l.s. planes)
 are estimated using the full covariance matrix.  The cell esds are taken
 into account individually in the estimation of esds in distances, angles
 and torsion angles; correlations between esds in cell parameters are only
 used when they are defined by crystal symmetry.  An approximate (isotropic)
 treatment of cell esds is used for estimating esds involving l.s. planes.
;
loop_
  _geom_bond_atom_site_label_1
  _geom_bond_atom_site_label_2
  _geom_bond_distance
  _geom_bond_site_symmetry_2
  _geom_bond_publ_flag
 Cu4 P8 2.2699(17) . ?
 Cu4 P7 2.2691(18) . ?
 Cu4 C4 1.977(6) . ?
 Cu4 N4 1.973(7) . ?
 Cu2 P3 2.2903(18) . ?
 Cu2 P4 2.2652(18) . ?
 Cu2 C2 1.967(6) . ?
 Cu2 N2 1.971(7) . ?
 Cu3 P6 2.2757(19) . ?
 Cu3 P5 2.2574(19) . ?
 Cu3 N3 1.972(7) . ?
 Cu3 C3 1.967(6) . ?
 Cu1 P2 2.2767(19) . ?
 Cu1 P1 2.275(2) . ?
 Cu1 N1 1.974(6) . ?
 Cu1 C1 1.951(6) . ?
 P6 C116 1.824(6) . ?
 P6 C125 1.825(7) . ?
 P6 C131 1.835(7) . ?
 P3 C55 1.836(7) . ?
 P3 C49 1.824(7) . ?
 P3 C61 1.849(7) . ?
 P5 C99 1.844(7) . ?
 P5 C105 1.843(6) . ?
 P5 C93 1.824(6) . ?
 P8 C168 1.839(7) . ?
 P8 C169 1.831(7) . ?
 P8 C175 1.823(7) . ?
 P2 C37 1.827(7) . ?
 P2 C20 1.846(6) . ?
 P2 C43 1.839(7) . ?
 P7 C143 1.844(7) . ?
 P7 C149 1.844(6) . ?
 P7 C137 1.833(7) . ?
 P4 C81 1.829(7) . ?
 P4 C87 1.830(7) . ?
 P4 C72 1.833(6) . ?
 P1 C11 1.815(7) . ?
 P1 C17 1.841(7) . ?
 P1 C5 1.833(8) . ?
 C4 N1 1.140(8) . ?
 C2 N3 1.145(8) . ?
 N4 C3 1.146(9) . ?
 C1 N2 1.155(9) . ?
 C117 H117 0.9500 . ?
 C117 C116 1.424(9) . ?
 C117 C118 1.365(9) . ?
 C81 C82 1.396(10) . ?
 C81 C86 1.396(9) . ?
 C94 H94 0.9500 . ?
 C94 C95 1.385(10) . ?
 C94 C93 1.404(9) . ?
 C150 H150 0.9500 . ?
 C150 C151 1.351(10) . ?
 C150 C149 1.432(8) . ?
 C116 C115 1.403(9) . ?
 C125 C126 1.393(10) . ?
 C125 C130 1.400(11) . ?
 C96 H96 0.9500 . ?
 C96 C97 1.385(11) . ?
 C96 C95 1.378(11) . ?
 C21 H21 0.9500 . ?
 C21 C20 1.429(9) . ?
 C21 C22 1.338(9) . ?
 C71 C70 1.507(9) . ?
 C71 C72 1.375(9) . ?
 C71 C80 1.441(9) . ?
 C124 C119 1.441(9) . ?
 C124 C115 1.438(9) . ?
 C124 C123 1.413(10) . ?
 C70 C65 1.427(8) . ?
 C70 C61 1.388(9) . ?
 C163 H163 0.9500 . ?
 C163 C162 1.418(10) . ?
 C163 C164 1.353(10) . ?
 C119 C118 1.404(10) . ?
 C119 C120 1.417(10) . ?
 C118 H118 0.9500 . ?
 C15 H15 0.9500 . ?
 C15 C16 1.370(10) . ?
 C15 C14 1.383(11) . ?
 C37 C38 1.403(10) . ?
 C37 C42 1.391(10) . ?
 C55 C56 1.405(9) . ?
 C55 C60 1.379(10) . ?
 C20 C19 1.404(9) . ?
 C136 H136 0.9500 . ?
 C136 C131 1.387(10) . ?
 C136 C135 1.396(10) . ?
 C78 H78 0.9500 . ?
 C78 C79 1.369(9) . ?
 C78 C77 1.412(11) . ?
 C126 H126 0.9500 . ?
 C126 C127 1.392(11) . ?
 C160 C159 1.434(8) . ?
 C160 C161 1.409(9) . ?
 C160 C165 1.417(9) . ?
 C166 H166 0.9500 . ?
 C166 C167 1.359(9) . ?
 C166 C165 1.408(10) . ?
 C16 H16 0.9500 . ?
 C16 C11 1.387(9) . ?
 C44 H44 0.9500 . ?
 C44 C43 1.393(10) . ?
 C44 C45 1.404(10) . ?
 C143 C144 1.370(10) . ?
 C143 C148 1.382(9) . ?
 C97 H97 0.9500 . ?
 C97 C98 1.398(9) . ?
 C23 C24 1.411(9) . ?
 C23 C22 1.424(9) . ?
 C23 C28 1.417(9) . ?
 C19 C24 1.430(9) . ?
 C19 C18 1.512(9) . ?
 C151 H151 0.9500 . ?
 C151 C152 1.425(9) . ?
 C57 H57 0.9500 . ?
 C57 C56 1.387(11) . ?
 C57 C58 1.377(12) . ?
 C159 C168 1.388(9) . ?
 C159 C158 1.508(8) . ?
 C62 H62 0.9500 . ?
 C62 C61 1.413(9) . ?
 C62 C63 1.370(9) . ?
 C87 C88 1.400(10) . ?
 C87 C92 1.393(9) . ?
 C167 H167 0.9500 . ?
 C167 C168 1.431(9) . ?
 C161 H161 0.9500 . ?
 C161 C162 1.374(9) . ?
 C75 C74 1.395(9) . ?
 C75 C76 1.417(9) . ?
 C75 C80 1.433(9) . ?
 C178 H178 0.9500 . ?
 C178 C179 1.384(11) . ?
 C178 C177 1.392(11) . ?
 C169 C170 1.396(9) . ?
 C169 C174 1.381(9) . ?
 C64 C65 1.423(9) . ?
 C64 C69 1.410(10) . ?
 C64 C63 1.407(9) . ?
 C24 C25 1.426(9) . ?
 C115 C114 1.495(8) . ?
 C49 C50 1.407(11) . ?
 C49 C54 1.384(10) . ?
 C82 H82 0.9500 . ?
 C82 C83 1.390(11) . ?
 C56 H56 0.9500 . ?
 C158 C157 1.443(9) . ?
 C158 C149 1.395(8) . ?
 C157 C152 1.424(9) . ?
 C157 C156 1.422(9) . ?
 C127 H127 0.9500 . ?
 C127 C128 1.364(13) . ?
 C73 H73 0.9500 . ?
 C73 C72 1.432(9) . ?
 C73 C74 1.357(10) . ?
 C171 H171 0.9500 . ?
 C171 C170 1.374(11) . ?
 C171 C172 1.387(11) . ?
 C86 H86 0.9500 . ?
 C86 C85 1.373(11) . ?
 C65 C66 1.425(9) . ?
 C95 H95 0.9500 . ?
 C107 H107 0.9500 . ?
 C107 C108 1.405(10) . ?
 C107 C106 1.370(10) . ?
 C50 H50 0.9500 . ?
 C50 C51 1.395(11) . ?
 C38 H38 0.9500 . ?
 C38 C39 1.377(11) . ?
 C131 C132 1.402(9) . ?
 C175 C176 1.389(9) . ?
 C175 C180 1.412(9) . ?
 C11 C12 1.412(10) . ?
 C120 H120 0.9500 . ?
 C120 C121 1.371(11) . ?
 C146 H146 0.9500 . ?
 C146 C147 1.394(12) . ?
 C146 C145 1.370(12) . ?
 C144 H144 0.9500 . ?
 C144 C145 1.403(11) . ?
 C74 H74 0.9500 . ?
 C76 H76 0.9500 . ?
 C76 C77 1.363(10) . ?
 C155 H155 0.9500 . ?
 C155 C156 1.375(9) . ?
 C155 C154 1.400(10) . ?
 C25 H25 0.9500 . ?
 C25 C26 1.352(10) . ?
 C176 H176 0.9500 . ?
 C176 C177 1.386(10) . ?
 C170 H170 0.9500 . ?
 C66 H66 0.9500 . ?
 C66 C67 1.374(10) . ?
 C109 H109 0.9500 . ?
 C109 C108 1.421(10) . ?
 C109 C110 1.368(11) . ?
 C99 C100 1.376(10) . ?
 C99 C104 1.395(10) . ?
 C22 H22 0.9500 . ?
 C135 H135 0.9500 . ?
 C135 C134 1.395(10) . ?
 C180 H180 0.9500 . ?
 C180 C179 1.389(10) . ?
 C105 C106 1.415(9) . ?
 C105 C114 1.405(9) . ?
 C137 C138 1.378(11) . ?
 C137 C142 1.359(11) . ?
 C30 H30 0.9500 . ?
 C30 C29 1.413(10) . ?
 C30 C31 1.373(10) . ?
 C29 C18 1.436(10) . ?
 C29 C34 1.433(10) . ?
 C43 C48 1.399(11) . ?
 C165 C164 1.422(9) . ?
 C152 C153 1.416(10) . ?
 C108 C113 1.417(9) . ?
 C79 H79 0.9500 . ?
 C79 C80 1.421(9) . ?
 C156 H156 0.9500 . ?
 C91 H91 0.9500 . ?
 C91 C90 1.391(11) . ?
 C91 C92 1.388(10) . ?
 C88 H88 0.9500 . ?
 C88 C89 1.381(10) . ?
 C77 H77 0.9500 . ?
 C110 H110 0.9500 . ?
 C110 C111 1.410(10) . ?
 C147 H147 0.9500 . ?
 C147 C148 1.385(10) . ?
 C26 H26 0.9500 . ?
 C26 C27 1.413(11) . ?
 C132 H132 0.9500 . ?
 C132 C133 1.389(10) . ?
 C27 H27 0.9500 . ?
 C27 C28 1.362(10) . ?
 C93 C98 1.397(10) . ?
 C59 H59 0.9500 . ?
 C59 C60 1.405(10) . ?
 C59 C58 1.376(11) . ?
 C69 H69 0.9500 . ?
 C69 C68 1.368(11) . ?
 C31 H31 0.9500 . ?
 C31 C32 1.403(11) . ?
 C134 H134 0.9500 . ?
 C134 C133 1.374(11) . ?
 C14 H14 0.9500 . ?
 C14 C13 1.377(11) . ?
 C162 H162 0.9500 . ?
 C100 H100 0.9500 . ?
 C100 C101 1.415(11) . ?
 C106 H106 0.9500 . ?
 C45 H45 0.9500 . ?
 C45 C46 1.371(13) . ?
 C123 H123 0.9500 . ?
 C123 C122 1.376(10) . ?
 C90 H90 0.9500 . ?
 C90 C89 1.386(11) . ?
 C60 H60 0.9500 . ?
 C51 H51 0.9500 . ?
 C51 C52 1.396(13) . ?
 C179 H179 0.9500 . ?
 C111 H111 0.9500 . ?
 C111 C112 1.369(10) . ?
 C130 H130 0.9500 . ?
 C130 C129 1.385(11) . ?
 C114 C113 1.433(9) . ?
 C113 C112 1.424(9) . ?
 C17 C18 1.387(10) . ?
 C17 C36 1.422(10) . ?
 C154 H154 0.9500 . ?
 C154 C153 1.372(10) . ?
 C164 H164 0.9500 . ?
 C5 C6 1.426(14) . ?
 C5 C10 1.359(15) . ?
 C6 H6 0.9500 . ?
 C6 C7 1.384(15) . ?
 C7 H7 0.9500 . ?
 C7 C8 1.42(2) . ?
 C8 H8 0.9500 . ?
 C8 C9 1.33(2) . ?
 C9 H9 0.9500 . ?
 C9 C10 1.405(15) . ?
 C10 H10 0.9500 . ?
 C68 H68 0.9500 . ?
 C68 C67 1.409(11) . ?
 C177 H177 0.9500 . ?
 C148 H148 0.9500 . ?
 C89 H89 0.9500 . ?
 C104 H104 0.9500 . ?
 C104 C103 1.394(10) . ?
 C13 H13 0.9500 . ?
 C13 C12 1.383(11) . ?
 C63 H63 0.9500 . ?
 C101 H101 0.9500 . ?
 C101 C102 1.364(12) . ?
 C28 H28 0.9500 . ?
 C153 H153 0.9500 . ?
 C112 H112 0.9500 . ?
 C53 H53 0.9500 . ?
 C53 C52 1.395(14) . ?
 C53 C54 1.387(11) . ?
 C172 H172 0.9500 . ?
 C172 C173 1.384(11) . ?
 C58 H58 0.9500 . ?
 C121 H121 0.9500 . ?
 C121 C122 1.403(11) . ?
 C129 H129 0.9500 . ?
 C129 C128 1.394(13) . ?
 C122 H122 0.9500 . ?
 C67 H67 0.9500 . ?
 C47 H47 0.9500 . ?
 C47 C48 1.388(12) . ?
 C47 C46 1.404(13) . ?
 C98 H98 0.9500 . ?
 C52 H52 0.9500 . ?
 C34 C33 1.427(10) . ?
 C34 C35 1.397(12) . ?
 C12 H12 0.9500 . ?
 C128 H128 0.9500 . ?
 C133 H133 0.9500 . ?
 C102 H102 0.9500 . ?
 C102 C103 1.390(11) . ?
 C39 H39 0.9500 . ?
 C39 C40 1.374(13) . ?
 C48 H48 0.9500 . ?
 C103 H103 0.9500 . ?
 C92 H92 0.9500 . ?
 C46 H46 0.9500 . ?
 C174 H174 0.9500 . ?
 C174 C173 1.381(11) . ?
 C145 H145 0.9500 . ?
 C32 H32 0.9500 . ?
 C32 C33 1.342(13) . ?
 C85 H85 0.9500 . ?
 C85 C84 1.395(13) . ?
 C173 H173 0.9500 . ?
 C141 H141 0.9500 . ?
 C141 C140 1.377(14) . ?
 C141 C142 1.397(12) . ?
 C54 H54 0.9500 . ?
 C33 H33 0.9500 . ?
 C42 H42 0.9500 . ?
 C42 C41 1.396(12) . ?
 C138 H138 0.9500 . ?
 C138 C139 1.390(12) . ?
 C140 H140 0.9500 . ?
 C140 C139 1.364(13) . ?
 C36 H36 0.9500 . ?
 C36 C35 1.368(12) . ?
 C83 H83 0.9500 . ?
 C83 C84 1.369(12) . ?
 C40 H40 0.9500 . ?
 C40 C41 1.371(13) . ?
 C84 H84 0.9500 . ?
 C142 H142 0.9500 . ?
 C35 H35 0.9500 . ?
 C139 H139 0.9500 . ?
 C41 H41 0.9500 . ?
 C188 H18A 0.9800 . ?
 C188 H18B 0.9800 . ?
 C188 H18C 0.9800 . ?
 C188 C189 1.459(13) . ?
 C189 C190 1.36(2) . ?
 C189 C194 1.41(2) . ?
 C190 H190 0.9500 . ?
 C190 C191 1.34(2) . ?
 C191 H191 0.9500 . ?
 C191 C192 1.38(2) . ?
 C192 H192 0.9500 . ?
 C192 C193 1.35(3) . ?
 C193 H193 0.9500 . ?
 C193 C194 1.39(3) . ?
 C194 H194 0.9500 . ?
 C183 H183 0.9500 . ?
 C183 C182 1.376(17) . ?
 C183 C184 1.43(3) . ?
 C182 C187 1.39(3) . ?
 C182 C181 1.54(3) . ?
 C184 H184 0.9500 . ?
 C184 C185 1.34(3) . ?
 C187 H187 0.9500 . ?
 C187 C186 1.37(3) . ?
 C181 H18D 0.9800 . ?
 C181 H18E 0.9800 . ?
 C181 H18F 0.9800 . ?
 C185 H185 0.9500 . ?
 C185 C186 1.38(3) . ?
 C186 H186 0.9500 . ?

loop_
  _geom_angle_atom_site_label_1
  _geom_angle_atom_site_label_2
  _geom_angle_atom_site_label_3
  _geom_angle
  _geom_angle_site_symmetry_1
  _geom_angle_site_symmetry_3
  _geom_angle_publ_flag
 P7 Cu4 P8 96.67(6) . . ?
 C4 Cu4 P8 111.06(18) . . ?
 C4 Cu4 P7 118.06(19) . . ?
 N4 Cu4 P8 114.29(19) . . ?
 N4 Cu4 P7 115.2(2) . . ?
 N4 Cu4 C4 102.2(3) . . ?
 P4 Cu2 P3 97.48(6) . . ?
 C2 Cu2 P3 116.34(18) . . ?
 C2 Cu2 P4 117.39(19) . . ?
 C2 Cu2 N2 103.9(3) . . ?
 N2 Cu2 P3 114.65(19) . . ?
 N2 Cu2 P4 107.2(2) . . ?
 P5 Cu3 P6 99.91(7) . . ?
 N3 Cu3 P6 104.1(2) . . ?
 N3 Cu3 P5 114.5(2) . . ?
 C3 Cu3 P6 108.5(2) . . ?
 C3 Cu3 P5 118.83(19) . . ?
 C3 Cu3 N3 109.3(3) . . ?
 P1 Cu1 P2 98.35(7) . . ?
 N1 Cu1 P2 117.67(19) . . ?
 N1 Cu1 P1 110.4(2) . . ?
 C1 Cu1 P2 115.4(2) . . ?
 C1 Cu1 P1 107.8(2) . . ?
 C1 Cu1 N1 106.6(3) . . ?
 C116 P6 Cu3 104.0(2) . . ?
 C116 P6 C125 105.5(3) . . ?
 C116 P6 C131 109.7(3) . . ?
 C125 P6 Cu3 115.4(3) . . ?
 C125 P6 C131 101.1(3) . . ?
 C131 P6 Cu3 120.4(2) . . ?
 C55 P3 Cu2 124.2(2) . . ?
 C55 P3 C61 101.1(3) . . ?
 C49 P3 Cu2 109.9(2) . . ?
 C49 P3 C55 102.5(3) . . ?
 C49 P3 C61 104.7(3) . . ?
 C61 P3 Cu2 112.5(2) . . ?
 C99 P5 Cu3 115.7(2) . . ?
 C105 P5 Cu3 110.6(2) . . ?
 C105 P5 C99 103.0(3) . . ?
 C93 P5 Cu3 117.2(2) . . ?
 C93 P5 C99 103.2(3) . . ?
 C93 P5 C105 105.8(3) . . ?
 C168 P8 Cu4 108.9(2) . . ?
 C169 P8 Cu4 117.2(2) . . ?
 C169 P8 C168 106.5(3) . . ?
 C175 P8 Cu4 116.9(2) . . ?
 C175 P8 C168 105.3(3) . . ?
 C175 P8 C169 100.8(3) . . ?
 C37 P2 Cu1 115.6(2) . . ?
 C37 P2 C20 106.3(3) . . ?
 C37 P2 C43 101.9(3) . . ?
 C20 P2 Cu1 113.1(2) . . ?
 C43 P2 Cu1 115.7(2) . . ?
 C43 P2 C20 102.9(3) . . ?
 C143 P7 Cu4 116.5(2) . . ?
 C149 P7 Cu4 108.8(2) . . ?
 C149 P7 C143 105.8(3) . . ?
 C137 P7 Cu4 117.2(2) . . ?
 C137 P7 C143 104.8(3) . . ?
 C137 P7 C149 102.2(3) . . ?
 C81 P4 Cu2 123.1(2) . . ?
 C81 P4 C87 103.7(3) . . ?
 C81 P4 C72 109.1(3) . . ?
 C87 P4 Cu2 119.3(2) . . ?
 C87 P4 C72 100.8(3) . . ?
 C72 P4 Cu2 98.1(2) . . ?
 C11 P1 Cu1 115.8(2) . . ?
 C11 P1 C17 108.6(3) . . ?
 C11 P1 C5 102.7(4) . . ?
 C17 P1 Cu1 106.0(3) . . ?
 C5 P1 Cu1 119.4(3) . . ?
 C5 P1 C17 103.4(3) . . ?
 N1 C4 Cu4 175.3(6) . . ?
 N3 C2 Cu2 170.6(6) . . ?
 C4 N1 Cu1 173.1(6) . . ?
 C2 N3 Cu3 174.7(7) . . ?
 C3 N4 Cu4 163.4(6) . . ?
 N2 C1 Cu1 167.0(6) . . ?
 C1 N2 Cu2 165.2(6) . . ?
 N4 C3 Cu3 163.1(6) . . ?
 C116 C117 H117 119.0 . . ?
 C118 C117 H117 119.0 . . ?
 C118 C117 C116 122.1(6) . . ?
 C82 C81 P4 116.6(5) . . ?
 C82 C81 C86 118.1(7) . . ?
 C86 C81 P4 125.3(6) . . ?
 C95 C94 H94 119.8 . . ?
 C95 C94 C93 120.3(7) . . ?
 C93 C94 H94 119.8 . . ?
 C151 C150 H150 119.0 . . ?
 C151 C150 C149 122.0(6) . . ?
 C149 C150 H150 119.0 . . ?
 C117 C116 P6 117.7(5) . . ?
 C115 C116 P6 121.7(5) . . ?
 C115 C116 C117 119.2(6) . . ?
 C126 C125 P6 116.8(6) . . ?
 C126 C125 C130 118.8(7) . . ?
 C130 C125 P6 124.1(6) . . ?
 C97 C96 H96 120.0 . . ?
 C95 C96 H96 120.0 . . ?
 C95 C96 C97 120.0(7) . . ?
 C20 C21 H21 118.8 . . ?
 C22 C21 H21 118.8 . . ?
 C22 C21 C20 122.4(6) . . ?
 C72 C71 C70 121.5(5) . . ?
 C72 C71 C80 119.5(6) . . ?
 C80 C71 C70 118.9(5) . . ?
 C115 C124 C119 119.0(6) . . ?
 C123 C124 C119 117.9(6) . . ?
 C123 C124 C115 123.0(6) . . ?
 C65 C70 C71 120.4(6) . . ?
 C61 C70 C71 120.2(6) . . ?
 C61 C70 C65 119.5(6) . . ?
 C162 C163 H163 120.0 . . ?
 C164 C163 H163 120.0 . . ?
 C164 C163 C162 120.0(6) . . ?
 C118 C119 C124 119.7(6) . . ?
 C118 C119 C120 121.5(7) . . ?
 C120 C119 C124 118.8(7) . . ?
 C117 C118 C119 120.3(6) . . ?
 C117 C118 H118 119.9 . . ?
 C119 C118 H118 119.9 . . ?
 C16 C15 H15 120.0 . . ?
 C16 C15 C14 119.9(7) . . ?
 C14 C15 H15 120.0 . . ?
 C38 C37 P2 117.5(5) . . ?
 C42 C37 P2 123.4(6) . . ?
 C42 C37 C38 119.1(7) . . ?
 C56 C55 P3 120.2(6) . . ?
 C60 C55 P3 119.6(5) . . ?
 C60 C55 C56 120.2(7) . . ?
 C21 C20 P2 118.0(5) . . ?
 C19 C20 P2 123.4(5) . . ?
 C19 C20 C21 117.8(6) . . ?
 C131 C136 H136 119.8 . . ?
 C131 C136 C135 120.5(6) . . ?
 C135 C136 H136 119.8 . . ?
 C79 C78 H78 119.4 . . ?
 C79 C78 C77 121.1(6) . . ?
 C77 C78 H78 119.4 . . ?
 C125 C126 H126 120.4 . . ?
 C127 C126 C125 119.3(7) . . ?
 C127 C126 H126 120.4 . . ?
 C161 C160 C159 122.2(6) . . ?
 C161 C160 C165 117.7(6) . . ?
 C165 C160 C159 120.0(6) . . ?
 C167 C166 H166 119.2 . . ?
 C167 C166 C165 121.6(6) . . ?
 C165 C166 H166 119.2 . . ?
 C15 C16 H16 119.2 . . ?
 C15 C16 C11 121.6(7) . . ?
 C11 C16 H16 119.2 . . ?
 C43 C44 H44 119.8 . . ?
 C43 C44 C45 120.4(8) . . ?
 C45 C44 H44 119.8 . . ?
 C144 C143 P7 117.2(5) . . ?
 C144 C143 C148 119.6(7) . . ?
 C148 C143 P7 123.2(6) . . ?
 C96 C97 H97 120.0 . . ?
 C96 C97 C98 120.0(7) . . ?
 C98 C97 H97 120.0 . . ?
 C24 C23 C22 118.3(6) . . ?
 C24 C23 C28 120.1(6) . . ?
 C28 C23 C22 121.5(6) . . ?
 C20 C19 C24 120.2(6) . . ?
 C20 C19 C18 122.2(6) . . ?
 C24 C19 C18 117.6(6) . . ?
 C150 C151 H151 119.7 . . ?
 C150 C151 C152 120.6(6) . . ?
 C152 C151 H151 119.7 . . ?
 C56 C57 H57 119.8 . . ?
 C58 C57 H57 119.8 . . ?
 C58 C57 C56 120.4(7) . . ?
 C160 C159 C158 119.0(5) . . ?
 C168 C159 C160 119.9(6) . . ?
 C168 C159 C158 121.0(5) . . ?
 C61 C62 H62 119.3 . . ?
 C63 C62 H62 119.3 . . ?
 C63 C62 C61 121.4(6) . . ?
 C88 C87 P4 122.3(5) . . ?
 C92 C87 P4 118.8(5) . . ?
 C92 C87 C88 118.6(6) . . ?
 C166 C167 H167 119.4 . . ?
 C166 C167 C168 121.1(6) . . ?
 C168 C167 H167 119.4 . . ?
 C160 C161 H161 119.1 . . ?
 C162 C161 C160 121.8(6) . . ?
 C162 C161 H161 119.1 . . ?
 C74 C75 C76 122.6(6) . . ?
 C74 C75 C80 118.6(6) . . ?
 C76 C75 C80 118.7(6) . . ?
 C179 C178 H178 120.3 . . ?
 C179 C178 C177 119.4(6) . . ?
 C177 C178 H178 120.3 . . ?
 C159 C168 P8 123.2(5) . . ?
 C159 C168 C167 118.8(6) . . ?
 C167 C168 P8 117.0(5) . . ?
 C170 C169 P8 118.7(5) . . ?
 C174 C169 P8 122.7(5) . . ?
 C174 C169 C170 118.3(6) . . ?
 C69 C64 C65 119.9(6) . . ?
 C63 C64 C65 118.5(6) . . ?
 C63 C64 C69 121.6(6) . . ?
 C23 C24 C19 120.0(6) . . ?
 C23 C24 C25 117.6(6) . . ?
 C25 C24 C19 122.4(6) . . ?
 C116 C115 C124 119.5(6) . . ?
 C116 C115 C114 120.4(6) . . ?
 C124 C115 C114 120.0(6) . . ?
 C50 C49 P3 116.3(6) . . ?
 C54 C49 P3 124.8(6) . . ?
 C54 C49 C50 118.4(7) . . ?
 C81 C82 H82 119.8 . . ?
 C83 C82 C81 120.4(7) . . ?
 C83 C82 H82 119.8 . . ?
 C55 C56 H56 120.3 . . ?
 C57 C56 C55 119.4(7) . . ?
 C57 C56 H56 120.3 . . ?
 C157 C158 C159 119.3(5) . . ?
 C149 C158 C159 121.4(5) . . ?
 C149 C158 C157 119.2(5) . . ?
 C152 C157 C158 119.9(6) . . ?
 C156 C157 C158 122.7(6) . . ?
 C156 C157 C152 117.4(6) . . ?
 C126 C127 H127 118.9 . . ?
 C128 C127 C126 122.2(8) . . ?
 C128 C127 H127 118.9 . . ?
 C72 C73 H73 119.6 . . ?
 C74 C73 H73 119.6 . . ?
 C74 C73 C72 120.9(6) . . ?
 C170 C171 H171 119.7 . . ?
 C170 C171 C172 120.5(7) . . ?
 C172 C171 H171 119.7 . . ?
 C81 C86 H86 119.0 . . ?
 C85 C86 C81 122.0(7) . . ?
 C85 C86 H86 119.0 . . ?
 C64 C65 C70 120.2(6) . . ?
 C64 C65 C66 117.6(6) . . ?
 C66 C65 C70 122.3(6) . . ?
 C94 C95 H95 119.7 . . ?
 C96 C95 C94 120.6(7) . . ?
 C96 C95 H95 119.7 . . ?
 C108 C107 H107 120.0 . . ?
 C106 C107 H107 120.0 . . ?
 C106 C107 C108 119.9(6) . . ?
 C49 C50 H50 119.7 . . ?
 C51 C50 C49 120.5(8) . . ?
 C51 C50 H50 119.7 . . ?
 C70 C61 P3 120.1(5) . . ?
 C70 C61 C62 119.5(6) . . ?
 C62 C61 P3 120.2(5) . . ?
 C37 C38 H38 120.1 . . ?
 C39 C38 C37 119.8(7) . . ?
 C39 C38 H38 120.1 . . ?
 C136 C131 P6 125.1(5) . . ?
 C136 C131 C132 119.0(6) . . ?
 C132 C131 P6 115.8(5) . . ?
 C176 C175 P8 117.1(5) . . ?
 C176 C175 C180 118.3(6) . . ?
 C180 C175 P8 124.5(5) . . ?
 C16 C11 P1 116.9(5) . . ?
 C16 C11 C12 117.8(6) . . ?
 C12 C11 P1 125.3(5) . . ?
 C119 C120 H120 119.2 . . ?
 C121 C120 C119 121.5(7) . . ?
 C121 C120 H120 119.2 . . ?
 C71 C72 P4 124.4(5) . . ?
 C71 C72 C73 119.7(6) . . ?
 C73 C72 P4 114.7(5) . . ?
 C147 C146 H146 119.9 . . ?
 C145 C146 H146 119.9 . . ?
 C145 C146 C147 120.3(7) . . ?
 C143 C144 H144 119.8 . . ?
 C143 C144 C145 120.3(7) . . ?
 C145 C144 H144 119.8 . . ?
 C75 C74 H74 119.2 . . ?
 C73 C74 C75 121.7(6) . . ?
 C73 C74 H74 119.2 . . ?
 C75 C76 H76 119.4 . . ?
 C77 C76 C75 121.3(7) . . ?
 C77 C76 H76 119.4 . . ?
 C156 C155 H155 119.2 . . ?
 C156 C155 C154 121.6(6) . . ?
 C154 C155 H155 119.2 . . ?
 C24 C25 H25 119.4 . . ?
 C26 C25 C24 121.3(7) . . ?
 C26 C25 H25 119.4 . . ?
 C175 C176 H176 119.2 . . ?
 C177 C176 C175 121.7(7) . . ?
 C177 C176 H176 119.2 . . ?
 C150 C149 P7 117.6(5) . . ?
 C158 C149 P7 122.6(5) . . ?
 C158 C149 C150 119.3(6) . . ?
 C169 C170 H170 119.6 . . ?
 C171 C170 C169 120.7(7) . . ?
 C171 C170 H170 119.6 . . ?
 C65 C66 H66 119.3 . . ?
 C67 C66 C65 121.4(7) . . ?
 C67 C66 H66 119.3 . . ?
 C108 C109 H109 119.6 . . ?
 C110 C109 H109 119.6 . . ?
 C110 C109 C108 120.9(7) . . ?
 C100 C99 P5 118.2(6) . . ?
 C100 C99 C104 118.8(7) . . ?
 C104 C99 P5 122.9(5) . . ?
 C21 C22 C23 121.3(6) . . ?
 C21 C22 H22 119.4 . . ?
 C23 C22 H22 119.4 . . ?
 C136 C135 H135 120.1 . . ?
 C134 C135 C136 119.9(7) . . ?
 C134 C135 H135 120.1 . . ?
 C175 C180 H180 120.1 . . ?
 C179 C180 C175 119.7(7) . . ?
 C179 C180 H180 120.1 . . ?
 C106 C105 P5 117.8(5) . . ?
 C114 C105 P5 122.4(5) . . ?
 C114 C105 C106 119.0(6) . . ?
 C138 C137 P7 124.2(6) . . ?
 C142 C137 P7 118.1(6) . . ?
 C142 C137 C138 117.5(7) . . ?
 C29 C30 H30 119.6 . . ?
 C31 C30 H30 119.6 . . ?
 C31 C30 C29 120.9(7) . . ?
 C30 C29 C18 122.9(6) . . ?
 C30 C29 C34 117.8(6) . . ?
 C34 C29 C18 119.3(7) . . ?
 C44 C43 P2 117.8(6) . . ?
 C44 C43 C48 118.9(7) . . ?
 C48 C43 P2 123.3(6) . . ?
 C160 C165 C164 119.7(6) . . ?
 C166 C165 C160 118.4(6) . . ?
 C166 C165 C164 121.9(6) . . ?
 C157 C152 C151 118.9(6) . . ?
 C153 C152 C151 121.0(6) . . ?
 C153 C152 C157 120.2(6) . . ?
 C107 C108 C109 121.1(7) . . ?
 C107 C108 C113 119.5(6) . . ?
 C113 C108 C109 119.4(7) . . ?
 C78 C79 H79 119.9 . . ?
 C78 C79 C80 120.2(6) . . ?
 C80 C79 H79 119.9 . . ?
 C157 C156 H156 119.6 . . ?
 C155 C156 C157 120.8(6) . . ?
 C155 C156 H156 119.6 . . ?
 C90 C91 H91 119.9 . . ?
 C92 C91 H91 119.9 . . ?
 C92 C91 C90 120.2(7) . . ?
 C87 C88 H88 119.5 . . ?
 C89 C88 C87 121.0(6) . . ?
 C89 C88 H88 119.5 . . ?
 C78 C77 H77 120.1 . . ?
 C76 C77 C78 119.9(6) . . ?
 C76 C77 H77 120.1 . . ?
 C109 C110 H110 119.9 . . ?
 C109 C110 C111 120.1(7) . . ?
 C111 C110 H110 119.9 . . ?
 C146 C147 H147 120.4 . . ?
 C148 C147 C146 119.3(7) . . ?
 C148 C147 H147 120.4 . . ?
 C25 C26 H26 119.7 . . ?
 C25 C26 C27 120.6(7) . . ?
 C27 C26 H26 119.7 . . ?
 C131 C132 H132 119.9 . . ?
 C133 C132 C131 120.2(7) . . ?
 C133 C132 H132 119.9 . . ?
 C26 C27 H27 120.0 . . ?
 C28 C27 C26 120.1(7) . . ?
 C28 C27 H27 120.0 . . ?
 C94 C93 P5 117.9(5) . . ?
 C98 C93 P5 123.4(5) . . ?
 C98 C93 C94 118.7(6) . . ?
 C60 C59 H59 120.0 . . ?
 C58 C59 H59 120.0 . . ?
 C58 C59 C60 120.1(8) . . ?
 C64 C69 H69 119.6 . . ?
 C68 C69 C64 120.7(7) . . ?
 C68 C69 H69 119.6 . . ?
 C30 C31 H31 119.6 . . ?
 C30 C31 C32 120.9(8) . . ?
 C32 C31 H31 119.6 . . ?
 C135 C134 H134 120.1 . . ?
 C133 C134 C135 119.8(7) . . ?
 C133 C134 H134 120.1 . . ?
 C75 C80 C71 119.4(6) . . ?
 C79 C80 C71 121.7(6) . . ?
 C79 C80 C75 118.8(6) . . ?
 C15 C14 H14 119.9 . . ?
 C13 C14 C15 120.2(7) . . ?
 C13 C14 H14 119.9 . . ?
 C163 C162 H162 120.1 . . ?
 C161 C162 C163 119.8(6) . . ?
 C161 C162 H162 120.1 . . ?
 C99 C100 H100 119.8 . . ?
 C99 C100 C101 120.4(7) . . ?
 C101 C100 H100 119.8 . . ?
 C107 C106 C105 122.3(6) . . ?
 C107 C106 H106 118.9 . . ?
 C105 C106 H106 118.9 . . ?
 C44 C45 H45 119.9 . . ?
 C46 C45 C44 120.2(8) . . ?
 C46 C45 H45 119.9 . . ?
 C124 C123 H123 119.4 . . ?
 C122 C123 C124 121.3(7) . . ?
 C122 C123 H123 119.4 . . ?
 C91 C90 H90 120.1 . . ?
 C89 C90 C91 119.8(7) . . ?
 C89 C90 H90 120.1 . . ?
 C55 C60 C59 119.5(7) . . ?
 C55 C60 H60 120.3 . . ?
 C59 C60 H60 120.3 . . ?
 C50 C51 H51 120.0 . . ?
 C50 C51 C52 120.0(8) . . ?
 C52 C51 H51 120.0 . . ?
 C178 C179 C180 121.1(7) . . ?
 C178 C179 H179 119.4 . . ?
 C180 C179 H179 119.4 . . ?
 C110 C111 H111 120.0 . . ?
 C112 C111 C110 120.0(7) . . ?
 C112 C111 H111 120.0 . . ?
 C125 C130 H130 119.7 . . ?
 C129 C130 C125 120.7(8) . . ?
 C129 C130 H130 119.7 . . ?
 C105 C114 C115 122.5(6) . . ?
 C105 C114 C113 119.0(6) . . ?
 C113 C114 C115 118.4(6) . . ?
 C108 C113 C114 120.2(6) . . ?
 C108 C113 C112 118.0(6) . . ?
 C112 C113 C114 121.8(6) . . ?
 C18 C17 P1 123.3(5) . . ?
 C18 C17 C36 119.8(7) . . ?
 C36 C17 P1 116.0(6) . . ?
 C155 C154 H154 120.4 . . ?
 C153 C154 C155 119.2(6) . . ?
 C153 C154 H154 120.4 . . ?
 C163 C164 C165 121.0(6) . . ?
 C163 C164 H164 119.5 . . ?
 C165 C164 H164 119.5 . . ?
 C6 C5 P1 116.2(8) . . ?
 C10 C5 P1 125.5(8) . . ?
 C10 C5 C6 118.4(9) . . ?
 C5 C6 H6 120.7 . . ?
 C7 C6 C5 118.6(12) . . ?
 C7 C6 H6 120.7 . . ?
 C6 C7 H7 119.3 . . ?
 C6 C7 C8 121.3(12) . . ?
 C8 C7 H7 119.3 . . ?
 C7 C8 H8 120.6 . . ?
 C9 C8 C7 118.9(10) . . ?
 C9 C8 H8 120.6 . . ?
 C8 C9 H9 119.6 . . ?
 C8 C9 C10 120.8(14) . . ?
 C10 C9 H9 119.6 . . ?
 C5 C10 C9 122.0(13) . . ?
 C5 C10 H10 119.0 . . ?
 C9 C10 H10 119.0 . . ?
 C69 C68 H68 119.8 . . ?
 C69 C68 C67 120.4(7) . . ?
 C67 C68 H68 119.8 . . ?
 C178 C177 H177 120.2 . . ?
 C176 C177 C178 119.7(7) . . ?
 C176 C177 H177 120.2 . . ?
 C143 C148 C147 120.8(7) . . ?
 C143 C148 H148 119.6 . . ?
 C147 C148 H148 119.6 . . ?
 C88 C89 C90 120.0(7) . . ?
 C88 C89 H89 120.0 . . ?
 C90 C89 H89 120.0 . . ?
 C29 C18 C19 118.6(6) . . ?
 C17 C18 C19 121.9(6) . . ?
 C17 C18 C29 119.5(6) . . ?
 C99 C104 H104 119.7 . . ?
 C103 C104 C99 120.6(7) . . ?
 C103 C104 H104 119.7 . . ?
 C14 C13 H13 120.0 . . ?
 C14 C13 C12 120.0(7) . . ?
 C12 C13 H13 120.0 . . ?
 C62 C63 C64 120.8(6) . . ?
 C62 C63 H63 119.6 . . ?
 C64 C63 H63 119.6 . . ?
 C100 C101 H101 119.9 . . ?
 C102 C101 C100 120.3(8) . . ?
 C102 C101 H101 119.9 . . ?
 C23 C28 H28 119.9 . . ?
 C27 C28 C23 120.3(6) . . ?
 C27 C28 H28 119.9 . . ?
 C152 C153 H153 119.6 . . ?
 C154 C153 C152 120.9(6) . . ?
 C154 C153 H153 119.6 . . ?
 C111 C112 C113 121.6(6) . . ?
 C111 C112 H112 119.2 . . ?
 C113 C112 H112 119.2 . . ?
 C52 C53 H53 120.0 . . ?
 C54 C53 H53 120.0 . . ?
 C54 C53 C52 120.0(8) . . ?
 C171 C172 H172 120.4 . . ?
 C173 C172 C171 119.1(7) . . ?
 C173 C172 H172 120.4 . . ?
 C57 C58 H58 119.8 . . ?
 C59 C58 C57 120.5(7) . . ?
 C59 C58 H58 119.8 . . ?
 C120 C121 H121 120.2 . . ?
 C120 C121 C122 119.5(7) . . ?
 C122 C121 H121 120.2 . . ?
 C130 C129 H129 119.9 . . ?
 C130 C129 C128 120.2(8) . . ?
 C128 C129 H129 119.9 . . ?
 C123 C122 C121 120.9(7) . . ?
 C123 C122 H122 119.5 . . ?
 C121 C122 H122 119.5 . . ?
 C66 C67 C68 119.9(7) . . ?
 C66 C67 H67 120.0 . . ?
 C68 C67 H67 120.0 . . ?
 C48 C47 H47 120.1 . . ?
 C48 C47 C46 119.8(8) . . ?
 C46 C47 H47 120.1 . . ?
 C97 C98 H98 119.9 . . ?
 C93 C98 C97 120.3(7) . . ?
 C93 C98 H98 119.9 . . ?
 C51 C52 H52 120.3 . . ?
 C53 C52 C51 119.5(8) . . ?
 C53 C52 H52 120.3 . . ?
 C33 C34 C29 119.2(7) . . ?
 C35 C34 C29 119.0(7) . . ?
 C35 C34 C33 121.8(7) . . ?
 C11 C12 H12 119.8 . . ?
 C13 C12 C11 120.4(6) . . ?
 C13 C12 H12 119.8 . . ?
 C127 C128 C129 118.8(7) . . ?
 C127 C128 H128 120.6 . . ?
 C129 C128 H128 120.6 . . ?
 C132 C133 H133 119.7 . . ?
 C134 C133 C132 120.6(7) . . ?
 C134 C133 H133 119.7 . . ?
 C101 C102 H102 120.1 . . ?
 C101 C102 C103 119.8(8) . . ?
 C103 C102 H102 120.1 . . ?
 C38 C39 H39 119.5 . . ?
 C40 C39 C38 121.0(8) . . ?
 C40 C39 H39 119.5 . . ?
 C43 C48 H48 119.7 . . ?
 C47 C48 C43 120.7(8) . . ?
 C47 C48 H48 119.7 . . ?
 C104 C103 H103 120.0 . . ?
 C102 C103 C104 120.0(7) . . ?
 C102 C103 H103 120.0 . . ?
 C87 C92 H92 119.7 . . ?
 C91 C92 C87 120.5(7) . . ?
 C91 C92 H92 119.7 . . ?
 C45 C46 C47 120.0(7) . . ?
 C45 C46 H46 120.0 . . ?
 C47 C46 H46 120.0 . . ?
 C169 C174 H174 119.4 . . ?
 C169 C174 C173 121.2(7) . . ?
 C173 C174 H174 119.4 . . ?
 C146 C145 C144 119.7(8) . . ?
 C146 C145 H145 120.2 . . ?
 C144 C145 H145 120.2 . . ?
 C31 C32 H32 119.8 . . ?
 C33 C32 C31 120.4(7) . . ?
 C33 C32 H32 119.8 . . ?
 C86 C85 H85 120.7 . . ?
 C86 C85 C84 118.6(7) . . ?
 C84 C85 H85 120.7 . . ?
 C172 C173 H173 119.9 . . ?
 C174 C173 C172 120.1(7) . . ?
 C174 C173 H173 119.9 . . ?
 C140 C141 H141 120.8 . . ?
 C140 C141 C142 118.4(9) . . ?
 C142 C141 H141 120.8 . . ?
 C49 C54 C53 121.5(8) . . ?
 C49 C54 H54 119.2 . . ?
 C53 C54 H54 119.2 . . ?
 C34 C33 H33 119.5 . . ?
 C32 C33 C34 120.9(7) . . ?
 C32 C33 H33 119.5 . . ?
 C37 C42 H42 120.1 . . ?
 C37 C42 C41 119.7(8) . . ?
 C41 C42 H42 120.1 . . ?
 C137 C138 H138 119.3 . . ?
 C137 C138 C139 121.3(8) . . ?
 C139 C138 H138 119.3 . . ?
 C141 C140 H140 120.0 . . ?
 C139 C140 C141 120.1(8) . . ?
 C139 C140 H140 120.0 . . ?
 C17 C36 H36 119.6 . . ?
 C35 C36 C17 120.8(7) . . ?
 C35 C36 H36 119.6 . . ?
 C82 C83 H83 120.0 . . ?
 C84 C83 C82 120.0(8) . . ?
 C84 C83 H83 120.0 . . ?
 C39 C40 H40 120.1 . . ?
 C41 C40 C39 119.8(8) . . ?
 C41 C40 H40 120.1 . . ?
 C85 C84 H84 119.5 . . ?
 C83 C84 C85 120.9(7) . . ?
 C83 C84 H84 119.5 . . ?
 C137 C142 C141 122.6(9) . . ?
 C137 C142 H142 118.7 . . ?
 C141 C142 H142 118.7 . . ?
 C34 C35 H35 119.4 . . ?
 C36 C35 C34 121.2(7) . . ?
 C36 C35 H35 119.4 . . ?
 C138 C139 H139 120.1 . . ?
 C140 C139 C138 119.8(8) . . ?
 C140 C139 H139 120.1 . . ?
 C42 C41 H41 119.8 . . ?
 C40 C41 C42 120.5(8) . . ?
 C40 C41 H41 119.8 . . ?
 H18A C188 H18B 109.5 . . ?
 H18A C188 H18C 109.5 . . ?
 H18B C188 H18C 109.5 . . ?
 C189 C188 H18A 109.5 . . ?
 C189 C188 H18B 109.5 . . ?
 C189 C188 H18C 109.5 . . ?
 C190 C189 C188 122.1(18) . . ?
 C190 C189 C194 122.0(16) . . ?
 C194 C189 C188 115.7(19) . . ?
 C189 C190 H190 120.2 . . ?
 C191 C190 C189 119.6(16) . . ?
 C191 C190 H190 120.2 . . ?
 C190 C191 H191 119.4 . . ?
 C190 C191 C192 121.2(17) . . ?
 C192 C191 H191 119.4 . . ?
 C191 C192 H192 120.5 . . ?
 C193 C192 C191 119(2) . . ?
 C193 C192 H192 120.5 . . ?
 C192 C193 H193 118.8 . . ?
 C192 C193 C194 122.4(19) . . ?
 C194 C193 H193 118.8 . . ?
 C189 C194 H194 122.2 . . ?
 C193 C194 C189 115.7(18) . . ?
 C193 C194 H194 122.2 . . ?
 C182 C183 H183 120.5 . . ?
 C182 C183 C184 119.1(18) . . ?
 C184 C183 H183 120.5 . . ?
 C183 C182 C187 118(2) . . ?
 C183 C182 C181 119.0(19) . . ?
 C187 C182 C181 122.8(15) . . ?
 C183 C184 H184 119.7 . . ?
 C185 C184 C183 120.5(16) . . ?
 C185 C184 H184 119.7 . . ?
 C182 C187 H187 118.8 . . ?
 C186 C187 C182 122.3(17) . . ?
 C186 C187 H187 118.8 . . ?
 C182 C181 H18D 109.5 . . ?
 C182 C181 H18E 109.5 . . ?
 C182 C181 H18F 109.5 . . ?
 H18D C181 H18E 109.5 . . ?
 H18D C181 H18F 109.5 . . ?
 H18E C181 H18F 109.5 . . ?
 C184 C185 H185 119.3 . . ?
 C184 C185 C186 121(2) . . ?
 C186 C185 H185 119.3 . . ?
 C187 C186 C185 118(2) . . ?
 C187 C186 H186 120.8 . . ?
 C185 C186 H186 120.8 . . ?

loop_
  _geom_torsion_atom_site_label_1
  _geom_torsion_atom_site_label_2
  _geom_torsion_atom_site_label_3
  _geom_torsion_atom_site_label_4
  _geom_torsion
  _geom_torsion_site_symmetry_1
  _geom_torsion_site_symmetry_2
  _geom_torsion_site_symmetry_3
  _geom_torsion_site_symmetry_4
  _geom_torsion_publ_flag
 Cu4 P8 C168 C159 73.8(6) . . . . ?
 Cu4 P8 C168 C167 -95.0(5) . . . . ?
 Cu4 P8 C169 C170 16.2(6) . . . . ?
 Cu4 P8 C169 C174 -170.0(5) . . . . ?
 Cu4 P8 C175 C176 -21.5(6) . . . . ?
 Cu4 P8 C175 C180 162.2(5) . . . . ?
 Cu4 P7 C143 C144 14.5(6) . . . . ?
 Cu4 P7 C143 C148 -165.5(5) . . . . ?
 Cu4 P7 C149 C150 -96.6(5) . . . . ?
 Cu4 P7 C149 C158 75.2(5) . . . . ?
 Cu4 P7 C137 C138 -169.3(8) . . . . ?
 Cu4 P7 C137 C142 16.6(9) . . . . ?
 Cu4 N4 C3 Cu3 -26(4) . . . . ?
 Cu2 P3 C55 C56 -171.5(5) . . . . ?
 Cu2 P3 C55 C60 8.9(7) . . . . ?
 Cu2 P3 C49 C50 43.3(6) . . . . ?
 Cu2 P3 C49 C54 -128.7(6) . . . . ?
 Cu2 P3 C61 C70 69.3(5) . . . . ?
 Cu2 P3 C61 C62 -106.6(5) . . . . ?
 Cu2 P4 C81 C82 25.4(6) . . . . ?
 Cu2 P4 C81 C86 -156.8(5) . . . . ?
 Cu2 P4 C87 C88 153.2(5) . . . . ?
 Cu2 P4 C87 C92 -19.4(6) . . . . ?
 Cu2 P4 C72 C71 83.0(6) . . . . ?
 Cu2 P4 C72 C73 -84.3(5) . . . . ?
 Cu3 P6 C116 C117 -94.1(5) . . . . ?
 Cu3 P6 C116 C115 72.7(5) . . . . ?
 Cu3 P6 C125 C126 -13.4(6) . . . . ?
 Cu3 P6 C125 C130 172.8(5) . . . . ?
 Cu3 P6 C131 C136 -163.8(5) . . . . ?
 Cu3 P6 C131 C132 20.8(6) . . . . ?
 Cu3 P5 C99 C100 7.0(7) . . . . ?
 Cu3 P5 C99 C104 -176.3(5) . . . . ?
 Cu3 P5 C105 C106 -104.4(5) . . . . ?
 Cu3 P5 C105 C114 65.3(6) . . . . ?
 Cu3 P5 C93 C94 24.3(7) . . . . ?
 Cu3 P5 C93 C98 -155.4(5) . . . . ?
 Cu1 P2 C37 C38 34.5(7) . . . . ?
 Cu1 P2 C37 C42 -147.3(6) . . . . ?
 Cu1 P2 C20 C21 -106.6(5) . . . . ?
 Cu1 P2 C20 C19 63.3(6) . . . . ?
 Cu1 P2 C43 C44 28.3(6) . . . . ?
 Cu1 P2 C43 C48 -151.4(6) . . . . ?
 Cu1 P1 C11 C16 16.5(6) . . . . ?
 Cu1 P1 C11 C12 -164.2(6) . . . . ?
 Cu1 P1 C17 C18 75.6(7) . . . . ?
 Cu1 P1 C17 C36 -93.2(6) . . . . ?
 Cu1 P1 C5 C6 -6.9(7) . . . . ?
 Cu1 P1 C5 C10 173.5(7) . . . . ?
 Cu1 C1 N2 Cu2 16(5) . . . . ?
 P6 C116 C115 C124 -169.5(5) . . . . ?
 P6 C116 C115 C114 14.5(9) . . . . ?
 P6 C125 C126 C127 -172.8(5) . . . . ?
 P6 C125 C130 C129 171.4(6) . . . . ?
 P6 C131 C132 C133 174.3(6) . . . . ?
 P3 C55 C56 C57 -179.0(6) . . . . ?
 P3 C55 C60 C59 179.5(6) . . . . ?
 P3 C49 C50 C51 -173.3(6) . . . . ?
 P3 C49 C54 C53 172.3(6) . . . . ?
 P5 C99 C100 C101 178.8(8) . . . . ?
 P5 C99 C104 C103 -178.5(6) . . . . ?
 P5 C105 C106 C107 169.2(6) . . . . ?
 P5 C105 C114 C115 4.5(9) . . . . ?
 P5 C105 C114 C113 -171.7(5) . . . . ?
 P5 C93 C98 C97 179.7(6) . . . . ?
 P8 C169 C170 C171 174.8(6) . . . . ?
 P8 C169 C174 C173 -175.4(7) . . . . ?
 P8 C175 C176 C177 -175.6(6) . . . . ?
 P8 C175 C180 C179 176.6(6) . . . . ?
 P2 C37 C38 C39 177.9(7) . . . . ?
 P2 C37 C42 C41 -179.6(7) . . . . ?
 P2 C20 C19 C24 -169.6(5) . . . . ?
 P2 C20 C19 C18 9.1(9) . . . . ?
 P2 C43 C48 C47 179.1(7) . . . . ?
 P7 C143 C144 C145 179.8(7) . . . . ?
 P7 C143 C148 C147 -179.5(5) . . . . ?
 P7 C137 C138 C139 -176.4(10) . . . . ?
 P7 C137 C142 C141 176.2(11) . . . . ?
 P4 C81 C82 C83 177.5(6) . . . . ?
 P4 C81 C86 C85 -177.5(6) . . . . ?
 P4 C87 C88 C89 -171.7(6) . . . . ?
 P4 C87 C92 C91 172.7(6) . . . . ?
 P1 C11 C12 C13 -179.0(6) . . . . ?
 P1 C17 C18 C19 7.2(10) . . . . ?
 P1 C17 C18 C29 -175.1(5) . . . . ?
 P1 C17 C36 C35 174.5(8) . . . . ?
 P1 C5 C6 C7 -178.9(7) . . . . ?
 P1 C5 C10 C9 176.9(9) . . . . ?
 C117 C116 C115 C124 -2.9(9) . . . . ?
 C117 C116 C115 C114 -179.0(6) . . . . ?
 C81 P4 C87 C88 -65.3(6) . . . . ?
 C81 P4 C87 C92 122.0(6) . . . . ?
 C81 P4 C72 C71 -46.3(7) . . . . ?
 C81 P4 C72 C73 146.4(5) . . . . ?
 C81 C82 C83 C84 1.1(12) . . . . ?
 C81 C86 C85 C84 -0.8(11) . . . . ?
 C94 C93 C98 C97 0.0(11) . . . . ?
 C150 C151 C152 C157 -2.1(10) . . . . ?
 C150 C151 C152 C153 177.7(7) . . . . ?
 C116 P6 C125 C126 -127.6(5) . . . . ?
 C116 P6 C125 C130 58.6(7) . . . . ?
 C116 P6 C131 C136 -43.3(7) . . . . ?
 C116 P6 C131 C132 141.4(5) . . . . ?
 C116 C117 C118 C119 0.9(11) . . . . ?
 C116 C115 C114 C105 -78.6(8) . . . . ?
 C116 C115 C114 C113 97.5(7) . . . . ?
 C125 P6 C116 C117 27.8(6) . . . . ?
 C125 P6 C116 C115 -165.5(5) . . . . ?
 C125 P6 C131 C136 67.9(7) . . . . ?
 C125 P6 C131 C132 -107.5(6) . . . . ?
 C125 C126 C127 C128 1.0(11) . . . . ?
 C125 C130 C129 C128 0.9(12) . . . . ?
 C96 C97 C98 C93 -0.3(11) . . . . ?
 C21 C20 C19 C24 0.4(9) . . . . ?
 C21 C20 C19 C18 179.1(6) . . . . ?
 C71 C70 C65 C64 -175.3(6) . . . . ?
 C71 C70 C65 C66 3.3(9) . . . . ?
 C71 C70 C61 P3 1.0(8) . . . . ?
 C71 C70 C61 C62 177.0(6) . . . . ?
 C124 C119 C118 C117 0.2(10) . . . . ?
 C124 C119 C120 C121 0.6(11) . . . . ?
 C124 C115 C114 C105 105.3(7) . . . . ?
 C124 C115 C114 C113 -78.5(8) . . . . ?
 C124 C123 C122 C121 1.2(11) . . . . ?
 C70 C71 C72 P4 5.1(9) . . . . ?
 C70 C71 C72 C73 171.8(6) . . . . ?
 C70 C71 C80 C75 -173.1(6) . . . . ?
 C70 C71 C80 C79 4.6(10) . . . . ?
 C70 C65 C66 C67 -178.6(7) . . . . ?
 C119 C124 C115 C116 4.0(9) . . . . ?
 C119 C124 C115 C114 -180.0(6) . . . . ?
 C119 C124 C123 C122 -1.0(10) . . . . ?
 C119 C120 C121 C122 -0.4(11) . . . . ?
 C118 C117 C116 P6 167.6(6) . . . . ?
 C118 C117 C116 C115 0.5(10) . . . . ?
 C118 C119 C120 C121 -178.9(7) . . . . ?
 C15 C16 C11 P1 178.4(6) . . . . ?
 C15 C16 C11 C12 -0.9(11) . . . . ?
 C15 C14 C13 C12 -0.6(13) . . . . ?
 C37 P2 C20 C21 125.6(5) . . . . ?
 C37 P2 C20 C19 -64.5(6) . . . . ?
 C37 P2 C43 C44 154.4(6) . . . . ?
 C37 P2 C43 C48 -25.3(7) . . . . ?
 C37 C38 C39 C40 1.1(14) . . . . ?
 C37 C42 C41 C40 2.6(15) . . . . ?
 C55 P3 C49 C50 177.1(5) . . . . ?
 C55 P3 C49 C54 5.1(7) . . . . ?
 C55 P3 C61 C70 -65.2(6) . . . . ?
 C55 P3 C61 C62 118.9(6) . . . . ?
 C20 P2 C37 C38 160.8(6) . . . . ?
 C20 P2 C37 C42 -21.0(8) . . . . ?
 C20 P2 C43 C44 -95.5(6) . . . . ?
 C20 P2 C43 C48 84.8(7) . . . . ?
 C20 C21 C22 C23 0.5(10) . . . . ?
 C20 C19 C24 C23 -0.6(9) . . . . ?
 C20 C19 C24 C25 178.1(6) . . . . ?
 C20 C19 C18 C29 107.7(8) . . . . ?
 C20 C19 C18 C17 -74.7(9) . . . . ?
 C136 C131 C132 C133 -1.3(11) . . . . ?
 C136 C135 C134 C133 -0.7(13) . . . . ?
 C78 C79 C80 C71 -178.4(7) . . . . ?
 C78 C79 C80 C75 -0.7(10) . . . . ?
 C126 C125 C130 C129 -2.3(11) . . . . ?
 C126 C127 C128 C129 -2.5(12) . . . . ?
 C160 C159 C168 P8 -172.7(5) . . . . ?
 C160 C159 C168 C167 -4.1(9) . . . . ?
 C160 C159 C158 C157 -72.6(8) . . . . ?
 C160 C159 C158 C149 107.8(7) . . . . ?
 C160 C161 C162 C163 0.9(10) . . . . ?
 C160 C165 C164 C163 -1.2(10) . . . . ?
 C166 C167 C168 P8 173.0(5) . . . . ?
 C166 C167 C168 C159 3.7(10) . . . . ?
 C166 C165 C164 C163 177.2(7) . . . . ?
 C16 C15 C14 C13 -0.1(13) . . . . ?
 C16 C11 C12 C13 0.2(11) . . . . ?
 C44 C43 C48 C47 -0.6(12) . . . . ?
 C44 C45 C46 C47 -0.6(12) . . . . ?
 C143 P7 C149 C150 137.5(5) . . . . ?
 C143 P7 C149 C158 -50.7(6) . . . . ?
 C143 P7 C137 C138 -38.4(9) . . . . ?
 C143 P7 C137 C142 147.5(8) . . . . ?
 C143 C144 C145 C146 0.2(13) . . . . ?
 C97 C96 C95 C94 -1.7(12) . . . . ?
 C23 C24 C25 C26 1.2(10) . . . . ?
 C19 C24 C25 C26 -177.5(6) . . . . ?
 C151 C150 C149 P7 173.9(6) . . . . ?
 C151 C150 C149 C158 1.8(10) . . . . ?
 C151 C152 C153 C154 -178.3(7) . . . . ?
 C159 C160 C161 C162 -177.9(6) . . . . ?
 C159 C160 C165 C166 -0.4(9) . . . . ?
 C159 C160 C165 C164 178.1(6) . . . . ?
 C159 C158 C157 C152 -175.5(6) . . . . ?
 C159 C158 C157 C156 6.2(9) . . . . ?
 C159 C158 C149 P7 3.3(8) . . . . ?
 C159 C158 C149 C150 175.0(6) . . . . ?
 C87 P4 C81 C82 -114.0(6) . . . . ?
 C87 P4 C81 C86 63.8(6) . . . . ?
 C87 P4 C72 C71 -155.0(6) . . . . ?
 C87 P4 C72 C73 37.7(6) . . . . ?
 C87 C88 C89 C90 -0.7(12) . . . . ?
 C167 C166 C165 C160 0.0(10) . . . . ?
 C167 C166 C165 C164 -178.4(7) . . . . ?
 C161 C160 C159 C168 -179.6(6) . . . . ?
 C161 C160 C159 C158 1.1(9) . . . . ?
 C161 C160 C165 C166 -178.4(6) . . . . ?
 C161 C160 C165 C164 0.1(9) . . . . ?
 C75 C76 C77 C78 -0.2(12) . . . . ?
 C168 P8 C169 C170 138.4(6) . . . . ?
 C168 P8 C169 C174 -47.7(7) . . . . ?
 C168 P8 C175 C176 -142.6(6) . . . . ?
 C168 P8 C175 C180 41.2(7) . . . . ?
 C168 C159 C158 C157 108.1(7) . . . . ?
 C168 C159 C158 C149 -71.5(8) . . . . ?
 C169 P8 C168 C159 -53.6(6) . . . . ?
 C169 P8 C168 C167 137.6(5) . . . . ?
 C169 P8 C175 C176 106.8(6) . . . . ?
 C169 P8 C175 C180 -69.5(7) . . . . ?
 C169 C174 C173 C172 2.1(13) . . . . ?
 C64 C65 C66 C67 0.1(10) . . . . ?
 C64 C69 C68 C67 -1.8(14) . . . . ?
 C24 C23 C22 C21 -0.7(10) . . . . ?
 C24 C23 C28 C27 -0.6(10) . . . . ?
 C24 C19 C18 C29 -73.6(8) . . . . ?
 C24 C19 C18 C17 104.1(8) . . . . ?
 C24 C25 C26 C27 -1.8(11) . . . . ?
 C115 C124 C119 C118 -2.6(10) . . . . ?
 C115 C124 C119 C120 177.9(6) . . . . ?
 C115 C124 C123 C122 -178.7(7) . . . . ?
 C115 C114 C113 C108 -172.3(6) . . . . ?
 C115 C114 C113 C112 4.8(10) . . . . ?
 C49 P3 C55 C56 63.6(6) . . . . ?
 C49 P3 C55 C60 -115.9(6) . . . . ?
 C49 P3 C61 C70 -171.4(5) . . . . ?
 C49 P3 C61 C62 12.6(6) . . . . ?
 C49 C50 C51 C52 0.9(12) . . . . ?
 C82 C81 C86 C85 0.3(10) . . . . ?
 C82 C83 C84 C85 -1.6(13) . . . . ?
 C56 C55 C60 C59 0.0(12) . . . . ?
 C56 C57 C58 C59 0.4(14) . . . . ?
 C158 C159 C168 P8 6.6(9) . . . . ?
 C158 C159 C168 C167 175.2(6) . . . . ?
 C158 C157 C152 C151 -0.8(9) . . . . ?
 C158 C157 C152 C153 179.5(6) . . . . ?
 C158 C157 C156 C155 179.7(6) . . . . ?
 C157 C158 C149 P7 -176.3(5) . . . . ?
 C157 C158 C149 C150 -4.6(9) . . . . ?
 C157 C152 C153 C154 1.5(11) . . . . ?
 C171 C172 C173 C174 -1.6(13) . . . . ?
 C86 C81 C82 C83 -0.5(11) . . . . ?
 C86 C85 C84 C83 1.4(12) . . . . ?
 C65 C70 C61 P3 -179.3(4) . . . . ?
 C65 C70 C61 C62 -3.3(9) . . . . ?
 C65 C64 C69 C68 3.1(12) . . . . ?
 C65 C64 C63 C62 -0.2(10) . . . . ?
 C65 C66 C67 C68 1.2(12) . . . . ?
 C95 C94 C93 P5 179.7(6) . . . . ?
 C95 C94 C93 C98 -0.6(11) . . . . ?
 C95 C96 C97 C98 1.2(12) . . . . ?
 C107 C108 C113 C114 -2.9(11) . . . . ?
 C107 C108 C113 C112 179.8(7) . . . . ?
 C50 C49 C54 C53 0.5(11) . . . . ?
 C50 C51 C52 C53 -0.6(13) . . . . ?
 C61 P3 C55 C56 -44.3(7) . . . . ?
 C61 P3 C55 C60 136.1(6) . . . . ?
 C61 P3 C49 C50 -77.7(6) . . . . ?
 C61 P3 C49 C54 110.3(6) . . . . ?
 C61 C70 C65 C64 4.9(9) . . . . ?
 C61 C70 C65 C66 -176.4(6) . . . . ?
 C61 C62 C63 C64 1.8(11) . . . . ?
 C38 C37 C42 C41 -1.4(13) . . . . ?
 C38 C39 C40 C41 0.0(15) . . . . ?
 C131 P6 C116 C117 135.9(5) . . . . ?
 C131 P6 C116 C115 -57.4(6) . . . . ?
 C131 P6 C125 C126 118.1(5) . . . . ?
 C131 P6 C125 C130 -55.7(7) . . . . ?
 C131 C136 C135 C134 -0.4(12) . . . . ?
 C131 C132 C133 C134 0.2(13) . . . . ?
 C175 P8 C168 C159 -160.1(5) . . . . ?
 C175 P8 C168 C167 31.1(6) . . . . ?
 C175 P8 C169 C170 -111.8(6) . . . . ?
 C175 P8 C169 C174 62.0(7) . . . . ?
 C175 C176 C177 C178 -0.4(12) . . . . ?
 C175 C180 C179 C178 -2.2(13) . . . . ?
 C11 P1 C17 C18 -49.4(7) . . . . ?
 C11 P1 C17 C36 141.8(7) . . . . ?
 C11 P1 C5 C6 122.8(6) . . . . ?
 C11 P1 C5 C10 -56.8(9) . . . . ?
 C120 C119 C118 C117 179.7(7) . . . . ?
 C120 C121 C122 C123 -0.5(12) . . . . ?
 C72 P4 C81 C82 139.2(5) . . . . ?
 C72 P4 C81 C86 -43.0(7) . . . . ?
 C72 P4 C87 C88 47.5(6) . . . . ?
 C72 P4 C87 C92 -125.1(6) . . . . ?
 C72 C71 C70 C65 108.4(7) . . . . ?
 C72 C71 C70 C61 -71.9(8) . . . . ?
 C72 C71 C80 C75 4.3(10) . . . . ?
 C72 C71 C80 C79 -178.0(6) . . . . ?
 C72 C73 C74 C75 1.2(12) . . . . ?
 C146 C147 C148 C143 -0.8(11) . . . . ?
 C144 C143 C148 C147 0.5(11) . . . . ?
 C74 C75 C76 C77 178.5(8) . . . . ?
 C74 C75 C80 C71 -0.3(10) . . . . ?
 C74 C75 C80 C79 -178.1(7) . . . . ?
 C74 C73 C72 P4 170.8(6) . . . . ?
 C74 C73 C72 C71 2.8(11) . . . . ?
 C76 C75 C74 C73 179.9(7) . . . . ?
 C76 C75 C80 C71 177.4(7) . . . . ?
 C76 C75 C80 C79 -0.4(10) . . . . ?
 C155 C154 C153 C152 0.0(12) . . . . ?
 C25 C26 C27 C28 1.2(11) . . . . ?
 C176 C175 C180 C179 0.4(11) . . . . ?
 C149 P7 C143 C144 135.6(6) . . . . ?
 C149 P7 C143 C148 -44.4(6) . . . . ?
 C149 P7 C137 C138 71.8(9) . . . . ?
 C149 P7 C137 C142 -102.3(8) . . . . ?
 C149 C150 C151 C152 1.6(11) . . . . ?
 C149 C158 C157 C152 4.1(9) . . . . ?
 C149 C158 C157 C156 -174.2(6) . . . . ?
 C170 C169 C174 C173 -1.6(12) . . . . ?
 C170 C171 C172 C173 0.7(13) . . . . ?
 C109 C108 C113 C114 175.9(7) . . . . ?
 C109 C108 C113 C112 -1.4(11) . . . . ?
 C109 C110 C111 C112 -3.0(12) . . . . ?
 C99 P5 C105 C106 19.8(6) . . . . ?
 C99 P5 C105 C114 -170.5(5) . . . . ?
 C99 P5 C93 C94 -104.0(6) . . . . ?
 C99 P5 C93 C98 76.3(7) . . . . ?
 C99 C100 C101 C102 -0.3(15) . . . . ?
 C99 C104 C103 C102 -0.1(12) . . . . ?
 C22 C21 C20 P2 170.2(5) . . . . ?
 C22 C21 C20 C19 -0.3(10) . . . . ?
 C22 C23 C24 C19 0.7(9) . . . . ?
 C22 C23 C24 C25 -178.0(6) . . . . ?
 C22 C23 C28 C27 177.3(6) . . . . ?
 C135 C136 C131 P6 -173.8(6) . . . . ?
 C135 C136 C131 C132 1.4(11) . . . . ?
 C135 C134 C133 C132 0.8(13) . . . . ?
 C180 C175 C176 C177 0.9(11) . . . . ?
 C105 P5 C99 C100 -113.8(6) . . . . ?
 C105 P5 C99 C104 63.0(7) . . . . ?
 C105 P5 C93 C94 148.1(6) . . . . ?
 C105 P5 C93 C98 -31.6(7) . . . . ?
 C105 C114 C113 C108 4.0(10) . . . . ?
 C105 C114 C113 C112 -178.9(6) . . . . ?
 C137 P7 C143 C144 -116.8(6) . . . . ?
 C137 P7 C143 C148 63.2(6) . . . . ?
 C137 P7 C149 C150 28.1(6) . . . . ?
 C137 P7 C149 C158 -160.1(5) . . . . ?
 C137 C138 C139 C140 -2(2) . . . . ?
 C30 C29 C18 C19 1.6(10) . . . . ?
 C30 C29 C18 C17 -176.2(7) . . . . ?
 C30 C29 C34 C33 0.0(12) . . . . ?
 C30 C29 C34 C35 -179.4(8) . . . . ?
 C30 C31 C32 C33 0.3(14) . . . . ?
 C29 C30 C31 C32 0.2(12) . . . . ?
 C29 C34 C33 C32 0.5(14) . . . . ?
 C29 C34 C35 C36 -2.3(15) . . . . ?
 C43 P2 C37 C38 -91.7(6) . . . . ?
 C43 P2 C37 C42 86.5(7) . . . . ?
 C43 P2 C20 C21 18.9(6) . . . . ?
 C43 P2 C20 C19 -171.2(6) . . . . ?
 C43 C44 C45 C46 0.4(11) . . . . ?
 C165 C160 C159 C168 2.5(9) . . . . ?
 C165 C160 C159 C158 -176.8(6) . . . . ?
 C165 C160 C161 C162 0.0(10) . . . . ?
 C165 C166 C167 C168 -1.7(11) . . . . ?
 C152 C157 C156 C155 1.4(10) . . . . ?
 C108 C107 C106 C105 2.0(12) . . . . ?
 C108 C109 C110 C111 2.4(13) . . . . ?
 C108 C113 C112 C111 0.8(10) . . . . ?
 C79 C78 C77 C76 -0.9(12) . . . . ?
 C156 C157 C152 C151 177.6(6) . . . . ?
 C156 C157 C152 C153 -2.1(9) . . . . ?
 C156 C155 C154 C153 -0.8(12) . . . . ?
 C91 C90 C89 C88 -0.3(12) . . . . ?
 C88 C87 C92 C91 -0.3(10) . . . . ?
 C77 C78 C79 C80 1.3(11) . . . . ?
 C110 C109 C108 C107 178.6(8) . . . . ?
 C110 C109 C108 C113 -0.2(13) . . . . ?
 C110 C111 C112 C113 1.4(11) . . . . ?
 C147 C146 C145 C144 -0.5(14) . . . . ?
 C26 C27 C28 C23 0.0(10) . . . . ?
 C93 P5 C99 C100 136.2(6) . . . . ?
 C93 P5 C99 C104 -47.0(7) . . . . ?
 C93 P5 C105 C106 127.8(6) . . . . ?
 C93 P5 C105 C114 -62.5(6) . . . . ?
 C93 C94 C95 C96 1.5(12) . . . . ?
 C69 C64 C65 C70 176.5(7) . . . . ?
 C69 C64 C65 C66 -2.2(10) . . . . ?
 C69 C64 C63 C62 -179.9(7) . . . . ?
 C69 C68 C67 C66 -0.3(13) . . . . ?
 C31 C30 C29 C18 179.6(7) . . . . ?
 C31 C30 C29 C34 -0.4(11) . . . . ?
 C31 C32 C33 C34 -0.6(15) . . . . ?
 C80 C71 C70 C65 -74.3(8) . . . . ?
 C80 C71 C70 C61 105.5(7) . . . . ?
 C80 C71 C72 P4 -172.2(5) . . . . ?
 C80 C71 C72 C73 -5.5(10) . . . . ?
 C80 C75 C74 C73 -2.4(11) . . . . ?
 C80 C75 C76 C77 0.8(11) . . . . ?
 C14 C15 C16 C11 0.9(13) . . . . ?
 C14 C13 C12 C11 0.5(12) . . . . ?
 C162 C163 C164 C165 2.1(11) . . . . ?
 C100 C99 C104 C103 -1.7(11) . . . . ?
 C100 C101 C102 C103 -1.5(15) . . . . ?
 C106 C107 C108 C109 -178.8(8) . . . . ?
 C106 C107 C108 C113 0.0(12) . . . . ?
 C106 C105 C114 C115 174.0(6) . . . . ?
 C106 C105 C114 C113 -2.1(10) . . . . ?
 C45 C44 C43 P2 -179.4(6) . . . . ?
 C45 C44 C43 C48 0.3(11) . . . . ?
 C123 C124 C119 C118 179.6(6) . . . . ?
 C123 C124 C119 C120 0.1(10) . . . . ?
 C123 C124 C115 C116 -178.3(6) . . . . ?
 C123 C124 C115 C114 -2.2(10) . . . . ?
 C90 C91 C92 C87 -0.6(11) . . . . ?
 C60 C55 C56 C57 0.5(12) . . . . ?
 C60 C59 C58 C57 0.1(14) . . . . ?
 C179 C178 C177 C176 -1.5(12) . . . . ?
 C130 C125 C126 C127 1.3(10) . . . . ?
 C130 C129 C128 C127 1.5(12) . . . . ?
 C114 C105 C106 C107 -0.8(11) . . . . ?
 C114 C113 C112 C111 -176.5(7) . . . . ?
 C17 P1 C11 C16 135.5(6) . . . . ?
 C17 P1 C11 C12 -45.2(7) . . . . ?
 C17 P1 C5 C6 -124.3(6) . . . . ?
 C17 P1 C5 C10 56.1(9) . . . . ?
 C17 C36 C35 C34 -0.6(16) . . . . ?
 C154 C155 C156 C157 0.1(11) . . . . ?
 C164 C163 C162 C161 -2.0(11) . . . . ?
 C5 P1 C11 C16 -115.4(6) . . . . ?
 C5 P1 C11 C12 63.9(7) . . . . ?
 C5 P1 C17 C18 -158.0(7) . . . . ?
 C5 P1 C17 C36 33.2(8) . . . . ?
 C5 C6 C7 C8 1.6(14) . . . . ?
 C6 C5 C10 C9 -2.7(16) . . . . ?
 C6 C7 C8 C9 -2.0(17) . . . . ?
 C7 C8 C9 C10 0(2) . . . . ?
 C8 C9 C10 C5 2(2) . . . . ?
 C10 C5 C6 C7 0.7(13) . . . . ?
 C177 C178 C179 C180 2.8(13) . . . . ?
 C148 C143 C144 C145 -0.2(11) . . . . ?
 C18 C19 C24 C23 -179.4(6) . . . . ?
 C18 C19 C24 C25 -0.7(9) . . . . ?
 C18 C29 C34 C33 -179.9(8) . . . . ?
 C18 C29 C34 C35 0.7(12) . . . . ?
 C18 C17 C36 C35 5.2(14) . . . . ?
 C104 C99 C100 C101 1.9(13) . . . . ?
 C63 C62 C61 P3 175.9(5) . . . . ?
 C63 C62 C61 C70 -0.1(10) . . . . ?
 C63 C64 C65 C70 -3.2(9) . . . . ?
 C63 C64 C65 C66 178.1(6) . . . . ?
 C63 C64 C69 C68 -177.2(8) . . . . ?
 C101 C102 C103 C104 1.7(13) . . . . ?
 C28 C23 C24 C19 178.7(6) . . . . ?
 C28 C23 C24 C25 0.0(9) . . . . ?
 C28 C23 C22 C21 -178.7(6) . . . . ?
 C172 C171 C170 C169 -0.2(12) . . . . ?
 C58 C57 C56 C55 -0.7(13) . . . . ?
 C58 C59 C60 C55 -0.2(13) . . . . ?
 C52 C53 C54 C49 -0.3(12) . . . . ?
 C34 C29 C18 C19 -178.5(7) . . . . ?
 C34 C29 C18 C17 3.8(11) . . . . ?
 C39 C40 C41 C42 -1.9(16) . . . . ?
 C48 C47 C46 C45 0.3(13) . . . . ?
 C92 C87 C88 C89 1.0(11) . . . . ?
 C92 C91 C90 C89 1.0(12) . . . . ?
 C46 C47 C48 C43 0.3(13) . . . . ?
 C174 C169 C170 C171 0.7(11) . . . . ?
 C145 C146 C147 C148 0.7(12) . . . . ?
 C141 C140 C139 C138 6(2) . . . . ?
 C54 C49 C50 C51 -0.8(11) . . . . ?
 C54 C53 C52 C51 0.3(13) . . . . ?
 C33 C34 C35 C36 178.4(10) . . . . ?
 C42 C37 C38 C39 -0.4(12) . . . . ?
 C138 C137 C142 C141 1.7(19) . . . . ?
 C140 C141 C142 C137 2(2) . . . . ?
 C36 C17 C18 C19 175.7(7) . . . . ?
 C36 C17 C18 C29 -6.7(11) . . . . ?
 C142 C137 C138 C139 -2.2(18) . . . . ?
 C142 C141 C140 C139 -6(2) . . . . ?
 C35 C34 C33 C32 179.8(10) . . . . ?
 C188 C189 C190 C191 -175.5(14) . . . . ?
 C188 C189 C194 C193 175.5(15) . . . . ?
 C189 C190 C191 C192 1.2(19) . . . . ?
 C190 C189 C194 C193 1(2) . . . . ?
 C190 C191 C192 C193 -1(2) . . . . ?
 C191 C192 C193 C194 0(2) . . . . ?
 C192 C193 C194 C189 0(2) . . . . ?
 C194 C189 C190 C191 -1.5(19) . . . . ?
 C183 C182 C187 C186 -1(2) . . . . ?
 C183 C184 C185 C186 -1(2) . . . . ?
 C182 C183 C184 C185 2(2) . . . . ?
 C182 C187 C186 C185 2(2) . . . . ?
 C184 C183 C182 C187 -1(2) . . . . ?
 C184 C183 C182 C181 177.6(14) . . . . ?
 C184 C185 C186 C187 0(2) . . . . ?
 C181 C182 C187 C186 -179.3(15) . . . . ?

_shelx_res_file
;
TITL mo_ach_rp_fan_5rb_100k_0m_4_a.res in P1
REM Old TITL mo_ACH_RP_Fan_5RB_100K_0m_4 in P1
REM SHELXT solution in P1: R1 0.089, Rweak 0.036, Alpha 0.000
REM <I/s> 0.000 for 0 systematic absences, Orientation as input
REM Flack x = 0.081 ( 0.003 ) from 13535 Parsons' quotients
REM Formula found by SHELXT: C181 N20 P8 Cu4
CELL 0.71073 15.8012 17.0403 17.7149 108.238 107.382 104.514
ZERR 1 0.0014 0.0014 0.0015 0.003 0.003 0.003
LATT -1
SFAC C H Cu N O P
UNIT 194 144 4 4 3 8
ISOR 0.01 0.02 O3
SADI Cu1 C1 Cu1 N1A
SADI C1 N2 N1A N2
SADI Cu2 N2 Cu2 C2A
SADI C1 N2 C1 C2A
SADI N2 N1A C2A N1A
EADP C1 N1A
EADP N2 C2A
SADI Cu2 C2 Cu2 N2A
SADI C2 N3 N2A N3
SADI Cu3 N3 Cu3 C3A
SADI C2 N3 C2 C3A
SADI N3 N2A C3A N2A
EADP N2A C2
EADP C3A N3
SADI Cu3 C3 Cu3 N3A
SADI N4 C3 N4 N3A
SADI Cu4 N4 Cu4 C4A
SADI N4 C3 C4A C3
SADI N4 N3A C4A N3A
EADP N3A C3
EADP C4A N4
SADI Cu1 N1 Cu1 C1A
SADI C4 N1 C4 C1A
SADI Cu4 C4 Cu4 N4A
SADI C4 N1 N4A N1
SADI C4 C1A N4A C1A
EADP C1A N1
EADP N1 C1A
EADP C4 N4A
ISOR 0.01 0.02 O4
SIMU 0.01 0.02 2 C183 C182 C184 C187 C181 C185 C186
SIMU 0.01 0.02 2 C188 C189 C194 C193 C192 C191 C190
DFIX 1.4993 0.01 C188 C189
EXYZ C1 N1A
EXYZ N2 C2A
EXYZ N2A C2
EXYZ C3A N3
EXYZ N3A C3
EXYZ C4A N4
EXYZ C1A N1
EXYZ C4 N4A

L.S. 3
PLAN  5
SIZE 0.244 0.261 0.368
TEMP -173.15
CONF
list 4
MORE -1
BOND $H
fmap 2
acta
TWIN -1 0 0 0 -1 0 0 0 -1 2
OMIT -1 -1 0
OMIT -1 0 -1
OMIT 1 0 1
OMIT 2 0 0
REM <olex2.extras>
REM <HklSrc "%.\\mo_ACH_RP_Fan_5RB_100K_0m_4.hkl">
REM </olex2.extras>

WGHT    0.053500   14.126500
BASF   0.06379
FVAR       0.39095
CU4   3    0.535317    0.543033    0.640513    11.00000    0.01686    0.01946 =
         0.01852    0.00887    0.00572    0.00614
CU2   3    0.318421    0.601849    0.250124    11.00000    0.01810    0.02009 =
         0.01971    0.00902    0.00568    0.00761
CU3   3    0.619679    0.769085    0.529137    11.00000    0.01817    0.02218 =
         0.02064    0.01040    0.00550    0.00580
CU1   3    0.302586    0.342875    0.325390    11.00000    0.02950    0.01985 =
         0.01799    0.00750    0.00377    0.00739
P6    6    0.727880    0.734706    0.478077    11.00000    0.01830    0.01893 =
         0.01634    0.00684    0.00357    0.00487
P3    6    0.187460    0.640857    0.228088    11.00000    0.01819    0.02273 =
         0.02142    0.01181    0.00827    0.00979
P5    6    0.687638    0.919620    0.588327    11.00000    0.01704    0.02160 =
         0.02005    0.01125    0.00705    0.00741
P8    6    0.646046    0.487962    0.690891    11.00000    0.01490    0.02026 =
         0.01803    0.00851    0.00580    0.00628
P2    6    0.317717    0.215304    0.250667    11.00000    0.02229    0.01860 =
         0.01829    0.00792    0.00492    0.00659
P7    6    0.479654    0.554633    0.746083    11.00000    0.01573    0.02124 =
         0.01912    0.00911    0.00583    0.00692
P4    6    0.331711    0.593490    0.124269    11.00000    0.01385    0.02119 =
         0.01823    0.00812    0.00576    0.00636
P1    6    0.155652    0.280154    0.322139    11.00000    0.02624    0.02431 =
         0.01931    0.00746    0.00472    0.01307
PART 1
C4    1    0.444744    0.462302    0.518696    10.50000    0.02293    0.01824 =
         0.01928    0.00626    0.00635    0.00728
C2    1    0.431852    0.680997    0.359679    10.50000    0.01291    0.02256 =
         0.01885    0.00375    0.00169    0.00570
N1    4    0.397450    0.417621    0.446804    10.50000    0.02467    0.01995 =
         0.01697    0.00756    0.00270    0.00790
N3    4    0.499190    0.716436    0.423648    10.50000    0.02409    0.02770 =
         0.02974    0.01568    0.00825    0.00986
N4    4    0.588649    0.655851    0.631481    10.50000    0.02191    0.02534 =
         0.02447    0.01063    0.00760    0.00772
C1    1    0.293974    0.422825    0.267539    10.50000    0.02177    0.02318 =
         0.02544    0.01003    0.00243    0.00518
N2    4    0.295217    0.482285    0.249178    10.50000    0.01776    0.03120 =
         0.02547    0.01250    0.00702    0.00748
C3    1    0.604721    0.709104    0.605548    10.50000    0.02005    0.02175 =
         0.02158    0.00789    0.00461    0.00455
PART 0
C117  1    0.683976    0.759340    0.324673    11.00000    0.01992    0.02224 =
         0.02337    0.00832    0.00527    0.00673
AFIX  43
H117  2    0.649895    0.696468    0.297125    11.00000   -1.20000
AFIX   0
C81   1    0.367483    0.691216    0.101335    11.00000    0.01753    0.02483 =
         0.02931    0.01506    0.01016    0.01098
C94   1    0.548008    0.930719    0.457636    11.00000    0.02511    0.02320 =
         0.02610    0.00785    0.00454    0.00952
AFIX  43
H94   2    0.510676    0.872918    0.449037    11.00000   -1.20000
AFIX   0
C150  1    0.388652    0.383585    0.733043    11.00000    0.01555    0.02676 =
         0.02092    0.01039    0.00473    0.00367
AFIX  43
H150  2    0.332762    0.387455    0.697584    11.00000   -1.20000
AFIX   0
C116  1    0.741928    0.800871    0.415965    11.00000    0.01718    0.02042 =
         0.01721    0.00770    0.00437    0.00656
C125  1    0.687903    0.618899    0.401104    11.00000    0.03063    0.01575 =
         0.01730    0.00357    0.00233    0.00669
C96   1    0.563308    1.053183    0.416293    11.00000    0.03399    0.03572 =
         0.02937    0.02038    0.01200    0.01750
AFIX  43
H96   2    0.536845    1.079023    0.379506    11.00000   -1.20000
AFIX   0
C21   1    0.302439    0.083101    0.314976    11.00000    0.02223    0.01834 =
         0.01954    0.00726    0.00619    0.00654
AFIX  43
H21   2    0.370326    0.105572    0.335870    11.00000   -1.20000
AFIX   0
C71   1    0.133533    0.551358    0.030466    11.00000    0.01627    0.01851 =
         0.01938    0.00737    0.00476    0.00380
C124  1    0.787214    0.944764    0.405991    11.00000    0.01977    0.02537 =
         0.02241    0.01237    0.01196    0.01096
C70   1    0.151734    0.649571    0.066037    11.00000    0.01368    0.01959 =
         0.01971    0.00891    0.00418    0.00722
C163  1    0.788538    0.693644    1.135023    11.00000    0.02761    0.02466 =
         0.01432    0.00228    0.00395    0.00804
AFIX  43
H163  2    0.816575    0.732110    1.195404    11.00000   -1.20000
AFIX   0
C119  1    0.726366    0.899837    0.314118    11.00000    0.02497    0.03850 =
         0.02466    0.01900    0.01262    0.01507
C118  1    0.675858    0.807018    0.275519    11.00000    0.02565    0.03006 =
         0.01444    0.00838    0.00550    0.00707
AFIX  43
H118  2    0.635847    0.777251    0.214914    11.00000   -1.20000
AFIX   0
C15   1    0.243981    0.209761    0.520821    11.00000    0.02332    0.03573 =
         0.02474    0.01272    0.00047   -0.00150
AFIX  43
H15   2    0.304075    0.225334    0.566207    11.00000   -1.20000
AFIX   0
C37   1    0.282065    0.183654    0.133914    11.00000    0.02241    0.02316 =
         0.02181    0.00710    0.00585    0.00378
C55   1    0.063735    0.561410    0.184653    11.00000    0.02259    0.03100 =
         0.02603    0.01719    0.01109    0.01257
C20   1    0.249837    0.117027    0.261326    11.00000    0.01923    0.01826 =
         0.02057    0.00984    0.00573    0.00589
C136  1    0.924718    0.753622    0.533575    11.00000    0.02227    0.03376 =
         0.02059    0.01376    0.00660    0.00850
AFIX  43
H136  2    0.921271    0.751831    0.478561    11.00000   -1.20000
AFIX   0
C78   1   -0.133523    0.452953   -0.091536    11.00000    0.01669    0.03386 =
         0.03684    0.01991    0.00653    0.01033
AFIX  43
H78   2   -0.185034    0.472052   -0.107747    11.00000   -1.20000
AFIX   0
C126  1    0.605537    0.558265    0.394726    11.00000    0.02388    0.02437 =
         0.02907    0.01300    0.00298    0.00742
AFIX  43
H126  2    0.568692    0.578575    0.424279    11.00000   -1.20000
AFIX   0
C160  1    0.701644    0.581121    0.955070    11.00000    0.01914    0.01765 =
         0.01828    0.00812    0.00355    0.00719
C166  1    0.832843    0.671511    0.936820    11.00000    0.01556    0.02212 =
         0.02729    0.00811    0.00348    0.00046
AFIX  43
H166  2    0.892274    0.720331    0.960988    11.00000   -1.20000
AFIX   0
C16   1    0.238848    0.245701    0.461176    11.00000    0.02206    0.03217 =
         0.02125    0.01340    0.00697    0.00432
AFIX  43
H16   2    0.296032    0.285506    0.465418    11.00000   -1.20000
AFIX   0
C44   1    0.503786    0.270355    0.371743    11.00000    0.02184    0.02667 =
         0.03169    0.01308    0.00489    0.00428
AFIX  43
H44   2    0.483142    0.304725    0.410679    11.00000   -1.20000
AFIX   0
C143  1    0.549875    0.655197    0.849809    11.00000    0.02036    0.02450 =
         0.02023    0.00882    0.00829    0.01213
C97   1    0.655962    1.098883    0.480188    11.00000    0.03043    0.02392 =
         0.04371    0.02258    0.01847    0.01358
AFIX  43
H97   2    0.692618    1.156541    0.487935    11.00000   -1.20000
AFIX   0
C23   1    0.157973   -0.015811    0.306899    11.00000    0.02436    0.01771 =
         0.01289    0.00368    0.00775    0.00769
C19   1    0.149565    0.082483    0.230864    11.00000    0.02289    0.01485 =
         0.01659    0.00437    0.00697    0.00669
C151  1    0.381834    0.307229    0.743160    11.00000    0.01569    0.02337 =
         0.02528    0.00789    0.00482    0.00309
AFIX  43
H151  2    0.322004    0.258068    0.713721    11.00000   -1.20000
AFIX   0
C57   1   -0.106172    0.528540    0.130906    11.00000    0.02224    0.04439 =
         0.04280    0.02318    0.01380    0.01669
AFIX  43
H57   2   -0.158456    0.547039    0.116360    11.00000   -1.20000
AFIX   0
C159  1    0.657148    0.527134    0.862870    11.00000    0.01382    0.02030 =
         0.01824    0.00873    0.00444    0.00672
C62   1    0.197074    0.790084    0.187101    11.00000    0.02701    0.02289 =
         0.02065    0.00892    0.00782    0.01142
AFIX  43
H62   2    0.213397    0.822467    0.247240    11.00000   -1.20000
AFIX   0
C87   1    0.394832    0.526440    0.081788    11.00000    0.01511    0.02296 =
         0.02575    0.01050    0.00635    0.00616
C167  1    0.790993    0.620053    0.849516    11.00000    0.01652    0.02095 =
         0.01986    0.00810    0.00703    0.00296
AFIX  43
H167  2    0.820799    0.634535    0.813735    11.00000   -1.20000
AFIX   0
C161  1    0.658748    0.566088    1.011134    11.00000    0.01604    0.02405 =
         0.01861    0.00851    0.00338    0.00624
AFIX  43
H161  2    0.599325    0.517414    0.987556    11.00000   -1.20000
AFIX   0
C75   1    0.017047    0.394249   -0.047043    11.00000    0.01616    0.02048 =
         0.02621    0.00870    0.00251    0.00336
C178  1    0.883576    0.514352    0.587940    11.00000    0.02374    0.04279 =
         0.03511    0.01709    0.02125    0.01353
AFIX  43
H178  2    0.929914    0.516864    0.563849    11.00000   -1.20000
AFIX   0
C168  1    0.702777    0.544418    0.810583    11.00000    0.01593    0.02059 =
         0.02005    0.00828    0.00296    0.00607
C169  1    0.603761    0.367881    0.662085    11.00000    0.02016    0.02200 =
         0.01547    0.00607    0.00753    0.00570
C64   1    0.168180    0.788168    0.044668    11.00000    0.02527    0.02296 =
         0.01937    0.00898    0.00837    0.01075
C24   1    0.103092    0.015941    0.253979    11.00000    0.02081    0.01813 =
         0.01814    0.00419    0.00687    0.00568
C115  1    0.791813    0.893787    0.457181    11.00000    0.01557    0.02457 =
         0.01566    0.00740    0.00372    0.00504
C49   1    0.200555    0.722840    0.330418    11.00000    0.02824    0.02233 =
         0.02490    0.01199    0.00894    0.01290
C82   1    0.423062    0.773200    0.173313    11.00000    0.01941    0.02120 =
         0.03327    0.00835    0.00301    0.00259
AFIX  43
H82   2    0.438122    0.776323    0.230527    11.00000   -1.20000
AFIX   0
C56   1   -0.013203    0.589124    0.162413    11.00000    0.02368    0.03382 =
         0.04350    0.02666    0.01404    0.01428
AFIX  43
H56   2   -0.001662    0.648816    0.168894    11.00000   -1.20000
AFIX   0
C158  1    0.560417    0.452726    0.824238    11.00000    0.01435    0.02095 =
         0.01369    0.00640    0.00478    0.00364
C157  1    0.553369    0.373120    0.838869    11.00000    0.01773    0.02122 =
         0.01607    0.00734    0.00871    0.00641
C127  1    0.577773    0.467587    0.344592    11.00000    0.03716    0.02282 =
         0.03255    0.01275    0.00693    0.00468
AFIX  43
H127  2    0.520930    0.426646    0.339698    11.00000   -1.20000
AFIX   0
C73   1    0.185493    0.427782    0.023616    11.00000    0.02113    0.02618 =
         0.02820    0.01344    0.00898    0.01474
AFIX  43
H73   2    0.236157    0.407423    0.038791    11.00000   -1.20000
AFIX   0
C171  1    0.482488    0.221389    0.565751    11.00000    0.03185    0.02718 =
         0.02869    0.01113    0.00412    0.00353
AFIX  43
H171  2    0.421073    0.184645    0.519658    11.00000   -1.20000
AFIX   0
C86   1    0.346287    0.689523    0.018320    11.00000    0.02904    0.03305 =
         0.02018    0.01255    0.01447    0.01370
AFIX  43
H86   2    0.308266    0.634265   -0.031259    11.00000   -1.20000
AFIX   0
C65   1    0.144057    0.694227    0.009774    11.00000    0.01612    0.02208 =
         0.02006    0.01141    0.00482    0.00795
C95   1    0.509505    0.970263    0.406060    11.00000    0.02816    0.02871 =
         0.03362    0.01744    0.00525    0.01049
AFIX  43
H95   2    0.445375    0.939917    0.363213    11.00000   -1.20000
AFIX   0
C107  1    0.976215    1.008480    0.731443    11.00000    0.01958    0.04013 =
         0.01721    0.00270    0.00303    0.00906
AFIX  43
H107  2    1.016058    1.030432    0.791562    11.00000   -1.20000
AFIX   0
C50   1    0.291455    0.791855    0.382189    11.00000    0.02718    0.04376 =
         0.02416    0.01016    0.00495    0.02005
AFIX  43
H50   2    0.339593    0.797332    0.360231    11.00000   -1.20000
AFIX   0
C61   1    0.175728    0.697217    0.153846    11.00000    0.01419    0.02473 =
         0.02295    0.01100    0.00635    0.00999
C38   1    0.299465    0.252718    0.106623    11.00000    0.04298    0.02118 =
         0.02440    0.00972    0.01275    0.01219
AFIX  43
H38   2    0.326765    0.313266    0.148000    11.00000   -1.20000
AFIX   0
C131  1    0.846158    0.751574    0.553840    11.00000    0.02280    0.02112 =
         0.01776    0.00773    0.00356    0.00710
C175  1    0.744740    0.502347    0.656708    11.00000    0.02120    0.01953 =
         0.02511    0.00795    0.00834    0.00594
C11   1    0.152228    0.225404    0.394757    11.00000    0.02505    0.02680 =
         0.01623    0.00503    0.00749    0.00992
C120  1    0.719601    0.950866    0.264526    11.00000    0.03361    0.04341 =
         0.02305    0.01840    0.01436    0.02088
AFIX  43
H120  2    0.679106    0.921744    0.204028    11.00000   -1.20000
AFIX   0
C72   1    0.207003    0.521416    0.049019    11.00000    0.01204    0.02209 =
         0.02626    0.01077    0.00458    0.00630
C146  1    0.660265    0.810579    1.001328    11.00000    0.04425    0.02637 =
         0.02466    0.00223    0.00495    0.00970
AFIX  43
H146  2    0.698329    0.863653    1.053291    11.00000   -1.20000
AFIX   0
C144  1    0.616453    0.724406    0.849813    11.00000    0.03401    0.03112 =
         0.02431    0.01373    0.01225    0.01066
AFIX  43
H144  2    0.624855    0.719069    0.797772    11.00000   -1.20000
AFIX   0
C74   1    0.093674    0.367745   -0.021857    11.00000    0.02192    0.01645 =
         0.03467    0.00967    0.00596    0.00763
AFIX  43
H74   2    0.081274    0.306123   -0.036913    11.00000   -1.20000
AFIX   0
C76   1   -0.079318    0.332774   -0.094584    11.00000    0.01901    0.02092 =
         0.03325    0.00660    0.00515    0.00448
AFIX  43
H76   2   -0.092943    0.270749   -0.111475    11.00000   -1.20000
AFIX   0
C155  1    0.622652    0.287784    0.907748    11.00000    0.02898    0.02741 =
         0.02911    0.01749    0.01019    0.01223
AFIX  43
H155  2    0.676658    0.283840    0.945926    11.00000   -1.20000
AFIX   0
C25   1    0.001738   -0.019267    0.226894    11.00000    0.02000    0.02847 =
         0.01557    0.00095    0.00300    0.00717
AFIX  43
H25   2   -0.037015    0.000145    0.190334    11.00000   -1.20000
AFIX   0
C176  1    0.730373    0.516756    0.581708    11.00000    0.01971    0.03066 =
         0.01950    0.00930    0.00657    0.00804
AFIX  43
H176  2    0.672504    0.522790    0.553519    11.00000   -1.20000
AFIX   0
C149  1    0.477542    0.458890    0.774124    11.00000    0.01469    0.01707 =
         0.01568    0.00687    0.00514    0.00398
C170  1    0.513921    0.312587    0.594241    11.00000    0.02064    0.02951 =
         0.03219    0.01481    0.00480    0.00793
AFIX  43
H170  2    0.474078    0.338276    0.567475    11.00000   -1.20000
AFIX   0
C66   1    0.114504    0.648225   -0.081736    11.00000    0.02692    0.02457 =
         0.02063    0.00728    0.00722    0.00941
AFIX  43
H66   2    0.097872    0.585450   -0.106743    11.00000   -1.20000
AFIX   0
C109  1    1.114399    1.007134    0.694724    11.00000    0.02036    0.04614 =
         0.02318    0.00155    0.00428    0.01109
AFIX  43
H109  2    1.154941    1.029274    0.754687    11.00000   -1.20000
AFIX   0
C99   1    0.682269    0.977857    0.692719    11.00000    0.01988    0.02505 =
         0.02195    0.01155    0.00891    0.00744
C22   1    0.259518    0.020813    0.336852    11.00000    0.02253    0.02304 =
         0.02168    0.00943    0.00373    0.01044
AFIX  43
H22   2    0.297539    0.000625    0.373078    11.00000   -1.20000
AFIX   0
C135  1    1.008813    0.758297    0.593420    11.00000    0.02409    0.05470 =
         0.02831    0.02367    0.00948    0.01772
AFIX  43
H135  2    1.062232    0.759291    0.578996    11.00000   -1.20000
AFIX   0
C180  1    0.831816    0.494845    0.698345    11.00000    0.02163    0.03994 =
         0.02936    0.01981    0.00904    0.01555
AFIX  43
H180  2    0.843464    0.484606    0.749549    11.00000   -1.20000
AFIX   0
C105  1    0.817403    0.957091    0.616267    11.00000    0.01569    0.02068 =
         0.01766    0.00703    0.00339    0.00535
C137  1    0.355404    0.546599    0.717740    11.00000    0.02053    0.03014 =
         0.03044    0.01615    0.01081    0.01319
C30   1    0.029260   -0.030215    0.045329    11.00000    0.02855    0.02872 =
         0.02000    0.00968    0.00716    0.01060
AFIX  43
H30   2    0.067190   -0.051882    0.079838    11.00000   -1.20000
AFIX   0
C29   1    0.030702    0.056517    0.084139    11.00000    0.02281    0.03149 =
         0.02404    0.01356    0.00625    0.01049
C43   1    0.440058    0.216233    0.285262    11.00000    0.02569    0.02331 =
         0.02924    0.01616    0.00791    0.00766
C165  1    0.790295    0.654246    0.992300    11.00000    0.01806    0.02332 =
         0.02077    0.00830    0.00435    0.00549
C152  1    0.463625    0.299761    0.797623    11.00000    0.02116    0.02617 =
         0.02159    0.01142    0.01038    0.01045
C108  1    1.015549    0.992542    0.669411    11.00000    0.01835    0.03443 =
         0.02275    0.00530    0.00495    0.00503
C79   1   -0.041774    0.515153   -0.044298    11.00000    0.01625    0.02343 =
         0.02371    0.00874    0.00315    0.00836
AFIX  43
H79   2   -0.030308    0.576872   -0.027030    11.00000   -1.20000
AFIX   0
C156  1    0.632674    0.364792    0.895397    11.00000    0.01953    0.02133 =
         0.02401    0.00961    0.00643    0.00542
AFIX  43
H156  2    0.693277    0.412974    0.924972    11.00000   -1.20000
AFIX   0
C91   1    0.498321    0.445835    0.106681    11.00000    0.02861    0.03836 =
         0.03710    0.02031    0.01427    0.02047
AFIX  43
H91   2    0.541498    0.431931    0.145769    11.00000   -1.20000
AFIX   0
C88   1    0.374449    0.487820   -0.007161    11.00000    0.02148    0.03459 =
         0.02321    0.01088    0.00679    0.01684
AFIX  43
H88   2    0.332600    0.502671   -0.046334    11.00000   -1.20000
AFIX   0
C77   1   -0.152848    0.360935   -0.116547    11.00000    0.01404    0.03522 =
         0.03695    0.01743    0.00498    0.00296
AFIX  43
H77   2   -0.216997    0.318704   -0.148634    11.00000   -1.20000
AFIX   0
C110  1    1.151965    0.989719    0.633876    11.00000    0.01703    0.03990 =
         0.03034    0.00633    0.00516    0.01021
AFIX  43
H110  2    1.217652    0.997662    0.651566    11.00000   -1.20000
AFIX   0
C147  1    0.592368    0.740562    1.001725    11.00000    0.03107    0.03437 =
         0.02059    0.00458    0.00504    0.01847
AFIX  43
H147  2    0.583394    0.745867    1.053522    11.00000   -1.20000
AFIX   0
C26   1   -0.040268   -0.079713    0.252218    11.00000    0.02325    0.02407 =
         0.02367    0.00321    0.00573    0.00420
AFIX  43
H26   2   -0.107746   -0.100915    0.234648    11.00000   -1.20000
AFIX   0
C132  1    0.853242    0.756304    0.636057    11.00000    0.02191    0.03416 =
         0.02041    0.01084    0.00762    0.00767
AFIX  43
H132  2    0.800449    0.756246    0.651267    11.00000   -1.20000
AFIX   0
C27   1    0.015323   -0.111652    0.304610    11.00000    0.02942    0.02242 =
         0.02251    0.00472    0.01289   -0.00086
AFIX  43
H27   2   -0.014986   -0.154950    0.321186    11.00000   -1.20000
AFIX   0
C93   1    0.641929    0.975613    0.522565    11.00000    0.02246    0.02464 =
         0.02341    0.01522    0.00686    0.00985
C59   1   -0.048046    0.414107    0.141899    11.00000    0.02318    0.03747 =
         0.05059    0.02332    0.00735    0.00882
AFIX  43
H59   2   -0.060334    0.354088    0.134531    11.00000   -1.20000
AFIX   0
C69   1    0.165564    0.832690   -0.010487    11.00000    0.04910    0.02746 =
         0.02356    0.01286    0.01027    0.01499
AFIX  43
H69   2    0.184766    0.895799    0.013549    11.00000   -1.20000
AFIX   0
C31   1   -0.026255   -0.083624   -0.041633    11.00000    0.03204    0.02686 =
         0.02649    0.00840    0.00318    0.00609
AFIX  43
H31   2   -0.026404   -0.141838   -0.066445    11.00000   -1.20000
AFIX   0
C134  1    1.014247    0.761509    0.674478    11.00000    0.02494    0.04410 =
         0.02322    0.01670    0.00245    0.01129
AFIX  43
H134  2    1.071100    0.763988    0.715108    11.00000   -1.20000
AFIX   0
C80   1    0.036318    0.487672   -0.021034    11.00000    0.01461    0.02273 =
         0.02658    0.01209    0.00574    0.00869
C14   1    0.161583    0.150789    0.514884    11.00000    0.03349    0.03540 =
         0.02516    0.01097    0.01183    0.00465
AFIX  43
H14   2    0.165192    0.125847    0.556234    11.00000   -1.20000
AFIX   0
C162  1    0.700548    0.619936    1.098998    11.00000    0.02050    0.02984 =
         0.02459    0.01237    0.00728    0.00797
AFIX  43
H162  2    0.670575    0.607809    1.135493    11.00000   -1.20000
AFIX   0
C100  1    0.647678    0.927231    0.731985    11.00000    0.05534    0.02178 =
         0.02568    0.00778    0.01870    0.00575
AFIX  43
H100  2    0.626293    0.864016    0.704540    11.00000   -1.20000
AFIX   0
C106  1    0.880372    0.992340    0.705164    11.00000    0.02172    0.02931 =
         0.02183    0.00752    0.01094    0.00928
AFIX  43
H106  2    0.855297    1.005250    0.748085    11.00000   -1.20000
AFIX   0
C45   1    0.598350    0.274402    0.401698    11.00000    0.02722    0.03172 =
         0.03754    0.01830    0.00473    0.00981
AFIX  43
H45   2    0.641293    0.311218    0.460856    11.00000   -1.20000
AFIX   0
C123  1    0.837261    1.038115    0.442136    11.00000    0.02321    0.02782 =
         0.03332    0.01664    0.01474    0.01067
AFIX  43
H123  2    0.876992    1.069258    0.502758    11.00000   -1.20000
AFIX   0
C90   1    0.476179    0.407056    0.017929    11.00000    0.02585    0.03378 =
         0.03407    0.01318    0.01854    0.01442
AFIX  43
H90   2    0.503408    0.366031   -0.003724    11.00000   -1.20000
AFIX   0
C60   1    0.046723    0.474536    0.174531    11.00000    0.02066    0.02926 =
         0.03279    0.01633    0.00568    0.00991
AFIX  43
H60   2    0.098667    0.455691    0.189502    11.00000   -1.20000
AFIX   0
C51   1    0.311503    0.852334    0.465527    11.00000    0.03933    0.04374 =
         0.02304    0.00303    0.00513    0.02331
AFIX  43
H51   2    0.372807    0.899241    0.499755    11.00000   -1.20000
AFIX   0
C179  1    0.900332    0.502503    0.664104    11.00000    0.02124    0.04596 =
         0.03777    0.01815    0.01320    0.01444
AFIX  43
H179  2    0.959739    0.499557    0.693470    11.00000   -1.20000
AFIX   0
C111  1    1.093389    0.960011    0.544979    11.00000    0.02348    0.03419 =
         0.03111    0.01367    0.01635    0.01031
AFIX  43
H111  2    1.120273    0.950685    0.503166    11.00000   -1.20000
AFIX   0
C130  1    0.739318    0.586764    0.355197    11.00000    0.04081    0.02811 =
         0.02263    0.00769    0.01066    0.01260
AFIX  43
H130  2    0.794323    0.627591    0.357278    11.00000   -1.20000
AFIX   0
C114  1    0.854429    0.939034    0.552658    11.00000    0.01975    0.01855 =
         0.01811    0.00671    0.00770    0.00590
C113  1    0.955400    0.959744    0.579953    11.00000    0.01701    0.01859 =
         0.01901    0.00396    0.00412    0.00179
C17   1    0.080261    0.196724    0.209225    11.00000    0.03116    0.02845 =
         0.02001    0.00744    0.00775    0.01609
C154  1    0.534742    0.215037    0.865397    11.00000    0.03201    0.02240 =
         0.03661    0.01886    0.01179    0.01136
AFIX  43
H154  2    0.529383    0.162074    0.874127    11.00000   -1.20000
AFIX   0
C164  1    0.832555    0.709165    1.083347    11.00000    0.01815    0.02040 =
         0.02264    0.00344    0.00261    0.00341
AFIX  43
H164  2    0.892560    0.757456    1.108268    11.00000   -1.20000
AFIX   0
C5    1    0.086279    0.349478    0.343600    11.00000    0.04815    0.03892 =
         0.01697    0.00451    0.00191    0.02892
C6    1    0.134248    0.442900    0.371274    11.00000    0.10587    0.04646 =
         0.03694    0.02459    0.03921    0.05395
AFIX  43
H6    2    0.198138    0.466431    0.376842    11.00000   -1.20000
AFIX   0
C7    1    0.085715    0.498530    0.389838    11.00000    0.14872    0.04875 =
         0.04079    0.02560    0.04293    0.06374
AFIX  43
H7    2    0.116332    0.560679    0.406892    11.00000   -1.20000
AFIX   0
C8    1   -0.008998    0.464581    0.383911    11.00000    0.11893    0.10384 =
         0.05221    0.04311    0.04578    0.09423
AFIX  43
H8    2   -0.040834    0.503693    0.398574    11.00000   -1.20000
AFIX   0
C9    1   -0.052227    0.377323    0.357550    11.00000    0.06792    0.08854 =
         0.07607    0.02296    0.02732    0.05620
AFIX  43
H9    2   -0.115541    0.353901    0.353348    11.00000   -1.20000
AFIX   0
C10   1   -0.005486    0.319160    0.335777    11.00000    0.05677    0.07831 =
         0.05958    0.02025    0.02025    0.05098
AFIX  43
H10   2   -0.039018    0.256771    0.314965    11.00000   -1.20000
AFIX   0
C68   1    0.135686    0.786025   -0.098216    11.00000    0.05603    0.03399 =
         0.02691    0.02032    0.01559    0.02305
AFIX  43
H68   2    0.132543    0.816705   -0.134830    11.00000   -1.20000
AFIX   0
C177  1    0.798281    0.522557    0.546934    11.00000    0.03380    0.03483 =
         0.02879    0.01679    0.01790    0.01547
AFIX  43
H177  2    0.786665    0.532088    0.495357    11.00000   -1.20000
AFIX   0
C148  1    0.538115    0.663147    0.925741    11.00000    0.02805    0.03730 =
         0.02191    0.01096    0.01140    0.01533
AFIX  43
H148  2    0.492279    0.614946    0.925830    11.00000   -1.20000
AFIX   0
C89   1    0.414253    0.428486   -0.038790    11.00000    0.02960    0.03178 =
         0.02612    0.00868    0.01462    0.01010
AFIX  43
H89   2    0.399210    0.402362   -0.099391    11.00000   -1.20000
AFIX   0
C18   1    0.087046    0.114582    0.174818    11.00000    0.02184    0.02470 =
         0.02167    0.01031    0.00676    0.01015
C104  1    0.715977    1.070700    0.735380    11.00000    0.03873    0.02731 =
         0.03290    0.01429    0.02535    0.01605
AFIX  43
H104  2    0.741674    1.106492    0.709745    11.00000   -1.20000
AFIX   0
C13   1    0.074320    0.128092    0.449244    11.00000    0.02768    0.03018 =
         0.03567    0.00712    0.01664   -0.00241
AFIX  43
H13   2    0.017954    0.087100    0.445026    11.00000   -1.20000
AFIX   0
C63   1    0.194735    0.834432    0.134469    11.00000    0.03066    0.01891 =
         0.02291    0.00634    0.01224    0.00966
AFIX  43
H63   2    0.211249    0.897207    0.158915    11.00000   -1.20000
AFIX   0
C101  1    0.643746    0.968709    0.812988    11.00000    0.07253    0.03432 =
         0.03671    0.01575    0.03512    0.00911
AFIX  43
H101  2    0.619486    0.933222    0.839506    11.00000   -1.20000
AFIX   0
C28   1    0.112267   -0.080434    0.331352    11.00000    0.02693    0.02541 =
         0.01725    0.00766    0.00623    0.00732
AFIX  43
H28   2    0.149416   -0.102057    0.366542    11.00000   -1.20000
AFIX   0
C153  1    0.456431    0.221175    0.811132    11.00000    0.02326    0.02156 =
         0.03142    0.00887    0.00846    0.00212
AFIX  43
H153  2    0.396608    0.172043    0.782256    11.00000   -1.20000
AFIX   0
C112  1    0.997780    0.944617    0.518961    11.00000    0.02088    0.02365 =
         0.02225    0.00611    0.00875    0.00673
AFIX  43
H112  2    0.958750    0.923320    0.458741    11.00000   -1.20000
AFIX   0
C53   1    0.151448    0.775316    0.447421    11.00000    0.05465    0.04706 =
         0.03770    0.02561    0.03173    0.02889
AFIX  43
H53   2    0.103298    0.769336    0.469343    11.00000   -1.20000
AFIX   0
C172  1    0.539735    0.182578    0.603769    11.00000    0.03532    0.02413 =
         0.03536    0.01427    0.01436    0.01001
AFIX  43
H172  2    0.518218    0.119498    0.583596    11.00000   -1.20000
AFIX   0
C58   1   -0.123087    0.441732    0.120596    11.00000    0.01833    0.04247 =
         0.04909    0.02876    0.00816    0.00867
AFIX  43
H58   2   -0.187024    0.400623    0.098620    11.00000   -1.20000
AFIX   0
C121  1    0.770155    1.041300    0.301848    11.00000    0.03310    0.04174 =
         0.03615    0.02720    0.01842    0.01625
AFIX  43
H121  2    0.764972    1.074267    0.267398    11.00000   -1.20000
AFIX   0
C129  1    0.710784    0.496026    0.306770    11.00000    0.04635    0.03492 =
         0.02632    0.00958    0.01180    0.02004
AFIX  43
H129  2    0.746758    0.474958    0.276546    11.00000   -1.20000
AFIX   0
C122  1    0.829575    1.084797    0.391247    11.00000    0.03166    0.03286 =
         0.03560    0.02261    0.01719    0.01201
AFIX  43
H122  2    0.865014    1.147381    0.417019    11.00000   -1.20000
AFIX   0
C67   1    0.109536    0.692688   -0.134599    11.00000    0.04158    0.02936 =
         0.02333    0.01276    0.00850    0.01383
AFIX  43
H67   2    0.088494    0.660543   -0.195622    11.00000   -1.20000
AFIX   0
C47   1    0.565415    0.170242    0.258631    11.00000    0.04457    0.06630 =
         0.04191    0.03341    0.02616    0.03510
AFIX  43
H47   2    0.586458    0.136050    0.219969    11.00000   -1.20000
AFIX   0
C98   1    0.695586    1.060197    0.533308    11.00000    0.02644    0.02908 =
         0.02921    0.01580    0.01313    0.01410
AFIX  43
H98   2    0.759276    1.091570    0.576897    11.00000   -1.20000
AFIX   0
C52   1    0.241509    0.843928    0.498609    11.00000    0.06108    0.05661 =
         0.02196    0.02007    0.01777    0.03916
AFIX  43
H52   2    0.255092    0.884616    0.555548    11.00000   -1.20000
AFIX   0
C34   1   -0.027129    0.086767    0.029633    11.00000    0.03717    0.03966 =
         0.02083    0.01233    0.00660    0.02143
C12   1    0.068723    0.164965    0.389457    11.00000    0.01508    0.03530 =
         0.02475    0.00512    0.00237    0.00639
AFIX  43
H12   2    0.008332    0.149545    0.344543    11.00000   -1.20000
AFIX   0
C128  1    0.629452    0.435536    0.302247    11.00000    0.05310    0.01844 =
         0.02131    0.00180   -0.00052    0.00923
AFIX  43
H128  2    0.610367    0.373142    0.270265    11.00000   -1.20000
AFIX   0
C133  1    0.937171    0.761077    0.695364    11.00000    0.03047    0.05339 =
         0.02248    0.02146    0.00723    0.01461
AFIX  43
H133  2    0.941305    0.764069    0.750876    11.00000   -1.20000
AFIX   0
C102  1    0.674651    1.059424    0.853118    11.00000    0.03820    0.03379 =
         0.03400    0.01673    0.01907    0.01663
AFIX  43
H102  2    0.670476    1.087021    0.906784    11.00000   -1.20000
AFIX   0
C39   1    0.276845    0.232473    0.019645    11.00000    0.04753    0.03600 =
         0.03043    0.01722    0.01367    0.01421
AFIX  43
H39   2    0.289840    0.279469    0.001610    11.00000   -1.20000
AFIX   0
C48   1    0.471764    0.165825    0.229059    11.00000    0.03489    0.04371 =
         0.02535    0.01366    0.00853    0.01747
AFIX  43
H48   2    0.428757    0.128212    0.170082    11.00000   -1.20000
AFIX   0
C103  1    0.712285    1.111422    0.815297    11.00000    0.03552    0.02829 =
         0.03855    0.01169    0.01902    0.01558
AFIX  43
H103  2    0.735482    1.174692    0.843906    11.00000   -1.20000
AFIX   0
C92   1    0.457497    0.504775    0.138257    11.00000    0.01693    0.02925 =
         0.02962    0.01508    0.00453    0.00719
AFIX  43
H92   2    0.472410    0.530538    0.198850    11.00000   -1.20000
AFIX   0
C46   1    0.628944    0.225425    0.345892    11.00000    0.02463    0.04866 =
         0.05024    0.03410    0.01610    0.01556
AFIX  43
H46   2    0.693181    0.228820    0.366273    11.00000   -1.20000
AFIX   0
C174  1    0.660407    0.328484    0.699051    11.00000    0.02540    0.02393 =
         0.03117    0.00731   -0.00142    0.00907
AFIX  43
H174  2    0.722404    0.365021    0.744294    11.00000   -1.20000
AFIX   0
C145  1    0.672335    0.803172    0.926294    11.00000    0.05031    0.02536 =
         0.03540    0.01080    0.01018    0.00024
AFIX  43
H145  2    0.718320    0.851135    0.926045    11.00000   -1.20000
AFIX   0
C32   1   -0.082772   -0.053348   -0.094339    11.00000    0.03688    0.04078 =
         0.01577    0.00247   -0.00104    0.01406
AFIX  43
H32   2   -0.120975   -0.091239   -0.154328    11.00000   -1.20000
AFIX   0
C85   1    0.378764    0.765357    0.006209    11.00000    0.03609    0.04279 =
         0.03947    0.02642    0.02011    0.01695
AFIX  43
H85   2    0.364206    0.762692   -0.050811    11.00000   -1.20000
AFIX   0
C173  1    0.628610    0.236958    0.671475    11.00000    0.04141    0.02639 =
         0.03640    0.01349    0.00511    0.01834
AFIX  43
H173  2    0.667819    0.211282    0.699035    11.00000   -1.20000
AFIX   0
C141  1    0.198837    0.498224    0.603307    11.00000    0.03051    0.13890 =
         0.04062    0.04838    0.01187    0.03370
AFIX  43
H141  2    0.158454    0.471747    0.542857    11.00000   -1.20000
AFIX   0
C54   1    0.132204    0.715843    0.364541    11.00000    0.04388    0.03172 =
         0.02953    0.01781    0.02536    0.02183
AFIX  43
H54   2    0.070701    0.669221    0.330385    11.00000   -1.20000
AFIX   0
C33   1   -0.083161    0.028845   -0.060476    11.00000    0.04706    0.05721 =
         0.01501    0.01258   -0.00089    0.02784
AFIX  43
H33   2   -0.121256    0.048736   -0.096990    11.00000   -1.20000
AFIX   0
C42   1    0.241461    0.095511    0.072075    11.00000    0.04963    0.02190 =
         0.02491    0.00495    0.01262    0.00116
AFIX  43
H42   2    0.230546    0.047967    0.089629    11.00000   -1.20000
AFIX   0
C138  1    0.315800    0.566161    0.777392    11.00000    0.02943    0.10415 =
         0.03171    0.00741    0.01293    0.03357
AFIX  43
H138  2    0.355090    0.588465    0.837698    11.00000   -1.20000
AFIX   0
C140  1    0.162963    0.523981    0.664841    11.00000    0.02726    0.08845 =
         0.04877    0.03359    0.01531    0.03168
AFIX  43
H140  2    0.098786    0.520903    0.647212    11.00000   -1.20000
AFIX   0
C36   1    0.025744    0.226691    0.152942    11.00000    0.05244    0.03410 =
         0.03098    0.00976    0.00589    0.02878
AFIX  43
H36   2    0.025536    0.285002    0.175984    11.00000   -1.20000
AFIX   0
C83   1    0.456475    0.850280    0.161695    11.00000    0.03030    0.03094 =
         0.03887    0.00915    0.00991    0.00259
AFIX  43
H83   2    0.495220    0.905690    0.210909    11.00000   -1.20000
AFIX   0
C40   1    0.235785    0.145375   -0.041421    11.00000    0.04980    0.04753 =
         0.01997    0.01084    0.01189    0.00414
AFIX  43
H40   2    0.220573    0.132416   -0.101187    11.00000   -1.20000
AFIX   0
C84   1    0.433565    0.846364    0.079361    11.00000    0.03845    0.03550 =
         0.05705    0.03206    0.03014    0.01834
AFIX  43
H84   2    0.455298    0.899569    0.071950    11.00000   -1.20000
AFIX   0
C142  1    0.296055    0.511979    0.631944    11.00000    0.02910    0.13468 =
         0.03434    0.04399    0.01735    0.03688
AFIX  43
H142  2    0.321698    0.496525    0.589785    11.00000   -1.20000
AFIX   0
C35   1   -0.026390    0.172613    0.066057    11.00000    0.06142    0.04848 =
         0.02721    0.01360    0.00409    0.03931
AFIX  43
H35   2   -0.062778    0.193817    0.029796    11.00000   -1.20000
AFIX   0
C139  1    0.219514    0.553913    0.751092    11.00000    0.02952    0.11173 =
         0.03731    0.01379    0.01942    0.03299
AFIX  43
H139  2    0.193144    0.566355    0.793078    11.00000   -1.20000
AFIX   0

PART 1
O6    5    0.390317    0.993429    0.728031    10.50000    0.03391    0.02708 =
         0.04757    0.02140    0.00229    0.00208

PART 0
C41   1    0.216812    0.077179   -0.015873    11.00000    0.06405    0.02716 =
         0.02949   -0.00556    0.02042   -0.00339
AFIX  43
H41   2    0.186667    0.017010   -0.058351    11.00000   -1.20000
AFIX   0

C188  1    0.526337    0.215432    0.060523    11.00000    0.20868    0.15610 =
         0.09999    0.05201    0.07318    0.05402
AFIX 137
H18A  2    0.466686    0.180484    0.007770    11.00000   -1.50000
H18B  2    0.557991    0.272642    0.060260    11.00000   -1.50000
H18C  2    0.511810    0.226325    0.112037    11.00000   -1.50000
AFIX   0
C189  1    0.589630    0.166086    0.062759    11.00000    0.11321    0.09286 =
         0.05582    0.04821    0.04798    0.04658
C190  1    0.555408    0.075631    0.025404    11.00000    0.08739    0.07706 =
         0.05443    0.03406    0.03714    0.03034
AFIX  43
H190  2    0.488499    0.042213   -0.006972    11.00000   -1.20000
AFIX   0
C191  1    0.616656    0.033432    0.034408    11.00000    0.08628    0.09225 =
         0.06782    0.04783    0.03653    0.02560
AFIX  43
H191  2    0.592509   -0.029964    0.007214    11.00000   -1.20000
AFIX   0
C192  1    0.713987    0.080539    0.082444    11.00000    0.08806    0.12809 =
         0.06540    0.05596    0.02917    0.01851
AFIX  43
H192  2    0.756527    0.049977    0.088735    11.00000   -1.20000
AFIX   0
C193  1    0.747961    0.170812    0.120432    11.00000    0.09860    0.13225 =
         0.06667    0.04659    0.03134   -0.00367
AFIX  43
H193  2    0.815005    0.202961    0.153351    11.00000   -1.20000
AFIX   0
C194  1    0.688329    0.218265    0.113057    11.00000    0.12603    0.09674 =
         0.06147    0.04112    0.04214   -0.00069
AFIX  43
H194  2    0.712399    0.281664    0.140088    11.00000   -1.20000
AFIX   0

PART 2
O2    5    0.403133    0.728224    0.573492    10.50000    0.02892    0.07419 =
         0.15321    0.04747    0.03059    0.02713

PART 0
C183  1   -0.031507    0.259539    0.711286    11.00000    0.06511    0.06468 =
         0.10982   -0.00560    0.05759    0.00934
AFIX  43
H183  2   -0.041137    0.243661    0.755791    11.00000   -1.20000
AFIX   0
C182  1    0.052223    0.266744    0.700181    11.00000    0.07382    0.06054 =
         0.11075   -0.02276    0.06177    0.00870

PART 1
O3    5    0.376798    0.824071    0.704940    10.50000    0.06618    0.04555 =
         0.13101    0.05952    0.02818    0.03019

PART 0
C184  1   -0.103633    0.276241    0.655050    11.00000    0.07153    0.05526 =
         0.12038   -0.00053    0.04967    0.01153
AFIX  43
H184  2   -0.160850    0.273282    0.663332    11.00000   -1.20000
AFIX   0
C187  1    0.062228    0.289072    0.633151    11.00000    0.08930    0.06078 =
         0.11877   -0.02515    0.07053   -0.00974
AFIX  43
H187  2    0.120151    0.295083    0.625491    11.00000   -1.20000
AFIX   0

PART 1
O1    5    0.336315    0.647977    0.506676    10.50000    0.07625    0.17233 =
         0.21422    0.17320    0.08433    0.05858

PART 2
O7    5    0.445933    1.015455    0.683106    10.50000    0.04411    0.07182 =
         0.03747   -0.00978    0.00027    0.01165

PART 0
C181  1    0.131639    0.252414    0.763305    11.00000    0.07176    0.10898 =
         0.15454   -0.01040    0.04141    0.01719
AFIX 137
H18D  2    0.173601    0.309325    0.813785    11.00000   -1.50000
H18E  2    0.169301    0.229642    0.733421    11.00000   -1.50000
H18F  2    0.102559    0.209153    0.782887    11.00000   -1.50000
AFIX   0
C185  1   -0.091366    0.296027    0.590776    11.00000    0.10431    0.04660 =
         0.11852   -0.00590    0.03505    0.00626
AFIX  43
H185  2   -0.140788    0.305708    0.553222    11.00000   -1.20000
AFIX   0
C186  1   -0.008616    0.302671    0.577856    11.00000    0.11101    0.05325 =
         0.11178   -0.01511    0.05648   -0.00303
AFIX  43
H186  2   -0.000746    0.316349    0.531741    11.00000   -1.20000
AFIX   0

PART 2
N1A   4    0.293974    0.422825    0.267539    10.50000    0.02177    0.02318 =
         0.02544    0.01003    0.00243    0.00518
C2A   1    0.295217    0.482285    0.249178    10.50000    0.01776    0.03120 =
         0.02547    0.01250    0.00702    0.00748
N2A   4    0.431852    0.680997    0.359679    10.50000    0.01291    0.02256 =
         0.01885    0.00375    0.00169    0.00570
C3A   1    0.499190    0.716436    0.423648    10.50000    0.02409    0.02770 =
         0.02974    0.01568    0.00825    0.00986
N3A   4    0.604721    0.709104    0.605548    10.50000    0.02005    0.02175 =
         0.02158    0.00789    0.00461    0.00455
C4A   1    0.588649    0.655851    0.631481    10.50000    0.02191    0.02534 =
         0.02447    0.01063    0.00760    0.00772
C1A   1    0.397450    0.417621    0.446804    10.50000    0.02467    0.01995 =
         0.01697    0.00756    0.00270    0.00790
N4A   4    0.444744    0.462302    0.518696    10.50000    0.02293    0.01824 =
         0.01928    0.00626    0.00635    0.00728

O4    5    0.333381    1.019878    0.836790    10.50000    0.13083    0.21174 =
         0.16173    0.07399    0.02170    0.08890
HKLF 4

REM  mo_ach_rp_fan_5rb_100k_0m_4_a.res in P1
REM R1 =  0.0663 for   36870 Fo > 4sig(Fo)  and  0.0867 for all   42933 data
REM   1948 parameters refined using    132 restraints

END

WGHT      0.0535     14.1196

REM Highest difference peak  0.876,  deepest hole -0.746,  1-sigma level  0.110
Q1    1   0.4971  0.5357  0.6809  11.00000  0.05    0.88
Q2    1   0.5658  0.5681  0.6119  11.00000  0.05    0.87
Q3    1   0.3779  0.7832  0.7525  11.00000  0.05    0.83
Q4    1   0.5900  0.7418  0.5604  11.00000  0.05    0.83
Q5    1   0.3162  0.5416  0.2488  11.00000  0.05    0.82
;
_shelx_res_checksum                32551
_shelx_hkl_file
;
   2   0   0 1181.98   76.59
  -3   0   0 1670.13   29.30
   3   0   0 1791.82   29.80
  -4   0   0  415.16   10.00
   4   0   0  491.15   10.50
  -5   0   0  708.73   12.40
   5   0   0  694.73   11.80
  -6   0   0 2393.86   40.10
   6   0   0 2425.86   39.80
  -7   0   0  627.24   13.30
   7   0   0  604.74   14.50
  -8   0   0  214.58    5.40
   8   0   0  219.38    5.60
  -9   0   0  432.66    8.60
   9   0   0  416.66    8.00
 -10   0   0  255.77    7.40
  10   0   0  253.57    8.40
 -11   0   0    6.00    2.20
  11   0   0    8.70    1.90
 -12   0   0  210.18    6.60
  12   0   0  238.78    5.90
 -13   0   0  489.05   13.10
  13   0   0  506.95   12.60
 -14   0   0  124.99    9.00
  14   0   0  130.19    9.90
 -15   0   0    4.70    5.30
  15   0   0    5.00    3.70
 -16   0   0   23.00    6.10
  16   0   0    7.10    3.50
 -17   0   0  136.79   13.40
  17   0   0  120.29   11.00
 -18   0   0   19.20    9.70
  18   0   0   11.80    5.60
 -19   0   0   35.70    7.10
  19   0   0   41.40    6.10
  19  -1   0   14.90   10.00
 -19   1   0   25.90   10.70
  18  -1   0   80.39    7.90
 -18   1   0   83.79    8.80
  17  -1   0  160.28   12.90
 -17   1   0  204.68   11.50
  16  -1   0   49.80    5.10
 -16   1   0   47.00    7.30
  15  -1   0  225.08    8.90
 -15   1   0  244.58    8.50
  14  -1   0  224.58    7.40
 -14   1   0  202.88    7.10
  13  -1   0  101.89    4.10
 -13   1   0   66.69    4.00
  12  -1   0  160.28    6.90
 -12   1   0  153.68    6.90
  11  -1   0   59.59    3.90
 -11   1   0   66.89    3.90
  10  -1   0  273.77    7.60
 -10   1   0  315.07    7.40
   9  -1   0  365.36    7.70
  -9   1   0  381.06    7.60
   8  -1   0  410.46    8.00
  -8   1   0  424.46    8.10
   7  -1   0  862.51   14.20
  -7   1   0  801.32   13.80
   6  -1   0  632.44   14.80
  -6   1   0  657.33   14.80
   5  -1   0 2952.50   61.99
  -5   1   0 2942.61   60.49
   4  -1   0 4337.57   95.59
  -4   1   0 3860.41   87.39
   3  -1   0  243.98    4.50
  -3   1   0  211.78    4.20
   2  -1   0  235.68    8.40
  -2   1   0  212.18    7.60
  -1  -1   0  124.59   21.60
  -2  -1   0 3349.36   66.09
   2   1   0 3689.83   77.79
  -3  -1   0  850.51   15.20
   3   1   0  814.22   15.10
  -4  -1   0   38.50    1.60
   4   1   0   28.20    1.20
  -5  -1   0  125.79    3.60
   5   1   0   93.89    2.70
  -6  -1   0  280.57    6.80
   6   1   0  317.27    7.10
  -7  -1   0  567.64   12.20
   7   1   0  546.05   12.40
  -8  -1   0    9.10    1.70
   8   1   0   13.00    1.50
  -9  -1   0  213.98    7.20
   9   1   0  174.38    5.70
 -10  -1   0  270.17   13.10
  10   1   0  288.47   14.90
 -11  -1   0   82.99    4.60
  11   1   0  102.29    4.40
 -12  -1   0  591.34   13.50
  12   1   0  553.94   14.00
 -13  -1   0    8.60    4.40
  13   1   0    5.10    4.80
 -14  -1   0   31.10    5.50
  14   1   0   31.00    6.80
 -15  -1   0   61.59    5.60
  15   1   0   57.59    4.80
 -16  -1   0   13.60    3.90
  16   1   0    9.60    3.30
 -17  -1   0    4.20    3.40
  17   1   0    6.20    3.00
 -18  -1   0   32.60    6.30
  18   1   0   28.20    4.50
  19  -2   0   64.89   20.70
 -19   2   0   43.30    8.60
  18  -2   0  161.38    9.50
 -18   2   0  183.48   11.40
  17  -2   0  183.38    8.90
 -17   2   0  204.98    8.70
  16  -2   0   85.09    6.00
 -16   2   0   97.09    5.30
  15  -2   0  112.49    5.00
 -15   2   0  130.29    5.60
  14  -2   0  153.58    5.60
 -14   2   0  127.39    5.60
  13  -2   0   61.69    5.80
 -13   2   0   55.79    4.10
  12  -2   0  288.07    7.90
 -12   2   0  288.57    7.30
  11  -2   0  227.78    7.20
 -11   2   0  228.78    8.40
  10  -2   0   25.70    2.20
 -10   2   0   36.90    2.40
   9  -2   0  857.91   16.90
  -9   2   0  818.32   16.40
   8  -2   0  658.33   12.30
  -8   2   0  633.94   11.40
   7  -2   0  297.37    5.80
  -7   2   0  291.17    5.70
   6  -2   0 1121.99   22.30
  -6   2   0 1122.79   21.90
   5  -2   0 1905.01   39.80
  -5   2   0 2005.80   38.80
   4  -2   0 2767.42   51.99
  -4   2   0 2807.42   51.89
   3  -2   0  778.62   13.80
  -3   2   0  853.91   14.00
   2  -2   0  491.25   14.30
  -2   2   0  570.54   19.00
  -1   2   0  285.87   10.70
   0  -2   0  633.64   57.09
   0   2   0  323.97   22.50
  -1  -2   0 2110.19   46.30
   1   2   0 2253.07   41.30
  -2  -2   0 1971.70   39.30
   2   2   0 1895.91   44.40
  -3  -2   0   45.40    1.70
   3   2   0   51.79    2.10
  -4  -2   0   88.59    3.20
   4   2   0  107.39    3.30
  -5  -2   0  107.59    3.90
   5   2   0  124.09    3.70
  -6  -2   0  741.63   15.10
   6   2   0  764.42   17.50
  -7  -2   0  597.74   11.00
   7   2   0  570.34   10.70
  -8  -2   0  112.79    3.80
   8   2   0  108.49    3.60
  -9  -2   0  333.57   10.20
   9   2   0  334.97    9.20
 -10  -2   0  289.37    8.70
  10   2   0  311.17    7.30
 -11  -2   0  213.58    6.40
  11   2   0  218.58    6.60
 -12  -2   0    5.10    2.50
  12   2   0    4.90    3.40
 -13  -2   0  194.48    8.30
  13   2   0  167.18    9.00
 -14  -2   0   56.19    5.00
  14   2   0   65.69    3.90
 -15  -2   0   50.49    5.60
  15   2   0   52.69    4.30
 -16  -2   0  107.39   12.30
  16   2   0  117.49    7.10
 -17  -2   0    7.40   11.50
  17   2   0    8.00    3.20
 -18  -2   0   34.80   10.10
  18   2   0   75.59   14.20
  20  -3   0   18.30    4.50
 -20   3   0    8.50    6.00
  19  -3   0  111.69    6.90
 -19   3   0  102.69    6.80
  18  -3   0  113.49    7.70
 -18   3   0  118.19    7.20
  17  -3   0   26.00    7.50
 -17   3   0   11.80    5.80
  16  -3   0   30.00   11.30
 -16   3   0    6.40    6.90
  15  -3   0   10.50    3.60
 -15   3   0    1.30    3.90
  14  -3   0  123.49    5.90
 -14   3   0  105.39    5.00
  13  -3   0   59.89    4.40
 -13   3   0   62.29    4.30
  12  -3   0  340.87    8.30
 -12   3   0  316.07    8.10
  11  -3   0   85.69    3.80
 -11   3   0   81.79    3.50
  10  -3   0  252.37    6.20
 -10   3   0  217.68    6.20
   9  -3   0  866.11   15.20
  -9   3   0  829.02   14.60
   8  -3   0  438.56    8.20
  -8   3   0  392.06    7.80
   7  -3   0   73.69    2.70
  -7   3   0  100.49    2.70
   6  -3   0  501.75    8.80
  -6   3   0  529.15    9.30
   5  -3   0 3598.44   58.69
  -5   3   0 3573.74   57.19
   4  -3   0 3593.44   56.39
  -4   3   0 3560.64   59.29
   3  -3   0  274.57    4.60
  -3   3   0  247.48    4.40
   2  -3   0  151.88    3.60
  -2   3   0  124.59    2.70
   1  -3   0  192.68    4.70
  -1   3   0  212.18    3.90
   0  -3   0  207.58    5.80
   0   3   0  194.18    5.00
  -1  -3   0 2004.80   49.99
   1   3   0 1993.10   40.20
  -2  -3   0  217.68    6.60
   2   3   0  254.57    4.90
  -3  -3   0  151.88    3.20
   3   3   0  124.19    3.30
  -4  -3   0   62.59    2.10
   4   3   0   47.10    2.30
  -5  -3   0  437.26    9.10
   5   3   0  427.16    8.80
  -6  -3   0 1537.65   26.40
   6   3   0 1487.75   29.90
  -7  -3   0  130.09    5.30
   7   3   0  103.39    3.90
  -8  -3   0  279.67    8.10
   8   3   0  271.97    8.20
  -9  -3   0  282.97    7.40
   9   3   0  287.27    8.70
 -10  -3   0  178.48    5.10
  10   3   0  175.28    5.00
 -11  -3   0  312.87    7.90
  11   3   0  357.46    7.90
 -12  -3   0   21.00    3.40
  12   3   0   14.70    2.20
 -13  -3   0   26.40    3.20
  13   3   0   26.30    2.50
 -14  -3   0  122.99   10.10
  14   3   0  108.59    6.50
 -15  -3   0  149.59   11.80
  15   3   0  157.58   10.00
 -16  -3   0   42.80    7.20
  16   3   0   39.80    4.70
 -17  -3   0   24.20    7.50
  17   3   0   17.40    3.70
  20  -4   0   10.40    4.80
 -20   4   0   19.20    8.60
  19  -4   0   26.10    5.60
 -19   4   0   31.20    7.00
  18  -4   0    0.60   10.10
 -18   4   0    2.50    5.60
  17  -4   0   33.10   14.00
 -17   4   0   24.40   10.80
  16  -4   0   33.20    8.40
 -16   4   0   63.29    9.00
  15  -4   0   24.30    3.60
 -15   4   0   17.90    4.20
  14  -4   0   80.39    4.50
 -14   4   0   80.19    3.60
  13  -4   0  446.96    9.80
 -13   4   0  476.95   10.00
  12  -4   0  275.17    6.20
 -12   4   0  214.28    5.70
  11  -4   0  140.39    5.50
 -11   4   0  109.39    4.80
  10  -4   0   67.19    3.30
 -10   4   0   56.59    3.10
   9  -4   0  599.04   12.10
  -9   4   0  611.94   12.10
   8  -4   0 1775.92   30.50
  -8   4   0 1702.83   28.80
   7  -4   0  362.26    6.50
  -7   4   0  324.57    6.40
   6  -4   0  279.67    5.50
  -6   4   0  226.28    5.20
   5  -4   0 1449.76   23.80
  -5   4   0 1413.96   23.60
   4  -4   0  991.50   17.90
  -4   4   0 1245.38   19.00
   3  -4   0 1488.55   24.10
  -3   4   0 1381.36   23.00
   2  -4   0 2567.94   52.89
  -2   4   0 2623.64   42.80
   1  -4   0  501.75   12.60
  -1   4   0  509.55   14.20
   0  -4   0 5321.37  123.59
   0   4   0 5107.79  103.89
  -1  -4   0 1339.17   35.70
   1   4   0 1404.16   25.90
  -2  -4   0  563.14   11.80
   2   4   0  493.15    9.50
  -3  -4   0  163.58    4.20
   3   4   0  183.08    4.00
  -4  -4   0  531.25    9.60
   4   4   0  576.84   10.60
  -5  -4   0  223.48    4.70
   5   4   0  222.58    4.90
  -6  -4   0   64.19    2.40
   6   4   0   65.19    2.30
  -7  -4   0  133.59    4.40
   7   4   0  105.79    3.30
  -8  -4   0  375.16   11.80
   8   4   0  435.66   10.20
  -9  -4   0   67.89    3.60
   9   4   0   72.09    4.00
 -10  -4   0  323.67    8.20
  10   4   0  323.37    8.40
 -11  -4   0  109.39    5.40
  11   4   0  115.29    3.90
 -12  -4   0    3.00    2.60
  12   4   0    1.40    2.20
 -13  -4   0   17.30    8.60
  13   4   0   23.60    4.30
 -14  -4   0   19.90    7.20
  14   4   0   29.50    8.60
 -15  -4   0   69.29    9.40
  15   4   0   66.09    5.80
 -16  -4   0   11.80    2.80
  16   4   0   18.20    4.10
 -17  -4   0   10.70    4.20
  17   4   0   18.50    4.70
  20  -5   0   51.09   10.70
 -20   5   0   44.80    8.60
  19  -5   0   55.59    7.30
 -19   5   0   52.19    8.80
  18  -5   0   10.40    8.50
 -18   5   0    9.60    8.70
  17  -5   0  147.19   10.30
 -17   5   0  138.09   11.40
  16  -5   0  261.07    9.30
 -16   5   0  266.57    7.70
  15  -5   0   92.39    5.00
 -15   5   0   93.39    5.00
  14  -5   0  174.28    5.90
 -14   5   0  197.08    5.50
  13  -5   0  892.51   17.30
 -13   5   0  888.71   15.60
  12  -5   0   93.49    5.60
 -12   5   0   60.19    4.00
  11  -5   0  125.79    5.40
 -11   5   0  127.09    4.40
  10  -5   0  273.67    6.90
 -10   5   0  285.27    7.20
   9  -5   0  838.02   14.80
  -9   5   0  868.11   14.30
   8  -5   0   18.20    1.40
  -8   5   0   30.80    1.80
   7  -5   0  120.19    4.00
  -7   5   0  155.88    4.00
   6  -5   0  414.76    8.30
  -6   5   0  425.46    8.30
   5  -5   0  288.07    6.40
  -5   5   0  292.47    6.10
   4  -5   0  231.98    5.30
  -4   5   0  225.78    5.30
   3  -5   0 1298.77   20.90
  -3   5   0 1254.77   19.00
   2  -5   0   75.39    2.20
  -2   5   0   93.59    2.00
   1  -5   0  867.11   29.50
  -1   5   0  829.12   16.20
   0  -5   0 1266.17   27.50
   0   5   0 1211.28   25.80
  -1  -5   0 2465.35   74.29
   1   5   0 2660.63   49.10
  -2  -5   0  293.07    6.40
   2   5   0  296.27    5.30
  -3  -5   0  577.54   12.30
   3   5   0  600.74   10.90
  -4  -5   0  103.99    3.90
   4   5   0  105.39    3.60
  -5  -5   0  108.79    3.90
   5   5   0  120.39    4.00
  -6  -5   0  139.19    3.60
   6   5   0  162.38    4.30
  -7  -5   0  250.77    6.90
   7   5   0  274.97    7.20
  -8  -5   0  149.19    5.20
   8   5   0  135.49    5.90
  -9  -5   0    1.60    1.80
   9   5   0    1.40    1.80
 -10  -5   0  144.79    5.10
  10   5   0  134.59    4.20
 -11  -5   0   88.99    4.10
  11   5   0   84.09    3.30
 -12  -5   0   56.79    3.90
  12   5   0   47.80    2.80
 -13  -5   0   22.90    4.60
  13   5   0   24.50    2.60
 -14  -5   0   60.59    5.00
  14   5   0   64.09    4.30
 -15  -5   0  106.99    6.80
  15   5   0  104.89    6.10
 -16  -5   0   13.00    3.40
  16   5   0   38.00    4.90
  20  -6   0   19.00    5.40
 -20   6   0    8.30    8.60
  19  -6   0    5.00    4.90
 -19   6   0   14.20    6.10
  18  -6   0   42.30    5.90
 -18   6   0   28.60    4.00
  17  -6   0  374.36   11.50
 -17   6   0  323.27   10.70
  16  -6   0  128.29    7.00
 -16   6   0  144.39    6.20
  15  -6   0   98.79    5.90
 -15   6   0   95.49    6.10
  14  -6   0  250.97    6.50
 -14   6   0  218.58    6.40
  13  -6   0  383.66    7.80
 -13   6   0  365.06    8.10
  12  -6   0   93.99    3.90
 -12   6   0   89.49    4.00
  11  -6   0  469.75   10.40
 -11   6   0  473.95    9.20
  10  -6   0  206.98    5.10
 -10   6   0  218.78    4.90
   9  -6   0  154.08    4.30
  -9   6   0  140.49    3.60
   8  -6   0  340.07    6.10
  -8   6   0  303.37    6.30
   7  -6   0  216.88    4.20
  -7   6   0  233.28    4.90
   6  -6   0  216.58    4.00
  -6   6   0  181.28    3.90
   5  -6   0  152.38    3.40
  -5   6   0  177.08    3.30
   4  -6   0  265.47    4.80
  -4   6   0  255.27    4.60
   3  -6   0  980.30   18.40
  -3   6   0  964.50   14.20
   2  -6   0  149.99    3.50
  -2   6   0  165.38    3.00
   1  -6   0 1611.94   38.60
  -1   6   0 1590.74   30.40
   0  -6   0  231.98    6.40
   0   6   0  248.28    5.90
  -1  -6   0   86.39    4.00
   1   6   0   75.09    2.40
  -2  -6   0  199.18    4.50
   2   6   0  190.58    4.10
  -3  -6   0  431.26   10.50
   3   6   0  383.96    8.40
  -4  -6   0  377.96   10.20
   4   6   0  412.96    8.50
  -5  -6   0   99.29    3.50
   5   6   0  103.39    2.80
  -6  -6   0  146.19    4.40
   6   6   0  165.58    3.90
  -7  -6   0   42.30    2.60
   7   6   0   45.40    2.20
  -8  -6   0  185.38    4.70
   8   6   0  151.18    4.10
  -9  -6   0   17.20    1.80
   9   6   0   12.30    2.00
 -10  -6   0  220.48    6.10
  10   6   0  190.98    5.10
 -11  -6   0  191.18    7.70
  11   6   0  154.28    5.40
 -12  -6   0   32.10    4.60
  12   6   0   26.40    3.20
 -13  -6   0   50.79    4.60
  13   6   0   37.40    3.30
 -14  -6   0   22.00    4.30
  14   6   0   27.50    3.70
 -15  -6   0    4.60    3.30
  15   6   0   21.60    3.60
 -16  -6   0   30.30    8.40
  16   6   0   37.00    4.00
  20  -7   0   85.89    7.40
 -20   7   0   68.89    8.30
  19  -7   0   16.50    4.30
 -19   7   0   11.20    4.50
  18  -7   0  113.09    6.50
 -18   7   0   97.79    6.30
  17  -7   0   64.79    6.90
 -17   7   0   46.20    5.00
  16  -7   0  120.59    8.10
 -16   7   0  114.79    6.00
  15  -7   0    3.60    2.50
 -15   7   0    5.30    3.30
  14  -7   0   20.30    2.60
 -14   7   0   17.40    2.40
  13  -7   0    8.50    1.80
 -13   7   0   10.50    2.10
  12  -7   0  183.58    5.00
 -12   7   0  177.68    4.90
  11  -7   0    7.40    1.40
 -11   7   0    2.90    1.30
  10  -7   0  207.88    5.30
 -10   7   0  194.98    4.70
   9  -7   0  131.19    3.40
  -9   7   0  117.09    4.50
   8  -7   0   17.90    1.30
  -8   7   0   18.20    1.40
   7  -7   0  599.74   10.10
  -7   7   0  580.84   11.50
   6  -7   0  270.77    5.20
  -6   7   0  278.77    5.20
   5  -7   0   66.89    1.80
  -5   7   0   59.59    1.80
   4  -7   0  298.47    6.40
  -4   7   0  320.57    5.50
   3  -7   0 1070.19   20.80
  -3   7   0 1107.29   16.80
   2  -7   0   37.20    2.00
  -2   7   0   49.40    2.10
   1  -7   0  447.76   13.10
  -1   7   0  390.26    8.80
   0  -7   0  778.52   19.80
   0   7   0  853.51   17.00
  -1  -7   0  320.97   12.70
   1   7   0  296.37    7.50
  -2  -7   0 1285.97   30.20
   2   7   0 1336.37   23.60
  -3  -7   0 1409.86   26.20
   3   7   0 1384.56   23.30
  -4  -7   0   80.99    2.90
   4   7   0   75.69    2.50
  -5  -7   0  159.58    4.70
   5   7   0  180.28    4.00
  -6  -7   0  100.19    3.70
   6   7   0   89.19    2.90
  -7  -7   0  405.26    9.10
   7   7   0  352.86    8.20
  -8  -7   0  451.45   12.00
   8   7   0  460.55    9.20
  -9  -7   0   65.09    4.50
   9   7   0   87.49    3.20
 -10  -7   0   85.79    5.00
  10   7   0   88.49    5.20
 -11  -7   0  165.68   10.30
  11   7   0  142.79    5.80
 -12  -7   0   82.29   11.50
  12   7   0   62.09    3.80
 -13  -7   0   61.39    9.20
  13   7   0   58.19    4.40
 -14  -7   0    9.80    3.20
  14   7   0   20.60    3.40
 -15  -7   0  121.29   12.40
  15   7   0  139.49    6.70
  20  -8   0   12.60    5.60
 -20   8   0   11.10    7.90
  19  -8   0   39.50    5.20
 -19   8   0   40.90    5.10
  18  -8   0   89.49    7.80
 -18   8   0  100.99    6.80
  17  -8   0   61.19    6.60
 -17   8   0   48.30    5.40
  16  -8   0  183.18    8.90
 -16   8   0  177.38    7.50
  15  -8   0  263.07    9.90
 -15   8   0  263.27    8.20
  14  -8   0  241.38    7.10
 -14   8   0  252.87    7.20
  13  -8   0   62.69    3.10
 -13   8   0   64.69    3.00
  12  -8   0  374.46    7.30
 -12   8   0  355.36    7.30
  11  -8   0  152.58    3.70
 -11   8   0  127.69    3.80
  10  -8   0  368.06    7.20
 -10   8   0  319.87    6.80
   9  -8   0   49.40    2.20
  -9   8   0   49.60    2.20
   8  -8   0  657.33   11.40
  -8   8   0  668.83   12.60
   7  -8   0  788.32   14.10
  -7   8   0  770.02   13.60
   6  -8   0   59.49    1.90
  -6   8   0   47.60    1.90
   5  -8   0  161.58    3.80
  -5   8   0  176.98    3.40
   4  -8   0  868.21   16.30
  -4   8   0  892.01   13.00
   3  -8   0  903.01   19.50
  -3   8   0  941.41   14.90
   2  -8   0  458.75   13.20
  -2   8   0  490.85    9.10
   1  -8   0   43.20    8.20
  -1   8   0   22.30    2.00
   0  -8   0   42.90    2.60
   0   8   0   36.00    1.90
  -1  -8   0  909.11   23.60
   1   8   0  972.70   20.20
  -2  -8   0 1108.59   27.00
   2   8   0 1089.19   21.30
  -3  -8   0  831.12   18.00
   3   8   0  793.42   14.50
  -4  -8   0   92.29    3.20
   4   8   0   90.09    2.60
  -5  -8   0  700.73   13.80
   5   8   0  650.63   12.30
  -6  -8   0  487.95   10.90
   6   8   0  449.56    9.90
  -7  -8   0  245.78   12.30
   7   8   0  234.18    8.00
  -8  -8   0   46.90    3.90
   8   8   0   58.39    3.10
  -9  -8   0  177.28    7.70
   9   8   0  169.08    4.90
 -10  -8   0  124.39    5.10
  10   8   0  124.29    4.10
 -11  -8   0   85.09    4.90
  11   8   0   84.49    3.60
 -12  -8   0  140.19   11.00
  12   8   0  142.29    5.40
 -13  -8   0   45.60    7.50
  13   8   0   36.30    5.10
 -14  -8   0   48.90    6.30
  14   8   0   44.70    6.10
 -15  -8   0   85.69   10.60
  15   8   0  114.39    5.90
  20  -9   0    9.10    7.50
 -20   9   0   22.40    7.20
  19  -9   0   11.00    5.40
 -19   9   0    0.80    3.60
  18  -9   0   65.49    7.10
 -18   9   0   54.19    5.00
  17  -9   0   79.89    6.10
 -17   9   0   58.19    4.50
  16  -9   0  192.68    8.80
 -16   9   0  204.88    7.30
  15  -9   0  240.58    8.90
 -15   9   0  265.57    8.20
  14  -9   0    8.00    2.10
 -14   9   0   11.50    2.30
  13  -9   0   58.59    2.80
 -13   9   0   51.29    3.00
  12  -9   0  147.79    4.00
 -12   9   0  136.09    4.30
  11  -9   0  134.89    3.60
 -11   9   0  132.89    4.10
  10  -9   0   61.39    2.50
 -10   9   0   65.19    2.60
   9  -9   0  240.08    4.80
  -9   9   0  207.28    5.00
   8  -9   0  263.17    5.70
  -8   9   0  253.57    5.10
   7  -9   0   54.59    2.20
  -7   9   0   48.90    2.00
   6  -9   0  271.57    6.70
  -6   9   0  247.28    5.10
   5  -9   0  339.87    9.20
  -5   9   0  354.56    6.50
   4  -9   0  250.17    5.90
  -4   9   0  264.27    4.70
   3  -9   0  553.94   15.10
  -3   9   0  570.34    9.20
   2  -9   0  556.54   22.60
  -2   9   0  518.45   11.50
   1  -9   0  115.69    7.50
  -1   9   0  111.79    3.50
   0  -9   0  169.08    7.60
   0   9   0  151.48    4.30
  -1  -9   0  564.74   14.70
   1   9   0  505.75   12.70
  -2  -9   0  200.08    6.40
   2   9   0  178.08    4.80
  -3  -9   0  127.39    6.00
   3   9   0  111.09    3.30
  -4  -9   0   84.79    4.30
   4   9   0   97.39    2.70
  -5  -9   0   50.89    3.10
   5   9   0   42.30    3.20
  -6  -9   0   92.99    4.30
   6   9   0   83.89    4.40
  -7  -9   0    4.00    3.30
   7   9   0    6.30    2.70
  -8  -9   0  102.79    4.80
   8   9   0  110.79    4.00
  -9  -9   0    8.00    2.20
   9   9   0    6.20    1.80
 -10  -9   0   24.20    5.30
  10   9   0   15.00    2.10
 -11  -9   0   67.99    5.30
  11   9   0   64.19    4.40
 -12  -9   0   61.89    7.30
  12   9   0   65.39    7.00
 -13  -9   0   33.90    6.40
  13   9   0   43.10    6.10
 -14  -9   0   15.40    4.60
  14   9   0   19.20    5.60
  20 -10   0    0.00   15.50
 -20  10   0    0.00   20.60
  19 -10   0    5.20    6.70
 -19  10   0   10.10    6.70
  18 -10   0   53.19    5.70
 -18  10   0   48.70    4.30
  17 -10   0   55.39    6.90
 -17  10   0   51.49    3.90
  16 -10   0  132.59    5.60
 -16  10   0  103.79    5.60
  15 -10   0  197.58    5.70
 -15  10   0  208.38    6.50
  14 -10   0  184.48    5.90
 -14  10   0  165.68    5.20
  13 -10   0   76.19    3.80
 -13  10   0   66.79    4.50
  12 -10   0  198.88    6.60
 -12  10   0  232.78    8.10
  11 -10   0    9.90    2.00
 -11  10   0    8.60    2.30
  10 -10   0   86.59    3.40
 -10  10   0   89.49    3.40
   9 -10   0   34.80    2.00
  -9  10   0   42.50    2.00
   8 -10   0   51.29    2.30
  -8  10   0   53.59    2.20
   7 -10   0  140.49    3.70
  -7  10   0  147.19    3.60
   6 -10   0  287.97   10.20
  -6  10   0  267.57    6.50
   5 -10   0  191.78    7.80
  -5  10   0  205.78    5.80
   4 -10   0  543.95   12.80
  -4  10   0  552.14    9.00
   3 -10   0  748.93   19.80
  -3  10   0  733.63   12.90
   2 -10   0  624.04   17.30
  -2  10   0  637.84   12.20
   1 -10   0  197.18   15.50
  -1  10   0  313.77    7.60
   0 -10   0   26.00    3.40
   0  10   0   34.70    2.10
  -1 -10   0   86.29    6.10
   1  10   0   79.39    4.30
  -2 -10   0  375.26   11.80
   2  10   0  367.86    9.40
  -3 -10   0  342.67   11.40
   3  10   0  329.27    7.10
  -4 -10   0   26.80    4.60
   4  10   0   24.20    1.80
  -5 -10   0  188.08   11.90
   5  10   0  178.78    6.70
  -6 -10   0   24.10    2.80
   6  10   0   28.10    1.90
  -7 -10   0   37.40    2.70
   7  10   0   28.10    2.10
  -8 -10   0   54.99    3.80
   8  10   0   75.79    3.30
  -9 -10   0  141.49    5.50
   9  10   0  126.29    4.10
 -10 -10   0   31.10    4.50
  10  10   0   43.80    3.20
 -11 -10   0   35.70   11.30
  11  10   0   54.29    4.90
 -12 -10   0   66.39    9.50
  12  10   0   65.69    6.40
 -13 -10   0    1.80    4.50
  13  10   0   22.40    8.20
  20 -11   0    9.00    5.70
 -20  11   0   17.20    5.40
  19 -11   0    7.70    2.70
 -19  11   0    5.60    3.50
  18 -11   0   44.90    4.80
 -18  11   0   56.59    4.30
  17 -11   0   42.60   11.90
 -17  11   0   53.99    4.80
  16 -11   0  136.29    9.20
 -16  11   0  120.09    6.50
  15 -11   0   14.00    2.50
 -15  11   0   10.00    2.80
  14 -11   0   30.40    3.00
 -14  11   0   30.90    3.00
  13 -11   0   91.09    4.80
 -13  11   0   92.89    4.80
  12 -11   0    2.00    1.90
 -12  11   0    3.30    2.70
  11 -11   0   83.09    3.80
 -11  11   0   98.89    4.30
  10 -11   0   32.60    2.40
 -10  11   0   19.50    2.50
   9 -11   0   41.00    2.00
  -9  11   0   40.10    2.10
   8 -11   0  114.89    3.20
  -8  11   0  115.39    3.20
   7 -11   0  104.49    4.80
  -7  11   0  101.69    4.20
   6 -11   0  731.43   19.00
  -6  11   0  742.23   13.70
   5 -11   0  348.77   10.60
  -5  11   0  340.27    8.00
   4 -11   0   32.70    2.10
  -4  11   0   38.10    1.50
   3 -11   0  367.66   20.10
  -3  11   0  417.76    8.80
   2 -11   0  246.48    9.80
  -2  11   0  197.08    5.30
   1 -11   0   77.29    6.30
  -1  11   0   79.69    5.20
   0 -11   0    5.30    8.70
   0  11   0   10.30    5.20
  -1 -11   0   65.69   10.80
   1  11   0   95.99    6.10
  -2 -11   0  724.43   21.00
   2  11   0  760.52   16.30
  -3 -11   0  575.94   24.50
   3  11   0  537.25   15.40
  -4 -11   0  176.78   11.30
   4  11   0  145.89    6.10
  -5 -11   0  100.59    6.20
   5  11   0  115.19    4.80
  -6 -11   0   46.70    3.90
   6  11   0   39.30    2.70
  -7 -11   0  200.48    9.90
   7  11   0  213.88    6.80
  -8 -11   0   77.09    5.60
   8  11   0   63.99    4.10
  -9 -11   0   44.00    5.30
   9  11   0   33.50    3.70
 -10 -11   0  180.58   12.50
  10  11   0  199.98    6.40
 -11 -11   0   42.40   14.60
  11  11   0   45.70    3.70
 -12 -11   0   44.90   16.60
  12  11   0   43.30    4.60
  20 -12   0   36.70    8.60
 -20  12   0   41.80    5.40
  19 -12   0   12.30   12.80
 -19  12   0   17.70    4.00
  18 -12   0    0.00    6.80
 -18  12   0    7.20    6.90
  17 -12   0    0.00    8.50
 -17  12   0   22.50    6.80
  16 -12   0   38.20    6.30
 -16  12   0   34.70    4.90
  15 -12   0   19.20    3.40
 -15  12   0   19.00    2.90
  14 -12   0   24.50    2.30
 -14  12   0   21.10    2.60
  13 -12   0  173.58    5.90
 -13  12   0  171.88    5.30
  12 -12   0   73.89    3.50
 -12  12   0   77.89    4.10
  11 -12   0  442.26   11.20
 -11  12   0  449.76   10.10
  10 -12   0  165.78    5.70
 -10  12   0  183.08    5.60
   9 -12   0  206.28    4.90
  -9  12   0  181.98    5.00
   8 -12   0   66.39    2.90
  -8  12   0   75.19    2.60
   7 -12   0  137.19    5.50
  -7  12   0  146.39    5.80
   6 -12   0  274.37    8.50
  -6  12   0  324.77    6.80
   5 -12   0  138.49    4.20
  -5  12   0  125.89    3.40
   4 -12   0  222.58    8.50
  -4  12   0  241.28    5.20
   3 -12   0  203.48   12.00
  -3  12   0  203.78    7.70
   2 -12   0  565.94   18.80
  -2  12   0  530.25   13.30
   1 -12   0  233.78   11.80
  -1  12   0  228.78   18.60
   0 -12   0   79.49   10.00
   0  12   0   90.59    7.00
  -1 -12   0    8.90    2.70
   1  12   0    7.40    2.40
  -2 -12   0  174.48    7.40
   2  12   0  185.48    5.90
  -3 -12   0  564.24   17.20
   3  12   0  553.34   14.30
  -4 -12   0  275.27   10.80
   4  12   0  301.27    7.10
  -5 -12   0    2.60    3.80
   5  12   0    5.40    2.80
  -6 -12   0  132.09    7.40
   6  12   0  151.28    5.90
  -7 -12   0   29.50    6.10
   7  12   0   15.60    3.50
  -8 -12   0    9.10    7.30
   8  12   0   20.30    6.30
  -9 -12   0   55.39    5.90
   9  12   0   53.69    3.80
 -10 -12   0   23.40    5.10
  10  12   0   25.40    2.70
 -11 -12   0   11.30    4.80
  11  12   0   10.80    2.80
  20 -13   0   69.99    8.70
 -20  13   0   55.29    5.20
  19 -13   0  149.59   16.50
 -19  13   0  108.79    8.90
  18 -13   0   14.50   17.60
 -18  13   0    7.10    8.60
  17 -13   0  263.17   13.40
 -17  13   0  227.58   10.80
  16 -13   0   11.30    3.60
 -16  13   0    9.40    3.10
  15 -13   0   38.50    4.00
 -15  13   0   20.90    2.90
  14 -13   0  344.17    8.00
 -14  13   0  346.17    8.50
  13 -13   0   60.59    4.70
 -13  13   0   66.89    4.70
  12 -13   0  334.37   13.30
 -12  13   0  300.47    9.80
  11 -13   0  504.65   18.40
 -11  13   0  484.75   14.10
  10 -13   0  149.49    7.00
 -10  13   0  150.38    6.70
   9 -13   0  264.37    7.10
  -9  13   0  266.47    6.20
   8 -13   0  119.29    5.10
  -8  13   0  126.49    3.90
   7 -13   0   72.09    3.80
  -7  13   0   86.79    3.40
   6 -13   0   51.89    3.80
  -6  13   0   37.40    3.40
   5 -13   0  170.08    8.00
  -5  13   0  168.48    4.30
   4 -13   0  174.08    7.00
  -4  13   0  159.68    5.20
   3 -13   0   33.90    4.00
  -3  13   0   36.10    2.60
   2 -13   0  363.16   14.10
  -2  13   0  379.16    9.10
   1 -13   0   81.19    4.50
  -1  13   0   92.19    3.70
   0 -13   0  135.79   10.40
   0  13   0  119.29    5.00
  -1 -13   0   99.59    9.30
   1  13   0   87.89    4.40
  -2 -13   0   63.29    4.60
   2  13   0   51.49    4.00
  -3 -13   0  101.29   12.40
   3  13   0   75.39    7.20
  -4 -13   0    0.00    8.40
   4  13   0    7.60    2.70
  -5 -13   0    1.90    4.10
   5  13   0    6.70    1.80
  -6 -13   0   37.20    5.70
   6  13   0   43.70    3.30
  -7 -13   0   63.19   14.30
   7  13   0   95.99    4.10
  -8 -13   0   13.00   10.70
   8  13   0   20.60    2.30
  -9 -13   0   38.60   14.80
   9  13   0   16.20    2.70
 -10 -13   0    9.00    4.40
  10  13   0    6.90    2.70
  11  13   0   37.70   14.50
  19 -14   0   16.20    8.20
 -19  14   0   10.20    5.30
  18 -14   0    5.30    2.70
 -18  14   0   24.90    7.80
  17 -14   0   48.60    9.30
 -17  14   0   60.39    4.70
  16 -14   0   66.19   10.60
 -16  14   0   70.79    6.10
  15 -14   0  227.58   12.30
 -15  14   0  175.98    7.20
  14 -14   0    2.50    2.10
 -14  14   0    1.90    2.30
  13 -14   0  102.89    8.20
 -13  14   0   88.49    7.80
  12 -14   0  178.38   16.50
 -12  14   0  200.28   10.10
  11 -14   0    3.50    2.60
 -11  14   0    2.60    3.40
  10 -14   0   32.00    2.70
 -10  14   0   28.20    2.50
   9 -14   0  161.08    5.20
  -9  14   0  165.58    4.60
   8 -14   0  135.19    5.80
  -8  14   0  135.49    4.80
   7 -14   0   58.59    3.30
  -7  14   0   62.09    3.20
   6 -14   0   15.40    2.20
  -6  14   0   10.90    2.40
   5 -14   0   30.00    3.10
  -5  14   0   21.30    2.10
   4 -14   0  260.27   15.10
  -4  14   0  258.97    7.10
   3 -14   0   15.70   15.90
  -3  14   0   25.80    2.20
   2 -14   0  342.47   17.60
  -2  14   0  394.36   12.90
   1 -14   0   12.30    5.70
  -1  14   0    2.70    2.40
   0 -14   0   77.39    4.60
   0  14   0  104.49    5.30
  -1 -14   0  102.39    7.00
   1  14   0   81.69    5.00
  -2 -14   0   44.60    8.80
   2  14   0   35.90    5.40
  -3 -14   0   31.10   11.90
   3  14   0   31.00    6.00
  -4 -14   0   82.09   13.00
   4  14   0   45.60    7.60
  -5 -14   0   55.39    7.30
   5  14   0   61.39    3.90
  -6 -14   0   73.59    8.80
   6  14   0   91.09    3.80
  -7 -14   0    0.00   12.00
   7  14   0   51.49    4.10
  -8 -14   0   26.10   12.60
   8  14   0   40.60    4.60
  -9 -14   0    3.70    3.30
   9  14   0    8.70    4.00
  19 -15   0   25.90    9.50
 -19  15   0   31.30    4.70
  18 -15   0    2.50   12.20
 -18  15   0   81.19   11.80
  17 -15   0   67.99   22.70
 -17  15   0   61.09    6.90
  16 -15   0  130.29   11.10
 -16  15   0  119.59    7.60
  15 -15   0   18.80    7.70
 -15  15   0   14.80    4.00
  14 -15   0   31.50    5.00
 -14  15   0   44.10    3.60
  13 -15   0  123.19    6.30
 -13  15   0  152.98    5.30
  12 -15   0   33.00    4.50
 -12  15   0   41.60    3.40
  11 -15   0   18.80    4.70
 -11  15   0   26.90    3.50
  10 -15   0   75.59    5.40
 -10  15   0   76.99    4.20
   9 -15   0   77.99    5.40
  -9  15   0   67.99    3.40
   8 -15   0   74.19    3.60
  -8  15   0   74.79    3.20
   7 -15   0  181.18    5.30
  -7  15   0  170.18    4.80
   6 -15   0    1.20    3.60
  -6  15   0    9.70    1.70
   5 -15   0  236.78   12.70
  -5  15   0  246.08    5.90
   4 -15   0  341.67   32.20
  -4  15   0  421.86   11.20
   3 -15   0   46.30   16.90
  -3  15   0   24.30    5.90
   2 -15   0  162.68   30.00
  -2  15   0  171.68    7.30
   1 -15   0   77.49    6.70
  -1  15   0   89.19    5.20
   0 -15   0   48.00    4.60
   0  15   0   64.49    3.70
  -1 -15   0   41.80    4.50
   1  15   0   40.00    5.80
  -2 -15   0   70.09    7.60
   2  15   0   76.59    6.00
  -3 -15   0   22.40    5.20
   3  15   0   27.80    4.30
  -4 -15   0   57.89    6.10
   4  15   0   65.29    4.60
  -5 -15   0  329.47   18.90
   5  15   0  316.37   10.30
  -6 -15   0  124.29   21.80
   6  15   0  116.29    6.40
  -7 -15   0   25.20   21.70
   7  15   0   21.90    4.40
  -8 -15   0   96.49   30.70
   8  15   0   98.89    7.30
 -19  16   0  124.69   16.00
  18 -16   0   28.60   25.30
 -18  16   0   38.10   10.80
  17 -16   0   11.20   12.00
 -17  16   0   35.50    7.30
 -16  16   0   31.30   18.40
  15 -16   0    5.30    2.20
 -15  16   0    8.10    2.80
  14 -16   0  127.79   11.00
 -14  16   0  109.89    4.90
  13 -16   0   32.80    6.10
 -13  16   0   52.69    3.50
  12 -16   0   35.70    5.80
 -12  16   0   30.30    4.20
  11 -16   0   26.30    4.60
 -11  16   0   16.80    3.20
  10 -16   0  271.47    9.70
 -10  16   0  265.57    7.10
   9 -16   0   99.69    6.20
  -9  16   0  128.29    7.90
   8 -16   0  105.19    4.30
  -8  16   0  108.69    4.20
   7 -16   0   36.60   21.70
  -7  16   0  106.39    3.80
   6 -16   0  221.78   24.20
  -6  16   0  360.06    8.20
   5 -16   0   17.90    7.50
  -5  16   0   16.50    2.80
   4 -16   0   23.10   18.90
  -4  16   0    7.80    4.30
   3 -16   0   79.59   25.40
  -3  16   0  194.48    7.70
   2 -16   0   32.60   11.00
  -2  16   0   18.30    4.60
   1 -16   0  466.15   25.50
  -1  16   0  488.25   12.40
   0 -16   0  165.38   14.30
   0  16   0  176.98    5.60
  -1 -16   0   10.10    4.90
   1  16   0   13.50    2.50
  -2 -16   0   19.20    4.70
   2  16   0   19.80    3.90
  -3 -16   0    0.60    8.20
   3  16   0    2.70    3.80
  -4 -16   0   22.30   21.30
   4  16   0   58.49    4.30
  -5 -16   0  152.78   14.20
   5  16   0  158.28    5.90
  -6 -16   0   10.40   13.30
   6  16   0   42.50   10.70
  -7 -16   0  109.09   22.50
   7  16   0  125.89    9.20
  18 -17   0   21.20    8.00
 -18  17   0   29.40    8.70
  17 -17   0    9.10    6.20
 -17  17   0   23.70    4.30
  16 -17   0    5.40    3.40
 -16  17   0    5.80    3.80
  15 -17   0    8.20   20.90
 -15  17   0    5.90    4.20
  14 -17   0   13.30   13.20
 -14  17   0   42.20    6.90
  13 -17   0   92.09   10.50
 -13  17   0  107.99    5.90
  12 -17   0  103.09    9.80
 -12  17   0  106.39    6.10
  11 -17   0   53.39    5.50
 -11  17   0   41.90    4.20
  10 -17   0  190.68    7.10
 -10  17   0  240.98    7.00
   9 -17   0   67.89    5.80
  -9  17   0   98.09    4.40
   8 -17   0    0.00  186.88
  -8  17   0    3.20    2.10
   7 -17   0   26.30   29.00
  -7  17   0  122.79    5.20
   6 -17   0    5.80   11.10
  -6  17   0    3.60    2.00
   5 -17   0   16.10    8.20
  -5  17   0   16.60    3.00
   4 -17   0   17.70   18.30
  -4  17   0   34.50    3.60
   3 -17   0    0.00   14.50
  -3  17   0   20.90    4.40
   2 -17   0    7.10    6.50
  -2  17   0   11.70    2.60
   1 -17   0   70.39   10.40
  -1  17   0   99.09    4.50
   0 -17   0   21.20   11.80
   0  17   0   10.70    2.40
  -1 -17   0    8.70   10.80
   1  17   0   21.80    5.80
  -2 -17   0   20.60    9.60
   2  17   0    4.20    6.60
  -3 -17   0   24.30   10.70
   3  17   0   32.90    5.20
  -4 -17   0  133.19   22.20
   4  17   0  136.49    8.30
  -5 -17   0   34.80   13.70
   5  17   0   49.70    5.20
  -6 -17   0    9.40   12.00
   6  17   0   11.50    4.20
  17 -18   0    0.50    3.40
 -17  18   0   43.60   10.00
  16 -18   0    0.10    3.90
 -16  18   0   10.00    4.80
  15 -18   0   21.60   22.70
 -15  18   0   72.29    7.70
  14 -18   0   96.39   46.20
 -14  18   0   99.59    7.20
  13 -18   0  101.19   16.90
 -13  18   0  163.78    6.40
  12 -18   0   64.29    8.70
 -12  18   0   64.39    3.80
  11 -18   0    5.30    2.40
 -11  18   0   38.30    2.70
  10 -18   0   30.00    5.60
 -10  18   0   40.50    3.90
   9 -18   0   30.90    6.20
  -9  18   0   56.89    4.80
   8 -18   0   24.70   14.90
  -8  18   0    7.70    3.00
   7 -18   0    8.30   15.50
  -7  18   0   18.30    2.30
   6 -18   0   16.00    9.20
  -6  18   0   39.20    2.40
   5 -18   0    0.00   16.50
  -5  18   0    3.10    2.20
   4 -18   0    9.00    7.40
  -4  18   0   29.90    6.00
   3 -18   0   40.50   28.90
  -3  18   0   29.00    4.00
   2 -18   0   34.40   29.90
  -2  18   0   21.90    4.90
   1 -18   0   48.60   11.10
  -1  18   0   43.20    3.60
   0 -18   0   90.99   21.00
   0  18   0   94.69    5.70
  -1 -18   0   70.89   18.70
   1  18   0   92.99    7.10
  -2 -18   0   36.70   15.20
   2  18   0   75.49    6.40
  -3 -18   0   55.19   16.10
   3  18   0   57.39    5.80
  -4 -18   0  154.48   21.10
   4  18   0  128.29    7.20
  16 -19   0    0.50    9.40
 -16  19   0   12.40    5.00
  15 -19   0   67.99   15.70
 -15  19   0   85.79    7.00
  14 -19   0  119.29   43.20
 -14  19   0  122.39    6.10
  13 -19   0   88.39   34.80
 -13  19   0   96.59    5.10
  12 -19   0    3.10    2.20
 -12  19   0   17.80    2.30
  11 -19   0    1.80    2.40
 -11  19   0   12.60    2.60
  10 -19   0   12.40    5.40
 -10  19   0   13.70    2.90
   9 -19   0   23.20   28.80
  -9  19   0   33.00    6.10
   8 -19   0    0.00   30.00
  -8  19   0   30.30    4.10
   7 -19   0    3.60    9.20
  -7  19   0   10.20    2.30
   6 -19   0   13.80    6.80
  -6  19   0   20.10    2.20
   5 -19   0    7.40    9.10
  -5  19   0   29.40    4.00
   4 -19   0   26.30   80.89
  -4  19   0   91.49    6.90
   3 -19   0   23.60   23.50
  -3  19   0   35.40    6.10
   2 -19   0    3.80   25.10
  -2  19   0    2.60    3.80
   1 -19   0   54.09   11.70
  -1  19   0   54.09    3.90
   0 -19   0   94.09   14.10
   0  19   0   88.89    5.60
  -1 -19   0    2.40   12.10
   1  19   0    3.30    3.20
  -2 -19   0   17.80    9.40
   2  19   0   14.50    3.40
  -3 -19   0   59.29   15.50
   3  19   0   52.99    4.40
  15 -20   0   11.70    6.30
 -15  20   0   47.30    4.60
  14 -20   0  147.99   56.79
 -14  20   0  105.69    8.20
  13 -20   0    7.00   21.70
 -13  20   0   19.20    3.40
  12 -20   0   33.50    5.80
 -12  20   0   24.10    2.70
  11 -20   0  134.89   10.70
 -11  20   0  124.89    5.10
  10 -20   0    6.50    8.80
 -10  20   0   21.50    4.00
   9 -20   0   55.29   29.40
  -9  20   0  165.18    6.60
   8 -20   0  159.68   46.90
  -8  20   0  221.28    7.60
   7 -20   0   55.99   26.20
  -7  20   0   39.80    2.90
   6 -20   0   16.40   18.80
  -6  20   0    6.70    2.70
   5 -20   0    6.00    9.60
  -5  20   0    4.10    3.10
   4 -20   0   45.80   12.00
  -4  20   0   92.19    7.80
   3 -20   0    5.80    9.60
  -3  20   0    0.20    3.30
   2 -20   0  139.79   17.70
  -2  20   0  171.08    6.90
   1 -20   0   21.90   19.40
  -1  20   0   72.39    4.70
   0 -20   0    7.20   14.40
   0  20   0   10.20    3.80
  -1 -20   0   31.20   14.80
   1  20   0   30.10    5.00
  13 -21   0    0.00    9.50
 -13  21   0   14.40    4.10
 -12  21   0   40.00    3.30
  11 -21   0    0.00   14.10
 -11  21   0    7.50    2.60
  10 -21   0   34.50   11.30
 -10  21   0   69.59    4.40
   9 -21   0    0.00   41.10
  -9  21   0   73.39    4.80
   8 -21   0   17.30   13.40
  -8  21   0   26.40    3.20
   7 -21   0   29.20   16.90
  -7  21   0   26.60    3.90
   6 -21   0    1.80    9.80
  -6  21   0    5.30    4.20
   5 -21   0  262.57   43.40
  -5  21   0  137.19    8.90
   4 -21   0    7.00   44.20
  -4  21   0   34.90    6.30
  -3  21   0  112.99    7.40
   2 -21   0    8.70    9.40
  -2  21   0   13.10    4.20
  10 -22   0   32.10   17.50
 -10  22   0   50.09    4.20
   9 -22   0   61.09   42.20
  -9  22   0    6.70    2.40
   8 -22   0    6.80   10.50
  -8  22   0    5.20    3.60
   7 -22   0    5.60   13.00
  -7  22   0    0.90    4.50
  -6  22   0   11.80    6.10
  -4  22  -1   41.90    5.00
   4 -22   1   44.40   11.40
  -5  22  -1    6.00    3.70
  -6  22  -1    9.00    3.00
  -7  22  -1   14.80    3.10
  -8  22  -1    9.60    2.80
   8 -22   1    0.00   10.90
  -9  22  -1    7.60    2.80
   9 -22   1    0.00    9.90
 -10  22  -1   12.60    2.90
  10 -22   1    7.20    7.60
 -11  22  -1    2.80    2.60
  11 -22   1    1.50    7.00
  -1  21  -1   41.60    5.00
   1 -21   1    0.00   21.70
  -2  21  -1   20.50    3.80
   2 -21   1    0.80   19.50
  -3  21  -1    8.20    2.90
   3 -21   1   17.60    9.00
  -4  21  -1  105.09    6.60
   4 -21   1   76.29   13.20
  -5  21  -1   30.50    4.00
   5 -21   1   30.60   13.00
  -6  21  -1   60.79    4.20
   6 -21   1   59.69   13.50
  -7  21  -1   60.29    3.50
   7 -21   1   45.60   20.80
  -8  21  -1   10.00    2.30
   8 -21   1   11.30   13.80
  -9  21  -1   35.20    3.70
   9 -21   1   30.10   22.90
 -10  21  -1   51.49    4.20
  10 -21   1   10.70   23.50
 -11  21  -1   96.69    5.30
  11 -21   1   32.30   45.10
 -12  21  -1   69.59    5.20
  12 -21   1   40.80   13.20
 -13  21  -1    4.90    2.60
  13 -21   1    4.70    2.50
   2  20  -1   80.49    4.50
  -2 -20   1   85.29   17.00
   1  20  -1    3.00    2.70
  -1 -20   1    2.80   14.80
   0  20  -1    7.70    2.90
   0 -20   1   38.50   50.79
  -1  20  -1   50.39    4.30
   1 -20   1   27.20   24.10
  -2  20  -1   11.90    3.00
   2 -20   1    5.50    9.50
  -3  20  -1   97.59    7.40
   3 -20   1   92.19   22.80
  -4  20  -1   88.79    8.00
   4 -20   1   24.40   23.10
  -5  20  -1   15.30    6.00
   5 -20   1   23.00   28.00
  -6  20  -1   20.70    2.80
   6 -20   1   37.40   26.50
  -7  20  -1  158.28    6.20
   7 -20   1  100.49   18.30
  -8  20  -1   82.09    3.70
   8 -20   1  117.39   53.79
  -9  20  -1   31.30    3.20
   9 -20   1   17.60   15.80
 -10  20  -1  258.17   10.30
  10 -20   1  264.87   17.60
 -11  20  -1   86.49    5.50
  11 -20   1   55.69    8.50
 -12  20  -1   19.60    3.10
  12 -20   1    7.30    2.70
 -13  20  -1    6.60    2.50
  13 -20   1    2.70    2.00
 -14  20  -1   18.10    3.50
  14 -20   1    3.20    4.70
 -15  20  -1   34.80    4.30
  15 -20   1    8.80    9.70
   4  19  -1   49.99   14.30
   3  19  -1   12.60    3.40
  -3 -19   1    5.10    6.70
   2  19  -1   12.10    3.00
  -2 -19   1    7.70   10.70
   1  19  -1  146.89    7.80
  -1 -19   1  135.99   21.20
   0  19  -1   62.79    5.50
   0 -19   1   39.80   15.80
  -1  19  -1   53.59    5.40
   1 -19   1   30.40   10.30
  -2  19  -1   76.09    5.50
   2 -19   1   53.89   16.70
  -3  19  -1  118.69    7.50
   3 -19   1   79.79   40.40
  -4  19  -1   51.49    5.00
   4 -19   1   50.79   26.80
  -5  19  -1    8.70    2.60
   5 -19   1    7.10   15.70
  -6  19  -1   82.49    5.00
   6 -19   1  209.68   27.10
  -7  19  -1   35.30    2.40
   7 -19   1   48.70   11.10
  -8  19  -1   14.30    2.20
   8 -19   1   11.80    7.60
  -9  19  -1   10.60    3.60
   9 -19   1   10.70    2.50
 -10  19  -1   59.39    4.30
  10 -19   1   42.40   12.90
 -11  19  -1   38.20    4.10
  11 -19   1    8.00    2.40
 -12  19  -1    1.70    2.30
  12 -19   1    6.10    2.60
 -13  19  -1   32.00    3.90
  13 -19   1   59.09   43.00
 -14  19  -1   15.20    3.80
  14 -19   1   13.60   46.30
 -15  19  -1  107.49    7.20
  15 -19   1   50.49   20.20
 -16  19  -1   51.19    9.70
  16 -19   1   46.10   26.60
   5  18  -1   72.39    7.50
  -5 -18   1   48.20   20.00
   4  18  -1   24.20    5.20
  -4 -18   1   28.50   10.40
   3  18  -1   32.00    4.70
  -3 -18   1   37.40    8.40
   2  18  -1   67.39   12.20
  -2 -18   1  134.29   18.20
   1  18  -1   68.09    8.30
  -1 -18   1  100.79   14.70
   0  18  -1   16.80    5.80
   0 -18   1    4.80   12.00
  -1  18  -1   69.99    5.40
   1 -18   1  101.89   21.40
  -2  18  -1   92.59    4.80
   2 -18   1   78.79   11.10
  -3  18  -1  109.19    5.60
   3 -18   1  222.08   49.40
  -4  18  -1    3.10    2.60
   4 -18   1    0.00   14.50
  -5  18  -1   11.20    3.00
   5 -18   1   38.00   94.59
  -6  18  -1   49.60    3.40
   6 -18   1   34.10   11.50
  -7  18  -1   13.10    2.00
   7 -18   1    8.20    4.60
  -8  18  -1    2.70    2.30
   8 -18   1   27.30   11.70
  -9  18  -1   15.90    3.70
   9 -18   1   23.70    2.90
 -10  18  -1   72.09    4.40
  10 -18   1   63.19    4.50
 -11  18  -1   80.49    4.50
  11 -18   1   72.59   13.30
 -12  18  -1   94.19    4.90
  12 -18   1  119.29   18.90
 -13  18  -1   25.40    4.50
  13 -18   1    0.00    6.50
 -14  18  -1   92.49    5.20
  14 -18   1   41.30   19.50
 -15  18  -1   19.70    7.10
  15 -18   1   35.30   20.60
 -16  18  -1   11.50    5.60
  16 -18   1   10.20   12.50
 -17  18  -1   41.60    6.50
  17 -18   1    7.90    7.80
   7  17  -1   58.49    9.70
   6  17  -1    7.80    3.00
  -6 -17   1    0.70   11.50
   5  17  -1   84.89    5.30
  -5 -17   1   68.69   17.20
   4  17  -1   42.70    4.30
  -4 -17   1   46.50    8.20
   3  17  -1    8.20    4.30
  -3 -17   1   14.50   28.10
   2  17  -1   79.19    7.00
  -2 -17   1   56.39   26.40
   1  17  -1   22.60    6.50
  -1 -17   1   16.40   16.30
   0  17  -1   48.10    3.90
   0 -17   1   46.60    5.20
  -1  17  -1   31.50    2.90
   1 -17   1   31.20    6.10
  -2  17  -1  149.09    5.30
   2 -17   1  139.89    9.70
  -3  17  -1  165.68    6.60
   3 -17   1  155.38   11.60
  -4  17  -1    0.00    4.30
   4 -17   1    3.20    4.80
  -5  17  -1  109.19    5.30
   5 -17   1   81.29   11.00
  -6  17  -1   15.70    2.70
   6 -17   1   14.90    3.40
  -7  17  -1  107.79    4.20
   7 -17   1   25.10   10.60
  -8  17  -1   45.10    3.10
   8 -17   1   41.20    3.30
  -9  17  -1   16.40    2.40
   9 -17   1   25.70    2.40
 -10  17  -1   33.90    4.40
  10 -17   1   33.10    3.50
 -11  17  -1   52.79    4.00
  11 -17   1   58.99    8.40
 -12  17  -1   60.19    4.40
  12 -17   1   71.79    7.20
 -13  17  -1  127.49    7.40
  13 -17   1   76.89   70.49
 -14  17  -1   21.80    3.10
  14 -17   1    6.70    4.10
 -15  17  -1   10.00    2.70
  15 -17   1    7.10    3.40
 -16  17  -1    4.80    2.80
  16 -17   1    2.80    2.30
 -17  17  -1   40.80    7.70
  17 -17   1    1.70    3.20
 -18  17  -1   13.80   10.10
  18 -17   1    2.40   16.30
   8  16  -1   11.50    4.50
  -8 -16   1    0.70    4.00
   7  16  -1   51.29   11.80
  -7 -16   1    7.70   14.30
   6  16  -1   25.10    9.30
  -6 -16   1    3.60    3.70
   5  16  -1   78.89    4.90
  -5 -16   1  111.19   21.50
   4  16  -1   10.10    2.30
  -4 -16   1    2.20   11.20
   3  16  -1   18.90    3.50
  -3 -16   1   30.00    4.80
   2  16  -1   42.60    3.70
  -2 -16   1   24.20    3.90
   1  16  -1  331.57    9.70
  -1 -16   1  303.67   11.60
   0  16  -1  257.67    8.20
   0 -16   1  224.18    9.60
  -1  16  -1    3.80    2.50
   1 -16   1    4.90    2.60
  -2  16  -1  389.56   10.50
   2 -16   1  375.86   15.90
  -3  16  -1   42.50    6.00
   3 -16   1   37.60   10.10
  -4  16  -1   34.20    5.00
   4 -16   1   15.90    7.20
  -5  16  -1  345.77    9.00
   5 -16   1  398.36   17.80
  -6  16  -1  231.58    5.50
   6 -16   1  209.18   10.70
  -7  16  -1   87.29    3.40
   7 -16   1   66.49    3.90
  -8  16  -1  285.67    7.20
   8 -16   1  270.97    9.60
  -9  16  -1  251.57    6.10
   9 -16   1  201.88    7.90
 -10  16  -1   42.10    3.30
  10 -16   1   41.20    4.20
 -11  16  -1  218.58    6.70
  11 -16   1  210.68    9.40
 -12  16  -1  276.27    8.20
  12 -16   1  299.57   13.20
 -13  16  -1   66.09    4.80
  13 -16   1   43.30    5.60
 -14  16  -1   47.90    4.20
  14 -16   1   50.89    6.70
 -15  16  -1   46.90    4.40
  15 -16   1   40.60    4.90
 -16  16  -1    0.50    3.50
  16 -16   1    0.40    3.60
 -17  16  -1   72.49    7.50
  17 -16   1   68.99   10.70
 -18  16  -1  136.19   23.30
  18 -16   1   76.79   10.60
   9  15  -1   56.09    4.40
  -9 -15   1   40.10   20.40
   8  15  -1   41.20    4.40
  -8 -15   1   20.30   13.60
   7  15  -1   34.30    4.30
  -7 -15   1   30.60   24.30
   6  15  -1  160.78    7.40
  -6 -15   1  128.99   22.20
   5  15  -1   42.70    4.20
  -5 -15   1   47.80    7.80
   4  15  -1   28.90    2.70
  -4 -15   1   19.40    3.60
   3  15  -1  235.88    8.00
  -3 -15   1  213.88    9.60
   2  15  -1  305.37   10.10
  -2 -15   1  289.97   21.50
   1  15  -1   38.20    5.80
  -1 -15   1   47.50    9.10
   0  15  -1   72.29    8.70
   0 -15   1   58.19    9.30
  -1  15  -1   86.49    4.40
   1 -15   1   81.39    7.60
  -2  15  -1   22.40    3.50
   2 -15   1   35.00    8.30
  -3  15  -1  338.17    9.40
   3 -15   1  309.97   12.60
  -4  15  -1  687.63   15.30
   4 -15   1  813.02   33.30
  -5  15  -1    6.40    1.70
   5 -15   1    3.90    3.50
  -6  15  -1  173.78    4.80
   6 -15   1  181.98    7.80
  -7  15  -1  155.98    4.90
   7 -15   1  166.58    6.60
  -8  15  -1   12.90    2.40
   8 -15   1   11.70    2.40
  -9  15  -1   99.39    4.00
   9 -15   1   89.79    5.20
 -10  15  -1   52.29    3.30
  10 -15   1   52.09    4.80
 -11  15  -1  381.96    8.60
  11 -15   1  343.07   11.80
 -12  15  -1  113.09    5.20
  12 -15   1  107.59    6.80
 -13  15  -1   63.39    5.40
  13 -15   1   61.89    5.40
 -14  15  -1   61.89    7.90
  14 -15   1   42.60    9.90
 -15  15  -1   44.70    4.10
  15 -15   1   40.70    5.00
 -16  15  -1    9.00    4.50
  16 -15   1    0.30    3.90
 -17  15  -1  101.69    7.50
  17 -15   1   96.09   12.00
 -18  15  -1  262.17   31.80
  18 -15   1  163.08   16.20
 -19  15  -1    4.50    4.00
  19 -15   1    5.10    3.40
  10  14  -1   96.19    4.30
 -10 -14   1   62.29   17.90
   9  14  -1   56.79    4.00
  -9 -14   1   28.40   25.10
   8  14  -1   10.40    3.60
  -8 -14   1    0.00   14.20
   7  14  -1   79.19    5.70
  -7 -14   1   67.29   20.50
   6  14  -1   73.69    3.80
  -6 -14   1   80.49   17.40
   5  14  -1   59.29    3.10
  -5 -14   1   60.49   12.00
   4  14  -1   74.29    4.10
  -4 -14   1   66.69    6.30
   3  14  -1  243.68    9.80
  -3 -14   1  242.28   11.80
   2  14  -1   54.39    6.60
  -2 -14   1   25.20   12.30
   1  14  -1  353.96   13.30
  -1 -14   1  310.07   14.00
   0  14  -1   50.89    3.70
   0 -14   1   33.90    6.40
  -1  14  -1  101.99    3.90
   1 -14   1  104.99    8.40
  -2  14  -1   76.29    3.50
   2 -14   1   58.59    4.70
  -3  14  -1  479.85   12.70
   3 -14   1  407.96   15.50
  -4  14  -1  165.98    4.10
   4 -14   1  123.99    9.10
  -5  14  -1  119.59    3.80
   5 -14   1  129.29    4.20
  -6  14  -1   49.90    3.10
   6 -14   1   35.30    3.60
  -7  14  -1  100.29    5.70
   7 -14   1  101.79    7.50
  -8  14  -1   40.50    2.70
   8 -14   1   43.90    2.90
  -9  14  -1  179.68    5.50
   9 -14   1  190.28    5.70
 -10  14  -1   40.10    2.60
  10 -14   1   44.90    3.10
 -11  14  -1   24.00    3.40
  11 -14   1   29.30    3.80
 -12  14  -1    0.00    6.00
  12 -14   1    0.70    6.50
 -13  14  -1   14.00    6.50
  13 -14   1   11.20    5.60
 -14  14  -1  141.89    6.80
  14 -14   1  138.99    9.40
 -15  14  -1  128.59    5.20
  15 -14   1  116.79    5.90
 -16  14  -1    2.40    2.70
  16 -14   1    2.50    2.70
 -17  14  -1   41.60    4.10
  17 -14   1   52.69    6.30
 -18  14  -1   38.80    6.40
  18 -14   1   42.40   15.90
 -19  14  -1   65.59   17.60
  19 -14   1  112.49   23.30
  11  13  -1   72.79    8.20
 -11 -13   1   65.69   38.20
  10  13  -1   50.49    3.10
 -10 -13   1   29.40    9.60
   9  13  -1  123.19    4.60
  -9 -13   1  130.89   13.60
   8  13  -1   13.60    2.00
  -8 -13   1   20.10   10.70
   7  13  -1   16.50    3.30
  -7 -13   1    9.60    8.10
   6  13  -1  159.68    6.00
  -6 -13   1  155.18   13.40
   5  13  -1   36.50    3.40
  -5 -13   1   36.50    5.10
   4  13  -1  132.29    5.00
  -4 -13   1   27.80    3.50
   3  13  -1  108.29    4.90
  -3 -13   1   95.69    6.10
   2  13  -1  154.28    5.40
  -2 -13   1  152.98    7.50
   1  13  -1  103.99    4.20
  -1 -13   1   95.09    5.40
   0  13  -1  166.58    5.70
   0 -13   1  186.38    8.10
  -1  13  -1  174.18    5.90
   1 -13   1  145.29    9.20
  -2  13  -1   31.50    3.20
   2 -13   1   24.90    4.80
  -3  13  -1  171.68    5.90
   3 -13   1  355.06   16.50
  -4  13  -1   88.99    2.90
   4 -13   1   81.99    6.40
  -5  13  -1   75.09    2.90
   5 -13   1   74.99    3.70
  -6  13  -1  281.37    6.60
   6 -13   1  279.77    7.70
  -7  13  -1  183.18    5.00
   7 -13   1  171.58    5.10
  -8  13  -1   68.89    3.40
   8 -13   1   54.29    3.10
  -9  13  -1  133.79    4.20
   9 -13   1  122.59    4.40
 -10  13  -1  416.36    8.20
  10 -13   1  376.86    9.70
 -11  13  -1  101.59    4.30
  11 -13   1   95.69    4.30
 -12  13  -1   24.20    3.90
  12 -13   1   29.30    4.00
 -13  13  -1  465.85   14.80
  13 -13   1  500.75   13.40
 -14  13  -1  184.28    5.30
  14 -13   1  169.18    5.30
 -15  13  -1    7.20    2.40
  15 -13   1    7.50    2.60
 -16  13  -1   64.59    4.90
  16 -13   1   79.09    6.20
 -17  13  -1   28.80    4.70
  17 -13   1   33.40    8.50
 -18  13  -1  198.88   13.00
  18 -13   1  211.08   21.70
 -19  13  -1  163.78   47.60
  19 -13   1  170.48   21.20
  12  12  -1   63.89    7.90
 -12 -12   1    9.10    4.80
  11  12  -1   14.50    2.50
 -11 -12   1   18.90    8.40
  10  12  -1    3.90    2.10
 -10 -12   1    1.80    2.20
   9  12  -1   18.50    2.30
  -9 -12   1   11.10    3.70
   8  12  -1    1.80    2.20
  -8 -12   1    2.30    1.40
   7  12  -1    9.70    3.00
  -7 -12   1   17.80    4.80
   6  12  -1   96.29    4.30
  -6 -12   1   90.79    5.50
   5  12  -1   15.20    2.40
  -5 -12   1    4.50    4.10
   4  12  -1  254.37    7.00
  -4 -12   1  294.57   10.10
   3  12  -1  109.29    3.80
  -3 -12   1  114.19    6.10
   2  12  -1  315.87   10.20
  -2 -12   1  300.07   12.10
   1  12  -1  803.62   18.90
  -1 -12   1  692.13   22.50
   0  12  -1  268.67    7.50
   0 -12   1  229.28    8.60
  -1  12  -1  455.65   14.10
   1 -12   1  421.46   16.00
  -2  12  -1   22.80    2.90
   2 -12   1   57.39   12.60
  -3  12  -1   94.59    4.50
   3 -12   1  110.89   10.60
  -4  12  -1  365.36    6.70
   4 -12   1  344.37   10.60
  -5  12  -1  341.17    6.20
   5 -12   1  338.87    7.90
  -6  12  -1  490.05    8.60
   6 -12   1  453.05   10.10
  -7  12  -1   21.10    2.00
   7 -12   1   17.40    2.60
  -8  12  -1  160.98    6.70
   8 -12   1  174.38    7.60
  -9  12  -1   70.79    2.90
   9 -12   1   71.59    2.60
 -10  12  -1   31.10    2.30
  10 -12   1   45.70    2.40
 -11  12  -1   81.89    3.50
  11 -12   1   85.99    3.40
 -12  12  -1  497.75   12.00
  12 -12   1  489.95   12.40
 -13  12  -1  298.47    8.60
  13 -12   1  268.67    8.40
 -14  12  -1   69.59    4.70
  14 -12   1   77.89    3.70
 -15  12  -1   48.90    3.60
  15 -12   1   33.30    3.10
 -16  12  -1   42.30    4.20
  16 -12   1   35.30    4.10
 -17  12  -1   73.39    8.20
  17 -12   1   45.20    8.50
 -18  12  -1  180.08   10.20
  18 -12   1  209.08   18.50
 -19  12  -1   48.80    6.10
  19 -12   1   59.59   10.90
 -20  12  -1   30.70    4.50
  20 -12   1   14.50    4.80
  13  11  -1   82.49    5.00
 -13 -11   1   53.39   11.20
  12  11  -1   29.70    4.40
 -12 -11   1   24.70    5.60
  11  11  -1  108.19   14.70
 -11 -11   1   86.09   11.00
  10  11  -1   45.10    5.60
 -10 -11   1   24.60    6.80
   9  11  -1   33.20    2.90
  -9 -11   1   24.00    3.30
   8  11  -1  113.99    4.00
  -8 -11   1  112.69    4.80
   7  11  -1   53.89    3.10
  -7 -11   1   43.40    3.40
   6  11  -1  146.39    4.10
  -6 -11   1  140.99    5.20
   5  11  -1  315.07    6.70
  -5 -11   1  325.17    9.70
   4  11  -1  588.44   12.50
  -4 -11   1  605.44   18.00
   3  11  -1  116.89    4.70
  -3 -11   1  111.89    9.20
   2  11  -1  489.75   16.10
  -2 -11   1  444.16   19.20
   1  11  -1  906.41   21.60
  -1 -11   1  610.14   25.30
   0  11  -1  269.17    7.30
   0 -11   1  235.28    7.90
  -1  11  -1  381.46   10.40
   1 -11   1  407.76   11.70
  -2  11  -1  250.47    5.60
   2 -11   1  284.97    8.60
  -3  11  -1   95.89    2.50
   3 -11   1  122.39    6.00
  -4  11  -1  336.17    6.30
   4 -11   1  365.66    7.90
  -5  11  -1  701.03   12.30
   5 -11   1  736.03   14.00
  -6  11  -1  283.47    6.90
   6 -11   1  274.17    7.70
  -7  11  -1  121.59    4.30
   7 -11   1  140.19    5.20
  -8  11  -1  228.78    5.70
   8 -11   1  220.68    4.70
  -9  11  -1  333.17    6.90
   9 -11   1  376.36    7.80
 -10  11  -1   98.09    3.30
  10 -11   1   84.29    2.80
 -11  11  -1  117.59    4.20
  11 -11   1   90.89    3.60
 -12  11  -1  165.68    5.70
  12 -11   1  158.48    5.30
 -13  11  -1   55.99    5.40
  13 -11   1   65.89    6.10
 -14  11  -1   29.20    4.40
  14 -11   1   31.40    3.90
 -15  11  -1   13.30    2.90
  15 -11   1    9.30    2.90
 -16  11  -1    4.20    2.60
  16 -11   1    1.90    2.50
 -17  11  -1   31.90    4.00
  17 -11   1   26.50    3.60
 -18  11  -1   41.10    4.50
  18 -11   1   52.69    5.10
 -19  11  -1  104.09    6.40
  19 -11   1  106.99    8.60
 -20  11  -1   68.19    8.80
  20 -11   1   43.90   10.20
  14  10  -1   57.19    4.50
 -14 -10   1   82.79   15.10
  13  10  -1   72.49    7.40
 -13 -10   1   82.59    8.00
  12  10  -1   42.20    5.50
 -12 -10   1   45.00    6.40
  11  10  -1   18.40    4.50
 -11 -10   1    8.30    2.70
  10  10  -1  149.09    5.90
 -10 -10   1  177.98    9.50
   9  10  -1  231.08    6.00
  -9 -10   1  204.58    7.10
   8  10  -1  103.29    4.30
  -8 -10   1   85.89    5.10
   7  10  -1  107.99    3.70
  -7 -10   1  103.29    4.30
   6  10  -1  355.16    7.60
  -6 -10   1  365.06    9.40
   5  10  -1  415.36    8.60
  -5 -10   1  443.36   10.50
   4  10  -1  141.09    4.50
  -4 -10   1  127.69    7.40
   3  10  -1  313.77    6.90
  -3 -10   1  318.37   10.50
   2  10  -1  138.69    4.20
  -2 -10   1  152.48    5.70
   1  10  -1  152.78    4.50
  -1 -10   1  173.08    7.20
   0  10  -1  503.55   11.10
   0 -10   1  539.05   13.60
  -1  10  -1   87.69    3.00
   1 -10   1   77.99    8.20
  -2  10  -1   48.60    2.10
   2 -10   1   47.10    3.20
  -3  10  -1   56.29    1.80
   3 -10   1   59.99    2.10
  -4  10  -1  875.01   13.90
   4 -10   1  913.51   18.50
  -5  10  -1  450.45    7.60
   5 -10   1  469.15    9.20
  -6  10  -1  154.08    3.80
   6 -10   1  134.69    3.90
  -7  10  -1  132.79    4.00
   7 -10   1  118.19    3.80
  -8  10  -1  498.55    9.30
   8 -10   1  522.05    9.80
  -9  10  -1    7.70    1.40
   9 -10   1    7.90    1.20
 -10  10  -1   11.40    1.60
  10 -10   1   13.80    1.40
 -11  10  -1   11.20    1.80
  11 -10   1   10.40    1.60
 -12  10  -1   22.50    2.50
  12 -10   1   20.30    2.10
 -13  10  -1  244.98    7.10
  13 -10   1  257.97    7.10
 -14  10  -1  136.99    5.10
  14 -10   1  144.99    6.70
 -15  10  -1   30.50    2.80
  15 -10   1   38.70    3.10
 -16  10  -1   67.09    4.50
  16 -10   1   84.49    5.50
 -17  10  -1   11.00    3.20
  17 -10   1   11.90    3.60
 -18  10  -1   53.59    5.20
  18 -10   1   61.19    6.30
 -19  10  -1   85.39    6.70
  19 -10   1   65.29   10.40
 -20  10  -1   12.10   10.30
  20 -10   1    1.70   12.50
  14   9  -1   39.00    3.70
 -14  -9   1   41.40    7.40
  13   9  -1   67.39    5.50
 -13  -9   1   61.19    6.70
  12   9  -1   36.80    4.60
 -12  -9   1   32.20    5.00
  11   9  -1    8.80    2.80
 -11  -9   1    3.30    2.50
  10   9  -1   99.89    3.80
 -10  -9   1   97.59    4.60
   9   9  -1    4.60    3.40
  -9  -9   1    2.70    2.50
   8   9  -1   12.00    1.90
  -8  -9   1   10.60    3.60
   7   9  -1  106.39    4.00
  -7  -9   1  118.59    5.10
   6   9  -1  552.34   14.60
  -6  -9   1  548.65   15.10
   5   9  -1  354.96    9.30
  -5  -9   1  359.26   10.20
   4   9  -1  113.99    3.00
  -4  -9   1  109.19    3.80
   3   9  -1   12.50    1.10
  -3  -9   1   14.60    1.50
   2   9  -1   32.40    1.80
  -2  -9   1   27.50    3.80
   1   9  -1  320.97    7.30
  -1  -9   1  337.47    9.40
   0   9  -1  361.16    8.00
   0  -9   1  435.26   11.10
  -1   9  -1   56.19    4.00
   1  -9   1   49.60    7.90
  -2   9  -1  599.04   12.00
   2  -9   1  578.74   14.20
  -3   9  -1  638.64   10.90
   3  -9   1  642.44   13.30
  -4   9  -1  364.66    6.20
   4  -9   1  366.46    7.40
  -5   9  -1 1479.35   23.10
   5  -9   1 1480.95   25.70
  -6   9  -1   30.30    1.40
   6  -9   1   27.80    1.40
  -7   9  -1   61.89    2.20
   7  -9   1   58.69    2.10
  -8   9  -1  162.98    4.00
   8  -9   1  157.08    3.50
  -9   9  -1   77.09    2.90
   9  -9   1   81.09    2.50
 -10   9  -1  136.29    4.10
  10  -9   1  136.99    3.70
 -11   9  -1  115.49    3.60
  11  -9   1  101.89    3.20
 -12   9  -1   36.70    2.60
  12  -9   1   35.00    2.30
 -13   9  -1   40.70    2.70
  13  -9   1   41.00    2.70
 -14   9  -1  110.19    4.30
  14  -9   1  114.29    4.80
 -15   9  -1  169.38    5.80
  15  -9   1  188.38    6.40
 -16   9  -1   37.10    3.60
  16  -9   1   38.20    4.50
 -17   9  -1   16.50    3.90
  17  -9   1   14.20    3.40
 -18   9  -1   36.40    4.80
  18  -9   1   45.00    6.60
 -19   9  -1   13.00    4.70
  19  -9   1    5.90    4.70
 -20   9  -1   88.09    7.60
  20  -9   1   69.29    6.70
  15   8  -1    3.40    7.10
 -15  -8   1   10.40    6.40
  14   8  -1   57.19    4.30
 -14  -8   1   40.80    6.20
  13   8  -1  123.99    5.90
 -13  -8   1   43.50    9.10
  12   8  -1  114.49    5.00
 -12  -8   1  102.09    8.30
  11   8  -1   16.20    2.30
 -11  -8   1   22.70    5.80
  10   8  -1  158.98    5.60
 -10  -8   1  164.88    7.30
   9   8  -1   33.60    3.10
  -9  -8   1   44.00    3.30
   8   8  -1   74.39    3.10
  -8  -8   1   58.09    4.00
   7   8  -1  167.28    4.90
  -7  -8   1  169.78    5.80
   6   8  -1    2.10    1.30
  -6  -8   1    4.80    1.70
   5   8  -1  424.06    8.10
  -5  -8   1  402.36   10.10
   4   8  -1  328.97    6.50
  -4  -8   1  346.17    8.80
   3   8  -1  569.84   10.30
  -3  -8   1  563.44   11.50
   2   8  -1  379.36    7.00
  -2  -8   1  365.96    9.00
   1   8  -1    3.30    0.90
  -1  -8   1    4.30    1.70
   0   8  -1 1508.25   31.10
   0  -8   1 1786.32   39.60
  -1   8  -1 1044.80   19.50
   1  -8   1  921.71   22.20
  -2   8  -1  296.97    5.80
   2  -8   1  271.37    7.10
  -3   8  -1  528.85    9.70
   3  -8   1  544.45   10.60
  -4   8  -1  147.49    3.10
   4  -8   1  141.29    3.20
  -5   8  -1  620.94   10.50
   5  -8   1  603.44   10.50
  -6   8  -1 1656.33   27.90
   6  -8   1 1756.02   28.10
  -7   8  -1  483.45    8.60
   7  -8   1  456.55    8.00
  -8   8  -1  209.38    4.50
   8  -8   1  194.38    4.50
  -9   8  -1  281.07    6.20
   9  -8   1  335.47    5.90
 -10   8  -1  347.07    7.80
  10  -8   1  394.36    7.70
 -11   8  -1  527.25   10.70
  11  -8   1  500.15   10.40
 -12   8  -1  363.46    8.40
  12  -8   1  387.56    7.80
 -13   8  -1  274.57    6.20
  13  -8   1  258.17    6.90
 -14   8  -1  318.07    7.50
  14  -8   1  297.67    8.40
 -15   8  -1  129.29    5.20
  15  -8   1  148.89    6.10
 -16   8  -1    6.20    2.80
  16  -8   1    3.00    3.10
 -17   8  -1   97.39    6.60
  17  -8   1  113.39    8.30
 -18   8  -1   42.50    7.40
  18  -8   1   28.50    7.20
 -19   8  -1   59.59    6.60
  19  -8   1   56.79    6.50
 -20   8  -1   74.09    6.40
  20  -8   1   78.39    7.00
  16   7  -1   59.09    7.00
 -16  -7   1   63.99   15.70
  15   7  -1   10.00    3.40
 -15  -7   1   16.90    3.80
  14   7  -1  199.88    7.30
 -14  -7   1  163.68   14.90
  13   7  -1   45.80    3.70
 -13  -7   1   38.80    7.90
  12   7  -1   52.89    3.40
 -12  -7   1   34.40    5.40
  11   7  -1   39.60    3.60
 -11  -7   1   22.40    6.10
  10   7  -1  236.78    8.10
 -10  -7   1  236.78    8.30
   9   7  -1  137.09    4.10
  -9  -7   1  125.39    4.70
   8   7  -1  346.97    7.00
  -8  -7   1  311.97    8.60
   7   7  -1   87.89    3.00
  -7  -7   1   79.99    3.40
   6   7  -1  131.49    3.50
  -6  -7   1  120.89    4.40
   5   7  -1  162.18    4.10
  -5  -7   1  177.38    4.60
   4   7  -1  977.10   16.70
  -4  -7   1  977.00   19.30
   3   7  -1  625.44   10.60
  -3  -7   1  561.94   13.00
   2   7  -1   19.90    1.40
  -2  -7   1   17.70    1.50
   1   7  -1 1571.84   27.50
  -1  -7   1 1480.35   33.10
   0   7  -1 1184.18   21.30
   0  -7   1 1297.37   28.30
  -1   7  -1    2.10    0.70
   1  -7   1    2.30    0.80
  -2   7  -1 1623.44   23.60
   2  -7   1 1552.74   29.90
  -3   7  -1  745.43   11.70
   3  -7   1  719.73   13.00
  -4   7  -1  257.97    4.60
   4  -7   1  267.47    5.10
  -5   7  -1  966.40   15.30
   5  -7   1 1000.70   16.40
  -6   7  -1  298.77    6.40
   6  -7   1  332.17    5.80
  -7   7  -1  449.56    8.10
   7  -7   1  413.56    7.40
  -8   7  -1  188.08    4.70
   8  -7   1  228.48    4.40
  -9   7  -1  203.08    4.70
   9  -7   1  221.98    4.50
 -10   7  -1   57.99    2.30
  10  -7   1   30.20    2.40
 -11   7  -1   97.89    3.30
  11  -7   1   97.09    3.30
 -12   7  -1   23.40    2.10
  12  -7   1   24.00    2.10
 -13   7  -1  112.79    4.50
  13  -7   1  115.99    4.90
 -14   7  -1   23.00    2.60
  14  -7   1   27.10    2.70
 -15   7  -1   20.30    2.50
  15  -7   1   21.30    2.90
 -16   7  -1   10.00    3.90
  16  -7   1   11.20    4.40
 -17   7  -1   32.80    5.30
  17  -7   1   34.00    5.70
 -18   7  -1  103.39    7.30
  18  -7   1  113.59    8.20
 -19   7  -1   32.60    4.60
  19  -7   1   43.60    6.40
 -20   7  -1   18.80    4.90
  20  -7   1   32.50    6.00
  16   6  -1   32.60    4.60
 -16  -6   1   25.60    8.80
  15   6  -1   20.10    3.50
 -15  -6   1   17.40    3.50
  14   6  -1   13.50    3.10
 -14  -6   1   12.90    3.30
  13   6  -1   26.90    2.80
 -13  -6   1   18.10    3.40
  12   6  -1  102.59    3.80
 -12  -6   1  101.59    4.30
  11   6  -1   27.70    2.30
 -11  -6   1   16.90    2.30
  10   6  -1   67.79    2.80
 -10  -6   1   65.49    3.40
   9   6  -1   91.49    3.30
  -9  -6   1  111.59    3.80
   8   6  -1  113.19    3.70
  -8  -6   1   76.99    3.70
   7   6  -1   72.39    3.10
  -7  -6   1   62.19    3.10
   6   6  -1    9.50    1.30
  -6  -6   1    3.20    1.50
   5   6  -1  530.55    9.90
  -5  -6   1  571.94   11.60
   4   6  -1  952.80   17.00
  -4  -6   1 1010.10   20.00
   3   6  -1  487.05   10.90
  -3  -6   1  493.65   12.30
   2   6  -1   41.30    2.20
  -2  -6   1   34.80    1.80
   1   6  -1  912.51   15.50
  -1  -6   1  888.51   17.80
   0   6  -1  819.02   14.60
   0  -6   1  837.62   16.50
  -1   6  -1 1625.94   26.80
   1  -6   1 1597.04   30.00
  -2   6  -1  124.79    2.40
   2  -6   1  107.49    2.50
  -3   6  -1   34.20    1.20
   3  -6   1   27.50    1.00
  -4   6  -1  992.40   14.90
   4  -6   1  928.81   17.00
  -5   6  -1  254.37    5.30
   5  -6   1  286.17    5.40
  -6   6  -1 1491.75   27.40
   6  -6   1 1555.34   24.70
  -7   6  -1   53.99    2.60
   7  -6   1   73.19    2.20
  -8   6  -1  193.48    4.90
   8  -6   1  201.88    5.10
  -9   6  -1  212.38    5.00
   9  -6   1  224.98    4.70
 -10   6  -1  231.08    5.20
  10  -6   1  255.57    5.20
 -11   6  -1   92.29    3.10
  11  -6   1   90.79    3.70
 -12   6  -1  213.68    6.60
  12  -6   1  204.78    7.20
 -13   6  -1    8.60    3.60
  13  -6   1   12.20    3.50
 -14   6  -1   55.99    3.50
  14  -6   1   60.39    3.60
 -15   6  -1   42.30    3.00
  15  -6   1   41.70    3.20
 -16   6  -1  200.78    6.60
  16  -6   1  220.58    7.80
 -17   6  -1  156.18    6.90
  17  -6   1  163.08    7.40
 -18   6  -1   21.50    4.90
  18  -6   1   10.90    5.40
 -19   6  -1   31.70    9.20
  19  -6   1   51.09    9.60
 -20   6  -1   28.40   19.70
  20  -6   1    2.20    5.70
  17   5  -1    9.10    3.30
 -17  -5   1    6.00    2.70
  16   5  -1   73.59    5.60
 -16  -5   1   17.60    3.40
  15   5  -1   20.00    3.80
 -15  -5   1   24.80    4.10
  14   5  -1   41.50    3.50
 -14  -5   1   39.10    4.00
  13   5  -1   89.19    6.90
 -13  -5   1   78.19    7.00
  12   5  -1   53.59    6.00
 -12  -5   1   55.19    7.30
  11   5  -1   90.09    3.50
 -11  -5   1   83.29    4.50
  10   5  -1    3.70    1.60
 -10  -5   1    9.50    1.70
   9   5  -1  133.29    4.70
  -9  -5   1  150.88    6.00
   8   5  -1  610.94   14.60
  -8  -5   1  580.74   15.50
   7   5  -1  134.69    4.10
  -7  -5   1  119.29    4.20
   6   5  -1  383.36    8.00
  -6  -5   1  404.56    7.90
   5   5  -1   27.50    1.70
  -5  -5   1   35.20    1.60
   4   5  -1   29.40    1.40
  -4  -5   1   37.10    1.60
   3   5  -1 1166.08   19.20
  -3  -5   1 1121.69   21.40
   2   5  -1  834.42   13.70
  -2  -5   1  817.92   15.70
   1   5  -1   31.80    1.40
  -1  -5   1   40.30    1.50
   0   5  -1 2982.40   48.90
   0  -5   1 2971.70   53.29
  -1   5  -1  850.41   15.90
   1  -5   1  889.31   17.10
  -2   5  -1  228.78    4.40
   2  -5   1  206.18    7.10
  -3   5  -1 1329.47   21.20
   3  -5   1 1185.98   22.90
  -4   5  -1  601.04    9.70
   4  -5   1  562.64    9.60
  -5   5  -1  531.65    8.80
   5  -5   1  472.45    8.30
  -6   5  -1 1446.56   24.80
   6  -5   1 1381.06   23.60
  -7   5  -1   92.59    3.20
   7  -5   1   82.29    3.00
  -8   5  -1   16.20    1.50
   8  -5   1   25.10    1.70
  -9   5  -1  181.98    4.20
   9  -5   1  169.28    4.10
 -10   5  -1    4.60    1.30
  10  -5   1    4.60    1.40
 -11   5  -1  209.08    6.20
  11  -5   1  198.58    6.80
 -12   5  -1 1051.09   18.10
  12  -5   1 1042.80   20.00
 -13   5  -1    4.00    2.00
  13  -5   1    1.30    2.00
 -14   5  -1   25.60    2.60
  14  -5   1   36.30    3.60
 -15   5  -1  320.37    7.90
  15  -5   1  295.77    9.00
 -16   5  -1  280.07    9.10
  16  -5   1  287.77   10.00
 -17   5  -1   57.19    9.50
  17  -5   1   42.50   10.80
 -18   5  -1   48.00    8.40
  18  -5   1   65.39   12.60
 -19   5  -1   53.79    8.50
  19  -5   1   62.79   11.30
 -20   5  -1   25.60    7.30
  20  -5   1   17.90    9.00
  17   4  -1    7.50    4.60
 -17  -4   1   19.30    7.70
  16   4  -1   54.89    5.40
 -16  -4   1   48.50    7.30
  15   4  -1   13.10    3.00
 -15  -4   1    0.00    5.10
  14   4  -1   16.70    5.80
 -14  -4   1   38.60   10.10
  13   4  -1  122.49    7.90
 -13  -4   1   98.99    7.50
  12   4  -1  142.59    4.80
 -12  -4   1  126.39    6.10
  11   4  -1  342.77    7.30
 -11  -4   1  338.07   10.10
  10   4  -1  123.59    3.70
 -10  -4   1  142.89    4.70
   9   4  -1  413.96    8.50
  -9  -4   1  368.76    9.90
   8   4  -1   95.19    3.10
  -8  -4   1  106.89    4.00
   7   4  -1   30.10    2.80
  -7  -4   1   42.20    2.80
   6   4  -1  144.39    4.00
  -6  -4   1  127.29    4.00
   5   4  -1   96.69    2.90
  -5  -4   1  107.29    2.80
   4   4  -1  183.28    4.20
  -4  -4   1  209.58    4.10
   3   4  -1  873.81   14.60
  -3  -4   1  882.31   15.10
   2   4  -1  618.34   10.60
  -2  -4   1  651.23   11.70
   1   4  -1 1083.39   18.20
  -1  -4   1 1017.70   18.90
   0   4  -1 7635.04  151.78
   0  -4   1 7190.28  156.38
  -1   4  -1  291.07   10.40
   1  -4   1  540.45   69.59
  -2   4  -1  740.93   17.10
   2  -4   1  789.92   15.60
  -3   4  -1 2120.79   33.70
   3  -4   1 2034.00   37.40
  -4   4  -1 3470.55   55.49
   4  -4   1 3553.24   56.19
  -5   4  -1  415.66    7.50
   5  -4   1  352.06    7.30
  -6   4  -1  460.25    7.70
   6  -4   1  417.06    8.20
  -7   4  -1  249.18    5.80
   7  -4   1  278.07    5.30
  -8   4  -1 1342.67   22.10
   8  -4   1 1340.87   23.10
  -9   4  -1  156.28    4.00
   9  -4   1  149.49    4.50
 -10   4  -1  181.98    4.70
  10  -4   1  150.48    4.20
 -11   4  -1  406.86    8.20
  11  -4   1  428.66    8.70
 -12   4  -1   44.60    2.90
  12  -4   1   44.60    3.10
 -13   4  -1   99.59    4.40
  13  -4   1  103.89    4.80
 -14   4  -1   70.89    4.90
  14  -4   1  102.99    4.90
 -15   4  -1  133.99    6.20
  15  -4   1  144.29    5.60
 -16   4  -1  136.29   12.30
  16  -4   1  127.89    7.50
 -17   4  -1   24.50    8.70
  17  -4   1   18.20    9.70
 -18   4  -1    9.70    8.90
  18  -4   1    4.20   17.70
 -19   4  -1   18.10    6.50
  19  -4   1   14.40    8.50
  18   3  -1   65.79   16.50
 -18  -3   1   26.60   11.90
  17   3  -1  118.79   10.10
 -17  -3   1  113.69   10.00
  16   3  -1   64.89    4.50
 -16  -3   1   65.99   11.80
  15   3  -1   92.19    5.40
 -15  -3   1   62.69    6.00
  14   3  -1  100.89    4.90
 -14  -3   1   98.29    6.90
  13   3  -1   84.69    4.80
 -13  -3   1   64.79    4.90
  12   3  -1  245.48    5.80
 -12  -3   1  217.28    7.40
  11   3  -1  381.26    8.50
 -11  -3   1  395.56    9.50
  10   3  -1   58.29    2.70
 -10  -3   1   50.39    2.70
   9   3  -1  463.45    9.50
  -9  -3   1  478.25    9.90
   8   3  -1  251.47    5.50
  -8  -3   1  231.68    5.50
   7   3  -1  362.66    8.20
  -7  -3   1  402.26    8.50
   6   3  -1  858.51   15.40
  -6  -3   1  740.43   14.40
   5   3  -1  338.77    6.70
  -5  -3   1  299.97    5.90
   4   3  -1   92.99    2.40
  -4  -3   1   70.39    2.70
   3   3  -1 1996.00   34.70
  -3  -3   1 2000.20   36.80
   2   3  -1 2002.00   33.10
  -2  -3   1 1786.42   39.10
   1   3  -1  133.99    2.60
  -1  -3   1  121.99    3.00
   0   3  -1  356.76    5.80
   0  -3   1  334.07    7.10
  -1   3  -1  560.54    9.40
   1  -3   1  563.74    9.70
  -2   3  -1  441.86    7.50
   2  -3   1  371.56    6.70
  -3   3  -1 1174.28   19.50
   3  -3   1 1228.78   19.10
  -4   3  -1  174.78    3.30
   4  -3   1  161.98    3.30
  -5   3  -1  152.68    3.40
   5  -3   1  160.58    3.60
  -6   3  -1  537.65   11.60
   6  -3   1  553.64   12.10
  -7   3  -1 1961.10   40.00
   7  -3   1 1904.21   41.30
  -8   3  -1  119.79    3.50
   8  -3   1  142.19    3.90
  -9   3  -1  388.96    8.10
   9  -3   1  401.06    8.50
 -10   3  -1  523.85    9.80
  10  -3   1  564.54   10.70
 -11   3  -1  200.48    6.20
  11  -3   1  236.88    6.50
 -12   3  -1   31.70    6.10
  12  -3   1   35.90    4.60
 -13   3  -1   16.40    5.60
  13  -3   1   24.00    6.00
 -14   3  -1   13.90    3.80
  14  -3   1   17.80    4.80
 -15   3  -1   88.89    6.50
  15  -3   1   82.39    4.90
 -16   3  -1  101.49    6.70
  16  -3   1  112.69    5.80
 -17   3  -1   18.30    4.00
  17  -3   1   26.60    5.40
 -18   3  -1   67.19    7.90
  18  -3   1   54.19    6.40
 -19   3  -1   19.70    9.00
  19  -3   1   16.60   10.50
  18   2  -1   61.49   26.70
 -18  -2   1   42.00   18.30
  17   2  -1  176.48    8.10
 -17  -2   1  165.08   22.90
  16   2  -1  141.59    6.30
 -16  -2   1  141.09    9.30
  15   2  -1   49.30    3.70
 -15  -2   1   47.30    4.10
  14   2  -1   70.19    3.50
 -14  -2   1   76.79    4.20
  13   2  -1  127.59    6.20
 -13  -2   1  126.49    5.60
  12   2  -1  397.26    9.80
 -12  -2   1  376.96   10.20
  11   2  -1  153.48    6.30
 -11  -2   1  204.28    7.70
  10   2  -1  162.88    5.60
 -10  -2   1  144.69    6.00
   9   2  -1  106.99    4.00
  -9  -2   1  108.69    4.30
   8   2  -1  431.56   10.80
  -8  -2   1  430.26   10.80
   7   2  -1  906.81   20.50
  -7  -2   1  887.41   20.00
   6   2  -1  776.32   15.40
  -6  -2   1  735.93   14.20
   5   2  -1  525.75   10.90
  -5  -2   1  492.25   10.40
   4   2  -1  182.08    5.10
  -4  -2   1  155.58    4.70
   3   2  -1 1546.55   26.40
  -3  -2   1 1544.15   27.60
   2   2  -1 2730.83   43.30
  -2  -2   1 2720.43   50.09
   1   2  -1   11.70    0.90
  -1  -2   1   12.40    0.70
  -2   2  -1 1247.98   23.30
   2  -2   1 1158.18   22.30
  -3   2  -1 1449.15   25.10
   3  -2   1 1438.56   24.40
  -4   2  -1 1307.57   21.60
   4  -2   1 1335.37   23.20
  -5   2  -1 1074.39   17.90
   5  -2   1 1109.89   19.50
  -6   2  -1  643.94   15.00
   6  -2   1  621.24   15.20
  -7   2  -1 1070.29   26.80
   7  -2   1 1107.39   28.50
  -8   2  -1  192.98    4.70
   8  -2   1  212.88    4.80
  -9   2  -1  211.38    4.90
   9  -2   1  237.28    5.10
 -10   2  -1    8.70    1.60
  10  -2   1    9.30    2.10
 -11   2  -1  166.38    5.60
  11  -2   1  147.59    5.10
 -12   2  -1   55.89    4.10
  12  -2   1   44.80    4.30
 -13   2  -1   50.39    4.00
  13  -2   1   51.59    5.10
 -14   2  -1   58.39    4.20
  14  -2   1   71.19    7.20
 -15   2  -1   23.90    3.70
  15  -2   1   21.20    3.00
 -16   2  -1  129.39    8.10
  16  -2   1  127.19    8.10
 -17   2  -1  180.48    9.40
  17  -2   1  164.38   11.50
 -18   2  -1   36.80   12.00
  18  -2   1   29.70    9.10
 -19   2  -1   25.50    8.30
  19  -2   1   31.80    8.70
  19   1  -1   11.90    7.00
 -19  -1   1   20.70    9.50
  18   1  -1  135.29    7.70
 -18  -1   1  123.69    8.70
  17   1  -1  160.48    7.40
 -17  -1   1  156.58   10.40
  16   1  -1   35.00    4.80
 -16  -1   1   47.70    7.60
  15   1  -1   51.29    4.30
 -15  -1   1   60.59    5.20
  14   1  -1   74.79    4.20
 -14  -1   1   69.29    6.00
  13   1  -1   79.59    7.30
 -13  -1   1   72.09    6.60
  12   1  -1  190.88   10.60
 -12  -1   1  196.88   10.10
  11   1  -1   60.79    3.60
 -11  -1   1   78.89    4.40
  10   1  -1  560.54   13.70
 -10  -1   1  561.14   13.80
   9   1  -1  192.88    5.20
  -9  -1   1  189.88    6.00
   8   1  -1  259.97    7.00
  -8  -1   1  280.07    7.40
   7   1  -1  326.17    9.00
  -7  -1   1  373.46    9.20
   6   1  -1  828.32   16.60
  -6  -1   1  901.01   16.10
   5   1  -1  466.95    9.30
  -5  -1   1  426.36    9.20
   4   1  -1  959.30   17.50
  -4  -1   1  941.11   16.70
   3   1  -1 1477.05   27.00
  -3  -1   1 1506.25   24.90
   2   1  -1  948.91   26.00
  -2  -1   1  784.62   21.00
   1   1  -1  169.68    6.10
  -1  -1   1  227.88   14.50
  -2   1  -1  337.97   31.60
   2  -1   1  350.16   18.80
  -3   1  -1 9685.53  236.18
   3  -1   1 9801.52  250.97
  -4   1  -1  768.92   13.10
   4  -1   1  792.02   13.70
  -5   1  -1   14.00    1.10
   5  -1   1   14.60    1.10
  -6   1  -1  855.21   15.10
   6  -1   1  846.82   15.90
  -7   1  -1  859.21   15.50
   7  -1   1  811.42   16.30
  -8   1  -1  213.98    7.00
   8  -1   1  190.78    7.00
  -9   1  -1  328.17    8.70
   9  -1   1  319.37   10.00
 -10   1  -1  275.67    6.70
  10  -1   1  280.67    6.70
 -11   1  -1   56.79    3.10
  11  -1   1   63.49    3.00
 -12   1  -1   16.70    2.60
  12  -1   1   13.50    2.50
 -13   1  -1  177.58    6.60
  13  -1   1  182.18    5.50
 -14   1  -1  207.98    8.40
  14  -1   1  206.48    6.30
 -15   1  -1   11.90   10.40
  15  -1   1   13.00    6.30
 -16   1  -1  354.36   13.50
  16  -1   1  380.96   15.00
 -17   1  -1  139.19   15.20
  17  -1   1  122.59   10.40
 -18   1  -1   39.00   10.00
  18  -1   1   25.90    8.70
 -19   1  -1   30.90    8.70
  19  -1   1   18.20    7.00
  19   0  -1  156.28    8.80
 -19   0   1  129.59   12.80
  18   0  -1   40.60   11.30
 -18   0   1   39.60   10.60
  17   0  -1   50.59    6.60
 -17   0   1   52.59   10.70
  16   0  -1   27.70    8.70
 -16   0   1   28.90    7.70
  15   0  -1   69.89    4.70
 -15   0   1   85.09    6.80
  14   0  -1   89.19    5.00
 -14   0   1  112.59    5.50
  13   0  -1  111.59    5.30
 -13   0   1  135.89    5.40
  12   0  -1  100.79    3.80
 -12   0   1  109.39    3.80
  11   0  -1  525.55   10.70
 -11   0   1  508.65   11.20
  10   0  -1  723.43   15.40
 -10   0   1  756.02   16.20
   9   0  -1  211.88    5.50
  -9   0   1  205.28    5.50
   8   0  -1  893.21   15.50
  -8   0   1  907.91   16.00
   7   0  -1 1263.07   22.50
  -7   0   1 1320.67   23.00
   6   0  -1  370.06    6.90
  -6   0   1  404.66    7.20
   5   0  -1  189.18    4.30
  -5   0   1  180.08    5.10
   4   0  -1 2126.99   49.90
  -4   0   1 2235.48   51.89
   3   0  -1  167.18    3.60
  -3   0   1  142.59    3.60
   2   0  -1  864.11   37.90
  -2   0   1 1002.90   27.80
  -1   0  -1    0.20    0.20
   1   0   1    0.10    0.10
  -2   0  -1 4260.77   85.29
   2   0   1 4693.03  119.29
  -3   0  -1  580.44   10.70
   3   0   1  645.84   10.60
  -4   0  -1  733.83   12.40
   4   0   1  687.73   12.40
  -5   0  -1  795.42   14.50
   5   0   1  869.91   14.60
  -6   0  -1 1087.49   20.10
   6   0   1 1002.80   19.90
  -7   0  -1 1969.80   34.70
   7   0   1 1913.11   40.00
  -8   0  -1 1021.90   20.90
   8   0   1  995.50   22.40
  -9   0  -1  784.22   15.60
   9   0   1  750.22   15.10
 -10   0  -1   27.10    2.70
  10   0   1   33.00    2.50
 -11   0  -1   16.70    3.30
  11   0   1   36.30    2.80
 -12   0  -1  118.19    6.80
  12   0   1  144.79    5.60
 -13   0  -1  159.68    7.50
  13   0   1  169.58    7.40
 -14   0  -1   67.39    7.10
  14   0   1   74.79    6.60
 -15   0  -1  137.49   12.00
  15   0   1  102.39   10.90
 -16   0  -1  286.77   12.20
  16   0   1  262.27   12.30
 -17   0  -1   64.59    6.50
  17   0   1   65.29    5.80
 -18   0  -1   14.30    4.40
  18   0   1    4.90    3.70
  19  -1  -1   32.70   13.00
 -19   1   1   17.20   10.50
  18  -1  -1    0.00   10.30
 -18   1   1   12.00    9.60
  17  -1  -1   15.00    6.30
 -17   1   1   15.50    5.80
  16  -1  -1  131.59    9.50
 -16   1   1  127.99    9.40
  15  -1  -1  414.16   10.40
 -15   1   1  436.36   11.50
  14  -1  -1  124.89    5.30
 -14   1   1  112.29    5.10
  13  -1  -1  107.49    4.90
 -13   1   1  128.39    4.40
  12  -1  -1  135.59    5.60
 -12   1   1  130.89    4.90
  11  -1  -1  765.02   18.00
 -11   1   1  645.74   15.70
  10  -1  -1  377.06   10.10
 -10   1   1  399.36   10.00
   9  -1  -1   26.80    2.50
  -9   1   1   28.30    3.00
   8  -1  -1  698.23   13.90
  -8   1   1  712.53   13.90
   7  -1  -1  623.74   11.20
  -7   1   1  640.44   10.70
   6  -1  -1 2099.39   34.00
  -6   1   1 2055.79   35.30
   5  -1  -1  908.21   15.90
  -5   1   1  821.12   16.10
   4  -1  -1 6990.10  168.48
  -4   1   1 7028.50  153.88
   3  -1  -1  772.62   12.60
  -3   1   1  729.63   12.40
   0  -1  -1  543.15   44.10
   0   1   1  581.74   37.10
  -1  -1  -1 1695.13   57.19
   1   1   1 1756.92   64.69
  -2  -1  -1  481.75   10.20
   2   1   1  473.95    8.60
  -3  -1  -1  354.56    7.20
   3   1   1  368.36    6.70
  -4  -1  -1   53.79    1.70
   4   1   1   50.59    1.60
  -5  -1  -1    0.20    1.00
   5   1   1    0.50    0.80
  -6  -1  -1  349.07    9.70
   6   1   1  353.56    9.70
  -7  -1  -1   24.70    2.20
   7   1   1   38.70    2.20
  -8  -1  -1  541.65   10.50
   8   1   1  495.25    9.70
  -9  -1  -1  207.08    6.80
   9   1   1  220.48    6.20
 -10  -1  -1  109.69    4.90
  10   1   1  101.79    3.90
 -11  -1  -1  217.78    7.60
  11   1   1  250.87    7.00
 -12  -1  -1  122.59    6.20
  12   1   1   99.19    4.30
 -13  -1  -1  278.07    9.30
  13   1   1  310.67   12.60
 -14  -1  -1    5.00    4.10
  14   1   1    4.60    5.10
 -15  -1  -1   20.10    4.50
  15   1   1   28.30    5.00
 -16  -1  -1   84.79    6.70
  16   1   1   83.89    6.20
 -17  -1  -1    5.40    4.20
  17   1   1    1.40    3.40
 -18  -1  -1    4.70    6.90
  18   1   1    6.80    4.30
  20  -2  -1    5.90    4.20
 -20   2   1   31.10   13.90
  19  -2  -1   83.29   10.30
 -19   2   1   63.79    8.30
  18  -2  -1   81.99    8.40
 -18   2   1  109.99    9.20
  17  -2  -1   51.09    4.10
 -17   2   1   46.50    4.50
  16  -2  -1  162.98    7.10
 -16   2   1  190.78    7.30
  15  -2  -1  106.09    6.30
 -15   2   1   97.39    6.10
  14  -2  -1   35.90    4.10
 -14   2   1   26.00    3.30
  13  -2  -1   16.10    2.20
 -13   2   1   29.00    2.70
  12  -2  -1   86.59    4.30
 -12   2   1  102.99    4.20
  11  -2  -1  216.48    9.50
 -11   2   1  187.58   13.00
  10  -2  -1  192.58    5.60
 -10   2   1  160.98    5.70
   9  -2  -1   57.99    2.90
  -9   2   1   61.19    2.90
   8  -2  -1  422.26    7.70
  -8   2   1  424.66    7.90
   7  -2  -1  280.67    5.20
  -7   2   1  220.78    4.90
   6  -2  -1 1050.59   19.00
  -6   2   1 1225.38   18.80
   5  -2  -1  277.07    5.50
  -5   2   1  261.87    5.70
   4  -2  -1 4272.37   74.39
  -4   2   1 4413.86   80.49
   3  -2  -1 1938.91   31.60
  -3   2   1 1983.40   30.20
   2  -2  -1  357.26    7.60
  -2   2   1  416.66    9.00
   1  -2  -1  990.80   24.20
  -1   2   1 1001.90   23.00
   0  -2  -1  247.78    8.60
   0   2   1  230.28    7.60
  -1  -2  -1  765.62   21.50
   1   2   1  761.72   17.10
  -2  -2  -1  930.01   20.20
   2   2   1  990.40   20.20
  -3  -2  -1  156.18    4.30
   3   2   1  169.48    4.60
  -4  -2  -1  208.58    4.90
   4   2   1  199.18    4.50
  -5  -2  -1  140.29    4.30
   5   2   1  123.39    4.20
  -6  -2  -1  291.87    7.90
   6   2   1  282.67    7.30
  -7  -2  -1  190.28    4.50
   7   2   1  159.58    4.10
  -8  -2  -1  689.93   13.60
   8   2   1  712.13   14.50
  -9  -2  -1  645.84   15.00
   9   2   1  621.84   15.20
 -10  -2  -1  249.38    7.30
  10   2   1  261.87    7.00
 -11  -2  -1   53.29    3.00
  11   2   1   44.90    2.80
 -12  -2  -1  208.58    6.90
  12   2   1  233.78    6.20
 -13  -2  -1    4.70    1.90
  13   2   1    6.30    2.20
 -14  -2  -1   78.29    6.00
  14   2   1   79.69    5.60
 -15  -2  -1   61.69    5.80
  15   2   1   49.80    4.80
 -16  -2  -1   79.09   12.90
  16   2   1   92.49    8.20
 -17  -2  -1   25.00    7.60
  17   2   1   35.00    5.50
  20  -3  -1   59.59    5.30
 -20   3   1   58.59    6.80
  19  -3  -1   36.00    4.80
 -19   3   1   43.90    6.10
  18  -3  -1   95.19    5.70
 -18   3   1   98.29    5.90
  17  -3  -1   77.99    7.80
 -17   3   1   78.79    6.30
  16  -3  -1   33.20    7.70
 -16   3   1   26.90    7.20
  15  -3  -1   78.69   17.70
 -15   3   1   33.70    8.70
  14  -3  -1   26.90    5.30
 -14   3   1   29.50    3.70
  13  -3  -1  336.77    7.60
 -13   3   1  351.56    7.70
  12  -3  -1   62.29    2.90
 -12   3   1   65.69    3.10
  11  -3  -1   94.59    3.20
 -11   3   1   93.69    3.20
  10  -3  -1  756.52   14.20
 -10   3   1  730.33   13.70
   9  -3  -1   84.39    3.60
  -9   3   1   60.09    2.90
   8  -3  -1  204.88    5.10
  -8   3   1  222.28    4.80
   7  -3  -1  935.61   16.60
  -7   3   1  984.80   15.90
   6  -3  -1 1154.28   18.90
  -6   3   1 1182.38   18.80
   5  -3  -1  579.64    9.80
  -5   3   1  529.95   10.50
   4  -3  -1  160.48    3.60
  -4   3   1  163.98    3.60
   3  -3  -1 1679.23   27.00
  -3   3   1 1658.33   26.90
   2  -3  -1  464.15   10.20
  -2   3   1  496.05    8.00
   1  -3  -1  750.02   29.20
  -1   3   1  778.82   19.20
   0  -3  -1  120.49    6.20
   0   3   1  135.29    3.60
  -1  -3  -1  250.07    6.30
   1   3   1  272.17    6.00
  -2  -3  -1  243.18    5.20
   2   3   1  226.88    4.70
  -3  -3  -1 1335.57   22.50
   3   3   1 1338.47   26.50
  -4  -3  -1 2010.40   36.30
   4   3   1 1807.92   37.30
  -5  -3  -1  894.41   18.20
   5   3   1  905.01   17.20
  -6  -3  -1  319.27    7.20
   6   3   1  321.77    6.40
  -7  -3  -1  344.07    7.80
   7   3   1  321.47    6.50
  -8  -3  -1  301.67    8.90
   8   3   1  244.08    6.70
  -9  -3  -1   53.49    4.00
   9   3   1   53.19    3.90
 -10  -3  -1  226.08    7.10
  10   3   1  215.48    6.50
 -11  -3  -1   87.09    4.50
  11   3   1   99.69    4.30
 -12  -3  -1   23.30    3.90
  12   3   1   30.60    2.70
 -13  -3  -1  122.99    6.00
  13   3   1  128.09    5.30
 -14  -3  -1   82.39    8.30
  14   3   1   76.99    7.20
 -15  -3  -1  108.19   10.90
  15   3   1   74.79   10.20
 -16  -3  -1   47.30   15.10
  16   3   1   56.29   11.30
 -17  -3  -1  151.68   12.30
  17   3   1  169.28    8.40
  20  -4  -1    8.90    6.30
 -20   4   1   18.80   27.40
  19  -4  -1   40.50    5.40
 -19   4   1   29.70    6.70
  18  -4  -1   78.19    8.70
 -18   4   1   75.89    8.10
  17  -4  -1  114.09    9.10
 -17   4   1  113.29    6.50
  16  -4  -1   35.10   12.40
 -16   4   1    6.60    5.50
  15  -4  -1    7.20    4.00
 -15   4   1    6.10    3.80
  14  -4  -1   56.89    4.00
 -14   4   1   58.19    3.30
  13  -4  -1   79.29    3.30
 -13   4   1   58.99    3.00
  12  -4  -1   39.80    2.40
 -12   4   1   53.99    2.50
  11  -4  -1  331.37    8.60
 -11   4   1  302.27    7.90
  10  -4  -1  387.56    8.60
 -10   4   1  314.87    7.80
   9  -4  -1  482.95    9.20
  -9   4   1  460.25    9.70
   8  -4  -1  123.39    3.20
  -8   4   1  144.19    3.50
   7  -4  -1  811.82   13.70
  -7   4   1  837.52   13.70
   6  -4  -1 1172.28   21.00
  -6   4   1 1166.18   21.10
   5  -4  -1  256.77    5.30
  -5   4   1  274.77    5.70
   4  -4  -1  715.43   13.00
  -4   4   1  755.62   12.00
   3  -4  -1 1895.01   38.80
  -3   4   1 2001.10   32.20
   2  -4  -1 2132.19   53.09
  -2   4   1 2137.09   35.00
   1  -4  -1  508.95   29.00
  -1   4   1  591.64   14.80
   0  -4  -1 3990.70  111.69
   0   4   1 3806.32   79.59
  -1  -4  -1   18.50    1.60
   1   4   1   36.30    2.10
  -2  -4  -1  497.25    9.70
   2   4   1  455.05    8.60
  -3  -4  -1  501.75   10.10
   3   4   1  443.46    9.90
  -4  -4  -1 1172.88   21.40
   4   4   1 1163.08   25.00
  -5  -4  -1  149.49    4.00
   5   4   1  154.08    4.20
  -6  -4  -1  120.59    3.50
   6   4   1  117.29    3.40
  -7  -4  -1   39.70    2.10
   7   4   1   50.79    2.30
  -8  -4  -1   29.20    2.60
   8   4   1   47.30    2.40
  -9  -4  -1  375.06    9.50
   9   4   1  357.56    9.80
 -10  -4  -1  196.98    7.50
  10   4   1  210.38    6.40
 -11  -4  -1    4.60    2.50
  11   4   1    3.70    2.30
 -12  -4  -1  130.09    5.40
  12   4   1  152.48    5.10
 -13  -4  -1   93.59    6.10
  13   4   1   90.89    3.90
 -14  -4  -1   78.89    9.10
  14   4   1   81.99    7.10
 -15  -4  -1   22.40    4.30
  15   4   1   16.10    5.00
 -16  -4  -1   17.60    3.60
  16   4   1   11.90    3.60
  17   4   1  105.99   14.80
  20  -5  -1   13.70   10.90
 -20   5   1    8.60    7.00
  19  -5  -1   29.60    4.50
 -19   5   1   26.50    5.50
  18  -5  -1    8.50    3.60
 -18   5   1   23.20    5.00
  17  -5  -1   35.50    4.20
 -17   5   1   28.60    5.80
  16  -5  -1   27.30    3.20
 -16   5   1   33.50    3.10
  15  -5  -1  250.97    8.20
 -15   5   1  201.58    6.60
  14  -5  -1  257.67    7.20
 -14   5   1  259.57    6.80
  13  -5  -1   91.79    3.70
 -13   5   1  107.19    3.60
  12  -5  -1  109.19    3.60
 -12   5   1  105.29    3.50
  11  -5  -1   59.19    3.80
 -11   5   1   34.90    2.30
  10  -5  -1  779.32   15.10
 -10   5   1  782.22   15.00
   9  -5  -1  356.96    7.40
  -9   5   1  366.86    6.90
   8  -5  -1  310.67    6.10
  -8   5   1  318.37    6.10
   7  -5  -1  690.13   11.20
  -7   5   1  674.13   11.80
   6  -5  -1  541.15    8.90
  -6   5   1  544.45    9.20
   5  -5  -1 1510.75   25.30
  -5   5   1 1579.84   24.40
   4  -5  -1  602.94   11.10
  -4   5   1  620.24    9.40
   3  -5  -1   20.90    1.10
  -3   5   1   23.40    0.90
   2  -5  -1  160.98    4.10
  -2   5   1  154.18    3.10
   1  -5  -1  155.48    9.90
  -1   5   1  129.89    7.00
   0  -5  -1 3671.23   94.49
   0   5   1 3853.01   80.39
  -1  -5  -1  927.11   21.50
   1   5   1  950.10   18.00
  -2  -5  -1  233.58    5.40
   2   5   1  249.38    4.70
  -3  -5  -1 1114.49   22.40
   3   5   1 1207.88   22.60
  -4  -5  -1   62.59    3.10
   4   5   1   51.29    2.30
  -5  -5  -1  440.06   11.00
   5   5   1  420.66    9.90
  -6  -5  -1  160.08    4.30
   6   5   1  176.48    4.60
  -7  -5  -1   11.40    1.50
   7   5   1   12.00    1.50
  -8  -5  -1  215.98    5.40
   8   5   1  227.38    5.50
  -9  -5  -1  719.53   16.10
   9   5   1  703.33   15.70
 -10  -5  -1   22.60    2.70
  10   5   1   19.70    2.50
 -11  -5  -1   36.20    3.20
  11   5   1   32.70    2.70
 -12  -5  -1   79.79    4.00
  12   5   1   72.29    3.70
 -13  -5  -1  129.29    8.70
  13   5   1  147.29    8.60
 -14  -5  -1   43.20    5.70
  14   5   1   56.29    5.20
 -15  -5  -1    6.00    2.80
  15   5   1    2.70    3.10
 -16  -5  -1   22.20    4.90
  16   5   1   16.40    3.50
  20  -6  -1   47.20   14.20
 -20   6   1   29.40    7.50
  19  -6  -1    3.00    4.10
 -19   6   1    3.70    5.10
  18  -6  -1  119.59    6.90
 -18   6   1   83.09    5.80
  17  -6  -1   71.29    4.90
 -17   6   1   56.79    4.20
  16  -6  -1  205.58    9.50
 -16   6   1  188.98    6.60
  15  -6  -1  266.97    9.90
 -15   6   1  273.07    8.60
  14  -6  -1  455.85   10.80
 -14   6   1  454.15   10.70
  13  -6  -1   50.39    2.70
 -13   6   1   65.99    3.10
  12  -6  -1  180.98    4.80
 -12   6   1  197.38    5.00
  11  -6  -1  325.77    6.90
 -11   6   1  301.87    6.50
  10  -6  -1  269.47    6.00
 -10   6   1  251.27    5.60
   9  -6  -1  150.68    3.90
  -9   6   1  127.89    3.60
   8  -6  -1    4.20    1.00
  -8   6   1    6.90    1.20
   7  -6  -1   79.79    2.20
  -7   6   1   73.89    2.30
   6  -6  -1  203.98    4.40
  -6   6   1  218.38    4.00
   5  -6  -1 1399.36   24.40
  -5   6   1 1368.46   21.20
   4  -6  -1  261.47    5.60
  -4   6   1  229.18    4.20
   3  -6  -1  237.98    5.60
  -3   6   1  250.77    4.30
   2  -6  -1  130.59    4.60
  -2   6   1  128.89    2.90
   1  -6  -1  988.50   30.10
  -1   6   1  937.11   19.80
   0  -6  -1  450.55   13.10
   0   6   1  437.06    9.30
  -1  -6  -1  215.88    5.80
   1   6   1  204.18    5.40
  -2  -6  -1  947.11   20.10
   2   6   1  954.30   19.10
  -3  -6  -1  203.98    5.40
   3   6   1  203.68    4.90
  -4  -6  -1   97.59    3.20
   4   6   1   96.29    3.10
  -5  -6  -1  166.38    4.60
   5   6   1  177.68    4.80
  -6  -6  -1  244.58    6.60
   6   6   1  269.57    6.80
  -7  -6  -1   25.80    2.20
   7   6   1   34.10    2.20
  -8  -6  -1   69.09    3.30
   8   6   1   49.90    2.70
  -9  -6  -1  111.99    4.50
   9   6   1   82.49    3.70
 -10  -6  -1  173.48    5.80
  10   6   1  143.89    4.90
 -11  -6  -1    4.20    3.60
  11   6   1    6.70    3.70
 -12  -6  -1  109.79    8.70
  12   6   1  100.89    8.40
 -13  -6  -1  239.08   21.10
  13   6   1  169.68    8.00
 -14  -6  -1    0.30    5.10
  14   6   1    5.00    2.90
 -15  -6  -1   15.70    4.30
  15   6   1    6.30    3.70
  20  -7  -1   19.20    4.50
 -20   7   1   23.70    5.90
  19  -7  -1   47.90    5.20
 -19   7   1   38.30    6.10
  18  -7  -1   94.89    6.20
 -18   7   1   75.09    6.20
  17  -7  -1   70.99    4.70
 -17   7   1   74.29    4.40
  16  -7  -1  123.79    7.80
 -16   7   1  133.09    5.60
  15  -7  -1   48.80    5.00
 -15   7   1   43.60    4.90
  14  -7  -1  144.49    5.70
 -14   7   1  136.99    5.60
  13  -7  -1   37.40    2.40
 -13   7   1   43.90    2.80
  12  -7  -1    4.10    1.40
 -12   7   1    5.00    1.50
  11  -7  -1   61.99    2.50
 -11   7   1   67.89    2.70
  10  -7  -1   62.39    2.50
 -10   7   1   57.49    2.40
   9  -7  -1   38.60    2.00
  -9   7   1   41.00    2.40
   8  -7  -1  321.67    6.50
  -8   7   1  349.17    6.30
   7  -7  -1  518.85    9.20
  -7   7   1  533.45    9.10
   6  -7  -1  108.49    2.60
  -6   7   1  114.69    2.80
   5  -7  -1  523.55   10.40
  -5   7   1  555.94    9.70
   4  -7  -1  277.87    6.40
  -4   7   1  269.77    4.90
   3  -7  -1  191.08    4.60
  -3   7   1  165.48    3.60
   2  -7  -1  170.78    6.40
  -2   7   1  175.08    4.10
   1  -7  -1  426.96   17.40
  -1   7   1  429.26   10.70
   0  -7  -1  700.43   21.30
   0   7   1  705.83   14.10
  -1  -7  -1  872.11   23.50
   1   7   1  835.22   17.80
  -2  -7  -1  139.59    5.40
   2   7   1  172.58    4.10
  -3  -7  -1   90.79    3.30
   3   7   1   96.99    2.50
  -4  -7  -1  586.34   12.10
   4   7   1  563.94   11.10
  -5  -7  -1  754.12   15.50
   5   7   1  785.52   14.80
  -6  -7  -1  111.89    4.10
   6   7   1  130.59    3.80
  -7  -7  -1   48.20    2.80
   7   7   1   45.50    2.40
  -8  -7  -1   40.10    3.70
   8   7   1   51.19    2.70
  -9  -7  -1   71.49    5.50
   9   7   1   71.99    3.50
 -10  -7  -1  121.29    6.30
  10   7   1  112.09    4.40
 -11  -7  -1   69.99    5.40
  11   7   1   62.99    3.40
 -12  -7  -1  165.68   11.40
  12   7   1  140.59    5.40
 -13  -7  -1    8.60   10.50
  13   7   1   13.30    3.00
 -14  -7  -1   18.60    4.60
  14   7   1   34.00    3.90
 -15  -7  -1   22.70    4.10
  15   7   1   32.40    4.80
  20  -8  -1   31.90   16.10
 -20   8   1   36.90   13.70
  19  -8  -1   47.30   15.40
 -19   8   1   25.80    5.70
  18  -8  -1   62.79    6.20
 -18   8   1   50.69    5.20
  17  -8  -1   57.39    4.60
 -17   8   1   62.89    5.00
  16  -8  -1   18.30    2.90
 -16   8   1   17.90    3.10
  15  -8  -1   70.69    5.40
 -15   8   1   73.39    5.80
  14  -8  -1   85.09    4.70
 -14   8   1   78.59    4.00
  13  -8  -1  330.57    8.30
 -13   8   1  342.57    7.70
  12  -8  -1  219.38    5.20
 -12   8   1  227.88    5.30
  11  -8  -1    8.60    1.30
 -11   8   1   10.50    1.70
  10  -8  -1   80.59    2.80
 -10   8   1   88.29    3.10
   9  -8  -1  746.43   13.00
  -9   8   1  710.93   12.60
   8  -8  -1  792.52   14.00
  -8   8   1  719.33   14.60
   7  -8  -1   52.99    1.80
  -7   8   1   43.90    1.80
   6  -8  -1  109.79    3.20
  -6   8   1  101.39    2.80
   5  -8  -1  390.56    8.60
  -5   8   1  388.16    7.20
   4  -8  -1  549.35   12.80
  -4   8   1  497.85    9.10
   3  -8  -1  456.15   14.00
  -3   8   1  400.26    7.90
   2  -8  -1  228.98    9.70
  -2   8   1  190.78    4.70
   1  -8  -1 1057.19   35.10
  -1   8   1 1041.90   22.30
   0  -8  -1  205.18    7.60
   0   8   1  183.58    5.00
  -1  -8  -1 1045.20   26.50
   1   8   1 1073.79   21.80
  -2  -8  -1  502.15   13.50
   2   8   1  480.95    9.50
  -3  -8  -1  127.49    4.70
   3   8   1  132.79    3.10
  -4  -8  -1 2183.08   41.00
   4   8   1 2082.79   37.60
  -5  -8  -1  689.43   15.10
   5   8   1  660.13   12.70
  -6  -8  -1   77.29    4.20
   6   8   1   86.09    4.80
  -7  -8  -1  130.09    6.90
   7   8   1  118.49    4.90
  -8  -8  -1  110.69    8.20
   8   8   1  141.19    5.80
  -9  -8  -1   96.09    5.40
   9   8   1   97.59    3.60
 -10  -8  -1  175.78    7.60
  10   8   1  154.58    5.00
 -11  -8  -1  162.98    8.90
  11   8   1  161.48    5.10
 -12  -8  -1    5.20    2.10
  12   8   1    5.30    2.10
 -13  -8  -1   71.09    7.30
  13   8   1   79.79    6.40
 -14  -8  -1   76.89    9.00
  14   8   1   99.69    7.80
  20  -9  -1   44.40    7.80
 -20   9   1   49.00   13.60
  19  -9  -1  103.89   11.30
 -19   9   1   88.59    7.30
  18  -9  -1    0.00   10.50
 -18   9   1   18.10    6.60
  17  -9  -1    1.10    4.40
 -17   9   1    5.40    3.00
  16  -9  -1    7.30    3.10
 -16   9   1    6.90    2.50
  15  -9  -1   27.70    2.90
 -15   9   1   20.30    2.90
  14  -9  -1  325.07   10.40
 -14   9   1  317.37    7.90
  13  -9  -1  166.88    4.90
 -13   9   1  180.58    5.20
  12  -9  -1   97.69    3.90
 -12   9   1  134.29    5.40
  11  -9  -1   21.50    2.70
 -11   9   1   34.90    2.90
  10  -9  -1  348.57    7.80
 -10   9   1  298.67    7.10
   9  -9  -1  447.76    9.80
  -9   9   1  386.66    8.30
   8  -9  -1  318.87    6.60
  -8   9   1  308.67    5.90
   7  -9  -1   36.30    2.40
  -7   9   1   31.50    1.60
   6  -9  -1  204.58    5.20
  -6   9   1  211.48    4.80
   5  -9  -1   78.69    3.40
  -5   9   1   72.79    3.00
   4  -9  -1   37.00    2.30
  -4   9   1   34.00    1.40
   3  -9  -1  599.74   19.60
  -3   9   1  519.55   10.50
   2  -9  -1  222.88    8.20
  -2   9   1  196.68    5.30
   1  -9  -1  344.07   12.50
  -1   9   1  369.66    8.00
   0  -9  -1  246.08   10.60
   0   9   1  230.28    5.80
  -1  -9  -1  379.66   12.20
   1   9   1  394.56    9.10
  -2  -9  -1   41.80    3.00
   2   9   1   51.19    2.10
  -3  -9  -1  582.74   19.50
   3   9   1  616.94   12.10
  -4  -9  -1  950.80   22.50
   4   9   1  861.61   16.20
  -5  -9  -1   45.80    3.40
   5   9   1   49.50    2.60
  -6  -9  -1   46.50    4.80
   6   9   1   41.00    3.60
  -7  -9  -1   82.39    4.50
   7   9   1   93.99    4.60
  -8  -9  -1   43.20    3.50
   8   9   1   42.50    2.40
  -9  -9  -1   27.90    2.80
   9   9   1   18.50    2.10
 -10  -9  -1   95.79    7.00
  10   9   1   90.09    3.70
 -11  -9  -1   47.80    6.30
  11   9   1   50.79    3.20
 -12  -9  -1   10.80    3.10
  12   9   1   34.10    4.90
 -13  -9  -1   32.90    7.90
  13   9   1   22.50   11.00
  20 -10  -1   28.50    4.80
 -20  10   1   28.70    6.80
  19 -10  -1   78.99    7.30
 -19  10   1   69.39    6.90
  18 -10  -1   15.20    4.40
 -18  10   1   20.50    3.60
  17 -10  -1    1.40    2.20
 -17  10   1    5.30    2.50
  16 -10  -1   35.70    3.80
 -16  10   1   48.00    3.50
  15 -10  -1   69.89    3.70
 -15  10   1   57.49    4.20
  14 -10  -1   43.20    4.00
 -14  10   1   64.39    4.80
  13 -10  -1  535.65   11.10
 -13  10   1  524.45   10.80
  12 -10  -1   14.90    2.60
 -12  10   1   10.90    3.10
  11 -10  -1  190.18    6.80
 -11  10   1  162.78    7.30
  10 -10  -1   28.60    2.30
 -10  10   1   26.10    2.60
   9 -10  -1   50.09    3.30
  -9  10   1   66.49    3.30
   8 -10  -1  143.09    4.10
  -8  10   1  136.89    3.40
   7 -10  -1  225.48    5.50
  -7  10   1  227.58    4.50
   6 -10  -1   38.60    2.50
  -6  10   1   29.10    2.10
   5 -10  -1  157.48    4.80
  -5  10   1  141.59    3.60
   4 -10  -1  192.38    7.80
  -4  10   1  205.18    4.80
   3 -10  -1  197.68   11.10
  -3  10   1  202.58    5.10
   2 -10  -1  102.49   10.40
  -2  10   1  120.89    3.70
   1 -10  -1   57.59    4.40
  -1  10   1   52.59    2.20
   0 -10  -1  150.08    6.60
   0  10   1  150.28    4.30
  -1 -10  -1  124.39   10.50
   1  10   1  131.49    6.70
  -2 -10  -1  110.39    6.30
   2  10   1  109.49    3.80
  -3 -10  -1   99.99    5.30
   3  10   1  105.89    3.90
  -4 -10  -1    3.70    5.10
   4  10   1   11.90    1.30
  -5 -10  -1   72.89    7.50
   5  10   1   75.49    3.10
  -6 -10  -1  210.98    7.10
   6  10   1  191.28    5.00
  -7 -10  -1   53.89    4.00
   7  10   1   56.89    2.90
  -8 -10  -1   25.00    5.30
   8  10   1   18.10    3.30
  -9 -10  -1    6.50    4.30
   9  10   1    4.20    3.90
 -10 -10  -1   95.99    9.30
  10  10   1   92.39    5.20
 -11 -10  -1  112.79   10.60
  11  10   1   94.99    5.00
 -12 -10  -1   24.70    8.60
  12  10   1   39.80    6.60
 -13 -10  -1    1.60    2.50
  13  10   1    2.90    3.00
  20 -11  -1    9.20    2.50
 -20  11   1   18.90    4.50
  19 -11  -1   18.10    4.40
 -19  11   1   28.80    4.50
  18 -11  -1   38.90    4.60
 -18  11   1   24.30    3.70
  17 -11  -1   17.40    6.80
 -17  11   1    7.40    5.30
  16 -11  -1  116.59    8.00
 -16  11   1  104.79    6.90
  15 -11  -1   80.79    7.10
 -15  11   1   99.49    8.10
  14 -11  -1  334.37    9.30
 -14  11   1  300.47    9.20
  13 -11  -1  150.38    5.00
 -13  11   1  145.99    4.60
  12 -11  -1  125.49    4.30
 -12  11   1  142.49    4.50
  11 -11  -1   18.10    2.30
 -11  11   1   19.70    2.50
  10 -11  -1   38.40    2.50
 -10  11   1   45.90    2.60
   9 -11  -1   14.40    1.60
  -9  11   1   16.50    1.70
   8 -11  -1  288.87    7.80
  -8  11   1  264.67    5.70
   7 -11  -1  230.38    6.90
  -7  11   1  227.08    5.00
   6 -11  -1  196.98    5.50
  -6  11   1  185.98    4.60
   5 -11  -1   87.79    2.80
  -5  11   1   81.69    2.60
   4 -11  -1  253.17   11.50
  -4  11   1  262.97    5.60
   3 -11  -1   96.39   10.10
  -3  11   1  121.99    4.40
   2 -11  -1   82.99   12.50
  -2  11   1   99.79    3.60
   1 -11  -1  196.38   11.80
  -1  11   1  189.98    5.90
   0 -11  -1  380.06   22.60
   0  11   1  338.67   14.50
  -1 -11  -1  240.88   17.50
   1  11   1  172.18    7.80
  -2 -11  -1  216.38   10.70
   2  11   1  223.38    8.10
  -3 -11  -1  323.87   13.10
   3  11   1  282.57    8.50
  -4 -11  -1    2.60    2.90
   4  11   1    3.90    1.50
  -5 -11  -1  133.09    7.30
   5  11   1  113.49    4.10
  -6 -11  -1  264.87   10.60
   6  11   1  316.27    7.60
  -7 -11  -1   20.20    6.40
   7  11   1    8.20    3.30
  -8 -11  -1   10.50    2.50
   8  11   1    9.10    3.10
  -9 -11  -1  161.68   32.20
   9  11   1  205.28    7.60
 -10 -11  -1   43.20    8.30
  10  11   1   61.89    6.70
 -11 -11  -1  105.49   22.40
  11  11   1  100.09    5.10
 -12 -11  -1   10.90    5.70
  12  11   1   35.30    3.50
  20 -12  -1    4.10    3.30
 -20  12   1    8.30    5.60
  19 -12  -1    7.20   20.30
 -19  12   1   12.00    4.40
  18 -12  -1    0.10    7.60
 -18  12   1   13.10    4.70
  17 -12  -1    2.20    9.70
 -17  12   1   34.60    7.30
  16 -12  -1   29.80    8.60
 -16  12   1   44.40    6.70
  15 -12  -1   42.80    4.30
 -15  12   1   45.50    4.10
  14 -12  -1   20.80    2.90
 -14  12   1   31.90    2.90
  13 -12  -1   77.19    3.70
 -13  12   1   76.09    3.60
  12 -12  -1  280.37    6.80
 -12  12   1  277.87    6.60
  11 -12  -1  141.29    6.10
 -11  12   1  147.99    6.40
  10 -12  -1   46.10    3.40
 -10  12   1   43.10    3.00
   9 -12  -1   65.49    4.60
  -9  12   1   74.29    3.70
   8 -12  -1  105.69    4.00
  -8  12   1   69.89    2.60
   7 -12  -1   30.10    2.10
  -7  12   1   41.90    2.20
   6 -12  -1  112.19    4.40
  -6  12   1  108.69    3.30
   5 -12  -1   36.20    6.90
  -5  12   1   53.19    2.20
   4 -12  -1  281.77   24.30
  -4  12   1  332.47   12.60
   3 -12  -1   68.19    9.40
  -3  12   1   55.49    3.10
   2 -12  -1    0.70    5.20
  -2  12   1    0.00    1.90
   1 -12  -1  378.56   20.40
  -1  12   1  323.67    8.60
   0 -12  -1  133.19   12.10
   0  12   1  200.98   10.20
  -1 -12  -1  219.58   11.90
   1  12   1  240.18    6.30
  -2 -12  -1  630.24   29.40
   2  12   1  504.65   13.50
  -3 -12  -1  214.68    9.30
   3  12   1  209.58    7.00
  -4 -12  -1   69.79    6.80
   4  12   1   51.09    2.60
  -5 -12  -1  576.54   23.70
   5  12   1  634.64   14.40
  -6 -12  -1   31.00    6.60
   6  12   1   37.60    3.40
  -7 -12  -1    4.80    5.20
   7  12   1    2.50    3.50
  -8 -12  -1   39.40    8.10
   8  12   1   48.90    4.30
  -9 -12  -1    3.10    7.80
   9  12   1    2.40    2.00
 -10 -12  -1    5.90    6.80
  10  12   1    6.50    2.10
 -11 -12  -1    3.60    4.20
  11  12   1    9.50    2.70
  20 -13  -1   75.29   29.40
 -20  13   1   80.29   15.70
  19 -13  -1   33.10    9.60
 -19  13   1   27.40    4.30
  18 -13  -1   76.39    8.50
 -18  13   1   77.49    5.80
  17 -13  -1   18.20    7.50
 -17  13   1   39.30    6.10
  16 -13  -1   37.60    4.00
 -16  13   1   29.20    3.60
  15 -13  -1    0.00    2.80
 -15  13   1    6.50    2.80
  14 -13  -1   21.20    3.10
 -14  13   1   27.80    3.10
  13 -13  -1  250.67   10.80
 -13  13   1  224.48    6.50
  12 -13  -1  616.74   20.80
 -12  13   1  676.93   16.60
  11 -13  -1  178.78    9.30
 -11  13   1  157.78    8.00
  10 -13  -1  122.19    8.40
 -10  13   1  131.19    6.70
   9 -13  -1  315.57    8.70
  -9  13   1  382.26    8.80
   8 -13  -1   12.30    1.60
  -8  13   1    3.40    1.40
   7 -13  -1   46.30    3.40
  -7  13   1   60.99    2.90
   6 -13  -1    1.90    1.30
  -6  13   1    0.00    1.30
   5 -13  -1  154.08   33.80
  -5  13   1  225.28    5.30
   4 -13  -1  159.78   14.20
  -4  13   1  185.38    6.90
   3 -13  -1  116.29   12.30
  -3  13   1  136.99    5.80
   2 -13  -1  131.69   15.50
  -2  13   1  149.19    5.00
   1 -13  -1   48.60   10.50
  -1  13   1   41.30    2.60
   0 -13  -1  143.29    8.60
   0  13   1  153.98    5.00
  -1 -13  -1  357.56   11.60
   1  13   1  355.06    9.10
  -2 -13  -1  251.87   11.90
   2  13   1  241.58    8.60
  -3 -13  -1   61.39   10.40
   3  13   1   43.90    6.70
  -4 -13  -1  118.29   17.30
   4  13   1   96.29    7.30
  -5 -13  -1   43.90    9.20
   5  13   1   79.09    3.50
  -6 -13  -1   88.89   10.80
   6  13   1   90.89    3.80
  -7 -13  -1   44.10   12.40
   7  13   1   55.69    3.30
  -8 -13  -1   12.20   14.60
   8  13   1   34.50    3.10
  -9 -13  -1   20.60   19.50
   9  13   1    3.70    5.20
 -10 -13  -1    1.50    4.80
  10  13   1   11.10    5.20
 -20  14   1   16.10    8.30
  19 -14  -1   10.70    5.00
 -19  14   1    9.30    3.70
  18 -14  -1   52.39    5.80
 -18  14   1   49.60    4.20
  17 -14  -1    0.00    8.00
 -17  14   1    1.70    3.30
  16 -14  -1    0.00    7.60
 -16  14   1   11.10    6.90
  15 -14  -1   28.40    7.80
 -15  14   1   29.70    5.80
  14 -14  -1   63.89    5.80
 -14  14   1   76.19    4.80
  13 -14  -1  312.87   10.60
 -13  14   1  308.37    8.30
  12 -14  -1  167.28    6.40
 -12  14   1  168.18    6.00
  11 -14  -1   14.40    2.50
 -11  14   1   15.40    2.40
  10 -14  -1    7.20    1.70
 -10  14   1   18.50    2.60
   9 -14  -1  172.38    6.90
  -9  14   1  156.48    6.40
   8 -14  -1   67.89    4.00
  -8  14   1   49.90    3.10
   7 -14  -1   22.90    2.70
  -7  14   1   21.10    1.90
   6 -14  -1    8.70   52.49
  -6  14   1  124.69    3.30
   5 -14  -1    7.10   14.90
  -5  14   1   19.50    1.90
   4 -14  -1   24.70    6.10
  -4  14   1   57.39    4.00
   3 -14  -1  374.16   24.20
  -3  14   1  360.36    9.90
   2 -14  -1  202.58   37.80
  -2  14   1  252.07    9.70
   1 -14  -1  123.29   18.40
  -1  14   1  139.29    6.60
   0 -14  -1  139.39   14.60
   0  14   1  129.79    6.30
  -1 -14  -1   45.00    4.20
   1  14   1   27.80    3.40
  -2 -14  -1   22.40    5.60
   2  14   1   13.20    6.20
  -3 -14  -1   34.70    9.50
   3  14   1   14.90    4.20
  -4 -14  -1   20.00   10.50
   4  14   1   12.70    5.20
  -5 -14  -1   36.20    8.80
   5  14   1   40.10    3.50
  -6 -14  -1   26.60    6.60
   6  14   1   27.00    3.70
  -7 -14  -1   79.59   18.40
   7  14   1   67.69    3.60
  -8 -14  -1    2.60    5.10
   8  14   1   67.49    4.50
  -9 -14  -1    3.10    5.70
   9  14   1   17.20    5.80
  19 -15  -1    7.20    2.60
 -19  15   1   18.90    4.50
  18 -15  -1    0.30    2.70
 -18  15   1    6.10    3.10
  17 -15  -1   38.90   11.10
 -17  15   1   51.59    6.90
  16 -15  -1   33.50   10.10
 -16  15   1   48.20    6.10
  15 -15  -1    0.00   15.90
 -15  15   1   67.79    6.70
  14 -15  -1   71.79    5.50
 -14  15   1   76.29    4.00
  13 -15  -1   11.90    2.60
 -13  15   1   12.20    2.60
  12 -15  -1   41.00    4.10
 -12  15   1   49.30    3.30
  11 -15  -1  179.28    6.40
 -11  15   1  163.08    5.60
  10 -15  -1    2.20    3.20
 -10  15   1    2.10    2.50
   9 -15  -1    0.00    2.50
  -9  15   1    0.00    2.30
   8 -15  -1   41.30    4.90
  -8  15   1   45.60    3.70
   7 -15  -1   55.39   10.00
  -7  15   1   72.99    4.10
   6 -15  -1   41.00   21.90
  -6  15   1   85.89    4.80
   5 -15  -1  144.39   25.00
  -5  15   1   90.29    9.00
   4 -15  -1   11.70    7.40
  -4  15   1    3.30    2.00
   3 -15  -1  307.77   44.60
  -3  15   1  377.86   13.50
   2 -15  -1   95.19   33.70
  -2  15   1  177.18   12.50
   1 -15  -1    0.00   16.60
  -1  15   1    0.00    6.10
   0 -15  -1    7.50    9.00
   0  15   1   11.20    2.70
  -1 -15  -1   90.39   11.10
   1  15   1  108.89    4.70
  -2 -15  -1  114.49    8.30
   2  15   1  102.59    4.50
  -3 -15  -1   28.50    5.40
   3  15   1   30.50    3.40
  -4 -15  -1   58.19    8.90
   4  15   1   48.40    4.70
  -5 -15  -1   57.69    9.50
   5  15   1   51.69    4.30
  -6 -15  -1   44.60   17.20
   6  15   1   41.10    3.90
  -7 -15  -1  261.37   32.20
   7  15   1  315.57   11.80
  -8 -15  -1  118.19   24.30
   8  15   1  120.39   10.00
  19 -16  -1    3.30    8.00
 -19  16   1    6.20    9.80
  18 -16  -1    0.00   42.60
 -18  16   1   45.20    5.80
  17 -16  -1    2.30    2.80
 -17  16   1  120.29    9.00
  16 -16  -1    0.00   17.60
 -16  16   1    2.60    7.80
  15 -16  -1   12.10    5.50
 -15  16   1   16.10    3.20
  14 -16  -1   13.80    7.30
 -14  16   1   35.60    3.30
  13 -16  -1   14.20    5.10
 -13  16   1    7.30    3.30
  12 -16  -1   85.39    5.40
 -12  16   1   80.59    4.30
  11 -16  -1   82.99    7.10
 -11  16   1   82.39    6.10
  10 -16  -1   32.70    3.90
 -10  16   1   20.50    3.20
   9 -16  -1    7.80    2.40
  -9  16   1    6.80    2.90
   8 -16  -1    6.10    2.30
  -8  16   1    4.10    2.10
   7 -16  -1  270.67   35.10
  -7  16   1  255.37    7.00
   6 -16  -1   92.99   26.50
  -6  16   1  171.68    5.90
   5 -16  -1    0.00   13.30
  -5  16   1   20.70    2.80
   4 -16  -1   90.79   13.30
  -4  16   1  120.99    4.90
   3 -16  -1   86.19   12.80
  -3  16   1   92.89    5.20
   2 -16  -1   65.59   10.20
  -2  16   1   40.30    3.80
   1 -16  -1  100.59   13.50
  -1  16   1  137.89    7.00
   0 -16  -1   96.69   11.30
   0  16   1  101.49    4.60
  -1 -16  -1  155.58   20.90
   1  16   1  104.89    4.40
  -2 -16  -1  112.69   18.60
   2  16   1   90.39    6.00
  -3 -16  -1   35.00   14.20
   3  16   1   34.20   11.00
  -4 -16  -1   74.69   27.80
   4  16   1  111.09    7.90
  -5 -16  -1    4.80   13.00
   5  16   1   16.90    6.10
  -6 -16  -1  289.87   32.10
   6  16   1  332.17   12.00
   7  16   1  169.38   40.80
  18 -17  -1    2.90    2.20
 -18  17   1    3.20    4.20
  17 -17  -1    1.80    2.20
 -17  17   1   38.60    9.20
 -16  17   1   86.19    6.30
  15 -17  -1    7.90   10.60
 -15  17   1   17.20    4.20
  14 -17  -1   20.80   15.00
 -14  17   1   35.90    4.40
  13 -17  -1   52.59   14.70
 -13  17   1    4.60    5.40
  12 -17  -1  114.29    8.50
 -12  17   1  105.59    4.70
  11 -17  -1  150.18    8.30
 -11  17   1  174.98    6.30
  10 -17  -1  142.89    6.30
 -10  17   1  160.58    4.70
   9 -17  -1   14.60    4.60
  -9  17   1   21.90    2.60
   8 -17  -1  121.49   17.00
  -8  17   1  155.08    6.80
   7 -17  -1   63.09   13.00
  -7  17   1  114.19    6.90
   6 -17  -1    5.10   11.50
  -6  17   1   30.90    3.30
   5 -17  -1   12.00    8.70
  -5  17   1   10.10    2.20
   4 -17  -1    0.00   16.70
  -4  17   1    9.90    2.60
   3 -17  -1    1.40    7.40
  -3  17   1    6.90    3.60
   2 -17  -1  122.49   20.30
  -2  17   1  160.08    6.90
   1 -17  -1   10.90   29.20
  -1  17   1   15.40    3.90
   0 -17  -1   21.90    9.60
   0  17   1   43.50    4.40
  -1 -17  -1   81.99   18.80
   1  17   1   83.99    4.90
  -2 -17  -1   26.10   13.90
   2  17   1   18.20    4.70
  -3 -17  -1   29.40   15.10
   3  17   1   35.10    4.00
  -4 -17  -1    4.60    4.10
   4  17   1    7.30    4.70
  -5 -17  -1   32.70   13.90
   5  17   1   28.30    4.60
 -17  18   1   30.00    4.30
 -16  18   1  194.18   11.10
  15 -18  -1   29.80    9.50
 -15  18   1   11.70    4.00
  14 -18  -1   20.90    6.40
 -14  18   1   28.20    5.40
  13 -18  -1    8.00    4.90
 -13  18   1   31.20    3.90
  12 -18  -1  153.18   12.30
 -12  18   1  143.09    5.50
  11 -18  -1  112.99    6.30
 -11  18   1  144.99    5.00
  10 -18  -1   37.10    6.20
 -10  18   1   33.60    2.60
   9 -18  -1   17.70   43.90
  -9  18   1    9.40    2.40
   8 -18  -1    0.00   20.80
  -8  18   1   13.50    3.60
  -7  18   1   12.00    3.30
   6 -18  -1   48.50   22.80
  -6  18   1   25.50    3.10
   5 -18  -1    8.40    8.10
  -5  18   1   10.00    2.60
   4 -18  -1    4.70   16.20
  -4  18   1   38.40    4.90
   3 -18  -1   41.10   35.90
  -3  18   1   43.40    4.50
   2 -18  -1  158.68   35.90
  -2  18   1  145.49    8.20
   1 -18  -1   22.20   13.10
  -1  18   1   23.00    4.20
   0 -18  -1   33.90    8.80
   0  18   1   47.10    4.50
  -1 -18  -1   47.00   12.30
   1  18   1   37.60    4.80
  -2 -18  -1   54.99   16.00
   2  18   1   89.39    6.60
  -3 -18  -1   26.60   12.30
   3  18   1   57.59    6.00
  -4 -18  -1   14.90   10.30
   4  18   1   12.70    3.50
  16 -19  -1    9.30    8.30
 -16  19   1   31.50    4.90
  15 -19  -1    0.10    3.10
 -15  19   1    4.30    3.60
  14 -19  -1   67.19   15.70
 -14  19   1   61.39    4.30
  13 -19  -1   27.30    8.50
 -13  19   1   65.49    4.00
  12 -19  -1   63.49    6.80
 -12  19   1   63.09    4.30
  11 -19  -1   30.00    4.80
 -11  19   1   29.30    2.60
  10 -19  -1    3.10    8.90
 -10  19   1    3.00    2.00
   9 -19  -1    0.00   35.50
  -9  19   1   42.10    5.00
   8 -19  -1    5.80   27.40
  -8  19   1   28.10    5.60
   7 -19  -1    2.40   20.40
  -7  19   1   48.70    4.10
   6 -19  -1    6.70   22.50
  -6  19   1   39.70    4.90
   5 -19  -1   12.60    9.40
  -5  19   1   19.90    3.90
   4 -19  -1   65.89   12.70
  -4  19   1   96.89    7.70
   3 -19  -1   44.80   28.40
  -3  19   1   37.30    7.00
   2 -19  -1    0.00   86.79
  -2  19   1   54.09   16.70
   1 -19  -1   81.69   14.90
  -1  19   1   68.89    5.40
   0 -19  -1   12.20   11.70
   0  19   1    9.70    2.90
  -1 -19  -1   31.70   32.00
   1  19   1   38.40    4.40
  -2 -19  -1   58.29   41.60
   2  19   1   66.59    6.20
  15 -20  -1   51.79   17.20
 -15  20   1   72.69    4.40
  14 -20  -1    1.40    5.90
 -14  20   1  132.19    9.10
  13 -20  -1    0.00   72.49
 -13  20   1   19.60    7.90
 -12  20   1   96.99    6.40
  11 -20  -1    0.00   98.09
 -11  20   1   17.00    2.60
  10 -20  -1   26.40   16.40
 -10  20   1   36.50    3.60
   9 -20  -1  174.58   28.50
  -9  20   1  240.48    7.80
   8 -20  -1    0.00  111.39
  -8  20   1   50.39    4.40
   7 -20  -1   45.90   28.90
  -7  20   1  118.09   11.20
   6 -20  -1   44.40   85.09
  -6  20   1   41.30    4.90
   5 -20  -1   21.60   10.10
  -5  20   1   11.70    4.20
   4 -20  -1   58.89   45.20
  -4  20   1   29.30    5.00
   3 -20  -1   12.90   26.40
  -3  20   1   21.10    5.00
  -2  20   1  130.89    8.00
   1 -20  -1   25.10   11.20
  -1  20   1   22.10    4.30
   0 -20  -1   21.80   19.80
   0  20   1   16.20    4.20
 -13  21   1   29.40    5.00
 -12  21   1    5.60    3.20
  11 -21  -1   16.10   12.80
 -11  21   1   26.60    3.10
  10 -21  -1  159.28   44.50
 -10  21   1   65.29    3.90
   9 -21  -1   52.29   14.80
  -9  21   1   41.30    3.90
   8 -21  -1   10.10   11.20
  -8  21   1    3.70    2.50
   7 -21  -1   63.19   22.60
  -7  21   1   63.69    5.90
   6 -21  -1   55.49   13.90
  -6  21   1   57.19    6.10
   5 -21  -1   15.20   35.40
  -5  21   1    8.80    4.00
  -4  21   1   34.80    9.30
   3 -21  -1   89.49   59.69
  -3  21   1   80.89    8.60
  -3  22  -2  119.49    8.00
  -4  22  -2   53.19    6.00
   4 -22   2   46.90   43.30
  -5  22  -2    4.40    3.50
   5 -22   2   16.30   11.10
  -6  22  -2   13.20    2.40
  -7  22  -2    8.90    2.30
   7 -22   2    0.00   49.30
  -8  22  -2   23.70    2.90
   8 -22   2   23.90   17.60
  -9  22  -2   10.60    2.60
   9 -22   2   21.50   39.00
 -10  22  -2    5.90    3.30
  10 -22   2    0.30   10.60
 -11  22  -2    1.40    3.10
  11 -22   2   10.90   12.40
   0  21  -2   58.19    4.30
   0 -21   2  110.59   26.50
  -1  21  -2   22.80    3.20
   1 -21   2   80.99   81.59
  -2  21  -2   12.90    3.20
   2 -21   2    0.00   10.20
  -3  21  -2   23.40    3.80
   3 -21   2    9.20   25.00
  -4  21  -2    7.50    3.10
   4 -21   2   13.20    9.90
  -5  21  -2   22.10    5.60
   5 -21   2    0.00   69.49
  -6  21  -2  130.19    7.20
   6 -21   2   82.59   19.30
  -7  21  -2    5.50    3.00
   7 -21   2    9.40    9.80
  -8  21  -2   15.30    3.00
   8 -21   2   14.50    6.60
  -9  21  -2   68.99    4.00
   9 -21   2   43.70   19.30
 -10  21  -2   27.10    3.20
  10 -21   2   15.90    7.50
 -11  21  -2   14.40    4.40
  11 -21   2    8.40    3.10
 -12  21  -2    4.40    8.00
  12 -21   2   12.30   10.70
 -13  21  -2   18.50    3.50
  13 -21   2    3.90    2.40
 -14  21  -2   73.29    5.30
  14 -21   2   71.69   18.00
   2  20  -2   44.70    4.40
  -2 -20   2  121.79   30.90
   1  20  -2  120.79    6.20
  -1 -20   2  135.59   17.50
   0  20  -2   42.40    5.20
   0 -20   2   25.20    8.20
  -1  20  -2   39.80    5.10
   1 -20   2   21.30   11.20
  -2  20  -2   16.30    5.40
   2 -20   2    9.40    9.30
  -3  20  -2    7.80    2.80
   3 -20   2    9.60   12.20
  -4  20  -2   22.00    5.90
   4 -20   2    6.00   24.10
  -5  20  -2   53.79    5.80
   5 -20   2  102.89  115.09
  -6  20  -2  113.09    5.40
   6 -20   2   95.79   16.90
  -7  20  -2   47.20    3.60
   7 -20   2   42.50    7.40
  -8  20  -2   30.90    2.70
   8 -20   2   23.20    7.40
  -9  20  -2  133.19    5.30
   9 -20   2  182.78   70.19
 -10  20  -2   63.39    5.50
  10 -20   2   29.60   10.60
 -11  20  -2    0.00    4.20
  11 -20   2    3.10    3.80
 -12  20  -2   67.79    4.50
  12 -20   2   38.30   13.70
 -13  20  -2   24.80    3.60
  13 -20   2    9.80    3.60
 -14  20  -2   96.29    5.50
  14 -20   2   48.00   13.20
 -15  20  -2   72.69   10.30
  15 -20   2   13.40    4.00
   4  19  -2   36.60    5.80
  -4 -19   2   36.30   12.60
   3  19  -2   41.00    5.20
  -3 -19   2   40.90    8.80
   2  19  -2    6.10    4.50
  -2 -19   2    2.00    2.10
   1  19  -2    7.60    4.70
  -1 -19   2    4.10    9.80
   0  19  -2  232.98   16.40
   0 -19   2  165.88   16.80
  -1  19  -2  107.09    8.80
   1 -19   2  156.08   12.90
  -2  19  -2  176.38    7.90
   2 -19   2  150.18   13.80
  -3  19  -2   15.20    2.80
   3 -19   2   19.00   13.20
  -4  19  -2   23.00    3.90
   4 -19   2   21.60   40.60
  -5  19  -2   78.69    4.50
   5 -19   2   34.70   19.80
  -6  19  -2  202.18    7.30
   6 -19   2  250.57   14.90
  -7  19  -2   12.50    2.60
   7 -19   2    5.80    5.20
  -8  19  -2   34.40    2.70
   8 -19   2   35.50    5.30
  -9  19  -2  154.48    5.00
   9 -19   2  158.28    8.40
 -10  19  -2   15.50    5.70
  10 -19   2   58.09   34.80
 -11  19  -2   24.40    7.70
  11 -19   2    2.60    9.30
 -12  19  -2   82.09    5.00
  12 -19   2   64.79    9.50
 -13  19  -2   28.40    3.30
  13 -19   2    7.00    5.10
 -14  19  -2   35.50    5.40
  14 -19   2   22.40   29.20
 -15  19  -2  132.49    7.40
  15 -19   2    0.00   27.60
 -16  19  -2   50.39    7.30
  16 -19   2   64.59   14.00
   6  18  -2   66.69    5.90
  -6 -18   2   36.00   15.70
   5  18  -2  168.68    8.50
  -5 -18   2  178.48   26.10
   4  18  -2    3.80    3.90
  -4 -18   2   14.30   12.80
   3  18  -2  122.09    8.00
  -3 -18   2    8.50    3.20
   2  18  -2   25.60    3.80
  -2 -18   2   23.60    9.30
   1  18  -2   42.60    4.50
  -1 -18   2   11.00   31.20
   0  18  -2  313.57   12.10
   0 -18   2  234.58   33.50
  -1  18  -2  127.59    8.60
   1 -18   2  128.59   10.30
  -2  18  -2   64.99    4.20
   2 -18   2   67.99    8.60
  -3  18  -2   44.10    2.90
   3 -18   2   37.80    6.60
  -4  18  -2   54.89    3.10
   4 -18   2   46.40    4.50
  -5  18  -2   25.10    3.40
   5 -18   2   34.10    4.90
  -6  18  -2   94.09    5.30
   6 -18   2   58.19    8.30
  -7  18  -2   29.80    3.40
   7 -18   2   37.00    4.10
  -8  18  -2  145.69    5.30
   8 -18   2  150.18    6.10
  -9  18  -2   15.40    2.60
   9 -18   2   13.30    2.70
 -10  18  -2   65.99    3.70
  10 -18   2   46.80    6.80
 -11  18  -2   34.10    3.40
  11 -18   2   42.10    6.90
 -12  18  -2   60.69    5.00
  12 -18   2   20.80    9.40
 -13  18  -2   41.40    4.90
  13 -18   2   41.90   11.20
 -14  18  -2   90.39    8.50
  14 -18   2    7.30    5.40
 -15  18  -2   14.50    3.40
  15 -18   2    0.10   15.10
 -16  18  -2   63.99    5.20
  16 -18   2   14.70   10.20
 -17  18  -2   13.60    4.80
  17 -18   2    2.10    4.60
   7  17  -2    8.60    4.60
  -7 -17   2    3.60   13.10
   6  17  -2   93.99    7.50
  -6 -17   2   84.79   19.70
   5  17  -2   14.20    5.20
  -5 -17   2    6.30   12.40
   4  17  -2   66.09    5.60
  -4 -17   2   44.70   18.70
   3  17  -2   74.09    4.40
  -3 -17   2   95.09   18.20
   2  17  -2    7.30    3.10
  -2 -17   2    2.90    2.20
   1  17  -2  138.79    5.80
  -1 -17   2  143.09    9.70
   0  17  -2   87.39    4.40
   0 -17   2  106.99    8.10
  -1  17  -2   44.10    3.30
   1 -17   2   40.50    6.50
  -2  17  -2  142.09    5.50
   2 -17   2  136.39    9.90
  -3  17  -2    2.50    2.20
   3 -17   2    7.10    6.60
  -4  17  -2  172.78    6.30
   4 -17   2  156.48   11.70
  -5  17  -2   15.50    4.50
   5 -17   2   77.79   14.20
  -6  17  -2   66.19    5.30
   6 -17   2   60.49    6.40
  -7  17  -2    6.00    2.50
   7 -17   2    4.30    2.40
  -8  17  -2   77.79    3.50
   8 -17   2   67.49    4.50
  -9  17  -2   75.89    3.90
   9 -17   2   64.29    4.40
 -10  17  -2  173.98    5.60
  10 -17   2  173.68   10.30
 -11  17  -2   21.20    3.70
  11 -17   2   14.30    8.90
 -12  17  -2   22.70    3.40
  12 -17   2   25.80    6.50
 -13  17  -2   59.69    4.30
  13 -17   2   52.79    7.50
 -14  17  -2    5.00    4.40
  14 -17   2    0.60    8.20
 -15  17  -2  129.89    6.10
  15 -17   2  147.79   10.90
 -16  17  -2   69.69    5.20
  16 -17   2   46.80    5.20
 -17  17  -2    8.40    3.80
  17 -17   2    2.30    3.60
 -18  17  -2   45.20    6.90
  18 -17   2   46.00   17.80
   8  16  -2   21.50    2.60
  -8 -16   2   23.50   17.60
   7  16  -2   21.20    3.30
  -7 -16   2   21.70   14.60
   6  16  -2   32.90    4.90
  -6 -16   2    0.90   17.70
   5  16  -2   15.50    3.60
  -5 -16   2   21.00    8.10
   4  16  -2   12.00    2.70
  -4 -16   2    0.00   17.50
   3  16  -2   85.59    4.40
  -3 -16   2   72.99    6.00
   2  16  -2   70.59    4.40
  -2 -16   2   50.19    4.20
   1  16  -2   42.80    4.40
  -1 -16   2   53.39    8.00
   0  16  -2    0.00    7.10
   0 -16   2    3.60    8.90
  -1  16  -2  242.48    8.30
   1 -16   2   82.89    6.70
  -2  16  -2  251.17    7.10
   2 -16   2  233.58    9.50
  -3  16  -2    9.70    3.00
   3 -16   2    0.00    7.10
  -4  16  -2  109.69    4.30
   4 -16   2  327.47   23.40
  -5  16  -2  120.39    4.10
   5 -16   2  133.39    8.60
  -6  16  -2   32.60    2.50
   6 -16   2   23.40    2.20
  -7  16  -2  582.84   14.30
   7 -16   2  462.55   14.10
  -8  16  -2  233.18    6.70
   8 -16   2  222.48    7.50
  -9  16  -2  286.47    7.00
   9 -16   2  277.27    9.90
 -10  16  -2   94.49    3.80
  10 -16   2   97.79    4.80
 -11  16  -2  232.38    7.90
  11 -16   2  199.58   10.40
 -12  16  -2   20.20    3.60
  12 -16   2   25.20    4.20
 -13  16  -2  106.39    6.00
  13 -16   2   87.59    8.10
 -14  16  -2  127.09    6.30
  14 -16   2  129.99    9.00
 -15  16  -2   52.19    5.10
  15 -16   2   78.19    7.00
 -16  16  -2   55.59    4.60
  16 -16   2   56.59    7.20
 -17  16  -2   52.29    6.10
  17 -16   2   56.69   13.50
 -18  16  -2   48.30   17.30
  18 -16   2   14.20   10.90
  10  15  -2   46.60   17.00
   9  15  -2    5.60    2.00
  -9 -15   2    8.90    5.30
   8  15  -2   28.30    4.40
  -8 -15   2   38.80   25.50
   7  15  -2   83.59    5.10
  -7 -15   2   63.69   14.20
   6  15  -2   50.19    6.70
  -6 -15   2   13.80   20.00
   5  15  -2   68.59    6.00
  -5 -15   2   45.40   14.70
   4  15  -2  266.07    7.30
  -4 -15   2  214.68   10.60
   3  15  -2   92.89    4.90
  -3 -15   2   78.39    5.50
   2  15  -2   76.59    6.50
  -2 -15   2   67.99    9.10
   1  15  -2   44.00    6.30
  -1 -15   2   26.30   12.10
   0  15  -2  217.88    7.60
   0 -15   2  203.18   12.80
  -1  15  -2  282.47    8.30
   1 -15   2  255.97   10.70
  -2  15  -2   88.69    4.50
   2 -15   2   92.89    5.30
  -3  15  -2  409.46    8.50
   3 -15   2  369.06   14.20
  -4  15  -2   50.29    2.30
   4 -15   2   34.10    4.80
  -5  15  -2  445.46    8.50
   5 -15   2  393.46   12.90
  -6  15  -2  568.54   10.40
   6 -15   2  502.65   15.00
  -7  15  -2   67.29    4.70
   7 -15   2   60.59    5.20
  -8  15  -2   88.39    5.20
   8 -15   2   74.09    5.10
  -9  15  -2  143.09    5.10
   9 -15   2  135.49    5.80
 -10  15  -2  474.75   10.70
  10 -15   2  347.47   14.00
 -11  15  -2  380.66    8.60
  11 -15   2  397.16   13.30
 -12  15  -2   10.20    2.40
  12 -15   2    5.20    1.90
 -13  15  -2  299.77    9.70
  13 -15   2  257.77   10.20
 -14  15  -2   73.49    6.70
  14 -15   2  115.59    7.70
 -15  15  -2   74.29    7.00
  15 -15   2   66.89    8.90
 -16  15  -2   70.69    4.30
  16 -15   2   88.69    7.80
 -17  15  -2  185.68    7.90
  17 -15   2  195.38    9.80
 -18  15  -2   29.60    7.50
  18 -15   2   21.10    9.10
 -19  15  -2  238.68   10.30
  19 -15   2  245.48   15.40
  11  14  -2  155.58   20.10
  10  14  -2   33.90    5.60
 -10 -14   2   13.90    5.70
   9  14  -2   69.29    4.00
  -9 -14   2   53.29   14.80
   8  14  -2   38.80    2.50
  -8 -14   2   20.40   12.40
   7  14  -2   68.89    3.30
  -7 -14   2   51.79   13.40
   6  14  -2    1.20    1.50
  -6 -14   2    0.40    9.40
   5  14  -2  196.08    9.30
  -5 -14   2  194.08   16.50
   4  14  -2  245.38    7.70
  -4 -14   2  237.48   10.20
   3  14  -2   62.29    3.60
  -3 -14   2   63.99    5.60
   2  14  -2   64.19    4.10
  -2 -14   2   60.69    5.50
   1  14  -2  143.59    7.50
  -1 -14   2  149.29   10.40
   0  14  -2  210.08    6.80
   0 -14   2  192.38    8.50
  -1  14  -2   58.19    3.30
   1 -14   2   54.39    4.10
  -2  14  -2   93.59    3.40
   2 -14   2   99.59    4.90
  -3  14  -2   84.89    3.30
   3 -14   2   81.59    5.10
  -4  14  -2  102.19    3.50
   4 -14   2   90.49    5.60
  -5  14  -2  266.17    6.60
   5 -14   2  268.97    7.70
  -6  14  -2   23.80    2.60
   6 -14   2   13.40    2.90
  -7  14  -2   20.40    2.90
   7 -14   2   19.40    3.80
  -8  14  -2   65.69    3.60
   8 -14   2   52.09    3.00
  -9  14  -2  156.68    4.80
   9 -14   2  140.79    5.20
 -10  14  -2  145.29    4.90
  10 -14   2  122.09    4.50
 -11  14  -2  221.48    5.90
  11 -14   2  214.28    7.40
 -12  14  -2   15.20    3.80
  12 -14   2   12.30    3.70
 -13  14  -2    7.10    4.10
  13 -14   2    5.60    3.70
 -14  14  -2   22.10    4.20
  14 -14   2   15.10    4.20
 -15  14  -2   24.20    3.30
  15 -14   2   25.10    3.70
 -16  14  -2  107.79    5.10
  16 -14   2  119.79    6.70
 -17  14  -2  121.69    5.90
  17 -14   2  146.69   12.00
 -18  14  -2   12.40    4.50
  18 -14   2   21.00   15.60
 -19  14  -2   31.20   17.40
  19 -14   2   14.10   10.30
  11  13  -2   54.09    9.20
 -11 -13   2   37.20   18.70
  10  13  -2   55.59    5.10
 -10 -13   2   60.49    7.90
   9  13  -2   51.69    3.10
  -9 -13   2   26.70    3.70
   8  13  -2   27.80    2.40
  -8 -13   2   13.70    2.40
   7  13  -2   13.30    2.10
  -7 -13   2   10.60   11.50
   6  13  -2   85.29    5.40
  -6 -13   2   77.49    8.40
   5  13  -2   97.29    4.20
  -5 -13   2   88.39    7.40
   4  13  -2   99.89    5.40
  -4 -13   2   76.39    7.20
   3  13  -2   37.70    2.50
  -3 -13   2   31.10    3.80
   2  13  -2  289.17    7.00
  -2 -13   2  266.97    9.60
   1  13  -2  151.68    5.40
  -1 -13   2  146.19    7.10
   0  13  -2  243.78    7.20
   0 -13   2  256.17    8.40
  -1  13  -2   84.59    4.20
   1 -13   2  101.49    4.80
  -2  13  -2  449.86   11.50
   2 -13   2  453.65   14.80
  -3  13  -2  396.46    8.70
   3 -13   2  396.86   18.70
  -4  13  -2   32.10    1.90
   4 -13   2   23.60    1.80
  -5  13  -2   56.39    2.30
   5 -13   2   52.59    2.30
  -6  13  -2  173.28    4.80
   6 -13   2  179.58    4.80
  -7  13  -2  100.89    3.00
   7 -13   2   88.39    3.20
  -8  13  -2   65.69    3.10
   8 -13   2   54.99    2.80
  -9  13  -2  531.95   11.00
   9 -13   2  522.85   10.10
 -10  13  -2  200.98    5.40
  10 -13   2  210.48    5.80
 -11  13  -2   67.59    3.20
  11 -13   2   56.19    3.10
 -12  13  -2  310.77    7.60
  12 -13   2  298.57    8.20
 -13  13  -2  115.79    6.40
  13 -13   2   84.49    5.20
 -14  13  -2   59.69    4.00
  14 -13   2   64.49    4.30
 -15  13  -2  185.58    7.00
  15 -13   2  201.28    7.70
 -16  13  -2  110.79    5.20
  16 -13   2  111.69    5.50
 -17  13  -2   35.70    4.00
  17 -13   2   38.70    5.50
 -18  13  -2   63.59    7.10
  18 -13   2   85.69   10.20
 -19  13  -2    6.30   13.50
  19 -13   2   30.80   10.80
  12  12  -2   34.50    4.90
 -12 -12   2    0.00  556.04
  11  12  -2   18.50    2.80
 -11 -12   2   18.00    6.40
  10  12  -2    7.30    3.30
 -10 -12   2    6.90   10.10
   9  12  -2   26.80    6.40
  -9 -12   2   51.79    6.40
   8  12  -2   32.90    3.10
  -8 -12   2   35.10    3.10
   7  12  -2   13.80    2.00
  -7 -12   2    9.00    2.10
   6  12  -2  131.49    4.80
  -6 -12   2  139.89    7.30
   5  12  -2   54.09    2.80
  -5 -12   2   43.60    4.60
   4  12  -2   72.09    2.70
  -4 -12   2   47.40    4.10
   3  12  -2   35.60    2.30
  -3 -12   2   23.10    3.30
   2  12  -2   71.79    3.60
  -2 -12   2   69.99   11.00
   1  12  -2  127.29    4.60
  -1 -12   2  159.08   14.70
   0  12  -2   42.90    2.90
   0 -12   2   51.69    3.90
  -1  12  -2   88.49    3.80
   1 -12   2   79.29    4.50
  -2  12  -2  190.78    4.30
   2 -12   2  127.99    8.50
  -3  12  -2  208.78    4.50
   3 -12   2  204.18    5.80
  -4  12  -2   83.09    2.50
   4 -12   2   97.69    3.30
  -5  12  -2  464.35    8.30
   5 -12   2  441.26   10.10
  -6  12  -2  335.97    6.40
   6 -12   2  323.27    7.40
  -7  12  -2  317.27    6.80
   7 -12   2  283.27    6.80
  -8  12  -2  237.38    5.90
   8 -12   2  194.48    5.10
  -9  12  -2  299.37    7.80
   9 -12   2  274.47    7.30
 -10  12  -2   76.09    3.20
  10 -12   2   68.29    2.70
 -11  12  -2  470.75    9.70
  11 -12   2  443.96    8.60
 -12  12  -2  207.78    7.10
  12 -12   2  223.48    6.80
 -13  12  -2    3.30    2.60
  13 -12   2    3.10    2.50
 -14  12  -2  185.28   10.20
  14 -12   2  158.68    9.60
 -15  12  -2  158.18    7.40
  15 -12   2  181.58   11.30
 -16  12  -2   35.90    4.40
  16 -12   2   46.90    6.50
 -17  12  -2   61.59    4.90
  17 -12   2   69.49    5.60
 -18  12  -2   34.00    5.10
  18 -12   2   30.70    5.10
 -19  12  -2   17.90    4.60
  19 -12   2    7.00    3.00
  13  11  -2   46.50    3.90
 -13 -11   2   36.70    8.20
  12  11  -2   57.49    5.70
 -12 -11   2   38.30    4.80
  11  11  -2   74.49    6.80
 -11 -11   2   69.69    7.00
  10  11  -2   71.29    5.50
 -10 -11   2   51.39   10.40
   9  11  -2  187.38    6.30
  -9 -11   2  194.68    7.70
   8  11  -2   20.80    2.30
  -8 -11   2   25.60    3.10
   7  11  -2  114.79    3.90
  -7 -11   2  110.49    4.50
   6  11  -2  150.98    4.20
  -6 -11   2  154.38    5.20
   5  11  -2  228.38    5.20
  -5 -11   2  264.57    6.80
   4  11  -2   47.50    2.50
  -4 -11   2   39.30    3.40
   3  11  -2  854.81   16.70
  -3 -11   2  854.21   24.20
   2  11  -2  427.06    9.10
  -2 -11   2  434.76   15.00
   1  11  -2   10.90    1.50
  -1 -11   2   13.90    2.80
   0  11  -2  141.59    4.30
   0 -11   2  109.89    5.70
  -1  11  -2   46.50    2.10
   1 -11   2   53.39    3.30
  -2  11  -2  306.17    5.50
   2 -11   2  269.27    6.80
  -3  11  -2  274.57    5.80
   3 -11   2  300.97    6.80
  -4  11  -2  370.86    6.70
   4 -11   2  371.36    7.60
  -5  11  -2  351.76    6.70
   5 -11   2  333.67    8.60
  -6  11  -2  730.23   12.00
   6 -11   2  718.53   13.40
  -7  11  -2  662.93   11.80
   7 -11   2  609.04   13.80
  -8  11  -2  366.66    9.50
   8 -11   2  367.36   10.60
  -9  11  -2  253.67    6.30
   9 -11   2  216.58    5.40
 -10  11  -2  144.89    4.80
  10 -11   2  182.68    4.10
 -11  11  -2  205.58    5.80
  11 -11   2  215.68    4.90
 -12  11  -2  123.89    4.60
  12 -11   2  144.79    4.50
 -13  11  -2   73.19    4.20
  13 -11   2   57.09    4.20
 -14  11  -2  178.98    7.80
  14 -11   2  156.98    8.20
 -15  11  -2  108.49    5.90
  15 -11   2  130.39    6.50
 -16  11  -2    8.60    2.60
  16 -11   2   13.80    3.30
 -17  11  -2   51.09    4.50
  17 -11   2   50.19    5.40
 -18  11  -2   10.90    3.70
  18 -11   2   13.30    4.30
 -19  11  -2   50.89    8.00
  19 -11   2   27.90    7.40
 -20  11  -2   55.89   10.20
  20 -11   2   44.60   14.70
  14  10  -2   11.00    3.50
 -14 -10   2    6.00    4.70
  13  10  -2   27.70    3.60
 -13 -10   2   20.30    5.70
  12  10  -2   34.10    4.70
 -12 -10   2   35.10    5.40
  11  10  -2    9.30    3.60
 -11 -10   2    9.70    2.60
  10  10  -2  218.68    6.80
 -10 -10   2  189.28    8.90
   9  10  -2   75.29    3.40
  -9 -10   2   55.29    3.50
   8  10  -2   74.49    3.70
  -8 -10   2   67.59    4.30
   7  10  -2   34.20    2.10
  -7 -10   2   16.90    3.60
   6  10  -2  193.38    5.00
  -6 -10   2  231.88    8.20
   5  10  -2    4.50    2.00
  -5 -10   2    2.70    3.20
   4  10  -2  462.95    9.10
  -4 -10   2  450.25   11.80
   3  10  -2 1024.30   19.10
  -3 -10   2 1051.29   25.70
   2  10  -2  445.86    8.20
  -2 -10   2  447.76   12.10
   1  10  -2   26.20    1.50
  -1 -10   2   32.40    3.10
   0  10  -2  310.87    7.20
   0 -10   2  330.57    9.70
  -1  10  -2  461.45    8.00
   1 -10   2  458.55   13.30
  -2  10  -2  173.28    3.60
   2 -10   2  175.78    4.40
  -3  10  -2  502.05    8.60
   3 -10   2  491.95   11.10
  -4  10  -2  648.64   11.10
   4 -10   2  621.34   12.00
  -5  10  -2   37.80    1.60
   5 -10   2   37.50    1.60
  -6  10  -2  964.70   15.30
   6 -10   2  967.50   17.00
  -7  10  -2  590.64   11.00
   7 -10   2  583.94   10.50
  -8  10  -2   15.90    1.60
   8 -10   2   14.20    1.40
  -9  10  -2  283.67    6.20
   9 -10   2  303.97    5.90
 -10  10  -2   84.29    3.10
  10 -10   2   96.29    3.00
 -11  10  -2   16.50    1.90
  11 -10   2   23.00    2.00
 -12  10  -2   25.90    2.30
  12 -10   2   35.30    2.50
 -13  10  -2   46.90    3.10
  13 -10   2   13.30    3.30
 -14  10  -2   63.59    3.70
  14 -10   2   66.09    3.60
 -15  10  -2   25.50    3.00
  15 -10   2   25.50    3.20
 -16  10  -2   42.60    3.70
  16 -10   2   31.10    3.90
 -17  10  -2  101.59    6.60
  17 -10   2   95.99    7.20
 -18  10  -2   67.39    5.40
  18 -10   2   45.80    5.70
 -19  10  -2   21.20    5.30
  19 -10   2   24.10    5.70
 -20  10  -2   15.10    6.60
  20 -10   2   22.70    6.80
  15   9  -2   42.10    4.80
 -15  -9   2   24.30    4.70
  14   9  -2   13.10    5.40
 -14  -9   2   11.40    3.80
  13   9  -2   20.50    3.40
 -13  -9   2    5.30    2.60
  12   9  -2    3.80    2.10
 -12  -9   2    6.00    2.60
  11   9  -2   63.19    3.50
 -11  -9   2   59.19    6.00
  10   9  -2   19.30    2.50
 -10  -9   2   30.80    3.70
   9   9  -2   47.80    3.00
  -9  -9   2   44.60    4.20
   8   9  -2   58.29    3.10
  -8  -9   2   68.69    3.70
   7   9  -2  386.76    8.30
  -7  -9   2  354.46   11.30
   6   9  -2   84.49    3.30
  -6  -9   2   77.89    4.30
   5   9  -2   54.89    2.40
  -5  -9   2   59.09    3.10
   4   9  -2  257.57    5.40
  -4  -9   2  249.78    7.10
   3   9  -2   29.80    1.60
  -3  -9   2   25.10    1.70
   2   9  -2   62.29    2.00
  -2  -9   2   65.59    2.80
   1   9  -2  257.77    5.70
  -1  -9   2  247.68    6.50
   0   9  -2 1138.49   25.00
   0  -9   2 1183.58   27.20
  -1   9  -2  124.19    2.90
   1  -9   2  109.99    3.80
  -2   9  -2 1546.85   27.00
   2  -9   2 1530.65   31.10
  -3   9  -2  321.27    5.80
   3  -9   2  320.07    6.00
  -4   9  -2 1207.98   20.30
   4  -9   2 1153.48   21.00
  -5   9  -2  402.76    7.10
   5  -9   2  408.86    7.30
  -6   9  -2  781.82   13.30
   6  -9   2  798.02   13.40
  -7   9  -2  261.07    5.50
   7  -9   2  302.57    5.70
  -8   9  -2  435.76    8.70
   8  -9   2  456.55    8.50
  -9   9  -2   17.10    1.70
   9  -9   2   14.00    1.80
 -10   9  -2  183.98    4.50
  10  -9   2  177.48    4.30
 -11   9  -2  257.47    5.80
  11  -9   2  249.58    5.60
 -12   9  -2   45.80    3.80
  12  -9   2   40.00    4.00
 -13   9  -2   52.09    3.10
  13  -9   2   86.39    4.50
 -14   9  -2   82.09    4.60
  14  -9   2   67.09    3.80
 -15   9  -2    2.90    1.80
  15  -9   2    4.30    2.10
 -16   9  -2   43.20    3.90
  16  -9   2   35.70    3.80
 -17   9  -2  187.78    8.30
  17  -9   2  210.38    9.20
 -18   9  -2   37.80    5.60
  18  -9   2   32.60    7.00
 -19   9  -2   17.00    6.80
  19  -9   2   23.40    9.70
 -20   9  -2   32.50    5.60
  20  -9   2   25.30    8.40
  15   8  -2   23.90   15.80
 -15  -8   2   20.70   12.80
  14   8  -2    4.30    3.20
 -14  -8   2    7.00    2.90
  13   8  -2   92.59    4.70
 -13  -8   2   61.39    8.10
  12   8  -2  114.79    5.10
 -12  -8   2   96.89    8.90
  11   8  -2  148.89    5.50
 -11  -8   2  160.58    8.90
  10   8  -2   44.80    4.80
 -10  -8   2   50.19    6.00
   9   8  -2   24.70    3.90
  -9  -8   2   43.10    4.80
   8   8  -2   47.60    3.20
  -8  -8   2   54.49    4.00
   7   8  -2   52.99    2.50
  -7  -8   2   59.39    3.10
   6   8  -2  223.78    5.20
  -6  -8   2  196.78    5.90
   5   8  -2   66.39    2.40
  -5  -8   2   76.19    3.10
   4   8  -2  193.68    4.10
  -4  -8   2  185.78    4.90
   3   8  -2   53.39    1.90
  -3  -8   2   38.20    2.00
   2   8  -2   71.19    2.20
  -2  -8   2   88.29    3.60
   1   8  -2  725.13   13.20
  -1  -8   2  738.63   14.00
   0   8  -2  220.68    5.00
   0  -8   2  185.08    4.80
  -1   8  -2  269.17    5.00
   1  -8   2  286.87    5.60
  -2   8  -2  151.18    3.60
   2  -8   2  149.59    4.40
  -3   8  -2  915.81   19.10
   3  -8   2  930.71   19.90
  -4   8  -2 1220.88   20.10
   4  -8   2 1188.38   20.90
  -5   8  -2  505.25    9.40
   5  -8   2  548.45    9.20
  -6   8  -2  610.24   10.70
   6  -8   2  626.34   10.40
  -7   8  -2  304.97    6.10
   7  -8   2  341.97    6.10
  -8   8  -2  140.69    3.50
   8  -8   2  128.69    3.40
  -9   8  -2  386.96    7.20
   9  -8   2  316.37    6.50
 -10   8  -2  367.36    7.00
  10  -8   2  332.17    7.50
 -11   8  -2  177.18    5.10
  11  -8   2  191.68    5.30
 -12   8  -2  477.05   10.10
  12  -8   2  499.15   10.00
 -13   8  -2  541.05   11.10
  13  -8   2  538.35   12.10
 -14   8  -2  135.49    6.30
  14  -8   2  115.69    5.50
 -15   8  -2   15.80    3.00
  15  -8   2   11.10    2.10
 -16   8  -2  210.88    7.00
  16  -8   2  229.28    8.20
 -17   8  -2   63.99    6.70
  17  -8   2   73.09    6.90
 -18   8  -2   48.00    6.60
  18  -8   2   55.49    7.70
 -19   8  -2  124.99   11.00
  19  -8   2  142.49   20.10
 -20   8  -2   31.50    5.00
  20  -8   2   23.50    6.70
  16   7  -2   50.09    6.00
 -16  -7   2   64.29   13.10
  15   7  -2  115.89    6.20
 -15  -7   2  106.59   14.90
  14   7  -2  132.59    5.60
 -14  -7   2  144.39    8.50
  13   7  -2   68.29    3.80
 -13  -7   2   72.89    5.50
  12   7  -2   20.80    2.60
 -12  -7   2   17.20    2.70
  11   7  -2  103.59    4.10
 -11  -7   2  116.89    5.60
  10   7  -2  100.69    3.50
 -10  -7   2   93.49    3.80
   9   7  -2  891.01   17.00
  -9  -7   2  840.22   15.90
   8   7  -2  239.08    5.50
  -8  -7   2  225.78    5.80
   7   7  -2   63.69    3.00
  -7  -7   2   52.79    2.90
   6   7  -2  251.97    5.80
  -6  -7   2  249.78    6.30
   5   7  -2  747.63   13.30
  -5  -7   2  699.53   15.00
   4   7  -2  856.51   14.60
  -4  -7   2  852.41   17.20
   3   7  -2  125.79    3.10
  -3  -7   2  120.59    3.70
   2   7  -2 1200.78   20.80
  -2  -7   2 1187.28   25.50
   1   7  -2  308.97    7.00
  -1  -7   2  364.06   26.60
   0   7  -2  527.45    8.60
   0  -7   2  544.65   11.00
  -1   7  -2 1514.35   26.20
   1  -7   2 1458.05   31.90
  -2   7  -2  152.78    4.70
   2  -7   2  174.48    4.40
  -3   7  -2  456.15    9.30
   3  -7   2  415.56   10.20
  -4   7  -2 2087.89   32.40
   4  -7   2 2169.38   34.50
  -5   7  -2   43.10    1.70
   5  -7   2   42.60    1.60
  -6   7  -2  564.94    9.90
   6  -7   2  543.65    9.40
  -7   7  -2  234.68    5.10
   7  -7   2  190.88    5.00
  -8   7  -2  797.72   13.80
   8  -7   2  742.73   15.20
  -9   7  -2  436.56    8.40
   9  -7   2  423.96    8.90
 -10   7  -2   59.29    2.60
  10  -7   2   54.69    2.40
 -11   7  -2  404.96    7.70
  11  -7   2  383.36    8.20
 -12   7  -2  501.65    9.40
  12  -7   2  499.45    9.80
 -13   7  -2  194.88    6.80
  13  -7   2  216.28    7.90
 -14   7  -2   12.60    4.50
  14  -7   2   10.40    5.20
 -15   7  -2  109.89    4.90
  15  -7   2  111.69    4.50
 -16   7  -2   43.50    3.70
  16  -7   2   41.60    4.10
 -17   7  -2   59.89    6.10
  17  -7   2   47.70    6.10
 -18   7  -2   21.30    5.80
  18  -7   2   28.40    5.80
 -19   7  -2  102.59    7.80
  19  -7   2  105.19    7.80
 -20   7  -2   10.10    8.70
  20  -7   2    7.00   19.10
  17   6  -2    5.40    3.50
 -17  -6   2   10.80    3.60
  16   6  -2   40.60    4.50
 -16  -6   2   26.30    5.00
  15   6  -2   53.59    3.70
 -15  -6   2   31.90    3.80
  14   6  -2   16.20    3.80
 -14  -6   2   26.30    3.40
  13   6  -2    3.70    2.10
 -13  -6   2    3.20    2.30
  12   6  -2    3.60    2.00
 -12  -6   2    2.30    2.10
  11   6  -2  227.88    6.40
 -11  -6   2  232.48    7.80
  10   6  -2  100.29    3.60
 -10  -6   2   95.39    4.00
   9   6  -2   69.49    2.80
  -9  -6   2   47.10    2.50
   8   6  -2   36.60    2.70
  -8  -6   2   33.90    2.70
   7   6  -2   13.20    1.80
  -7  -6   2   15.10    1.80
   6   6  -2   81.49    2.80
  -6  -6   2   64.49    3.10
   5   6  -2 1305.47   22.70
  -5  -6   2 1284.87   23.80
   4   6  -2  362.76    7.10
  -4  -6   2  364.16    8.40
   3   6  -2  447.46    8.50
  -3  -6   2  477.05    8.80
   2   6  -2  530.95    9.10
  -2  -6   2  537.15   10.10
   1   6  -2  897.41   14.80
  -1  -6   2  934.81   17.80
   0   6  -2   68.29    1.90
   0  -6   2   57.49    2.00
  -1   6  -2   25.90    1.40
   1  -6   2   25.60    1.50
  -2   6  -2  342.67    6.10
   2  -6   2  349.07    6.50
  -3   6  -2  864.31   13.20
   3  -6   2  855.41   13.90
  -4   6  -2  698.73   11.70
   4  -6   2  707.13   11.70
  -5   6  -2  187.38    4.40
   5  -6   2  212.48    4.30
  -6   6  -2  153.48    4.40
   6  -6   2  141.59    3.90
  -7   6  -2  227.48    5.20
   7  -6   2  186.18    4.50
  -8   6  -2  753.32   16.00
   8  -6   2  760.02   16.80
  -9   6  -2   37.80    2.50
   9  -6   2   54.09    2.90
 -10   6  -2   53.89    2.50
  10  -6   2   46.80    2.40
 -11   6  -2   41.10    2.50
  11  -6   2   38.60    2.40
 -12   6  -2  171.08    5.40
  12  -6   2  185.08    6.40
 -13   6  -2  143.49    5.80
  13  -6   2  139.59    5.90
 -14   6  -2   75.29    5.70
  14  -6   2   86.89    5.60
 -15   6  -2    9.00    2.20
  15  -6   2   10.40    2.20
 -16   6  -2   51.49    4.20
  16  -6   2   53.79    4.90
 -17   6  -2    7.60    3.40
  17  -6   2    8.30    4.30
 -18   6  -2    2.00    5.70
  18  -6   2   18.10    9.70
 -19   6  -2   39.60   10.70
  19  -6   2   91.79   37.50
  17   5  -2   65.19    5.50
 -17  -5   2   53.19    5.30
  16   5  -2    5.50    3.00
 -16  -5   2    8.00    3.00
  15   5  -2  119.29    5.10
 -15  -5   2   75.49    5.80
  14   5  -2   56.89    4.00
 -14  -5   2   64.29    5.30
  13   5  -2    8.10    7.90
 -13  -5   2    4.40    5.90
  12   5  -2   10.30    6.80
 -12  -5   2    1.50    7.40
  11   5  -2    9.00    2.10
 -11  -5   2   20.00    3.80
  10   5  -2  199.78    5.30
 -10  -5   2  184.18    5.60
   9   5  -2  662.53   12.10
  -9  -5   2  609.04   12.20
   8   5  -2    8.70    1.70
  -8  -5   2   15.90    1.90
   7   5  -2  180.78    5.50
  -7  -5   2  165.88    5.60
   6   5  -2  776.82   14.50
  -6  -5   2  782.72   18.20
   5   5  -2  229.88    5.30
  -5  -5   2  223.18    5.80
   4   5  -2  110.99    2.80
  -4  -5   2   92.59    2.80
   3   5  -2   52.79    1.80
  -3  -5   2   47.00    1.80
   2   5  -2  169.08    3.50
  -2  -5   2  164.08    3.90
   1   5  -2  575.84    9.70
  -1  -5   2  570.84   10.90
   0   5  -2 1454.85   22.00
   0  -5   2 1448.66   26.80
  -1   5  -2  674.13   12.00
   1  -5   2  723.63   13.00
  -2   5  -2 4805.32   77.59
   2  -5   2 4426.16   79.79
  -3   5  -2  345.67    8.40
   3  -5   2  337.07    8.20
  -4   5  -2 1776.62   30.40
   4  -5   2 1740.93   29.50
  -5   5  -2 1723.43   28.50
   5  -5   2 1728.83   27.50
  -6   5  -2  148.19    3.60
   6  -5   2  170.78    3.50
  -7   5  -2  728.33   12.20
   7  -5   2  712.83   13.00
  -8   5  -2  747.43   12.50
   8  -5   2  745.43   13.50
  -9   5  -2  159.68    3.90
   9  -5   2  161.58    4.10
 -10   5  -2   87.89    3.10
  10  -5   2   71.79    3.50
 -11   5  -2  282.97    6.40
  11  -5   2  274.37    6.50
 -12   5  -2   46.50    3.70
  12  -5   2   57.29    4.00
 -13   5  -2  203.18    7.10
  13  -5   2  197.18    7.90
 -14   5  -2  273.37    8.10
  14  -5   2  293.47    8.80
 -15   5  -2   94.49    4.40
  15  -5   2   90.99    4.40
 -16   5  -2   16.30    4.30
  16  -5   2   17.50    3.70
 -17   5  -2  122.59   10.60
  17  -5   2  135.49    8.10
 -18   5  -2   90.49   12.50
  18  -5   2   99.39   14.70
 -19   5  -2  109.99   14.40
  19  -5   2  123.69   51.89
  18   4  -2   33.70    6.40
 -18  -4   2   32.90    5.80
  17   4  -2    4.30    5.60
 -17  -4   2    8.40    7.90
  16   4  -2   28.90    7.70
 -16  -4   2   13.60   11.80
  15   4  -2  125.99    6.20
 -15  -4   2  135.99   11.20
  14   4  -2   15.00    2.80
 -14  -4   2   11.00    3.80
  13   4  -2   11.90    2.90
 -13  -4   2   13.80    3.30
  12   4  -2  222.98    6.40
 -12  -4   2  211.38    7.50
  11   4  -2  323.37    7.10
 -11  -4   2  300.17    8.60
  10   4  -2  322.37    6.70
 -10  -4   2  303.47    7.40
   9   4  -2  369.26    7.00
  -9  -4   2  344.87    7.90
   8   4  -2  215.28    5.00
  -8  -4   2  239.38    5.50
   7   4  -2   94.89    3.10
  -7  -4   2   95.89    3.30
   6   4  -2  106.99    3.70
  -6  -4   2  118.39    3.80
   5   4  -2  127.09    3.30
  -5  -4   2  144.39    3.40
   4   4  -2  559.84    9.70
  -4  -4   2  579.94   11.10
   3   4  -2  168.58    3.90
  -3  -4   2  142.99    4.30
   2   4  -2  775.72   14.60
  -2  -4   2  702.83   15.50
   1   4  -2   37.70    3.80
  -1  -4   2   33.90    1.20
   0   4  -2 3469.75   59.19
   0  -4   2 3642.64   65.99
  -1   4  -2 2267.87   36.80
   1  -4   2 1995.80   35.40
  -2   4  -2 5845.72  122.09
   2  -4   2 5590.04  138.49
  -3   4  -2  951.60   15.10
   3  -4   2  891.11   14.80
  -4   4  -2 1930.81   31.80
   4  -4   2 1904.61   30.90
  -5   4  -2  676.13   11.80
   5  -4   2  677.03   11.90
  -6   4  -2 1304.57   22.40
   6  -4   2 1406.76   22.80
  -7   4  -2  362.86    8.50
   7  -4   2  366.76    9.20
  -8   4  -2   26.70    2.50
   8  -4   2   21.60    2.80
  -9   4  -2  235.88    6.60
   9  -4   2  210.38    6.50
 -10   4  -2  959.70   16.70
  10  -4   2  934.51   19.10
 -11   4  -2   21.80    1.90
  11  -4   2   22.40    2.00
 -12   4  -2   67.89    3.50
  12  -4   2   58.19    3.60
 -13   4  -2  186.58    6.30
  13  -4   2  250.27    9.60
 -14   4  -2  143.79    8.70
  14  -4   2  125.19   12.00
 -15   4  -2  109.49    5.70
  15  -4   2   88.29    6.90
 -16   4  -2  103.49    8.00
  16  -4   2   81.79    7.50
 -17   4  -2  334.67   15.40
  17  -4   2  308.57   12.30
 -18   4  -2   24.30   10.20
  18  -4   2   47.20   14.50
 -19   4  -2   30.60    6.00
  19  -4   2   22.50    6.80
  18   3  -2   26.30   12.30
 -18  -3   2   42.60   10.70
  17   3  -2   41.40    8.00
 -17  -3   2   29.30   10.10
  16   3  -2   40.70    9.70
 -16  -3   2    1.00   14.10
  15   3  -2    9.20    2.60
 -15  -3   2    9.40    3.50
  14   3  -2  198.18    5.30
 -14  -3   2  169.78    6.70
  13   3  -2  248.68    6.40
 -13  -3   2  254.97    7.60
  12   3  -2  198.98    5.10
 -12  -3   2  177.88    6.10
  11   3  -2  133.89    4.90
 -11  -3   2  130.69    4.70
  10   3  -2  559.94   12.00
 -10  -3   2  577.24   13.50
   9   3  -2  352.36    7.20
  -9  -3   2  347.37    8.40
   8   3  -2  253.57    6.00
  -8  -3   2  259.77    8.00
   7   3  -2 1321.47   27.80
  -7  -3   2 1347.47   25.40
   6   3  -2   11.80    1.40
  -6  -3   2    9.60    1.30
   5   3  -2  140.19    3.10
  -5  -3   2  147.09    3.30
   4   3  -2   54.29    2.30
  -4  -3   2   39.90    2.10
   3   3  -2  100.19    3.00
  -3  -3   2   91.69    2.90
   2   3  -2  892.71   17.30
  -2  -3   2  883.61   18.10
   1   3  -2 4602.74   84.49
  -1  -3   2 4768.92   95.89
   0   3  -2 9999.00  281.87
   0  -3   2 9668.93  391.56
  -1   3  -2   34.20    2.40
   1  -3   2   22.70    0.90
  -2   3  -2  336.77    6.90
   2  -3   2  313.47    5.90
  -3   3  -2 1332.17   22.40
   3  -3   2 1217.78   20.30
  -4   3  -2  101.79    3.50
   4  -3   2  115.79    3.70
  -5   3  -2  431.86    7.70
   5  -3   2  434.16    7.90
  -6   3  -2  713.33   12.90
   6  -3   2  736.33   13.30
  -7   3  -2  456.85   12.40
   7  -3   2  470.25   12.80
  -8   3  -2  259.77    7.10
   8  -3   2  236.18    7.10
  -9   3  -2 1373.06   26.20
   9  -3   2 1371.16   27.40
 -10   3  -2  256.67    5.90
  10  -3   2  299.87    6.70
 -11   3  -2  168.98    5.00
  11  -3   2  181.98    5.20
 -12   3  -2  111.49    5.80
  12  -3   2  115.89    5.00
 -13   3  -2   33.60    4.50
  13  -3   2   48.80    5.90
 -14   3  -2  142.99    5.70
  14  -3   2  153.68    6.90
 -15   3  -2   36.20    4.60
  15  -3   2   31.90    6.70
 -16   3  -2   96.39    6.20
  16  -3   2   91.19    5.50
 -17   3  -2   46.60    5.80
  17  -3   2   54.59    5.40
 -18   3  -2   14.50    5.70
  18  -3   2   12.10    5.30
 -19   3  -2   84.89   34.60
  19  -3   2   39.60   16.40
  19   2  -2   17.60    6.20
 -19  -2   2   25.00    7.00
  18   2  -2  101.29   12.90
 -18  -2   2  105.19   10.40
  17   2  -2    8.60    4.40
 -17  -2   2   13.60    8.00
  16   2  -2    1.70    2.60
 -16  -2   2    7.10    4.90
  15   2  -2   91.39    4.80
 -15  -2   2   80.99    4.80
  14   2  -2  265.87    6.80
 -14  -2   2  254.97    8.20
  13   2  -2   69.39    3.50
 -13  -2   2   63.29    5.90
  12   2  -2   36.10    6.50
 -12  -2   2   55.09    6.90
  11   2  -2  171.38    7.40
 -11  -2   2  148.09    6.20
  10   2  -2  136.29    5.00
 -10  -2   2  143.49    6.10
   9   2  -2  354.06    7.90
  -9  -2   2  333.27    8.90
   8   2  -2  653.63   13.30
  -8  -2   2  622.14   14.00
   7   2  -2  484.75    9.90
  -7  -2   2  463.45   10.40
   6   2  -2  183.78    4.10
  -6  -2   2  214.68    4.30
   5   2  -2    9.70    1.50
  -5  -2   2   23.40    2.30
   4   2  -2   22.60    4.80
  -4  -2   2    5.90    1.40
   3   2  -2 1032.60   19.60
  -3  -2   2 1098.09   19.90
   2   2  -2 1164.58   18.60
  -2  -2   2 1046.50   17.80
   1   2  -2 3151.68   77.79
  -1  -2   2 3306.57   69.79
   0   2  -2  556.54   15.20
   0  -2   2  539.45   25.50
  -1   2  -2  722.13   14.90
   1  -2   2  665.73   19.60
  -2   2  -2  337.17    6.50
   2  -2   2  351.96    5.90
  -3   2  -2  872.01   16.70
   3  -2   2  868.71   15.70
  -4   2  -2  560.24   10.00
   4  -2   2  536.05   10.00
  -5   2  -2 2090.09   34.40
   5  -2   2 2146.29   36.50
  -6   2  -2  369.36    7.40
   6  -2   2  344.67    7.90
  -7   2  -2   43.10    2.10
   7  -2   2   37.90    2.60
  -8   2  -2  478.65    9.60
   8  -2   2  456.65   10.20
  -9   2  -2  640.84   11.60
   9  -2   2  649.43   13.60
 -10   2  -2   63.39    3.50
  10  -2   2   58.29    3.50
 -11   2  -2   40.20    2.40
  11  -2   2   33.60    2.30
 -12   2  -2    4.90    2.20
  12  -2   2    7.90    1.80
 -13   2  -2   33.80    4.90
  13  -2   2   38.80    5.00
 -14   2  -2   70.39    7.40
  14  -2   2   64.09    5.70
 -15   2  -2   11.60    3.20
  15  -2   2    8.30    3.20
 -16   2  -2   66.69   10.50
  16  -2   2   75.59    6.40
 -17   2  -2   31.40    9.80
  17  -2   2   16.90    5.50
 -18   2  -2   54.59   12.80
  18  -2   2   36.40    6.90
 -19   2  -2   68.79   12.00
  19  -2   2   45.00    9.50
  19   1  -2   43.30    5.00
 -19  -1   2   45.40    5.40
  18   1  -2   19.80    4.20
 -18  -1   2   14.70    4.90
  17   1  -2  140.69    9.00
 -17  -1   2  168.38   12.60
  16   1  -2   77.19    8.60
 -16  -1   2   84.59   12.90
  15   1  -2   82.59    6.30
 -15  -1   2   74.49    5.90
  14   1  -2   80.29    5.50
 -14  -1   2   47.50    6.90
  13   1  -2  122.09    4.70
 -13  -1   2  119.09    6.00
  12   1  -2   14.00    1.90
 -12  -1   2   20.80    2.60
  11   1  -2  157.78    4.20
 -11  -1   2  167.28    4.70
  10   1  -2   44.50    2.20
 -10  -1   2   33.20    2.20
   9   1  -2  217.08    5.60
  -9  -1   2  242.68    5.70
   8   1  -2  289.57    6.50
  -8  -1   2  315.87    6.60
   7   1  -2  626.34   12.00
  -7  -1   2  681.53   12.10
   6   1  -2  624.94   10.50
  -6  -1   2  588.54   12.50
   5   1  -2  762.52   13.70
  -5  -1   2  819.82   15.00
   4   1  -2 3233.98   52.09
  -4  -1   2 3387.66   58.19
   3   1  -2 3534.55   72.69
  -3  -1   2 3363.76   80.59
   2   1  -2  693.23   15.80
  -2  -1   2  744.73   19.60
   0  -1   2  282.77   54.59
  -1   1  -2  296.77   11.10
   1  -1   2  228.18   13.60
  -2   1  -2 1588.64   28.30
   2  -1   2 1458.75   29.50
  -3   1  -2  274.47    8.40
   3  -1   2  315.57    6.80
  -4   1  -2  707.43   12.40
   4  -1   2  745.93   13.00
  -5   1  -2  992.10   16.40
   5  -1   2  975.50   17.50
  -6   1  -2 1039.50   17.30
   6  -1   2 1008.70   20.60
  -7   1  -2  787.42   13.50
   7  -1   2  744.53   15.40
  -8   1  -2   42.10    3.10
   8  -1   2   33.80    3.60
  -9   1  -2  457.85   11.50
   9  -1   2  428.16   12.20
 -10   1  -2   17.70    2.90
  10  -1   2   24.60    3.60
 -11   1  -2   31.90    2.70
  11  -1   2   24.70    2.40
 -12   1  -2  305.47    8.70
  12  -1   2  279.77    7.70
 -13   1  -2  140.79    6.10
  13  -1   2  140.29    5.50
 -14   1  -2   53.59    6.40
  14  -1   2   55.39    4.60
 -15   1  -2  215.68   16.70
  15  -1   2  189.38    9.80
 -16   1  -2   29.10   10.80
  16  -1   2   23.30    9.70
 -17   1  -2   51.59    9.50
  17  -1   2   54.79   15.10
 -18   1  -2   16.80   13.10
  18  -1   2   18.10    5.30
  19   0  -2   19.00    5.20
 -19   0   2   19.90    6.00
  18   0  -2   79.59    7.70
 -18   0   2   92.79   12.40
  17   0  -2  176.18   12.10
 -17   0   2  179.48   13.00
  16   0  -2    9.80    4.80
 -16   0   2    8.90    6.10
  15   0  -2   15.90    4.50
 -15   0   2   27.80    5.70
  14   0  -2   62.59    3.60
 -14   0   2   65.59    4.90
  13   0  -2   15.40    2.10
 -13   0   2   18.20    2.60
  12   0  -2  313.47    6.90
 -12   0   2  338.97    7.20
  11   0  -2  404.66    9.10
 -11   0   2  412.16    9.90
  10   0  -2  113.59    4.30
 -10   0   2   97.09    4.40
   9   0  -2  471.75   12.40
  -9   0   2  482.45   12.10
   8   0  -2  653.83   15.80
  -8   0   2  674.73   17.50
   7   0  -2   82.09    3.30
  -7   0   2   64.19    2.90
   6   0  -2   89.99    2.70
  -6   0   2   92.79    2.70
   5   0  -2 1760.52   29.50
  -5   0   2 1851.41   30.20
   4   0  -2  570.84   11.50
  -4   0   2  607.04   12.90
   3   0  -2 1327.87   35.00
  -3   0   2 1266.17   41.80
   2   0  -2  216.58    6.50
  -2   0   2  215.58    8.10
   0   0  -2  338.17   23.20
  -1   0  -2 1598.34   29.50
   1   0   2 1591.94   36.30
  -2   0  -2 2405.76   49.30
   2   0   2 2169.08   42.00
  -3   0  -2  308.67    5.80
   3   0   2  293.97    5.70
  -4   0  -2   82.19    2.50
   4   0   2  103.59    2.50
  -5   0  -2 1018.80   17.40
   5   0   2 1048.50   18.30
  -6   0  -2 1966.00   36.20
   6   0   2 1885.11   36.80
  -7   0  -2  929.21   20.30
   7   0   2  855.41   18.10
  -8   0  -2  461.25   14.80
   8   0   2  383.46   17.40
  -9   0  -2  345.07    8.50
   9   0   2  328.47    7.80
 -10   0  -2   49.80    3.20
  10   0   2   27.30    2.30
 -11   0  -2  176.08    5.90
  11   0   2  156.38    5.20
 -12   0  -2  165.18    6.20
  12   0   2  146.59    5.10
 -13   0  -2   44.50    4.60
  13   0   2   56.89    3.90
 -14   0  -2  211.58    8.60
  14   0   2  198.68    8.40
 -15   0  -2  186.98   12.80
  15   0   2  170.08    8.60
 -16   0  -2  118.49   10.20
  16   0   2  106.19    9.90
 -17   0  -2   15.40    4.10
  17   0   2   11.90    4.80
 -18   0  -2   50.69    7.30
  18   0   2   57.09    5.60
  20  -1  -2    4.80    3.80
 -20   1   2    2.80    7.10
  19  -1  -2   73.19    6.70
 -19   1   2   89.49   12.10
  18  -1  -2   58.89    9.00
 -18   1   2   68.99   13.80
  17  -1  -2    1.90    6.00
 -17   1   2    5.10    5.10
  16  -1  -2   75.69    6.10
 -16   1   2   90.79    6.90
  15  -1  -2   13.90    2.70
 -15   1   2   18.10    2.40
  14  -1  -2   53.19    3.40
 -14   1   2   47.40    3.00
  13  -1  -2  854.01   15.80
 -13   1   2  885.01   16.40
  12  -1  -2  363.86    8.20
 -12   1   2  279.87    8.20
  11  -1  -2  273.57    9.20
 -11   1   2  281.67    8.30
  10  -1  -2  234.48    6.80
 -10   1   2  212.88    6.60
   9  -1  -2  553.24   16.80
  -9   1   2  639.44   20.10
   8  -1  -2 1257.57   29.20
  -8   1   2 1210.48   29.80
   7  -1  -2  590.84   11.20
  -7   1   2  539.45   10.40
   6  -1  -2 1076.99   18.60
  -6   1   2  999.10   16.80
   5  -1  -2 1490.45   26.00
  -5   1   2 1497.45   23.80
   4  -1  -2 1131.89   19.40
  -4   1   2 1061.09   18.60
   3  -1  -2 3171.48   56.09
  -3   1   2 3432.56   62.79
   2  -1  -2  377.46    8.90
  -2   1   2  337.97    8.40
   1  -1  -2  144.19    3.50
  -1   1   2  153.88    3.60
   0  -1  -2 4236.48  122.09
   0   1   2 4355.26  105.09
  -1  -1  -2 2886.61   58.39
   1   1   2 2893.51   51.89
  -2  -1  -2  121.79    3.20
   2   1   2   96.29    2.20
  -3  -1  -2 1307.77   32.90
   3   1   2 1321.27   26.40
  -4  -1  -2 1631.44   35.10
   4   1   2 1613.84   34.50
  -5  -1  -2  349.67    9.30
   5   1   2  280.77    8.80
  -6  -1  -2  286.97    8.40
   6   1   2  274.87    7.70
  -7  -1  -2  563.34   15.10
   7   1   2  536.95   13.80
  -8  -1  -2  166.68    5.20
   8   1   2  170.58    5.70
  -9  -1  -2  100.09    3.40
   9   1   2   87.69    3.20
 -10  -1  -2  255.97    8.00
  10   1   2  259.87    7.10
 -11  -1  -2  177.08    6.30
  11   1   2  176.18    5.50
 -12  -1  -2   25.80    3.00
  12   1   2   36.90    2.90
 -13  -1  -2  134.69    5.50
  13   1   2  139.99    5.20
 -14  -1  -2    8.10    4.30
  14   1   2   12.00    3.90
 -15  -1  -2   86.69    7.80
  15   1   2   66.39    6.50
 -16  -1  -2   24.10    4.30
  16   1   2   27.00    4.80
 -17  -1  -2    9.20    9.60
  17   1   2   31.70    5.60
  20  -2  -2   28.10    7.50
 -20   2   2   61.99   14.40
  19  -2  -2    5.10    3.60
 -19   2   2    0.60    5.50
  18  -2  -2    3.40    3.20
 -18   2   2    2.60    3.70
  17  -2  -2   92.39    5.10
 -17   2   2  123.69    6.60
  16  -2  -2  364.96   11.50
 -16   2   2  428.16   10.90
  15  -2  -2   51.99    6.90
 -15   2   2   70.19    5.80
  14  -2  -2   55.99    6.80
 -14   2   2   77.99    6.00
  13  -2  -2  633.14   18.70
 -13   2   2  620.54   16.20
  12  -2  -2  679.83   12.80
 -12   2   2  613.74   12.10
  11  -2  -2  116.09    3.90
 -11   2   2  122.09    3.80
  10  -2  -2   28.10    2.00
 -10   2   2   22.70    2.00
   9  -2  -2  228.88    5.40
  -9   2   2  261.27    5.20
   8  -2  -2  212.68    4.90
  -8   2   2  225.18    4.70
   7  -2  -2 1461.05   24.40
  -7   2   2 1388.16   22.60
   6  -2  -2  145.99    3.70
  -6   2   2  145.19    3.80
   5  -2  -2 2361.36   40.00
  -5   2   2 2372.76   36.10
   4  -2  -2  616.14   11.00
  -4   2   2  732.83   11.90
   3  -2  -2 1303.97   20.70
  -3   2   2 1297.67   20.20
   2  -2  -2 1834.72   31.30
  -2   2   2 1760.12   30.80
   1  -2  -2  119.69    3.80
  -1   2   2  130.19    2.70
   0  -2  -2 3180.08   72.89
   0   2   2 3204.88   61.99
  -1  -2  -2  539.65   14.00
   1   2   2  514.85   13.60
  -2  -2  -2  164.48    4.80
   2   2   2  167.48    4.50
  -3  -2  -2  447.76    9.70
   3   2   2  447.56    8.10
  -4  -2  -2  713.33   14.20
   4   2   2  678.23   13.20
  -5  -2  -2  439.76   10.10
   5   2   2  464.15   11.20
  -6  -2  -2  318.47    6.90
   6   2   2  286.87    6.40
  -7  -2  -2  153.58    4.20
   7   2   2  136.09    3.70
  -8  -2  -2  958.30   20.10
   8   2   2  914.41   17.70
  -9  -2  -2  134.89    5.60
   9   2   2  112.79    5.40
 -10  -2  -2  368.36   10.20
  10   2   2  345.97    9.80
 -11  -2  -2   66.09    6.50
  11   2   2   89.09    6.00
 -12  -2  -2   31.00    3.90
  12   2   2   46.50    3.30
 -13  -2  -2   80.59    4.80
  13   2   2   76.39    4.00
 -14  -2  -2   71.59    5.60
  14   2   2   83.19    5.30
 -15  -2  -2   37.50    4.90
  15   2   2   45.10    5.40
 -16  -2  -2   14.90   10.90
  16   2   2   51.89   13.10
 -17  -2  -2    0.60    9.80
  17   2   2    0.90   15.10
  20  -3  -2   49.70    5.30
 -20   3   2   48.10    5.20
  19  -3  -2   15.80    4.40
 -19   3   2   23.40    5.20
  18  -3  -2   42.50    4.60
 -18   3   2   46.70    5.70
  17  -3  -2   59.29    5.40
 -17   3   2   66.09    6.00
  16  -3  -2    1.50    4.00
 -16   3   2    8.80    3.00
  15  -3  -2    0.00    8.70
 -15   3   2    0.00    5.20
  14  -3  -2   29.20    8.30
 -14   3   2   22.00    6.10
  13  -3  -2   69.99    3.20
 -13   3   2   72.69    3.40
  12  -3  -2  202.38    5.40
 -12   3   2  183.28    5.30
  11  -3  -2  322.27    7.90
 -11   3   2  314.37    7.00
  10  -3  -2   31.20    2.10
 -10   3   2   30.30    1.90
   9  -3  -2  703.23   14.10
  -9   3   2  647.04   14.30
   8  -3  -2 1682.03   32.30
  -8   3   2 1619.04   34.40
   7  -3  -2  939.61   15.80
  -7   3   2  904.21   15.00
   6  -3  -2  194.58    4.90
  -6   3   2  245.08    4.60
   5  -3  -2 1812.92   32.90
  -5   3   2 1984.80   29.90
   4  -3  -2 2228.58   39.90
  -4   3   2 2145.39   38.00
   3  -3  -2 1627.04   31.70
  -3   3   2 1548.95   24.00
   2  -3  -2  865.11   22.90
  -2   3   2  934.71   14.80
   1  -3  -2  807.52   21.60
  -1   3   2  794.22   18.80
   0  -3  -2  126.09    3.60
   0   3   2  116.89    2.90
  -1  -3  -2  420.16   10.60
   1   3   2  400.56    7.70
  -2  -3  -2   17.30    1.10
   2   3   2   21.70    1.10
  -3  -3  -2  670.43   13.00
   3   3   2  642.24   12.10
  -4  -3  -2  179.28    4.60
   4   3   2  205.78    4.60
  -5  -3  -2  961.20   19.30
   5   3   2  935.31   17.40
  -6  -3  -2  685.73   14.80
   6   3   2  686.23   12.70
  -7  -3  -2  696.73   13.50
   7   3   2  649.64   12.70
  -8  -3  -2  127.79    4.20
   8   3   2  105.09    3.50
  -9  -3  -2   45.40    2.80
   9   3   2   41.80    2.90
 -10  -3  -2  113.29    5.20
  10   3   2  100.79    4.50
 -11  -3  -2   59.99    4.00
  11   3   2   72.49    3.70
 -12  -3  -2   68.49    4.30
  12   3   2   63.19    4.60
 -13  -3  -2   49.10    4.20
  13   3   2   49.70    3.50
 -14  -3  -2  189.48    9.40
  14   3   2  149.39    7.00
 -15  -3  -2   32.60    9.50
  15   3   2   57.89   12.00
 -16  -3  -2  101.69   10.20
  16   3   2   99.49   11.50
 -17  -3  -2   42.10    9.90
  17   3   2   23.10    5.60
  20  -4  -2    2.80   10.90
 -20   4   2   22.30   25.70
  19  -4  -2   44.40   10.70
 -19   4   2   43.70    8.20
  18  -4  -2   53.29    5.00
 -18   4   2   70.79    6.80
  17  -4  -2   15.60    3.50
 -17   4   2   19.80    7.40
  16  -4  -2  131.59    5.80
 -16   4   2  142.19    7.90
  15  -4  -2   44.00    3.30
 -15   4   2   47.90    3.50
  14  -4  -2   48.00    3.00
 -14   4   2   49.60    2.90
  13  -4  -2   33.70    2.40
 -13   4   2   31.20    2.20
  12  -4  -2  172.08    4.60
 -12   4   2  155.98    4.30
  11  -4  -2   33.20    2.10
 -11   4   2   17.70    1.80
  10  -4  -2  787.72   16.50
 -10   4   2  878.81   14.50
   9  -4  -2 2187.68   38.50
  -9   4   2 2163.08   34.90
   8  -4  -2  331.67    6.10
  -8   4   2  279.77    5.90
   7  -4  -2  684.63   11.80
  -7   4   2  669.13   11.40
   6  -4  -2   45.90    1.70
  -6   4   2   42.70    1.60
   5  -4  -2  632.74   11.10
  -5   4   2  629.34   10.10
   4  -4  -2  520.05   10.80
  -4   4   2  583.04    8.80
   3  -4  -2 1382.66   27.30
  -3   4   2 1456.75   21.50
   2  -4  -2 1388.06   36.90
  -2   4   2 1465.65   30.00
   1  -4  -2 2516.25   89.89
  -1   4   2 2377.46   53.29
   0  -4  -2  453.75   13.70
   0   4   2  499.95   12.20
  -1  -4  -2  523.45   11.80
   1   4   2  519.35    9.80
  -2  -4  -2 2023.50   41.40
   2   4   2 2003.50   35.50
  -3  -4  -2 1690.13   31.70
   3   4   2 1660.63   30.70
  -4  -4  -2  198.68    5.20
   4   4   2  207.68    4.70
  -5  -4  -2  331.37    8.30
   5   4   2  357.26    7.90
  -6  -4  -2  430.26   10.60
   6   4   2  413.06   10.20
  -7  -4  -2  237.28    6.80
   7   4   2  244.18    6.40
  -8  -4  -2  181.68    5.10
   8   4   2  194.88    4.90
  -9  -4  -2   33.20    2.60
   9   4   2   20.20    2.30
 -10  -4  -2    1.20    2.20
  10   4   2    2.40    1.80
 -11  -4  -2  454.95   13.50
  11   4   2  471.75   11.60
 -12  -4  -2   91.09    4.60
  12   4   2   91.89    4.10
 -13  -4  -2    6.80    2.60
  13   4   2    9.20    2.50
 -14  -4  -2   17.50    2.70
  14   4   2   26.20    3.60
 -15  -4  -2   25.30    4.40
  15   4   2   33.20    4.10
 -16  -4  -2   31.30    6.60
  16   4   2   43.40    4.40
  21  -5  -2    8.70    4.80
  20  -5  -2    9.60    5.90
 -20   5   2    2.40    6.40
  19  -5  -2   30.70   11.60
 -19   5   2   26.30    6.20
  18  -5  -2   34.40    4.60
 -18   5   2   21.60    4.60
  17  -5  -2  190.98    7.80
 -17   5   2  181.98    7.70
  16  -5  -2  160.28    5.80
 -16   5   2  160.28    5.30
  15  -5  -2  198.18    8.90
 -15   5   2  223.28    6.50
  14  -5  -2   59.99    4.30
 -14   5   2   69.49    4.40
  13  -5  -2  169.68    7.60
 -13   5   2  154.98    6.80
  12  -5  -2   25.80    2.00
 -12   5   2   32.90    2.10
  11  -5  -2  378.16    7.60
 -11   5   2  328.07    7.00
  10  -5  -2  275.27    5.80
 -10   5   2  251.47    6.30
   9  -5  -2   19.40    1.50
  -9   5   2   14.90    1.40
   8  -5  -2  769.12   14.00
  -8   5   2  688.73   14.10
   7  -5  -2  853.91   14.30
  -7   5   2  772.82   13.80
   6  -5  -2   25.70    2.00
  -6   5   2   16.30    1.10
   5  -5  -2  454.05    8.70
  -5   5   2  477.85    7.50
   4  -5  -2  718.33   13.20
  -4   5   2  752.92   11.10
   3  -5  -2 1170.78   27.80
  -3   5   2 1200.58   19.50
   2  -5  -2  457.45   13.30
  -2   5   2  425.86   10.70
   1  -5  -2  685.33   22.10
  -1   5   2  630.74   16.80
   0  -5  -2   46.10    6.40
   0   5   2   49.40    2.90
  -1  -5  -2 2245.98   46.40
   1   5   2 2260.87   45.90
  -2  -5  -2 1699.93   35.30
   2   5   2 1701.43   33.50
  -3  -5  -2  406.86    9.20
   3   5   2  387.56    8.50
  -4  -5  -2  165.08    4.40
   4   5   2  150.98    4.20
  -5  -5  -2  116.69    4.50
   5   5   2  128.49    3.80
  -6  -5  -2  169.58    5.40
   6   5   2  150.48    4.20
  -7  -5  -2   99.79    3.80
   7   5   2  123.69    3.60
  -8  -5  -2  420.56    9.00
   8   5   2  433.06    9.60
  -9  -5  -2  184.48    5.30
   9   5   2  184.78    4.90
 -10  -5  -2  136.09    5.70
  10   5   2  139.19    4.50
 -11  -5  -2  188.58    6.90
  11   5   2  179.68    5.80
 -12  -5  -2   72.89    4.40
  12   5   2   59.59    3.90
 -13  -5  -2    6.10    3.20
  13   5   2    5.90    4.70
 -14  -5  -2    3.00   16.10
  14   5   2    5.70    5.70
 -15  -5  -2   82.99   14.80
  15   5   2   79.49    5.90
  21  -6  -2    1.10    3.90
 -21   6   2    9.60    7.20
  20  -6  -2    2.50    4.40
 -20   6   2    8.90    4.20
  19  -6  -2    0.10    3.60
 -19   6   2    3.30    4.10
  18  -6  -2   26.00    4.00
 -18   6   2   27.80    4.20
  17  -6  -2   21.10    3.10
 -17   6   2   20.60    3.40
  16  -6  -2  395.66    9.70
 -16   6   2  387.66    9.80
  15  -6  -2  183.18    7.80
 -15   6   2  196.18    7.10
  14  -6  -2   71.29    4.10
 -14   6   2   69.79    4.70
  13  -6  -2  346.67    9.40
 -13   6   2  632.34   12.30
  12  -6  -2   41.70    2.50
 -12   6   2   56.99    2.70
  11  -6  -2  110.29    3.50
 -11   6   2   89.79    3.10
  10  -6  -2  284.07    5.70
 -10   6   2  267.27    5.60
   9  -6  -2  236.88    5.60
  -9   6   2  238.78    5.00
   8  -6  -2  321.57    6.10
  -8   6   2  292.37    6.50
   7  -6  -2  145.29    3.70
  -7   6   2  129.59    3.80
   6  -6  -2  369.96    7.50
  -6   6   2  368.86    6.40
   5  -6  -2  772.72   12.70
  -5   6   2  722.23   11.90
   4  -6  -2  651.53   12.90
  -4   6   2  677.03   10.90
   3  -6  -2  920.51   22.40
  -3   6   2  873.41   15.90
   2  -6  -2   23.10    3.50
  -2   6   2   23.20    1.40
   1  -6  -2  810.22   27.90
  -1   6   2  778.42   18.90
   0  -6  -2  347.67   12.00
   0   6   2  308.27    7.80
  -1  -6  -2  840.92   20.40
   1   6   2  757.92   16.10
  -2  -6  -2  812.22   18.40
   2   6   2  775.92   15.30
  -3  -6  -2  154.88    4.70
   3   6   2  146.39    3.50
  -4  -6  -2  164.68    4.40
   4   6   2  156.88    3.80
  -5  -6  -2  115.69    3.90
   5   6   2  113.39    3.30
  -6  -6  -2   98.09    3.70
   6   6   2  105.69    3.30
  -7  -6  -2  127.59    4.40
   7   6   2  137.29    3.80
  -8  -6  -2  117.49    4.70
   8   6   2   96.49    3.50
  -9  -6  -2    7.10    2.70
   9   6   2   14.10    2.10
 -10  -6  -2    5.10    3.00
  10   6   2   17.20    2.40
 -11  -6  -2  152.28    8.50
  11   6   2  141.89    5.50
 -12  -6  -2  126.99    9.30
  12   6   2  115.59    7.40
 -13  -6  -2   32.50    7.50
  13   6   2   46.20    6.20
 -14  -6  -2    7.20    3.50
  14   6   2   19.70    3.80
 -15  -6  -2   15.50    4.80
  15   6   2    4.50    3.30
  21  -7  -2    2.20    2.90
 -21   7   2   12.10    5.10
  20  -7  -2    2.70    2.80
 -20   7   2    5.40    4.30
  19  -7  -2    7.90    6.60
 -19   7   2   13.10    5.60
  18  -7  -2   41.90    6.10
 -18   7   2   28.10    5.00
  17  -7  -2  199.48    7.50
 -17   7   2  172.88    7.30
  16  -7  -2   98.39    4.20
 -16   7   2  104.99    4.80
  15  -7  -2  105.79    4.40
 -15   7   2  118.79    4.50
  14  -7  -2  125.69    4.70
 -14   7   2  125.69    5.20
  13  -7  -2  210.08    6.90
 -13   7   2  216.48    6.40
  12  -7  -2   54.39    2.70
 -12   7   2   58.69    2.90
  11  -7  -2    6.70    1.80
 -11   7   2    6.70    1.40
  10  -7  -2   62.19    2.50
 -10   7   2   68.39    2.60
   9  -7  -2   87.79    2.80
  -9   7   2   96.59    2.90
   8  -7  -2  423.26    8.90
  -8   7   2  501.95    9.00
   7  -7  -2   28.70    1.50
  -7   7   2   38.00    1.70
   6  -7  -2  269.07    5.50
  -6   7   2  244.38    4.60
   5  -7  -2  307.47    7.60
  -5   7   2  333.27    6.00
   4  -7  -2  154.38    4.00
  -4   7   2  142.09    2.90
   3  -7  -2   81.69    6.10
  -3   7   2   82.79    2.50
   2  -7  -2 1068.19   44.20
  -2   7   2 1149.29   25.90
   1  -7  -2  247.38   11.80
  -1   7   2  232.48    6.50
   0  -7  -2   24.10    2.30
   0   7   2   25.60    2.20
  -1  -7  -2   69.09    4.90
   1   7   2   71.59    3.90
  -2  -7  -2   87.29    4.70
   2   7   2   68.19    2.90
  -3  -7  -2   63.29    2.90
   3   7   2   56.19    2.00
  -4  -7  -2   37.20    2.70
   4   7   2   48.70    2.10
  -5  -7  -2  114.79    4.00
   5   7   2  147.29    4.50
  -6  -7  -2   65.39    3.20
   6   7   2   68.89    3.10
  -7  -7  -2   69.89    4.80
   7   7   2  104.69    4.00
  -8  -7  -2  168.78    6.90
   8   7   2  209.98    7.10
  -9  -7  -2  142.09    8.70
   9   7   2  122.29    8.00
 -10  -7  -2    0.00    6.80
  10   7   2    1.50    1.90
 -11  -7  -2  159.28    9.00
  11   7   2  143.19    4.80
 -12  -7  -2   99.99    8.40
  12   7   2  123.29    4.90
 -13  -7  -2   10.10    2.40
  13   7   2    2.40    2.50
 -14  -7  -2   20.20    4.20
  14   7   2   52.29    5.80
  21  -8  -2    4.10    3.30
 -21   8   2   11.20    4.60
  20  -8  -2   35.20   11.80
 -20   8   2    9.30    8.10
  19  -8  -2   23.50    5.90
 -19   8   2   19.30    7.50
  18  -8  -2  106.19    8.90
 -18   8   2  109.19    6.90
  17  -8  -2   37.30    9.20
 -17   8   2   56.19    7.10
  16  -8  -2   89.69    5.80
 -16   8   2  100.79    6.10
  15  -8  -2   22.10    2.50
 -15   8   2   26.10    3.00
  14  -8  -2    9.10    2.10
 -14   8   2    8.50    2.30
  13  -8  -2   74.39    3.40
 -13   8   2   81.69    3.60
  12  -8  -2   71.19    2.90
 -12   8   2   67.09    2.90
  11  -8  -2   69.79    2.80
 -11   8   2   78.49    2.80
  10  -8  -2  310.17    7.20
 -10   8   2  308.27    6.50
   9  -8  -2  418.76    9.80
  -9   8   2  401.36    8.50
   8  -8  -2  216.88    5.00
  -8   8   2  213.48    4.60
   7  -8  -2  217.18    5.30
  -7   8   2  238.38    4.70
   6  -8  -2 1605.94   31.90
  -6   8   2 1555.04   24.70
   5  -8  -2  233.48    5.70
  -5   8   2  211.98    4.60
   4  -8  -2  648.14   20.60
  -4   8   2  767.92   14.30
   3  -8  -2   34.20    8.30
  -3   8   2   40.00    2.00
   2  -8  -2  303.47   17.30
  -2   8   2  314.67    7.90
   1  -8  -2   63.99    6.50
  -1   8   2   57.29    2.60
   0  -8  -2  532.65   15.10
   0   8   2  498.65   10.60
  -1  -8  -2   57.09    3.30
   1   8   2   54.29    2.40
  -2  -8  -2  135.39    5.80
   2   8   2  132.29    4.00
  -3  -8  -2  912.51   25.00
   3   8   2  748.83   15.80
  -4  -8  -2  396.96    9.60
   4   8   2  378.36    8.00
  -5  -8  -2   58.89    3.90
   5   8   2   71.09    2.80
  -6  -8  -2  256.47    7.50
   6   8   2  232.18    6.30
  -7  -8  -2  698.93   15.70
   7   8   2  681.13   14.50
  -8  -8  -2  191.28    7.20
   8   8   2  157.28    6.60
  -9  -8  -2  144.69    6.20
   9   8   2  138.59    5.00
 -10  -8  -2  162.58    8.70
  10   8   2  161.28    4.70
 -11  -8  -2   33.60    7.90
  11   8   2   33.20    2.80
 -12  -8  -2  108.09    9.00
  12   8   2   99.29    4.80
 -13  -8  -2  148.19   12.90
  13   8   2  119.69    8.10
 -14  -8  -2   15.50   14.40
  14   8   2    8.70    4.00
  21  -9  -2   22.80    4.00
 -21   9   2   23.60    6.30
  20  -9  -2   12.50    4.70
 -20   9   2   20.10    6.80
  19  -9  -2    2.40    3.70
 -19   9   2    1.60    4.50
  18  -9  -2    0.30    3.80
 -18   9   2    0.90    4.00
  17  -9  -2    4.70    2.70
 -17   9   2    8.20    4.00
  16  -9  -2   14.40    2.20
 -16   9   2    8.40    2.40
  15  -9  -2   86.19    4.20
 -15   9   2   96.89    4.40
  14  -9  -2   12.40    1.90
 -14   9   2    2.90    2.00
  13  -9  -2   43.80    3.10
 -13   9   2   65.69    3.30
  12  -9  -2  113.19    4.00
 -12   9   2  131.89    4.00
  11  -9  -2   81.89    4.10
 -11   9   2   87.19    4.00
  10  -9  -2  623.14   17.60
 -10   9   2  520.85   11.30
   9  -9  -2   95.59    4.00
  -9   9   2   89.29    3.60
   8  -9  -2  323.97   11.00
  -8   9   2  303.77    7.20
   7  -9  -2  107.19    3.60
  -7   9   2  101.89    2.90
   6  -9  -2  301.07    7.10
  -6   9   2  339.47    5.90
   5  -9  -2  108.59    3.30
  -5   9   2   99.69    2.40
   4  -9  -2  309.67   11.70
  -4   9   2  279.67    5.90
   3  -9  -2   99.09   12.00
  -3   9   2   80.69    4.10
   2  -9  -2  240.48   12.20
  -2   9   2  216.68    6.00
   1  -9  -2    7.90    3.10
  -1   9   2    7.70    1.40
   0  -9  -2  262.57   10.80
   0   9   2  236.08    5.70
  -1  -9  -2   12.20    2.60
   1   9   2   15.50    1.80
  -2  -9  -2  336.97   11.60
   2   9   2  381.26    9.60
  -3  -9  -2  783.92   22.50
   3   9   2  700.03   14.70
  -4  -9  -2   20.30    3.70
   4   9   2   34.70    2.70
  -5  -9  -2   58.59    3.60
   5   9   2   47.20    2.30
  -6  -9  -2  294.37    9.80
   6   9   2  256.27    6.50
  -7  -9  -2   39.10    3.40
   7   9   2   34.40    2.30
  -8  -9  -2   62.89    3.80
   8   9   2   65.29    2.90
  -9  -9  -2  125.09    5.50
   9   9   2  111.09    4.40
 -10  -9  -2    6.50    2.30
  10   9   2    7.50    2.20
 -11  -9  -2   54.39    4.70
  11   9   2   64.69    4.50
 -12  -9  -2   62.79    9.20
  12   9   2   72.39    5.30
 -13  -9  -2   11.90    6.30
  13   9   2   27.00    3.20
  21 -10  -2   23.30    8.30
 -21  10   2   36.70    7.70
  20 -10  -2    6.80    5.40
 -20  10   2    9.30    7.90
  19 -10  -2   23.00    3.70
 -19  10   2   30.10    4.20
  18 -10  -2    7.10    2.60
 -18  10   2    4.10    2.80
  17 -10  -2   35.80    3.30
 -17  10   2   30.80    3.30
  16 -10  -2   23.40    3.80
 -16  10   2   35.00    3.20
  15 -10  -2    0.00    4.50
 -15  10   2    8.40    7.10
  14 -10  -2  330.67   11.60
 -14  10   2  395.96    9.80
  13 -10  -2   49.30    3.40
 -13  10   2   47.30    3.20
  12 -10  -2  640.94   14.20
 -12  10   2  654.93   12.00
  11 -10  -2  289.47    6.40
 -11  10   2  293.87    6.80
  10 -10  -2  285.57    8.30
 -10  10   2  293.67    7.70
   9 -10  -2   53.39    2.60
  -9  10   2   52.39    2.50
   8 -10  -2   60.49    2.60
  -8  10   2   63.69    2.30
   7 -10  -2  102.09    3.60
  -7  10   2  120.49    3.20
   6 -10  -2   44.60    1.90
  -6  10   2   35.20    1.50
   5 -10  -2  196.68    6.80
  -5  10   2  197.48    4.40
   4 -10  -2   70.39   12.80
  -4  10   2   62.69    2.80
   3 -10  -2   72.79   11.10
  -3  10   2   57.09    3.40
   2 -10  -2   90.89    8.60
  -2  10   2   94.19    3.40
   1 -10  -2   12.70    6.90
  -1  10   2   27.40    2.50
   0 -10  -2  128.59   16.30
   0  10   2  112.09    4.90
  -1 -10  -2   15.60   15.10
   1  10   2   13.30    6.70
  -2 -10  -2  191.88   10.80
   2  10   2  178.68    7.50
  -3 -10  -2    0.40    2.70
   3  10   2    1.60    2.40
  -4 -10  -2  131.49    6.40
   4  10   2  120.29    4.00
  -5 -10  -2   21.60    4.00
   5  10   2   31.60    2.10
  -6 -10  -2   46.20    4.30
   6  10   2   51.19    2.60
  -7 -10  -2   75.89    4.40
   7  10   2   82.89    3.40
  -8 -10  -2    6.80    4.80
   8  10   2    6.70    3.60
  -9 -10  -2   54.59    8.60
   9  10   2   45.70    4.10
 -10 -10  -2   34.10    5.80
  10  10   2   52.19    4.60
 -11 -10  -2   19.90   33.70
  11  10   2   17.50    4.90
 -12 -10  -2   75.99   13.70
  12  10   2   70.69    4.50
  20 -11  -2   26.30    8.90
 -20  11   2   35.30    7.90
  19 -11  -2    0.80    4.60
 -19  11   2    0.50    3.40
  18 -11  -2   49.80    6.40
 -18  11   2   41.10    4.30
  17 -11  -2    4.70    5.70
 -17  11   2    6.70    4.60
  16 -11  -2  102.59   10.30
 -16  11   2  106.69    8.50
  15 -11  -2  173.98    7.60
 -15  11   2  166.88    8.40
  14 -11  -2  115.39    7.00
 -14  11   2  104.69    6.40
  13 -11  -2  370.56    9.30
 -13  11   2  391.06    8.70
  12 -11  -2   67.09    2.80
 -12  11   2   76.29    3.20
  11 -11  -2   41.70    2.40
 -11  11   2   27.00    2.10
  10 -11  -2    6.70    2.70
 -10  11   2   10.20    2.20
   9 -11  -2  179.28    5.20
  -9  11   2  180.58    4.70
   8 -11  -2   41.00    2.90
  -8  11   2   48.40    2.70
   7 -11  -2  150.78    4.70
  -7  11   2  162.88    3.90
   6 -11  -2   64.69    3.00
  -6  11   2   67.59    2.20
   5 -11  -2   65.79    7.00
  -5  11   2   68.89    2.60
   4 -11  -2  292.57   31.30
  -4  11   2  264.07    7.50
   3 -11  -2    3.80   19.50
  -3  11   2   10.80    3.20
   2 -11  -2  160.08   11.40
  -2  11   2  200.08    7.50
   1 -11  -2   35.50   19.00
  -1  11   2   42.90    3.60
   0 -11  -2  157.28   21.40
   0  11   2  200.98    9.10
  -1 -11  -2  111.39    9.00
   1  11   2   75.39    4.10
  -2 -11  -2   60.39   10.70
   2  11   2   53.09    3.70
  -3 -11  -2   52.69    4.30
   3  11   2   51.29    3.80
  -4 -11  -2   45.30    4.10
   4  11   2   44.30    2.30
  -5 -11  -2  153.78    9.10
   5  11   2  175.58    4.80
  -6 -11  -2   65.99    5.60
   6  11   2   96.09    3.40
  -7 -11  -2   75.79    6.70
   7  11   2   89.49    4.40
  -8 -11  -2  132.59   12.00
   8  11   2  107.69    5.50
  -9 -11  -2   61.99   50.69
   9  11   2   56.39    5.00
 -10 -11  -2   86.69   20.80
  10  11   2   72.99    6.40
 -11 -11  -2    9.20    4.20
  11  11   2   16.50    3.20
  20 -12  -2    0.00   10.40
 -20  12   2   19.10   16.10
  19 -12  -2    0.00    9.10
 -19  12   2    2.00    6.80
  18 -12  -2   37.30    9.50
 -18  12   2   63.69    4.90
  17 -12  -2   49.20    6.60
 -17  12   2   65.89    5.40
  16 -12  -2   18.80    5.70
 -16  12   2   36.90    6.50
  15 -12  -2   33.60    4.40
 -15  12   2   53.09    5.80
  14 -12  -2  333.87    9.90
 -14  12   2  326.27    8.10
  13 -12  -2   23.70    2.50
 -13  12   2   29.60    2.60
  12 -12  -2   26.10    2.30
 -12  12   2   31.50    2.50
  11 -12  -2    0.00    2.00
 -11  12   2    1.30    1.90
  10 -12  -2  129.39    6.80
 -10  12   2  139.29    6.30
   9 -12  -2   31.50    5.30
  -9  12   2   26.00    3.80
   8 -12  -2  195.88    6.40
  -8  12   2  226.78    6.30
   7 -12  -2   44.70    2.70
  -7  12   2   43.80    1.90
   6 -12  -2   20.30    2.00
  -6  12   2   10.90    1.50
   5 -12  -2  315.97  106.79
  -5  12   2  473.65   12.10
   4 -12  -2  194.98   21.40
  -4  12   2  219.18   10.80
   3 -12  -2   49.10    8.30
  -3  12   2   31.50    5.40
   2 -12  -2   28.20    7.90
  -2  12   2   19.70    3.00
   1 -12  -2  193.18   15.70
  -1  12   2  241.08    7.80
   0 -12  -2   31.90   10.20
   0  12   2   27.20    2.40
  -1 -12  -2   21.30    9.00
   1  12   2   26.60    2.80
  -2 -12  -2   59.59   10.00
   2  12   2   69.09    3.40
  -3 -12  -2    2.90    2.50
   3  12   2    0.00    2.40
  -4 -12  -2  408.46   34.80
   4  12   2  408.16   12.60
  -5 -12  -2  157.58   10.00
   5  12   2  129.29    5.60
  -6 -12  -2   80.49   11.10
   6  12   2   89.89    5.10
  -7 -12  -2   58.99    9.00
   7  12   2   65.59    3.10
  -8 -12  -2   66.99   11.50
   8  12   2   83.39    3.50
  -9 -12  -2   38.80   14.60
   9  12   2   32.20    3.20
 -10 -12  -2   10.50   43.10
  10  12   2   41.60    4.90
  20 -13  -2   30.90   12.80
 -20  13   2   67.19   15.00
  19 -13  -2   80.19   11.00
 -19  13   2  136.19   11.60
  18 -13  -2   20.70    3.40
 -18  13   2   17.30    3.20
  17 -13  -2   25.50    4.60
 -17  13   2   20.90    3.00
  16 -13  -2   10.40    3.10
 -16  13   2   32.20    4.90
  15 -13  -2   19.60    6.20
 -15  13   2   40.00    6.60
  14 -13  -2  105.89   12.30
 -14  13   2  142.99   10.00
  13 -13  -2  496.85   18.30
 -13  13   2  529.95   12.90
  12 -13  -2   33.80    3.40
 -12  13   2   57.19    3.10
  11 -13  -2  158.88    5.90
 -11  13   2  155.98    5.40
  10 -13  -2  716.03   16.10
 -10  13   2  703.13   14.30
   9 -13  -2   35.10    2.70
  -9  13   2   41.20    5.30
   8 -13  -2  181.88    5.60
  -8  13   2  196.98    4.50
   7 -13  -2   35.50    2.30
  -7  13   2   29.00    1.80
   6 -13  -2   93.29   12.00
  -6  13   2   83.39    3.00
   5 -13  -2  237.48   28.50
  -5  13   2  287.17    7.40
   4 -13  -2   26.10    6.20
  -4  13   2   60.39    5.70
   3 -13  -2  275.87   21.70
  -3  13   2  278.57    9.90
   2 -13  -2   92.59   14.10
  -2  13   2  116.59    6.00
   1 -13  -2  340.97   38.30
  -1  13   2  313.37   10.40
   0 -13  -2  192.58   19.90
   0  13   2  161.98    6.60
  -1 -13  -2   17.30    9.20
   1  13   2   13.90    3.10
  -2 -13  -2    7.70   10.00
   2  13   2   18.10    3.30
  -3 -13  -2  119.29   10.60
   3  13   2   82.19    5.10
  -4 -13  -2   94.09    9.90
   4  13   2   73.29    6.00
  -5 -13  -2   57.89   15.10
   5  13   2   37.40    6.30
  -6 -13  -2   22.60   11.20
   6  13   2   18.10    2.30
  -7 -13  -2  188.08   26.80
   7  13   2  130.39    4.70
  -8 -13  -2    4.70    2.70
   8  13   2    8.40    2.10
  -9 -13  -2    6.90    3.40
   9  13   2   17.40    4.90
  20 -14  -2   41.00   21.90
 -20  14   2   18.70   10.90
  19 -14  -2   46.80    9.80
 -19  14   2   61.29    5.20
  18 -14  -2    5.40    2.90
 -18  14   2    3.60    2.70
  17 -14  -2   20.10    5.20
 -17  14   2   23.30    3.60
  16 -14  -2    7.90   11.40
 -16  14   2   25.40    6.90
  15 -14  -2   29.80   10.80
 -15  14   2   39.10    4.70
  14 -14  -2  300.57   18.50
 -14  14   2  275.47    9.30
  13 -14  -2  287.77   12.30
 -13  14   2  307.97    8.40
  12 -14  -2   82.69    4.60
 -12  14   2   96.29    4.00
  11 -14  -2   76.89    4.20
 -11  14   2   94.19    4.50
  10 -14  -2  347.07   10.80
 -10  14   2  376.06   10.50
   9 -14  -2   25.70    3.20
  -9  14   2   22.20    2.60
   8 -14  -2   60.49    4.90
  -8  14   2   50.89    2.70
   7 -14  -2  104.89   13.60
  -7  14   2  133.49    4.70
   6 -14  -2    0.00   24.80
  -6  14   2   99.19    4.70
   5 -14  -2    5.80   13.20
  -5  14   2   36.70    4.70
   4 -14  -2   20.10   18.50
  -4  14   2   59.49    6.80
   3 -14  -2   50.89    8.40
  -3  14   2   48.30    3.80
   2 -14  -2  212.68   65.09
  -2  14   2  203.58    9.80
   1 -14  -2  381.56   32.70
  -1  14   2  471.95   13.10
   0 -14  -2    0.00   21.10
   0  14   2    5.40    5.60
  -1 -14  -2    2.00    9.10
   1  14   2    3.10    3.30
  -2 -14  -2   22.60    4.60
   2  14   2   22.30    3.40
  -3 -14  -2   17.20    5.30
   3  14   2   14.20    3.10
  -4 -14  -2  158.38   10.60
   4  14   2  137.29    7.80
  -5 -14  -2    4.60   11.20
   5  14   2   21.20    2.90
  -6 -14  -2   39.90    7.80
   6  14   2   39.10    3.90
  -7 -14  -2   30.40   30.60
   7  14   2   40.20    3.80
  -8 -14  -2    8.30    5.20
   8  14   2    9.00    2.10
  19 -15  -2    0.00   40.40
 -19  15   2   22.30   11.70
  18 -15  -2    0.00   37.50
 -18  15   2    8.60    4.60
  17 -15  -2   29.90    5.70
 -17  15   2   40.90    4.30
  16 -15  -2    1.50    2.20
 -16  15   2   61.69    7.00
  15 -15  -2   79.19   13.00
 -15  15   2   56.69    7.50
  14 -15  -2   46.50    5.80
 -14  15   2   33.30    4.10
  13 -15  -2    1.10    2.40
 -13  15   2    2.30    2.20
  12 -15  -2   83.69    4.40
 -12  15   2   96.09    3.70
  11 -15  -2    3.50    1.90
 -11  15   2    2.20    1.80
  10 -15  -2   13.70    3.70
 -10  15   2   11.20    2.90
   9 -15  -2    0.00    5.50
  -9  15   2    5.50    2.50
   8 -15  -2   85.99   10.70
  -8  15   2   73.59    3.30
   7 -15  -2    0.00   53.89
  -7  15   2  122.19    5.60
   6 -15  -2  162.58   25.00
  -6  15   2  156.38    6.50
   5 -15  -2    4.10    7.00
  -5  15   2    3.00    2.80
   4 -15  -2   44.90   17.10
  -4  15   2   68.39    5.40
   3 -15  -2  153.48   17.00
  -3  15   2  190.98    7.90
   2 -15  -2   79.99   12.40
  -2  15   2   96.49    7.20
   1 -15  -2   27.30    9.50
  -1  15   2   34.40    4.40
   0 -15  -2   89.29   11.00
   0  15   2  147.69    7.10
  -1 -15  -2    1.00    7.10
   1  15   2    7.40    2.20
  -2 -15  -2   36.10   12.20
   2  15   2   42.30    3.40
  -3 -15  -2   28.10    5.50
   3  15   2   16.50    2.90
  -4 -15  -2   68.59   29.50
   4  15   2  157.38   10.40
  -5 -15  -2   66.09   26.50
   5  15   2   85.29    9.10
  -6 -15  -2  101.29   43.60
   6  15   2  100.19    7.40
  -7 -15  -2  100.59   22.90
   7  15   2  112.39    6.00
  19 -16  -2   11.90    8.00
 -19  16   2   10.10    7.20
  18 -16  -2   70.29   14.10
 -18  16   2   69.59    6.70
  17 -16  -2    3.10    1.80
 -17  16   2    7.90    3.10
  16 -16  -2    0.30    2.80
 -16  16   2    5.30    2.90
  15 -16  -2   40.80    8.30
 -15  16   2   32.70    3.90
  14 -16  -2    4.40    7.90
 -14  16   2    6.10    3.70
  13 -16  -2  174.88   12.20
 -13  16   2  186.98    6.10
  12 -16  -2   88.29   10.60
 -12  16   2  119.69    6.70
  11 -16  -2   27.30    3.00
 -11  16   2   19.00    2.80
  10 -16  -2   11.70    1.90
 -10  16   2   12.30    2.30
   9 -16  -2   70.39    8.90
  -9  16   2   49.50    3.20
   8 -16  -2   36.60    9.70
  -8  16   2   45.50    2.60
  -7  16   2  149.29    6.50
   6 -16  -2    6.60   16.00
  -6  16   2   31.50    5.50
   5 -16  -2   47.00   25.60
  -5  16   2   90.89    5.20
   4 -16  -2  212.98   19.00
  -4  16   2  203.58    8.00
   3 -16  -2   39.40   10.00
  -3  16   2   26.10    4.70
   2 -16  -2    0.00    9.60
  -2  16   2    0.00    5.50
   1 -16  -2   53.79   12.50
  -1  16   2   80.39    5.60
   0 -16  -2   96.89   18.80
   0  16   2   99.89    5.60
  -1 -16  -2   27.40   13.20
   1  16   2   27.40    3.10
  -2 -16  -2    0.00   11.60
   2  16   2    3.70    2.60
  -3 -16  -2  143.99   23.30
   3  16   2  118.89    7.20
  -4 -16  -2   19.60   13.90
   4  16   2   11.10    5.10
  -5 -16  -2  201.48   19.60
   5  16   2  230.18   11.30
  -6 -16  -2  198.48   23.60
   6  16   2  183.18    7.20
  18 -17  -2   13.70   10.40
 -18  17   2   44.10    4.50
  17 -17  -2  116.39   39.00
 -17  17   2   55.99    5.00
  16 -17  -2    0.80    1.60
 -16  17   2    0.10    3.10
 -15  17   2   50.99    6.90
  14 -17  -2   23.80    9.00
 -14  17   2   28.90    3.60
  13 -17  -2   19.20   10.40
 -13  17   2   40.10    5.90
  12 -17  -2    8.40    4.70
 -12  17   2   11.50    6.10
  11 -17  -2   74.39    6.40
 -11  17   2   94.49    4.30
  10 -17  -2   91.79    5.10
 -10  17   2   85.79    3.60
   9 -17  -2  174.68   21.90
  -9  17   2  220.58    5.70
   8 -17  -2   94.09   23.80
  -8  17   2  100.29    4.50
   7 -17  -2    0.00   73.79
  -7  17   2    0.00    3.80
   6 -17  -2    0.00   69.79
  -6  17   2    0.00    3.80
   5 -17  -2    0.00    9.90
  -5  17   2    3.80    3.10
   4 -17  -2    6.20    8.70
  -4  17   2    0.40    2.60
   3 -17  -2   76.49   23.90
  -3  17   2   87.39    5.80
   2 -17  -2   12.60   11.10
  -2  17   2   38.00    4.60
   1 -17  -2   94.79   36.90
  -1  17   2  120.89    6.40
   0 -17  -2    8.20   34.60
   0  17   2   73.89    7.00
  -1 -17  -2    0.00   10.40
   1  17   2    0.80    2.80
  -2 -17  -2    5.90   12.60
   2  17   2    4.10    4.40
  -3 -17  -2    5.80   12.50
   3  17   2    5.10    4.20
  -4 -17  -2   42.90   18.50
   4  17   2   60.89    6.10
  17 -18  -2    0.00   41.80
 -17  18   2   33.80    5.60
 -16  18   2   33.90    4.90
  15 -18  -2    3.20    2.00
 -15  18   2    3.70    5.70
  14 -18  -2   14.00    8.70
 -14  18   2   28.10    3.90
  13 -18  -2   26.20    8.10
 -13  18   2   32.40    3.20
  12 -18  -2   28.60   11.20
 -12  18   2   34.80    3.00
  11 -18  -2   80.59    6.30
 -11  18   2   63.29    3.20
  10 -18  -2   15.70   11.00
 -10  18   2   29.50    2.40
   9 -18  -2  148.49   20.60
  -9  18   2  207.38    6.30
   8 -18  -2    0.00   28.20
  -8  18   2   14.70    5.20
   7 -18  -2    0.00   61.29
  -7  18   2    4.70    3.20
   6 -18  -2   18.60   24.10
  -6  18   2   24.90    5.60
   5 -18  -2    0.00   15.30
  -5  18   2   32.70    4.40
   4 -18  -2    4.60    8.50
  -4  18   2    4.30    2.80
   3 -18  -2   39.30   26.50
  -3  18   2  139.49    7.90
   2 -18  -2   57.29   16.00
  -2  18   2   73.59    8.20
   1 -18  -2    4.00   12.00
  -1  18   2   10.20   11.30
   0 -18  -2   22.00   14.30
   0  18   2   12.60    5.60
  -1 -18  -2    1.70   14.60
   1  18   2   10.60    3.10
  -2 -18  -2    0.00   33.60
   2  18   2   16.00    3.60
  -3 -18  -2    0.00   13.10
   3  18   2    3.00    3.70
  16 -19  -2   10.90    5.50
 -16  19   2   16.30    3.30
  15 -19  -2   14.30    9.10
 -15  19   2   17.10    3.10
  14 -19  -2   31.90   13.60
 -14  19   2   38.20    3.10
  13 -19  -2   15.80   11.30
 -13  19   2   12.70    3.10
  12 -19  -2    0.00   69.79
 -12  19   2   47.30    5.80
 -11  19   2   32.90    5.00
  10 -19  -2    0.00   75.99
 -10  19   2   37.20    3.00
   9 -19  -2   12.40   17.40
  -9  19   2   16.40    3.10
   8 -19  -2   10.50   10.30
  -8  19   2    0.10    2.40
   7 -19  -2   41.00   25.10
  -7  19   2   70.09   10.20
   6 -19  -2    2.30   18.30
  -6  19   2    9.70    5.30
   5 -19  -2   12.10   25.10
  -5  19   2   80.09    7.10
   4 -19  -2   47.60   12.00
  -4  19   2   50.19    4.80
   3 -19  -2   79.39   14.00
  -3  19   2   70.99    7.00
   2 -19  -2   31.70   29.40
  -2  19   2   89.49    6.60
   1 -19  -2   51.49   13.00
  -1  19   2   70.49    5.60
   0 -19  -2   42.20   11.70
   0  19   2   52.49    5.60
  -1 -19  -2   69.79   21.10
   1  19   2  107.99    6.30
  14 -20  -2   37.00   18.70
 -14  20   2   29.00    3.30
 -13  20   2   90.89    7.70
 -12  20   2   47.80    8.00
 -11  20   2   43.40    3.60
  10 -20  -2   14.10   58.49
 -10  20   2   52.99    5.00
   9 -20  -2    0.00   10.20
  -9  20   2   13.00    3.50
   8 -20  -2   78.89   14.70
  -8  20   2  105.69    5.20
   7 -20  -2   23.70   11.80
  -7  20   2   33.30    5.40
   6 -20  -2    0.00    9.20
  -6  20   2    3.50    3.90
   5 -20  -2   25.20   11.50
  -5  20   2   40.50    5.40
   4 -20  -2    0.00   21.20
  -4  20   2    3.00    4.30
   3 -20  -2  108.99   71.69
  -3  20   2   75.09    8.30
  -2  20   2   13.90   10.70
   1 -20  -2   10.70   19.20
  -1  20   2    9.80    3.50
  12 -21  -2    4.20   10.40
 -12  21   2    7.70    2.80
 -11  21   2   29.90    3.90
  10 -21  -2   30.30   16.90
 -10  21   2   45.20    4.00
   9 -21  -2   27.20   14.60
  -9  21   2   34.60    4.30
  -8  21   2   82.39    6.00
  -7  21   2   23.10    4.50
  -6  21   2    2.40    4.10
   5 -21  -2   35.60   16.50
  -5  21   2   30.00    4.30
  -4  21   2    0.00   10.50
  -2  22  -3   83.59    6.60
   2 -22   3   38.40   42.10
  -3  22  -3  191.48    8.80
  -4  22  -3   11.40    3.50
   4 -22   3    0.20    9.00
  -5  22  -3   30.50    3.20
   5 -22   3    3.20   15.30
  -6  22  -3   44.40    4.10
   6 -22   3   27.70   10.90
  -7  22  -3   22.70    4.00
   7 -22   3    8.20    7.30
  -8  22  -3   62.99    4.40
   8 -22   3   21.40   12.80
  -9  22  -3   45.10    3.50
   9 -22   3   35.30   15.90
 -10  22  -3   52.99    3.50
  10 -22   3   12.00    5.40
 -11  22  -3    3.30    2.90
  11 -22   3    0.00   23.60
 -12  22  -3   32.90    6.50
  12 -22   3   15.60   32.60
   1  21  -3   10.80    3.50
  -1 -21   3  102.49   77.39
   0  21  -3    0.80    3.20
   0 -21   3    4.20   10.40
  -1  21  -3   28.50    3.60
   1 -21   3    5.60    8.30
  -2  21  -3  107.99    7.00
   2 -21   3   77.09   16.60
  -3  21  -3   40.20    4.10
   3 -21   3   42.40   15.00
  -4  21  -3   12.00    2.60
   4 -21   3   10.40   13.60
  -5  21  -3   14.20    5.80
   5 -21   3   15.40    8.20
  -6  21  -3   30.60    5.70
   6 -21   3    0.00   29.90
  -7  21  -3   73.99    5.80
   7 -21   3    4.60   31.70
  -8  21  -3    0.90    2.30
   8 -21   3    9.60   18.10
  -9  21  -3   22.90    2.70
   9 -21   3    1.10    3.50
 -10  21  -3   46.60    3.60
  10 -21   3   16.90    3.40
 -11  21  -3    6.80    3.60
  11 -21   3    0.00   15.00
 -12  21  -3   32.70    8.40
  12 -21   3   32.90   11.30
 -13  21  -3   49.30    5.50
  13 -21   3   67.39   12.20
 -14  21  -3   19.80    3.30
  14 -21   3    9.00    5.10
   3  20  -3    8.90    4.00
  -3 -20   3   12.70   13.20
   2  20  -3   50.09    4.80
  -2 -20   3   65.39   15.40
   1  20  -3   10.40    3.50
  -1 -20   3   12.10    3.70
   0  20  -3   34.70    5.10
   0 -20   3   43.70   15.90
  -1  20  -3   93.89    8.50
   1 -20   3   86.29   13.30
  -2  20  -3   57.59    5.90
   2 -20   3   16.20   23.90
  -3  20  -3    3.10    2.90
   3 -20   3    0.00   57.99
  -4  20  -3    8.60    2.20
   4 -20   3    2.30    2.30
  -5  20  -3   25.20    4.90
   5 -20   3    0.00  287.17
  -6  20  -3   53.99    3.80
   6 -20   3   18.50   22.20
  -7  20  -3    3.60    2.30
   7 -20   3    2.10    8.80
  -8  20  -3   55.29    3.40
   8 -20   3   22.10   28.80
  -9  20  -3   40.30    3.00
   9 -20   3   13.70    9.50
 -10  20  -3   14.40    2.60
  10 -20   3    5.20    2.20
 -11  20  -3   73.09    7.40
  11 -20   3   50.99   11.30
 -12  20  -3   83.19    7.10
  12 -20   3   39.70   11.10
 -13  20  -3   18.60    5.40
  13 -20   3    7.20    3.80
 -14  20  -3    6.50    3.20
  14 -20   3    6.00    6.30
 -15  20  -3   82.89    6.90
  15 -20   3   76.49   36.70
   5  19  -3   14.60    7.60
  -5 -19   3   10.40   13.60
   4  19  -3   35.80    4.00
  -4 -19   3   41.30   16.70
   3  19  -3   22.40    4.30
  -3 -19   3   17.70   11.20
   2  19  -3   19.00    4.70
  -2 -19   3   22.80    6.80
   1  19  -3   71.59    5.80
  -1 -19   3   51.69    9.60
   0  19  -3  194.48    8.50
   0 -19   3  222.38   21.60
  -1  19  -3    0.40    5.30
   1 -19   3    0.00   36.60
  -2  19  -3  106.89    7.40
   2 -19   3  111.29   23.60
  -3  19  -3   66.89    3.60
   3 -19   3   60.59    8.30
  -4  19  -3   58.19    3.20
   4 -19   3   33.10    5.50
  -5  19  -3  234.18    6.50
   5 -19   3  216.18   14.80
  -6  19  -3   75.89    4.10
   6 -19   3   75.19    8.40
  -7  19  -3  101.79    4.90
   7 -19   3   59.99    7.30
  -8  19  -3  258.97    8.50
   8 -19   3  159.28   11.90
  -9  19  -3   60.79    4.10
   9 -19   3   53.79    6.00
 -10  19  -3  113.89    5.00
  10 -19   3   88.19    9.70
 -11  19  -3  228.18    7.80
  11 -19   3  137.49   46.40
 -12  19  -3   28.50    4.00
  12 -19   3    0.00    6.00
 -13  19  -3   61.69    7.20
  13 -19   3   50.89   20.60
 -14  19  -3   56.09    5.50
  14 -19   3   24.50   18.50
 -15  19  -3   28.30   10.60
  15 -19   3   57.69   12.30
 -16  19  -3   78.19    5.90
  16 -19   3   40.40   28.10
   6  18  -3   84.59    5.70
  -6 -18   3   36.10   30.80
   5  18  -3   16.20    3.50
  -5 -18   3    1.10   11.90
   4  18  -3   57.09    6.50
  -4 -18   3   54.99   13.00
   3  18  -3  107.79    7.80
  -3 -18   3  124.59   23.40
   2  18  -3   69.09    4.30
  -2 -18   3   60.79    9.80
   1  18  -3  122.09    6.20
  -1 -18   3  117.09   10.80
   0  18  -3   60.39    4.50
   0 -18   3   90.59    7.70
  -1  18  -3   93.29    4.90
   1 -18   3  113.09   22.50
  -2  18  -3  185.18    5.80
   2 -18   3  157.08   10.90
  -3  18  -3  167.28    6.20
   3 -18   3  120.59    7.50
  -4  18  -3  199.78    5.70
   4 -18   3  162.88   11.50
  -5  18  -3   47.00    4.70
   5 -18   3   12.10   11.20
  -6  18  -3    0.00    3.80
   6 -18   3    0.00    7.40
  -7  18  -3  233.58    7.00
   7 -18   3  250.67   12.90
  -8  18  -3  117.39    5.80
   8 -18   3   89.89    8.90
  -9  18  -3   76.99    4.30
   9 -18   3   72.69    4.60
 -10  18  -3  139.99    5.60
  10 -18   3  132.99   11.30
 -11  18  -3   12.10    2.70
  11 -18   3   10.30    3.40
 -12  18  -3  117.09    7.30
  12 -18   3  108.09   18.00
 -13  18  -3   84.49    4.90
  13 -18   3   83.19   10.80
 -14  18  -3   49.00    4.60
  14 -18   3   33.80    8.30
 -15  18  -3    9.70    5.50
  15 -18   3    6.40   20.30
 -16  18  -3   40.80    5.10
  16 -18   3   64.09    6.40
 -17  18  -3   46.80    5.50
  17 -18   3   35.80    6.40
   8  17  -3   22.00    3.50
  -8 -17   3   21.10   13.50
   7  17  -3   24.90    4.00
  -7 -17   3   13.20   13.10
   6  17  -3    9.40    4.20
  -6 -17   3    8.00   13.10
   5  17  -3   48.30    7.40
  -5 -17   3   42.20   15.90
   4  17  -3   17.10    4.70
  -4 -17   3    2.00   28.80
   3  17  -3   12.20    3.30
  -3 -17   3   15.20    8.00
   2  17  -3   75.19    5.20
  -2 -17   3   66.49    7.80
   1  17  -3  130.09    5.70
  -1 -17   3  134.49    7.10
   0  17  -3   23.10    3.00
   0 -17   3   22.50    6.70
  -1  17  -3   87.09    5.60
   1 -17   3   71.99    7.70
  -2  17  -3   98.19    6.20
   2 -17   3   90.19    9.00
  -3  17  -3  236.38    6.90
   3 -17   3  231.08   10.00
  -4  17  -3  170.18    5.90
   4 -17   3  298.07   17.70
  -5  17  -3   22.40    2.20
   5 -17   3   38.30    7.40
  -6  17  -3   85.69    4.30
   6 -17   3   70.99    4.20
  -7  17  -3   53.29    3.90
   7 -17   3   42.60    3.40
  -8  17  -3   21.90    2.50
   8 -17   3   20.00    2.50
  -9  17  -3   66.49    4.10
   9 -17   3   65.09    4.20
 -10  17  -3   60.29    3.90
  10 -17   3   63.19    4.50
 -11  17  -3   66.09    3.80
  11 -17   3   79.99    5.90
 -12  17  -3   42.20    4.40
  12 -17   3   46.50    7.90
 -13  17  -3   71.09    5.10
  13 -17   3   97.89   10.10
 -14  17  -3   89.69    8.20
  14 -17   3  102.89   22.80
 -15  17  -3   77.19    5.40
  15 -17   3   76.89    6.80
 -16  17  -3   35.50    5.00
  16 -17   3   24.30    4.60
 -17  17  -3  135.49    8.10
  17 -17   3  117.89    9.20
   9  16  -3   17.60    2.80
  -9 -16   3    0.00    5.20
   8  16  -3   34.00    3.10
  -8 -16   3    9.50    5.60
   7  16  -3    0.50    2.40
  -7 -16   3    0.40    3.70
   6  16  -3    2.50    3.60
  -6 -16   3    2.10    2.60
   5  16  -3    7.30    3.10
  -5 -16   3   17.90    6.90
   4  16  -3   39.60    6.20
  -4 -16   3   26.60    5.30
   3  16  -3    0.00    2.80
  -3 -16   3    0.10    3.60
   2  16  -3   91.09    4.10
  -2 -16   3   82.79    5.30
   1  16  -3   53.29    4.10
  -1 -16   3   39.80    9.60
   0  16  -3  231.18    8.20
   0 -16   3  239.88   12.90
  -1  16  -3  307.97    8.90
   1 -16   3  278.17   13.90
  -2  16  -3    1.30    3.00
   2 -16   3    4.70    3.80
  -3  16  -3  183.58    5.90
   3 -16   3  193.28   10.10
  -4  16  -3  174.38    4.70
   4 -16   3  175.38    8.30
  -5  16  -3   35.90    2.50
   5 -16   3   39.60    2.30
  -6  16  -3  286.67    6.10
   6 -16   3  242.98    7.60
  -7  16  -3  265.67    6.60
   7 -16   3  284.17    8.50
  -8  16  -3   14.90    2.80
   8 -16   3    8.50    3.30
  -9  16  -3  315.97    8.90
   9 -16   3  321.77   10.40
 -10  16  -3  131.39    7.50
  10 -16   3   69.09    7.50
 -11  16  -3    2.70    2.30
  11 -16   3    4.80    2.70
 -12  16  -3   82.19    4.30
  12 -16   3   75.79    4.10
 -13  16  -3   50.19    3.30
  13 -16   3   61.39    5.00
 -14  16  -3  190.38    8.60
  14 -16   3  186.88   11.20
 -15  16  -3   34.00    7.40
  15 -16   3   26.00    8.20
 -16  16  -3  168.28    9.00
  16 -16   3  165.48   11.50
 -17  16  -3   37.10    4.40
  17 -16   3   28.20    8.00
 -18  16  -3  124.19    8.80
  18 -16   3  144.29   11.20
  10  15  -3   64.09    5.90
 -10 -15   3   42.40   17.90
   9  15  -3   64.19    5.10
  -9 -15   3   41.90   23.00
   8  15  -3   45.70    4.70
  -8 -15   3   47.30   14.80
   7  15  -3    5.20    1.60
  -7 -15   3    0.00    3.40
   6  15  -3   52.19    3.80
  -6 -15   3   48.10   19.30
   5  15  -3   61.89    3.70
  -5 -15   3   58.29   13.80
   4  15  -3  129.49    5.60
  -4 -15   3   86.39   14.10
   3  15  -3    4.50    1.80
  -3 -15   3    2.40    3.10
   2  15  -3   93.09    4.60
  -2 -15   3   79.89    7.00
   1  15  -3  511.35   12.50
  -1 -15   3  551.44   22.50
   0  15  -3  376.66   10.40
   0 -15   3  440.16   16.10
  -1  15  -3   56.89    3.20
   1 -15   3   44.60    4.50
  -2  15  -3  156.18    5.40
   2 -15   3  133.39    7.60
  -3  15  -3  201.88    4.70
   3 -15   3  180.88    7.80
  -4  15  -3  131.99    3.50
   4 -15   3  123.59    4.50
  -5  15  -3  395.76    8.10
   5 -15   3  323.67    9.20
  -6  15  -3  272.57    8.00
   6 -15   3  274.57    7.20
  -7  15  -3   56.99    3.60
   7 -15   3   55.09    3.90
  -8  15  -3  189.38    6.00
   8 -15   3  176.68    7.80
  -9  15  -3   76.29    7.60
   9 -15   3   88.49    7.00
 -10  15  -3  114.79    5.00
  10 -15   3   90.59    4.70
 -11  15  -3   10.00    2.80
  11 -15   3    5.40    2.10
 -12  15  -3  265.27    7.10
  12 -15   3  263.37    6.40
 -13  15  -3   83.69    4.80
  13 -15   3   68.09    4.80
 -14  15  -3   21.80    5.30
  14 -15   3    0.00    3.20
 -15  15  -3   40.40    6.10
  15 -15   3   45.20    7.60
 -16  15  -3   32.20    4.70
  16 -15   3   41.00    7.30
 -17  15  -3  154.58    6.80
  17 -15   3  168.18   13.50
 -18  15  -3  323.47   10.90
  18 -15   3  342.27   14.90
  11  14  -3   36.30    9.80
 -11 -14   3   18.20   11.90
  10  14  -3  112.29   14.90
 -10 -14   3   61.19   18.80
   9  14  -3   83.59    7.80
  -9 -14   3   83.09   13.60
   8  14  -3   58.19    3.00
  -8 -14   3   75.99    7.90
   7  14  -3   14.80    2.00
  -7 -14   3    0.70    2.60
   6  14  -3  215.08    6.10
  -6 -14   3  211.08   15.60
   5  14  -3  192.28    7.30
  -5 -14   3  187.08   17.90
   4  14  -3   85.39    4.10
  -4 -14   3   78.29    7.70
   3  14  -3   37.20    3.90
  -3 -14   3   48.90    5.40
   2  14  -3  408.76   11.50
  -2 -14   3  366.56   17.00
   1  14  -3  113.39    3.90
  -1 -14   3   96.39    5.50
   0  14  -3   48.60    2.40
   0 -14   3   32.80    3.50
  -1  14  -3   34.70    2.20
   1 -14   3   30.30    3.40
  -2  14  -3  162.28    5.00
   2 -14   3  180.78    7.60
  -3  14  -3   32.40    2.60
   3 -14   3   27.90    3.00
  -4  14  -3  305.07   10.70
   4 -14   3  327.07   13.70
  -5  14  -3  404.96    9.60
   5 -14   3  413.46   10.70
  -6  14  -3  141.69    4.40
   6 -14   3  138.69    4.60
  -7  14  -3  153.68    4.20
   7 -14   3  163.08    4.60
  -8  14  -3   49.50    2.90
   8 -14   3   33.70    2.20
  -9  14  -3   49.90    3.30
   9 -14   3   58.79    3.20
 -10  14  -3  141.99    5.90
  10 -14   3  151.78    5.40
 -11  14  -3   64.09    3.60
  11 -14   3   51.69    3.90
 -12  14  -3  121.49    4.50
  12 -14   3  115.59    4.00
 -13  14  -3    2.20    3.30
  13 -14   3    2.20    3.20
 -14  14  -3   53.99    5.60
  14 -14   3   57.49    7.20
 -15  14  -3   19.40    3.70
  15 -14   3   32.00    7.00
 -16  14  -3   59.39    4.70
  16 -14   3   49.50    4.90
 -17  14  -3   47.30    4.80
  17 -14   3   55.29    5.30
 -18  14  -3  159.88   12.10
  18 -14   3  178.88   13.00
 -19  14  -3   21.90    5.30
  19 -14   3   36.20    6.00
  12  13  -3   59.09    6.80
 -12 -13   3   69.79   22.90
  11  13  -3    0.00    9.10
 -11 -13   3    0.00    3.30
  10  13  -3  156.98    5.80
 -10 -13   3  148.99   12.90
   9  13  -3   57.69    3.80
  -9 -13   3   53.59    5.20
   8  13  -3   45.90    3.90
  -8 -13   3   22.20    3.70
   7  13  -3  143.19    4.50
  -7 -13   3  127.69    8.00
   6  13  -3  111.69    3.90
  -6 -13   3  126.09    7.00
   5  13  -3  157.48    4.90
  -5 -13   3  139.69    7.30
   4  13  -3   72.29    4.20
  -4 -13   3   41.90    6.40
   3  13  -3  144.69    6.00
  -3 -13   3  123.39    8.20
   2  13  -3    5.80    1.50
  -2 -13   3    8.00    3.00
   1  13  -3  204.28    6.00
  -1 -13   3  222.58   11.40
   0  13  -3   48.10    2.50
   0 -13   3   55.99    6.00
  -1  13  -3  183.88    5.80
   1 -13   3  187.78    6.80
  -2  13  -3   82.29    3.50
   2 -13   3   74.39    3.90
  -3  13  -3   56.79    3.00
   3 -13   3   67.49    4.20
  -4  13  -3  343.07    8.70
   4 -13   3  341.87    9.90
  -5  13  -3   36.90    2.20
   5 -13   3   26.60    1.90
  -6  13  -3   94.69    2.90
   6 -13   3   85.29    3.00
  -7  13  -3   68.49    2.50
   7 -13   3   68.99    2.50
  -8  13  -3  171.88    5.10
   8 -13   3  182.78    4.80
  -9  13  -3  249.97    6.90
   9 -13   3  246.38    7.20
 -10  13  -3   55.09    3.50
  10 -13   3   62.69    3.90
 -11  13  -3   21.40    2.50
  11 -13   3   26.70    2.10
 -12  13  -3   41.30    2.70
  12 -13   3   37.10    2.70
 -13  13  -3   52.69    4.10
  13 -13   3   68.39    3.30
 -14  13  -3   25.20    3.30
  14 -13   3   33.90    3.90
 -15  13  -3   30.40    6.30
  15 -13   3   31.40    8.60
 -16  13  -3    4.60    5.60
  16 -13   3    0.00   11.80
 -17  13  -3   33.80    5.10
  17 -13   3   15.40    4.70
 -18  13  -3   12.80    4.50
  18 -13   3   18.70    4.60
 -19  13  -3  128.59    8.60
  19 -13   3  129.89   12.00
  13  12  -3    1.00    2.60
 -13 -12   3    4.50    4.30
  12  12  -3    9.80    2.80
 -12 -12   3    0.00    4.10
  11  12  -3    8.50    2.10
 -11 -12   3   10.30    2.70
  10  12  -3  125.89   13.30
 -10 -12   3  125.89   12.40
   9  12  -3  100.29    6.30
  -9 -12   3   71.39   10.30
   8  12  -3   40.90    3.90
  -8 -12   3   37.80    4.60
   7  12  -3   44.20    3.50
  -7 -12   3   37.00    3.60
   6  12  -3   15.30    1.80
  -6 -12   3   14.90    2.70
   5  12  -3   73.89    2.70
  -5 -12   3   73.49    3.20
   4  12  -3   84.99    3.00
  -4 -12   3   82.19    3.70
   3  12  -3   55.09    2.40
  -3 -12   3   30.80    4.00
   2  12  -3   35.10    2.30
  -2 -12   3   19.60    4.40
   1  12  -3   86.69    2.70
  -1 -12   3   88.79    5.40
   0  12  -3   70.79    2.40
   0 -12   3   44.60    3.80
  -1  12  -3  161.28    4.00
   1 -12   3  165.28    5.00
  -2  12  -3  144.29    4.10
   2 -12   3  150.28    4.30
  -3  12  -3  291.67    5.70
   3 -12   3  292.57    7.90
  -4  12  -3  349.87    6.70
   4 -12   3  339.27    7.60
  -5  12  -3  538.55   10.10
   5 -12   3  571.44   11.10
  -6  12  -3   31.60    1.80
   6 -12   3   37.40    1.90
  -7  12  -3  251.07    5.30
   7 -12   3  229.28    5.10
  -8  12  -3  200.68    5.70
   8 -12   3  221.98    5.70
  -9  12  -3  311.77    9.20
   9 -12   3  303.57    7.70
 -10  12  -3  389.46   10.10
  10 -12   3  377.36    8.50
 -11  12  -3  243.28    6.10
  11 -12   3  240.88    5.90
 -12  12  -3   25.50    2.30
  12 -12   3   26.80    2.40
 -13  12  -3  285.87    8.70
  13 -12   3  306.57    8.20
 -14  12  -3   37.30    3.90
  14 -12   3   32.30    3.50
 -15  12  -3   14.20    5.50
  15 -12   3    0.00    7.50
 -16  12  -3    0.20    4.10
  16 -12   3    1.50    4.10
 -17  12  -3   18.90    3.50
  17 -12   3   17.80    4.30
 -18  12  -3   60.39    5.90
  18 -12   3   67.49    6.70
 -19  12  -3   50.59    6.90
  19 -12   3   50.59    6.70
  14  11  -3   34.90    4.00
 -14 -11   3   36.50    5.20
  13  11  -3   56.49    4.90
 -13 -11   3   52.49   14.60
  12  11  -3   77.29    6.10
 -12 -11   3   44.40    5.80
  11  11  -3   13.60    2.50
 -11 -11   3    9.50    3.50
  10  11  -3   61.29    5.10
 -10 -11   3   65.39    6.00
   9  11  -3   16.50    3.50
  -9 -11   3   26.70    3.70
   8  11  -3   87.29    4.60
  -8 -11   3   59.89    6.20
   7  11  -3  101.19    3.90
  -7 -11   3  104.69    4.10
   6  11  -3  117.29    3.80
  -6 -11   3  103.39    4.20
   5  11  -3   34.70    2.10
  -5 -11   3   35.80    2.50
   4  11  -3   49.10    3.10
  -4 -11   3   68.19    3.70
   3  11  -3  335.67    9.40
  -3 -11   3  340.67    9.40
   2  11  -3   80.89    3.30
  -2 -11   3   78.09    3.20
   1  11  -3  215.58    5.00
  -1 -11   3  227.38    6.80
   0  11  -3  246.38    5.50
   0 -11   3  282.17    6.20
  -1  11  -3  556.54   11.00
   1 -11   3  525.75   13.40
  -2  11  -3  534.95    9.70
   2 -11   3  564.54   11.40
  -3  11  -3   40.10    1.80
   3 -11   3   38.40    1.90
  -4  11  -3  901.51   15.20
   4 -11   3  884.21   16.40
  -5  11  -3  927.61   15.40
   5 -11   3  982.40   17.40
  -6  11  -3  648.74   10.80
   6 -11   3  562.04   10.80
  -7  11  -3  461.05    8.50
   7 -11   3  446.86    8.70
  -8  11  -3  268.47    6.20
   8 -11   3  263.97    5.90
  -9  11  -3  507.25   10.50
   9 -11   3  493.05    9.90
 -10  11  -3  551.74   11.80
  10 -11   3  591.04   10.40
 -11  11  -3  190.68    5.40
  11 -11   3  169.08    4.50
 -12  11  -3  204.08    5.60
  12 -11   3  198.78    7.10
 -13  11  -3  252.87    6.40
  13 -11   3  233.08    7.40
 -14  11  -3   61.89    3.80
  14 -11   3   48.50    3.80
 -15  11  -3   20.30    3.40
  15 -11   3   25.70    3.20
 -16  11  -3    6.50    2.50
  16 -11   3   10.60    3.20
 -17  11  -3   54.19    4.20
  17 -11   3   54.79    4.90
 -18  11  -3   41.00    5.40
  18 -11   3   48.60    9.30
 -19  11  -3  159.38    9.00
  19 -11   3  139.99   11.60
  14  10  -3  130.89    9.40
 -14 -10   3  117.19   10.10
  13  10  -3   14.30    4.40
 -13 -10   3    8.30    3.80
  12  10  -3   36.60    3.00
 -12 -10   3   44.50    5.80
  11  10  -3  129.89    4.90
 -11 -10   3  117.89    6.20
  10  10  -3  146.19    4.80
 -10 -10   3  142.29    6.60
   9  10  -3   83.89    4.00
  -9 -10   3   79.29    5.20
   8  10  -3  135.29    5.60
  -8 -10   3  170.28    6.10
   7  10  -3   42.20    2.40
  -7 -10   3   52.09    3.00
   6  10  -3  202.18    5.10
  -6 -10   3  198.08    6.10
   5  10  -3   66.09    2.90
  -5 -10   3   75.49    4.10
   4  10  -3  586.84   14.00
  -4 -10   3  572.94   18.00
   3  10  -3  367.56    7.30
  -3 -10   3  351.26    9.40
   2  10  -3  195.18    4.40
  -2 -10   3  177.08    6.00
   1  10  -3  483.55    8.40
  -1 -10   3  509.75    9.40
   0  10  -3   32.30    1.60
   0 -10   3   30.20    1.60
  -1  10  -3  731.23   11.90
   1 -10   3  754.32   13.40
  -2  10  -3  269.57    5.30
   2 -10   3  242.88    5.10
  -3  10  -3  214.88    4.50
   3 -10   3  206.28    5.50
  -4  10  -3  420.86    8.20
   4 -10   3  425.16    8.90
  -5  10  -3  774.12   13.50
   5 -10   3  786.02   14.90
  -6  10  -3  645.84   11.60
   6 -10   3  578.44   10.40
  -7  10  -3  561.04    9.90
   7 -10   3  542.05    9.40
  -8  10  -3  297.17    6.10
   8 -10   3  316.47    6.60
  -9  10  -3  230.98    6.00
   9 -10   3  250.77    5.20
 -10  10  -3   51.69    3.40
  10 -10   3   37.10    2.30
 -11  10  -3  253.47    6.20
  11 -10   3  262.77    5.90
 -12  10  -3   40.40    2.60
  12 -10   3   50.59    3.30
 -13  10  -3   18.60    4.50
  13 -10   3   28.00    4.00
 -14  10  -3    5.10    2.60
  14 -10   3    3.00    2.60
 -15  10  -3   72.99    4.10
  15 -10   3   70.59    4.10
 -16  10  -3   41.10    3.50
  16 -10   3   29.50    3.70
 -17  10  -3    8.10    3.60
  17 -10   3    4.50    3.50
 -18  10  -3   30.80    4.60
  18 -10   3   36.50    6.10
 -19  10  -3  139.19    8.10
  19 -10   3  147.49   12.60
  15   9  -3  100.99    9.00
 -15  -9   3   98.89   13.30
  14   9  -3   38.80    7.40
 -14  -9   3   51.49   21.30
  13   9  -3    7.90    3.20
 -13  -9   3    5.80    3.00
  12   9  -3    1.40    2.10
 -12  -9   3    4.70    3.30
  11   9  -3  111.79    4.90
 -11  -9   3  114.39   10.50
  10   9  -3  119.89    5.10
 -10  -9   3  106.29    6.00
   9   9  -3  331.57    9.50
  -9  -9   3  286.07   14.50
   8   9  -3  118.39    5.40
  -8  -9   3  127.89    6.00
   7   9  -3   65.99    3.50
  -7  -9   3   62.19    3.90
   6   9  -3  394.26    7.90
  -6  -9   3  416.56    9.30
   5   9  -3  260.57    5.50
  -5  -9   3  237.68    7.40
   4   9  -3  174.98    4.20
  -4  -9   3  153.08    4.50
   3   9  -3   50.29    2.20
  -3  -9   3   54.39    2.40
   2   9  -3  256.77    5.10
  -2  -9   3  261.67    6.50
   1   9  -3   75.19    2.60
  -1  -9   3   74.69    3.00
   0   9  -3  218.48    4.30
   0  -9   3  227.48    5.20
  -1   9  -3  760.42   12.40
   1  -9   3  731.93   13.80
  -2   9  -3  176.78    3.90
   2  -9   3  166.98    4.10
  -3   9  -3  690.93   15.50
   3  -9   3  724.73   15.90
  -4   9  -3  961.40   16.20
   4  -9   3  993.60   16.80
  -5   9  -3  327.77    7.00
   5  -9   3  383.46    7.20
  -6   9  -3   74.89    2.50
   6  -9   3   68.19    2.40
  -7   9  -3   47.80    2.10
   7  -9   3   61.79    2.20
  -8   9  -3    5.70    1.40
   8  -9   3    3.70    1.20
  -9   9  -3   86.29    3.10
   9  -9   3   83.59    2.80
 -10   9  -3   82.79    3.10
  10  -9   3   83.89    2.80
 -11   9  -3  221.98    5.40
  11  -9   3  211.48    5.00
 -12   9  -3   42.20    3.10
  12  -9   3   26.80    3.30
 -13   9  -3    6.80    4.60
  13  -9   3    3.40    2.70
 -14   9  -3    4.00    2.30
  14  -9   3    0.40    2.00
 -15   9  -3   12.20    2.90
  15  -9   3    4.90    2.50
 -16   9  -3   68.39    5.00
  16  -9   3   84.39    5.40
 -17   9  -3  101.89    5.70
  17  -9   3   86.79    6.30
 -18   9  -3    7.70    4.50
  18  -9   3    6.80    7.70
 -19   9  -3   41.10    7.80
  19  -9   3   39.00    8.70
  16   8  -3    6.80   14.50
 -16  -8   3    6.60   12.50
  15   8  -3    1.20    4.50
 -15  -8   3    6.40   11.70
  14   8  -3   24.50    3.50
 -14  -8   3   13.70    7.10
  13   8  -3   13.40    2.50
 -13  -8   3   11.80    7.00
  12   8  -3   37.20    3.20
 -12  -8   3   30.70    4.70
  11   8  -3  253.17    7.10
 -11  -8   3  251.07    9.30
  10   8  -3  215.98    7.00
 -10  -8   3  215.08    8.30
   9   8  -3   67.69    3.30
  -9  -8   3   48.80    3.40
   8   8  -3   26.40    2.30
  -8  -8   3   37.20    2.90
   7   8  -3   67.29    2.80
  -7  -8   3   50.89    3.20
   6   8  -3   80.29    3.40
  -6  -8   3   88.49    4.10
   5   8  -3   47.80    2.10
  -5  -8   3   52.59    2.60
   4   8  -3  430.06    8.00
  -4  -8   3  415.16    8.50
   3   8  -3  192.58    4.30
  -3  -8   3  212.88    5.30
   2   8  -3  182.68    3.80
  -2  -8   3  155.48    4.00
   1   8  -3  570.64   11.00
  -1  -8   3  550.64   11.70
   0   8  -3  225.78    5.00
   0  -8   3  263.37    5.90
  -1   8  -3 1596.44   25.50
   1  -8   3 1557.24   31.40
  -2   8  -3 1550.94   27.40
   2  -8   3 1539.95   25.60
  -3   8  -3  798.92   12.90
   3  -8   3  789.42   13.50
  -4   8  -3   36.20    1.80
   4  -8   3   39.20    1.70
  -5   8  -3  242.68    5.00
   5  -8   3  270.97    4.80
  -6   8  -3  129.99    3.70
   6  -8   3  105.79    3.00
  -7   8  -3  583.94   10.40
   7  -8   3  543.65   10.00
  -8   8  -3  445.16    9.20
   8  -8   3  465.75    9.00
  -9   8  -3   23.40    1.90
   9  -8   3   20.80    2.40
 -10   8  -3   71.39    2.90
  10  -8   3   66.99    2.90
 -11   8  -3  197.98    5.10
  11  -8   3  212.48    5.10
 -12   8  -3  291.27    6.60
  12  -8   3  265.37    6.50
 -13   8  -3  304.27    7.40
  13  -8   3  276.27    7.20
 -14   8  -3  108.89    5.30
  14  -8   3  106.99    5.50
 -15   8  -3  195.98    9.30
  15  -8   3  157.38    9.80
 -16   8  -3  164.38    7.20
  16  -8   3  153.88    6.80
 -17   8  -3    6.30    3.20
  17  -8   3    4.60    3.50
 -18   8  -3  125.49    8.70
  18  -8   3  151.18   10.70
 -19   8  -3   48.30    9.60
  19  -8   3   40.20    8.50
  16   7  -3   78.89    7.90
 -16  -7   3   44.30   10.60
  15   7  -3  132.69    6.50
 -15  -7   3  132.29    8.00
  14   7  -3   83.49    5.10
 -14  -7   3   79.89    6.60
  13   7  -3   11.90    2.40
 -13  -7   3   18.30    3.40
  12   7  -3  128.79    4.60
 -12  -7   3  158.98    5.10
  11   7  -3   27.80    2.50
 -11  -7   3   32.90    2.80
  10   7  -3   46.10    2.60
 -10  -7   3   40.60    3.20
   9   7  -3  157.18    4.70
  -9  -7   3  181.38    4.80
   8   7  -3   91.69    3.30
  -8  -7   3   65.49    3.20
   7   7  -3  200.78    4.80
  -7  -7   3  169.78    4.50
   6   7  -3    2.40    1.30
  -6  -7   3    2.50    1.20
   5   7  -3   23.00    2.00
  -5  -7   3   12.10    2.10
   4   7  -3   92.99    6.00
  -4  -7   3   74.29    6.80
   3   7  -3  812.82   14.50
  -3  -7   3  820.62   14.80
   2   7  -3  529.55    9.60
  -2  -7   3  445.86    9.40
   1   7  -3   43.50    1.80
  -1  -7   3   47.60    2.10
   0   7  -3 1917.51   30.00
   0  -7   3 1908.21   33.60
  -1   7  -3 1436.96   23.00
   1  -7   3 1222.38   21.70
  -2   7  -3 2488.75   37.10
   2  -7   3 2352.36   40.00
  -3   7  -3 1128.79   17.50
   3  -7   3 1150.38   18.40
  -4   7  -3  348.37    6.10
   4  -7   3  349.96    6.20
  -5   7  -3  695.73   13.50
   5  -7   3  659.03   11.60
  -6   7  -3  891.41   16.00
   6  -7   3  847.12   14.70
  -7   7  -3  474.55   11.70
   7  -7   3  473.45   10.70
  -8   7  -3  515.75   10.40
   8  -7   3  490.15    9.70
  -9   7  -3   35.90    2.30
   9  -7   3   36.60    2.40
 -10   7  -3  551.94   10.50
  10  -7   3  516.75   10.40
 -11   7  -3  796.22   13.90
  11  -7   3  706.33   14.00
 -12   7  -3   41.20    2.60
  12  -7   3   31.00    2.50
 -13   7  -3    4.60    3.50
  13  -7   3    5.30    2.30
 -14   7  -3  397.46   12.50
  14  -7   3  355.36   11.40
 -15   7  -3  243.98    8.50
  15  -7   3  216.68    9.60
 -16   7  -3    8.20    3.30
  16  -7   3    5.40    3.20
 -17   7  -3   53.89    4.40
  17  -7   3   65.59    6.00
 -18   7  -3    2.30    4.40
  18  -7   3    1.00    3.80
 -19   7  -3   15.80    4.50
  19  -7   3   31.30    8.20
  17   6  -3   88.79    8.50
 -17  -6   3   77.09    9.40
  16   6  -3   85.49    5.30
 -16  -6   3   69.09    5.40
  15   6  -3   56.89    3.90
 -15  -6   3   61.49    4.40
  14   6  -3   29.80    3.40
 -14  -6   3   28.50    3.80
  13   6  -3    1.70    1.90
 -13  -6   3    1.90    2.50
  12   6  -3  155.88    5.40
 -12  -6   3  155.58    7.90
  11   6  -3  100.89    6.00
 -11  -6   3  105.09    7.20
  10   6  -3   55.69   10.40
 -10  -6   3   27.60    6.90
   9   6  -3   27.60    2.90
  -9  -6   3   23.70    4.30
   8   6  -3   16.90    1.80
  -8  -6   3   11.60    1.60
   7   6  -3   40.40    2.50
  -7  -6   3   31.40    2.40
   6   6  -3  418.66    9.50
  -6  -6   3  389.56   11.20
   5   6  -3  305.97    9.10
  -5  -6   3  290.27    8.20
   4   6  -3  729.03   12.10
  -4  -6   3  702.33   13.20
   3   6  -3 1812.32   30.60
  -3  -6   3 1881.71   31.40
   2   6  -3 1147.09   18.40
  -2  -6   3 1133.49   20.10
   1   6  -3   91.89    2.20
  -1  -6   3   84.59    2.40
   0   6  -3 2230.78   34.10
   0  -6   3 2146.79   34.50
  -1   6  -3  547.45   10.80
   1  -6   3  509.05   11.30
  -2   6  -3  509.65    8.90
   2  -6   3  538.65    8.90
  -3   6  -3  300.27    5.90
   3  -6   3  344.47    5.90
  -4   6  -3   70.79    2.60
   4  -6   3   83.39    2.60
  -5   6  -3  216.38    6.00
   5  -6   3  235.98    5.50
  -6   6  -3   10.30    1.30
   6  -6   3    7.60    1.00
  -7   6  -3  351.26    6.90
   7  -6   3  311.27    6.30
  -8   6  -3   63.39    2.50
   8  -6   3   53.29    2.60
  -9   6  -3  272.67    6.10
   9  -6   3  260.27    6.20
 -10   6  -3  362.76    7.10
  10  -6   3  356.16    7.30
 -11   6  -3  145.49    4.30
  11  -6   3  163.08    4.50
 -12   6  -3   20.20    2.50
  12  -6   3   17.70    2.30
 -13   6  -3   56.39    4.60
  13  -6   3   53.79    4.20
 -14   6  -3    7.00    3.00
  14  -6   3    5.40    3.60
 -15   6  -3   43.70    4.20
  15  -6   3   46.20    5.40
 -16   6  -3    8.60    3.20
  16  -6   3   10.20    3.50
 -17   6  -3    4.40    3.50
  17  -6   3    2.70    4.10
 -18   6  -3    1.90    4.50
  18  -6   3    0.40    4.00
 -19   6  -3    0.00   12.80
  19  -6   3    6.30   17.60
  18   5  -3   49.00    5.40
 -18  -5   3   49.90    6.80
  17   5  -3   98.89    6.30
 -17  -5   3  101.89    8.40
  16   5  -3   16.00    4.70
 -16  -5   3    2.40    4.80
  15   5  -3   22.20    5.30
 -15  -5   3   26.90    5.80
  14   5  -3  156.88    6.10
 -14  -5   3  152.28    8.00
  13   5  -3   17.00    2.40
 -13  -5   3   15.80    2.40
  12   5  -3  240.08    7.00
 -12  -5   3  246.08    9.50
  11   5  -3   59.39    3.80
 -11  -5   3   39.20    4.20
  10   5  -3  215.58    5.20
 -10  -5   3  187.08    6.40
   9   5  -3   13.70    1.70
  -9  -5   3   18.70    2.00
   8   5  -3  157.08    3.90
  -8  -5   3  148.09    4.20
   7   5  -3  571.34   10.00
  -7  -5   3  518.25   10.40
   6   5  -3  327.47    6.40
  -6  -5   3  344.37    7.30
   5   5  -3  985.80   20.30
  -5  -5   3  976.00   20.50
   4   5  -3  958.30   16.60
  -4  -5   3 1015.50   18.40
   3   5  -3  133.19    2.70
  -3  -5   3  112.79    2.90
   2   5  -3   22.00    1.20
  -2  -5   3   26.10    1.30
   1   5  -3 1298.17   25.80
  -1  -5   3 1290.17   24.30
   0   5  -3   14.40    1.40
   0  -5   3   11.20    1.00
  -1   5  -3  662.23   11.50
   1  -5   3  655.63   11.50
  -2   5  -3  682.13   12.60
   2  -5   3  630.34   13.10
  -3   5  -3   93.79    4.10
   3  -5   3  101.29    4.20
  -4   5  -3  328.87    6.50
   4  -5   3  302.17    5.60
  -5   5  -3  106.39    3.00
   5  -5   3  121.29    2.70
  -6   5  -3  689.83   13.80
   6  -5   3  708.03   11.70
  -7   5  -3  908.91   15.50
   7  -5   3  919.81   16.40
  -8   5  -3   66.89    3.00
   8  -5   3   77.89    3.00
  -9   5  -3  237.78    7.00
   9  -5   3  264.17    7.00
 -10   5  -3   99.99    4.30
  10  -5   3  105.29    4.80
 -11   5  -3  113.89    3.80
  11  -5   3  121.89    3.90
 -12   5  -3  192.98    5.20
  12  -5   3  161.88    4.80
 -13   5  -3  293.07    7.60
  13  -5   3  315.27    8.30
 -14   5  -3   70.69    5.20
  14  -5   3   89.79    5.40
 -15   5  -3  118.19   12.20
  15  -5   3  137.29   12.00
 -16   5  -3   45.90    7.10
  16  -5   3   50.89    7.60
 -17   5  -3   34.80    6.60
  17  -5   3   24.90    5.80
 -18   5  -3   51.19   25.60
  18  -5   3   12.80    4.70
 -19   5  -3   32.30   22.40
  19  -5   3   20.10   16.40
  18   4  -3    1.30    5.60
 -18  -4   3    4.10    5.30
  17   4  -3    3.00    7.60
 -17  -4   3    8.50    7.60
  16   4  -3    3.30    6.50
 -16  -4   3    0.50    9.70
  15   4  -3   57.19    7.40
 -15  -4   3   34.30    9.90
  14   4  -3  129.29    4.60
 -14  -4   3  135.19    6.90
  13   4  -3  118.99    4.80
 -13  -4   3  134.39    5.60
  12   4  -3   28.70    2.50
 -12  -4   3   23.70    3.40
  11   4  -3  153.98    4.30
 -11  -4   3  153.78    4.70
  10   4  -3  243.08    5.70
 -10  -4   3  231.58    6.80
   9   4  -3  234.18    5.90
  -9  -4   3  244.78    6.60
   8   4  -3  487.65    8.80
  -8  -4   3  473.65   10.30
   7   4  -3  355.66    6.80
  -7  -4   3  313.47    6.80
   6   4  -3   65.59    2.80
  -6  -4   3   77.89    3.20
   5   4  -3  639.54   16.60
  -5  -4   3  662.33   16.00
   4   4  -3  155.78    3.40
  -4  -4   3  166.98    3.40
   3   4  -3   45.70    1.80
  -3  -4   3   40.30    1.80
   2   4  -3   26.70    1.90
  -2  -4   3   31.20    2.00
   1   4  -3  366.06    8.00
  -1  -4   3  299.17    7.80
   0   4  -3 1906.81   37.80
   0  -4   3 2012.90   44.40
  -1   4  -3  311.37    5.60
   1  -4   3  326.07    5.70
  -2   4  -3  199.18    7.10
   2  -4   3  161.08    3.60
  -3   4  -3  107.39    4.60
   3  -4   3  145.09    3.90
  -4   4  -3  253.97    5.40
   4  -4   3  250.07    5.30
  -5   4  -3   86.49    2.60
   5  -4   3   90.09    2.50
  -6   4  -3 1023.00   18.00
   6  -4   3 1000.00   17.70
  -7   4  -3  110.79    4.10
   7  -4   3  131.79    4.10
  -8   4  -3   94.79    5.90
   8  -4   3   70.39    5.80
  -9   4  -3  180.28    8.50
   9  -4   3  180.18    9.20
 -10   4  -3  132.69    4.50
  10  -4   3  113.19    4.60
 -11   4  -3    8.10    1.70
  11  -4   3    8.00    1.70
 -12   4  -3  100.99    3.90
  12  -4   3   93.19    4.20
 -13   4  -3  107.19    4.60
  13  -4   3  105.29    4.90
 -14   4  -3   54.59    7.40
  14  -4   3   66.99    8.00
 -15   4  -3   47.20    5.80
  15  -4   3   51.79    6.20
 -16   4  -3  286.37   10.60
  16  -4   3  258.27   11.00
 -17   4  -3   23.90    7.20
  17  -4   3   18.10    5.20
 -18   4  -3   65.79    6.70
  18  -4   3   65.49    6.80
 -19   4  -3   72.99    7.30
  19  -4   3   74.79    8.10
  18   3  -3   41.80    7.90
 -18  -3   3   62.69    9.40
  17   3  -3   85.49    9.30
 -17  -3   3  100.99   12.70
  16   3  -3   20.90    6.40
 -16  -3   3   19.20   13.60
  15   3  -3   33.30    3.10
 -15  -3   3   24.30    4.60
  14   3  -3  148.59    5.40
 -14  -3   3  160.18    5.80
  13   3  -3   18.70    2.60
 -13  -3   3   17.80    3.00
  12   3  -3   34.80    2.30
 -12  -3   3   30.80    2.50
  11   3  -3  621.64   13.80
 -11  -3   3  615.34   15.40
  10   3  -3  563.84   13.80
 -10  -3   3  533.35   16.50
   9   3  -3   94.89    3.90
  -9  -3   3   86.69    3.90
   8   3  -3  360.66    7.80
  -8  -3   3  348.67    7.50
   7   3  -3   42.40    2.20
  -7  -3   3   61.39    2.50
   6   3  -3  151.78    4.90
  -6  -3   3  158.38    4.90
   5   3  -3 1015.60   17.70
  -5  -3   3 1059.99   21.30
   4   3  -3  201.28    4.80
  -4  -3   3  219.48    4.50
   3   3  -3  324.37    7.90
  -3  -3   3  297.87    7.50
   2   3  -3 1251.17   19.50
  -2  -3   3 1101.69   19.40
   1   3  -3 2384.86   36.90
  -1  -3   3 2359.16   37.80
   0   3  -3 1089.09   17.30
   0  -3   3  965.10   17.10
  -1   3  -3 3386.26   69.89
   1  -3   3 3164.78   56.79
  -2   3  -3  876.91   16.30
   2  -3   3  960.90   16.20
  -3   3  -3  208.78    4.50
   3  -3   3  207.38    4.20
  -4   3  -3  825.62   14.70
   4  -3   3  785.12   14.00
  -5   3  -3  490.85    9.50
   5  -3   3  533.85    9.40
  -6   3  -3  303.27    6.00
   6  -3   3  255.87    5.70
  -7   3  -3  813.72   15.40
   7  -3   3  814.52   16.50
  -8   3  -3 1035.30   19.40
   8  -3   3 1089.09   23.20
  -9   3  -3  214.28    5.50
   9  -3   3  184.68    5.70
 -10   3  -3  112.19    3.50
  10  -3   3  115.29    4.00
 -11   3  -3   29.50    2.30
  11  -3   3   12.70    1.90
 -12   3  -3  311.27    7.40
  12  -3   3  339.07    7.70
 -13   3  -3   34.60    3.90
  13  -3   3   25.40    4.00
 -14   3  -3  129.19    6.00
  14  -3   3  136.79    6.20
 -15   3  -3  148.99    7.60
  15  -3   3  152.88    8.30
 -16   3  -3  119.29    7.30
  16  -3   3  131.09    7.80
 -17   3  -3   32.90    6.60
  17  -3   3   29.80    5.30
 -18   3  -3    7.10    7.40
  18  -3   3    2.10    7.40
  19   2  -3    2.00    4.00
 -19  -2   3   12.30    8.10
  18   2  -3   26.60    4.40
 -18  -2   3    9.90    5.40
  17   2  -3    2.20    3.00
 -17  -2   3    1.50    3.50
  16   2  -3   50.99    4.10
 -16  -2   3   52.29    7.10
  15   2  -3  182.28    7.50
 -15  -2   3  164.78    6.80
  14   2  -3   31.10    4.10
 -14  -2   3   44.00    5.00
  13   2  -3  113.69    4.50
 -13  -2   3  118.59    6.20
  12   2  -3  154.18    4.80
 -12  -2   3  115.09    4.90
  11   2  -3  388.16   10.60
 -11  -2   3  384.76   12.60
  10   2  -3   46.60    2.40
 -10  -2   3   52.19    5.70
   9   2  -3  204.58    4.30
  -9  -2   3  189.78    5.00
   8   2  -3  366.86    7.10
  -8  -2   3  389.26    8.50
   7   2  -3  297.67    6.30
  -7  -2   3  271.87    6.60
   6   2  -3  349.57    6.10
  -6  -2   3  288.67    6.20
   5   2  -3  604.74   10.70
  -5  -2   3  604.84   12.80
   4   2  -3  359.96    7.10
  -4  -2   3  349.87    7.20
   3   2  -3  879.21   15.90
  -3  -2   3  767.22   17.70
   2   2  -3  283.17    5.10
  -2  -2   3  302.97    5.30
   1   2  -3 1723.43   26.30
  -1  -2   3 1617.24   26.10
   0   2  -3 2402.66   45.40
   0  -2   3 2316.27   43.10
  -1   2  -3 1627.44   27.90
   1  -2   3 1746.73   28.10
  -2   2  -3 1484.55   34.20
   2  -2   3 1581.54   35.10
  -3   2  -3  397.16   13.80
   3  -2   3  375.36   13.70
  -4   2  -3 1406.66   52.39
   4  -2   3 1427.36   52.29
  -5   2  -3  209.58    4.60
   5  -2   3  223.78    4.60
  -6   2  -3  576.34   10.30
   6  -2   3  622.04   12.30
  -7   2  -3  288.07    6.40
   7  -2   3  319.97    6.40
  -8   2  -3  672.63   12.10
   8  -2   3  640.04   12.60
  -9   2  -3  177.08    5.80
   9  -2   3  152.48    6.70
 -10   2  -3  748.03   18.60
  10  -2   3  749.42   18.30
 -11   2  -3   62.89    4.10
  11  -2   3   72.99    4.80
 -12   2  -3  176.18    5.90
  12  -2   3  157.08    5.30
 -13   2  -3   91.69    5.70
  13  -2   3   88.49    4.90
 -14   2  -3  122.29    7.60
  14  -2   3  130.49    6.00
 -15   2  -3   52.69    5.90
  15  -2   3   74.69    5.50
 -16   2  -3   25.50   11.10
  16  -2   3   43.00    7.00
 -17   2  -3   27.20   12.40
  17  -2   3   43.10   12.80
 -18   2  -3   31.90    9.70
  18  -2   3   30.20   16.10
  19   1  -3    8.00    4.10
 -19  -1   3    6.20    4.60
  18   1  -3  116.39    7.20
 -18  -1   3  143.79    8.90
  17   1  -3   48.40    5.00
 -17  -1   3   49.70    8.70
  16   1  -3  103.29    8.20
 -16  -1   3  117.59   14.00
  15   1  -3   61.99    5.10
 -15  -1   3   75.19    5.00
  14   1  -3   31.50    5.10
 -14  -1   3   43.20    5.30
  13   1  -3  142.69    5.80
 -13  -1   3  176.78   10.00
  12   1  -3   98.59    3.80
 -12  -1   3   91.29    4.40
  11   1  -3   26.60    1.90
 -11  -1   3   22.30    2.40
  10   1  -3   43.20    2.10
 -10  -1   3   51.49    2.50
   9   1  -3   11.30    2.40
  -9  -1   3   16.90    2.80
   8   1  -3  226.18    7.30
  -8  -1   3  211.68    7.00
   7   1  -3  419.36    7.40
  -7  -1   3  343.47    8.10
   6   1  -3  537.55    9.20
  -6  -1   3  474.65    9.80
   5   1  -3  393.86    7.00
  -5  -1   3  446.66    9.40
   4   1  -3 1132.69   17.50
  -4  -1   3 1056.59   17.90
   3   1  -3  209.88    5.10
  -3  -1   3  241.48    4.80
   2   1  -3    7.40    1.00
  -2  -1   3    5.50    0.70
   1   1  -3  159.38    3.60
  -1  -1   3  155.48    4.70
   0   1  -3  606.74   10.20
   0  -1   3  625.04   11.80
  -1   1  -3 1577.64   28.10
   1  -1   3 1592.14   27.00
  -2   1  -3  329.77    6.10
   2  -1   3  304.57    5.90
  -3   1  -3   18.30    1.00
   3  -1   3   18.70    1.00
  -4   1  -3  665.43   12.00
   4  -1   3  663.23   11.90
  -5   1  -3  457.35    8.50
   5  -1   3  478.95    8.80
  -6   1  -3  695.93   12.50
   6  -1   3  682.23   14.30
  -7   1  -3  344.57    6.50
   7  -1   3  311.57    6.90
  -8   1  -3  772.12   18.30
   8  -1   3  690.23   17.00
  -9   1  -3  422.16   10.80
   9  -1   3  416.36   13.70
 -10   1  -3  227.08    6.70
  10  -1   3  207.48    6.60
 -11   1  -3  116.49    5.10
  11  -1   3  100.89    4.30
 -12   1  -3   63.59    4.40
  12  -1   3   76.59    3.90
 -13   1  -3    2.90    2.90
  13  -1   3    7.20    2.20
 -14   1  -3  295.37   10.50
  14  -1   3  252.77    9.00
 -15   1  -3   86.59    8.80
  15  -1   3   69.19    7.00
 -16   1  -3   10.80   13.10
  16  -1   3   29.60    6.70
 -17   1  -3   45.80   11.10
  17  -1   3   56.29   12.00
 -18   1  -3   26.80    7.20
  18  -1   3   53.89   10.20
  20   0  -3    3.20    4.30
 -20   0   3   12.50    5.00
  19   0  -3  103.19   13.60
 -19   0   3  193.08   22.80
  18   0  -3  213.48   10.80
 -18   0   3  233.18   16.20
  17   0  -3   44.60   10.10
 -17   0   3   37.60   10.90
  16   0  -3  107.59   12.10
 -16   0   3  100.49    7.70
  15   0  -3   23.30    4.40
 -15   0   3   11.10    3.50
  14   0  -3    3.50    1.70
 -14   0   3    5.80    2.00
  13   0  -3    3.80    1.50
 -13   0   3    2.60    1.90
  12   0  -3  110.09    3.40
 -12   0   3  127.59    4.10
  11   0  -3   68.19    2.80
 -11   0   3   57.79    2.80
  10   0  -3  268.37    7.40
 -10   0   3  281.77    8.60
   9   0  -3  339.17    8.50
  -9   0   3  300.37    9.40
   8   0  -3  131.79    9.10
  -8   0   3  118.49    9.50
   7   0  -3   91.89    3.00
  -7   0   3   81.59    3.50
   6   0  -3  353.56    6.60
  -6   0   3  401.06    8.30
   5   0  -3 1524.55   22.90
  -5   0   3 1454.55   26.10
   4   0  -3  286.67    5.40
  -4   0   3  256.77    4.70
   3   0  -3 1820.32   31.10
  -3   0   3 1869.61   30.70
   2   0  -3  128.59    3.10
  -2   0   3  133.09    3.10
   1   0  -3 1704.23   32.70
  -1   0   3 1842.12   34.80
   0   0  -3 3339.97   70.19
   0   0   3 3537.15   68.99
  -1   0  -3   17.70    1.40
   1   0   3    7.70    0.60
  -2   0  -3  495.75    9.20
   2   0   3  512.15    9.00
  -3   0  -3 1204.08   21.60
   3   0   3 1177.08   22.00
  -4   0  -3  216.28    5.20
   4   0   3  246.88    5.40
  -5   0  -3   73.79    3.60
   5   0   3   76.19    3.40
  -6   0  -3  104.59    3.10
   6   0   3  102.39    3.50
  -7   0  -3  574.54   13.00
   7   0   3  553.74   11.90
  -8   0  -3 1127.79   25.10
   8   0   3 1061.29   24.50
  -9   0  -3  431.46    9.80
   9   0   3  399.66    9.40
 -10   0  -3  258.77    6.30
  10   0   3  237.68    6.00
 -11   0  -3  165.78    7.10
  11   0   3  173.78    5.20
 -12   0  -3   76.29    6.30
  12   0   3   76.69    4.40
 -13   0  -3  540.95   14.20
  13   0   3  510.65   13.20
 -14   0  -3  388.86   12.30
  14   0   3  341.67   10.70
 -15   0  -3   52.59    8.10
  15   0   3   34.30    6.40
 -16   0  -3   80.19    8.90
  16   0   3   71.39    8.30
 -17   0  -3   74.19    9.50
  17   0   3   74.79   15.50
  20  -1  -3   36.50   10.10
 -20   1   3    0.00   10.00
  19  -1  -3   39.70    8.70
 -19   1   3   70.19   13.40
  18  -1  -3   85.99    5.60
 -18   1   3  100.49   10.40
  17  -1  -3    5.20    2.70
 -17   1   3    4.10    3.40
  16  -1  -3   62.19    4.00
 -16   1   3   57.89    3.80
  15  -1  -3  165.88    6.10
 -15   1   3  176.98    6.20
  14  -1  -3   63.89    4.30
 -14   1   3   77.29    5.00
  13  -1  -3   26.80    4.20
 -13   1   3   46.00    5.00
  12  -1  -3   76.49    5.60
 -12   1   3   73.59    5.40
  11  -1  -3  330.57    6.30
 -11   1   3  293.47    7.00
  10  -1  -3  413.36    7.70
 -10   1   3  383.76    7.80
   9  -1  -3 1608.74   25.70
  -9   1   3 1603.94   28.20
   8  -1  -3  129.49    3.40
  -8   1   3  119.09    3.70
   7  -1  -3  926.41   16.50
  -7   1   3  899.21   17.40
   6  -1  -3  570.74    9.40
  -6   1   3  616.94   10.30
   5  -1  -3  165.18    3.50
  -5   1   3  151.68    3.60
   4  -1  -3 4247.77   69.29
  -4   1   3 4175.38   72.19
   3  -1  -3 2569.94   44.10
  -3   1   3 2591.34   41.80
   2  -1  -3  674.13   14.90
  -2   1   3  683.63   16.30
   1  -1  -3  550.94   12.70
  -1   1   3  490.25    9.30
   0  -1  -3 2307.57   41.70
   0   1   3 2349.06   40.20
  -1  -1  -3  152.88    3.80
   1   1   3  164.68    3.40
  -2  -1  -3 2374.66   57.69
   2   1   3 2315.77   45.30
  -3  -1  -3  797.02   24.70
   3   1   3  819.82   26.10
  -4  -1  -3  543.75   12.20
   4   1   3  468.65   10.70
  -5  -1  -3    3.20    1.50
   5   1   3    5.20    1.90
  -6  -1  -3   72.19    2.80
   6   1   3   52.49    2.20
  -7  -1  -3  538.15   13.40
   7   1   3  526.45   12.10
  -8  -1  -3  173.68    5.80
   8   1   3  147.09    4.50
  -9  -1  -3 1137.79   22.60
   9   1   3 1100.09   22.40
 -10  -1  -3  407.46   11.20
  10   1   3  375.56    9.80
 -11  -1  -3   14.90    3.80
  11   1   3    6.90    3.10
 -12  -1  -3  255.77   10.50
  12   1   3  231.68    9.40
 -13  -1  -3  102.79    5.80
  13   1   3  100.49    4.60
 -14  -1  -3    4.80    3.40
  14   1   3   10.40    3.40
 -15  -1  -3   29.30    5.20
  15   1   3   38.70    4.20
 -16  -1  -3  103.09    7.60
  16   1   3   79.39    6.50
 -17  -1  -3  153.08   13.80
  17   1   3  123.89   14.90
  20  -2  -3    6.80    8.80
 -20   2   3   29.00   10.10
  19  -2  -3    9.10    4.60
 -19   2   3    8.60    6.00
  18  -2  -3   22.70    4.20
 -18   2   3   26.40    4.10
  17  -2  -3  129.49    5.90
 -17   2   3  164.78    6.70
  16  -2  -3   25.80    3.00
 -16   2   3   31.80    3.30
  15  -2  -3  213.68    9.60
 -15   2   3  258.37    8.40
  14  -2  -3 1284.67   31.70
 -14   2   3 1244.98   27.70
  13  -2  -3   48.20    5.40
 -13   2   3   28.40    5.00
  12  -2  -3  121.39    3.60
 -12   2   3  115.09    4.40
  11  -2  -3  185.38    4.20
 -11   2   3  137.79    4.40
  10  -2  -3  875.21   15.30
 -10   2   3  934.61   15.80
   9  -2  -3  821.32   13.60
  -9   2   3  833.72   14.50
   8  -2  -3   71.09    3.00
  -8   2   3   69.39    3.20
   7  -2  -3  772.02   13.80
  -7   2   3  754.02   14.00
   6  -2  -3  224.58    4.50
  -6   2   3  216.48    5.20
   5  -2  -3 4224.28   63.79
  -5   2   3 4241.88   68.79
   4  -2  -3  487.85    8.90
  -4   2   3  573.44    9.70
   3  -2  -3 4484.95   81.39
  -3   2   3 4590.74   76.19
   2  -2  -3  761.82   17.60
  -2   2   3  873.71   13.70
   1  -2  -3 5742.23  134.79
  -1   2   3 6208.28  133.49
   0  -2  -3  608.24   13.40
   0   2   3  585.04   10.40
  -1  -2  -3  326.67    6.80
   1   2   3  321.07    6.40
  -2  -2  -3 1500.65   28.20
   2   2   3 1519.65   25.20
  -3  -2  -3 1091.89   21.50
   3   2   3 1023.20   17.60
  -4  -2  -3   47.90    1.90
   4   2   3   37.30    1.60
  -5  -2  -3  114.19    3.20
   5   2   3  106.69    3.00
  -6  -2  -3  203.78    5.10
   6   2   3  185.68    4.40
  -7  -2  -3   91.39    3.30
   7   2   3   85.39    2.90
  -8  -2  -3  436.36   10.10
   8   2   3  418.46    9.30
  -9  -2  -3  123.09    4.60
   9   2   3   97.39    3.50
 -10  -2  -3  131.19    6.50
  10   2   3  132.29    5.30
 -11  -2  -3   97.99    9.10
  11   2   3  105.09    5.70
 -12  -2  -3  103.99    5.20
  12   2   3  110.59    5.20
 -13  -2  -3   59.29    5.60
  13   2   3   81.09    4.40
 -14  -2  -3    5.30    2.80
  14   2   3    3.30    2.90
 -15  -2  -3   16.90    4.50
  15   2   3   35.50    4.30
 -16  -2  -3    1.70   11.60
  16   2   3    0.00    4.60
 -17  -2  -3    0.00   32.90
  17   2   3   30.50   21.60
  20  -3  -3   15.50    4.10
 -20   3   3   13.40    4.70
  19  -3  -3   42.10    9.00
 -19   3   3   65.79   10.70
  18  -3  -3   54.79   11.90
 -18   3   3   62.89   11.50
  17  -3  -3   47.60    4.50
 -17   3   3   40.50    5.40
  16  -3  -3   27.00    3.30
 -16   3   3   33.60    3.90
  15  -3  -3  111.79    6.00
 -15   3   3  121.19    6.50
  14  -3  -3  184.78    5.90
 -14   3   3  174.08    7.30
  13  -3  -3   71.39    2.90
 -13   3   3   73.49    3.20
  12  -3  -3   53.89    2.40
 -12   3   3   61.29    2.80
  11  -3  -3  110.19    3.40
 -11   3   3   94.39    3.40
  10  -3  -3   32.60    1.80
 -10   3   3   32.10    2.00
   9  -3  -3  101.39    2.90
  -9   3   3   98.09    3.10
   8  -3  -3  208.08    4.60
  -8   3   3  202.68    5.30
   7  -3  -3  478.65    8.20
  -7   3   3  474.85    8.30
   6  -3  -3 1649.63   26.60
  -6   3   3 1660.63   25.40
   5  -3  -3 1369.96   22.60
  -5   3   3 1368.76   21.00
   4  -3  -3  461.75    7.70
  -4   3   3  413.16    7.10
   3  -3  -3  189.88    4.90
  -3   3   3  211.18    4.20
   2  -3  -3 1783.62   38.60
  -2   3   3 1786.92   30.40
   1  -3  -3 1466.75   40.00
  -1   3   3 1387.86   25.20
   0  -3  -3  288.17    7.20
   0   3   3  303.17    6.10
  -1  -3  -3  707.33   15.70
   1   3   3  743.63   13.70
  -2  -3  -3  368.26    7.30
   2   3   3  353.76    7.30
  -3  -3  -3  283.67    5.80
   3   3   3  280.17    5.50
  -4  -3  -3  657.93   12.60
   4   3   3  632.74   12.00
  -5  -3  -3  677.13   14.30
   5   3   3  721.13   13.60
  -6  -3  -3  705.63   14.80
   6   3   3  676.93   14.70
  -7  -3  -3  320.67   10.20
   7   3   3  319.37    9.20
  -8  -3  -3   92.69    4.70
   8   3   3   89.59    3.80
  -9  -3  -3  718.53   14.30
   9   3   3  644.94   13.60
 -10  -3  -3  198.48    6.70
  10   3   3  208.48    5.70
 -11  -3  -3  190.98    8.60
  11   3   3  190.48    7.10
 -12  -3  -3   30.10    3.80
  12   3   3   29.20    2.90
 -13  -3  -3   63.49    5.30
  13   3   3   68.29    4.40
 -14  -3  -3   10.30    2.60
  14   3   3    8.80    3.00
 -15  -3  -3   74.09    6.90
  15   3   3   67.09    5.80
 -16  -3  -3    7.10    2.90
  16   3   3    6.60    3.70
  21  -4  -3   72.89    6.30
 -21   4   3   65.19    7.60
  20  -4  -3    2.50    6.90
 -20   4   3    7.00    9.30
  19  -4  -3   29.00    7.10
 -19   4   3   11.40    9.70
  18  -4  -3   16.80    7.20
 -18   4   3   15.00    5.40
  17  -4  -3   58.29    4.70
 -17   4   3   74.19    5.70
  16  -4  -3  162.18    6.40
 -16   4   3  177.98    7.30
  15  -4  -3    6.40    2.20
 -15   4   3   14.70    2.50
  14  -4  -3  264.97    6.20
 -14   4   3  289.67    6.80
  13  -4  -3   45.60    3.20
 -13   4   3   43.10    3.40
  12  -4  -3   22.20    3.10
 -12   4   3   25.40    2.80
  11  -4  -3  317.67    6.80
 -11   4   3  347.87    7.00
  10  -4  -3  494.35    9.40
 -10   4   3  462.85    8.70
   9  -4  -3   13.40    1.30
  -9   4   3   22.60    1.50
   8  -4  -3 1376.76   22.90
  -8   4   3 1432.16   24.60
   7  -4  -3  715.53   12.70
  -7   4   3  766.32   12.10
   6  -4  -3  518.05    9.30
  -6   4   3  513.25    8.80
   5  -4  -3  345.27    6.50
  -5   4   3  325.97    5.60
   4  -4  -3  597.54   12.70
  -4   4   3  705.43   10.50
   3  -4  -3 1046.00   22.30
  -3   4   3 1093.09   17.40
   2  -4  -3   73.09    2.60
  -2   4   3   85.99    2.50
   1  -4  -3 1449.95   36.50
  -1   4   3 1455.65   29.00
   0  -4  -3  810.52   17.80
   0   4   3  828.82   16.10
  -1  -4  -3  108.39    3.50
   1   4   3  124.99    2.80
  -2  -4  -3   69.09    3.40
   2   4   3   97.39    2.80
  -3  -4  -3  110.69    3.40
   3   4   3  123.49    3.00
  -4  -4  -3  694.33   16.30
   4   4   3  701.43   12.80
  -5  -4  -3  949.80   18.20
   5   4   3  948.91   17.80
  -6  -4  -3  272.47    8.70
   6   4   3  272.07    6.90
  -7  -4  -3   17.00    5.10
   7   4   3   19.20    2.80
  -8  -4  -3  360.86    8.60
   8   4   3  293.87    7.40
  -9  -4  -3  138.89    5.00
   9   4   3  107.29    3.90
 -10  -4  -3   20.10    2.50
  10   4   3   35.30    2.60
 -11  -4  -3  112.39    5.10
  11   4   3   96.69    4.20
 -12  -4  -3   54.29    6.50
  12   4   3   32.90    3.30
 -13  -4  -3    4.80    2.40
  13   4   3    1.50    2.90
 -14  -4  -3    9.70    3.10
  14   4   3   13.60    6.30
 -15  -4  -3   38.50   11.70
  15   4   3   32.00    7.60
  16   4   3   22.60    9.60
  21  -5  -3   24.90    6.30
 -21   5   3   25.50   13.50
  20  -5  -3   32.80    7.00
 -20   5   3   28.20    8.30
  19  -5  -3   18.50    7.00
 -19   5   3    7.90    5.60
  18  -5  -3  131.29    6.90
 -18   5   3  111.49    5.90
  17  -5  -3  150.98    6.60
 -17   5   3  166.48    7.50
  16  -5  -3    3.10    1.80
 -16   5   3    2.70    2.30
  15  -5  -3  231.78    6.90
 -15   5   3  221.78    6.60
  14  -5  -3  152.88    7.70
 -14   5   3  181.38    6.50
  13  -5  -3  280.47    7.30
 -13   5   3  294.37    7.20
  12  -5  -3   48.10    2.30
 -12   5   3   35.50    3.20
  11  -5  -3  326.37    6.90
 -11   5   3  329.47    7.10
  10  -5  -3  187.68    4.40
 -10   5   3  154.68    4.20
   9  -5  -3 1356.36   21.40
  -9   5   3 1027.00   19.90
   8  -5  -3  453.75    8.30
  -8   5   3  409.46    7.50
   7  -5  -3   85.79    2.50
  -7   5   3   81.19    2.60
   6  -5  -3  402.16    7.40
  -6   5   3  378.76    7.00
   5  -5  -3  213.08    6.00
  -5   5   3  275.07    4.80
   4  -5  -3  865.21   17.90
  -4   5   3  885.71   13.70
   3  -5  -3  422.66   10.60
  -3   5   3  357.46    8.70
   2  -5  -3   20.70    1.80
  -2   5   3   19.40    1.40
   1  -5  -3 1179.48   41.80
  -1   5   3 1195.28   29.20
   0  -5  -3 1167.68   32.70
   0   5   3 1032.10   25.60
  -1  -5  -3  978.40   26.50
   1   5   3 1030.50   20.50
  -2  -5  -3  298.47    8.10
   2   5   3  306.27    6.40
  -3  -5  -3  652.13   13.20
   3   5   3  568.64   11.80
  -4  -5  -3  888.31   18.60
   4   5   3  846.72   17.00
  -5  -5  -3  256.07    6.30
   5   5   3  247.18    5.20
  -6  -5  -3  108.19    3.90
   6   5   3  105.89    3.20
  -7  -5  -3   83.69    3.70
   7   5   3   82.19    3.10
  -8  -5  -3  211.28    6.90
   8   5   3  204.48    5.90
  -9  -5  -3   55.09    3.30
   9   5   3   73.39    3.20
 -10  -5  -3  297.97    9.00
  10   5   3  290.47    7.30
 -11  -5  -3  160.78    9.20
  11   5   3  150.88    6.10
 -12  -5  -3    6.50    3.70
  12   5   3   13.30    2.80
 -13  -5  -3   24.30    8.20
  13   5   3   24.50    6.20
 -14  -5  -3   74.29   26.10
  14   5   3   94.49    7.20
 -15  -5  -3   41.50    8.10
  15   5   3   17.00    5.00
  21  -6  -3    4.40    3.80
 -21   6   3    2.50    8.30
  20  -6  -3    7.40    3.70
 -20   6   3   17.90    5.10
  19  -6  -3    1.60    3.90
 -19   6   3    2.60    4.20
  18  -6  -3   10.20    3.70
 -18   6   3   14.00    4.00
  17  -6  -3   26.10    3.50
 -17   6   3   25.10    3.50
  16  -6  -3   58.19    3.10
 -16   6   3   46.80    4.10
  15  -6  -3   16.90    2.30
 -15   6   3   19.70    2.70
  14  -6  -3  201.48    5.00
 -14   6   3  170.88    5.60
  13  -6  -3  270.07    6.60
 -13   6   3  277.57    7.10
  12  -6  -3  149.09    4.40
 -12   6   3  182.98    4.90
  11  -6  -3  115.39    3.50
 -11   6   3  108.69    4.00
  10  -6  -3  122.99    3.80
 -10   6   3  132.49    3.70
   9  -6  -3  669.73   12.00
  -9   6   3  626.94   11.20
   8  -6  -3  119.89    3.00
  -8   6   3  103.69    3.20
   7  -6  -3   56.49    2.20
  -7   6   3   52.29    2.00
   6  -6  -3  285.97    6.60
  -6   6   3  324.87    5.60
   5  -6  -3  116.99    3.20
  -5   6   3  105.49    2.30
   4  -6  -3 1081.19   24.20
  -4   6   3  984.90   17.20
   3  -6  -3  442.96   12.60
  -3   6   3  380.16    8.90
   2  -6  -3   90.89    7.30
  -2   6   3   97.79    3.30
   1  -6  -3   11.10    3.50
  -1   6   3   17.30    2.00
   0  -6  -3  100.59    5.00
   0   6   3   85.09    2.70
  -1  -6  -3  619.44   17.70
   1   6   3  592.74   11.60
  -2  -6  -3  122.59    3.80
   2   6   3  117.69    3.10
  -3  -6  -3  577.64   15.90
   3   6   3  600.84   14.60
  -4  -6  -3   77.49    3.60
   4   6   3   66.49    2.60
  -5  -6  -3  142.09    4.00
   5   6   3  129.19    3.60
  -6  -6  -3   11.60    1.90
   6   6   3    9.40    1.40
  -7  -6  -3    3.00    1.70
   7   6   3    5.00    1.50
  -8  -6  -3   23.80    2.70
   8   6   3   22.80    2.00
  -9  -6  -3  223.78    9.40
   9   6   3  241.18    8.20
 -10  -6  -3  182.78   12.80
  10   6   3  146.49    9.00
 -11  -6  -3   41.70    5.80
  11   6   3   40.20    3.60
 -12  -6  -3   96.49   11.30
  12   6   3  107.19    6.30
 -13  -6  -3   99.99   10.30
  13   6   3   96.29    5.40
 -14  -6  -3   37.00   10.30
  14   6   3   38.20    3.90
  21  -7  -3    3.30    3.70
 -21   7   3    2.40    5.80
  20  -7  -3   21.10    4.20
 -20   7   3   17.20    4.60
  19  -7  -3   72.99    8.20
 -19   7   3    9.60    5.30
  18  -7  -3   12.40    9.00
 -18   7   3    0.00    8.90
  17  -7  -3    2.30    4.30
 -17   7   3    0.50    3.80
  16  -7  -3  266.37   11.00
 -16   7   3  299.07    9.90
  15  -7  -3  118.39    5.50
 -15   7   3  103.29    5.00
  14  -7  -3  153.18    4.70
 -14   7   3  152.68    5.50
  13  -7  -3  139.29    4.20
 -13   7   3  153.28    5.30
  12  -7  -3   30.10    2.00
 -12   7   3   35.30    2.60
  11  -7  -3   67.39    2.50
 -11   7   3   57.89    2.60
  10  -7  -3  245.88    5.00
 -10   7   3  233.98    5.10
   9  -7  -3   17.60    1.40
  -9   7   3   14.70    1.50
   8  -7  -3  190.28    5.10
  -8   7   3  206.78    4.50
   7  -7  -3  230.78    5.50
  -7   7   3  232.08    4.70
   6  -7  -3    4.10    1.10
  -6   7   3    1.00    1.00
   5  -7  -3  425.06    9.00
  -5   7   3  391.56    7.10
   4  -7  -3  338.27   11.40
  -4   7   3  294.77    5.80
   3  -7  -3  336.57   19.30
  -3   7   3  388.76    8.30
   2  -7  -3   34.20   11.40
  -2   7   3  103.79    5.70
   1  -7  -3   65.69    6.50
  -1   7   3   73.89    3.50
   0  -7  -3  272.07   11.30
   0   7   3  299.37    8.90
  -1  -7  -3  355.16   10.60
   1   7   3  307.97    7.30
  -2  -7  -3  135.99    5.50
   2   7   3  139.69    4.10
  -3  -7  -3  147.19    4.40
   3   7   3  156.38    3.70
  -4  -7  -3   37.80    2.70
   4   7   3   49.40    2.10
  -5  -7  -3   18.70    2.40
   5   7   3   18.80    1.70
  -6  -7  -3   42.70    2.70
   6   7   3   62.09    2.50
  -7  -7  -3   39.30    2.90
   7   7   3   37.10    2.20
  -8  -7  -3  166.08    7.80
   8   7   3  192.38    6.50
  -9  -7  -3   41.60    4.20
   9   7   3   36.80    3.90
 -10  -7  -3  246.98   15.40
  10   7   3  251.87    8.90
 -11  -7  -3  314.87   16.60
  11   7   3  277.47    7.20
 -12  -7  -3   35.60    5.80
  12   7   3   42.20    3.50
 -13  -7  -3   49.30    7.70
  13   7   3   31.40    3.60
 -14  -7  -3   31.50    9.40
  14   7   3   48.00    4.30
  21  -8  -3   58.39   19.00
 -21   8   3   48.80   13.30
  20  -8  -3   17.70    4.60
 -20   8   3   26.30    5.40
  19  -8  -3   41.90    5.50
 -19   8   3   17.00   10.10
  18  -8  -3   13.10    3.90
 -18   8   3    9.70    4.50
  17  -8  -3   64.99    5.50
 -17   8   3   77.09    5.00
  16  -8  -3  170.38    7.70
 -16   8   3  184.18    7.90
  15  -8  -3   45.80    3.00
 -15   8   3   54.89    3.30
  14  -8  -3   21.40    2.10
 -14   8   3   20.50    2.30
  13  -8  -3  192.88    5.60
 -13   8   3  175.68    4.90
  12  -8  -3   88.69    3.20
 -12   8   3   97.79    3.50
  11  -8  -3   64.49    2.80
 -11   8   3   72.79    2.80
  10  -8  -3   15.40    2.00
 -10   8   3   17.10    2.50
   9  -8  -3   26.90    2.80
  -9   8   3   28.90    2.70
   8  -8  -3  232.68    6.50
  -8   8   3  213.18    5.20
   7  -8  -3  810.62   18.60
  -7   8   3  809.62   14.80
   6  -8  -3  785.92   15.90
  -6   8   3  727.23   12.10
   5  -8  -3  546.55   15.50
  -5   8   3  532.15    9.40
   4  -8  -3  548.65   16.30
  -4   8   3  503.25   10.40
   3  -8  -3   75.59   14.00
  -3   8   3   99.49    5.00
   2  -8  -3  121.59   11.20
  -2   8   3  118.39    5.80
   1  -8  -3  424.96   18.40
  -1   8   3  402.76   14.40
   0  -8  -3   24.70    4.90
   0   8   3   33.90    2.80
  -1  -8  -3  374.86   11.30
   1   8   3  382.26   10.80
  -2  -8  -3  528.25   15.00
   2   8   3  537.45   12.20
  -3  -8  -3  120.19    5.20
   3   8   3  116.59    3.20
  -4  -8  -3   55.29    4.00
   4   8   3   68.59    2.60
  -5  -8  -3  110.69    5.10
   5   8   3   88.19    4.70
  -6  -8  -3  184.08    6.20
   6   8   3  150.18    4.60
  -7  -8  -3  228.28    9.40
   7   8   3  236.78    8.00
  -8  -8  -3   21.10    4.30
   8   8   3   16.30    2.50
  -9  -8  -3  124.59    5.70
   9   8   3  106.19    4.00
 -10  -8  -3  153.98    8.00
  10   8   3  144.89    4.90
 -11  -8  -3  158.58   13.10
  11   8   3  129.09    5.30
 -12  -8  -3   72.09   10.90
  12   8   3   93.79    9.20
 -13  -8  -3   10.80    3.30
  13   8   3    4.30    2.60
  21  -9  -3   16.60    8.10
 -21   9   3   86.59   13.10
  20  -9  -3   14.20    5.10
 -20   9   3   19.60    6.70
  19  -9  -3    5.00    4.30
 -19   9   3    8.60    6.40
  18  -9  -3   19.40    4.00
 -18   9   3   23.70    3.40
  17  -9  -3    3.80    2.40
 -17   9   3   10.00    2.90
  16  -9  -3   16.90    2.40
 -16   9   3   23.90    2.80
  15  -9  -3   11.30    2.60
 -15   9   3    8.80    2.30
  14  -9  -3   17.70    2.20
 -14   9   3    7.90    2.30
  13  -9  -3  131.29    5.80
 -13   9   3  130.69    6.40
  12  -9  -3  170.38    5.90
 -12   9   3  242.48    6.80
  11  -9  -3   81.59    3.00
 -11   9   3   69.29    2.90
  10  -9  -3   46.90    2.40
 -10   9   3   42.00    2.40
   9  -9  -3  192.78    6.20
  -9   9   3  177.48    5.20
   8  -9  -3  227.68    6.90
  -8   9   3  174.98    6.60
   7  -9  -3  705.33   19.50
  -7   9   3  761.72   14.30
   6  -9  -3  228.68    6.70
  -6   9   3  232.78    4.60
   5  -9  -3  219.88    7.60
  -5   9   3  246.08    5.00
   4  -9  -3   51.69   10.50
  -4   9   3   34.60    3.00
   3  -9  -3  423.66   23.90
  -3   9   3  425.06   13.90
   2  -9  -3  137.39   11.80
  -2   9   3  120.09    6.40
   1  -9  -3  102.59    7.80
  -1   9   3   83.59    3.40
   0  -9  -3   29.20    5.40
   0   9   3   42.60    2.50
  -1  -9  -3   62.49    4.30
   1   9   3   81.89    3.40
  -2  -9  -3  546.55   25.30
   2   9   3  523.65   21.70
  -3  -9  -3  241.28   12.60
   3   9   3  246.18   11.70
  -4  -9  -3  329.37    9.70
   4   9   3  297.87    8.30
  -5  -9  -3  373.66   10.90
   5   9   3  347.17   11.20
  -6  -9  -3  215.68    7.80
   6   9   3  186.78    5.30
  -7  -9  -3   60.99    5.60
   7   9   3   69.39    3.20
  -8  -9  -3   24.70    3.10
   8   9   3   11.40    1.70
  -9  -9  -3    6.80    1.70
   9   9   3    4.80    2.30
 -10  -9  -3   89.79    9.00
  10   9   3   66.29    4.50
 -11  -9  -3   62.49   29.30
  11   9   3   70.49    5.50
 -12  -9  -3    8.20    4.60
  12   9   3   12.00    4.10
  21 -10  -3   22.80    6.80
 -21  10   3   23.40    7.00
  20 -10  -3    5.90    4.70
 -20  10   3   25.40    7.30
  19 -10  -3   15.80    4.40
 -19  10   3   29.90    4.00
  18 -10  -3   59.49    7.00
 -18  10   3   57.79    4.70
  17 -10  -3  152.98    8.50
 -17  10   3  181.18    7.40
  16 -10  -3   17.80    2.60
 -16  10   3   13.20    2.70
  15 -10  -3   39.80    7.80
 -15  10   3   52.09    7.50
  14 -10  -3  283.57   16.80
 -14  10   3  306.07   14.40
  13 -10  -3  205.88   13.30
 -13  10   3  213.28   11.50
  12 -10  -3  536.95   12.70
 -12  10   3  576.94   12.20
  11 -10  -3  204.18    5.20
 -11  10   3  190.78    4.80
  10 -10  -3    2.50    1.30
 -10  10   3    1.70    1.30
   9 -10  -3  240.28    5.60
  -9  10   3  232.28    5.60
   8 -10  -3  114.89    6.10
  -8  10   3  139.09    4.20
   7 -10  -3  177.98    7.70
  -7  10   3  193.48    5.00
   6 -10  -3  125.99    4.90
  -6  10   3  115.19    3.20
   5 -10  -3   78.79    4.70
  -5  10   3   96.29    2.90
   4 -10  -3   13.20   12.90
  -4  10   3   44.40    2.70
   3 -10  -3   66.79   12.80
  -3  10   3   73.89    4.50
   2 -10  -3   24.30    9.20
  -2  10   3   24.80    3.00
   1 -10  -3   19.70    6.10
  -1  10   3   21.20    2.40
   0 -10  -3   95.19   19.60
   0  10   3  100.89    8.20
  -1 -10  -3  120.99   12.10
   1  10   3  116.49    6.70
  -2 -10  -3    3.90    4.10
   2  10   3    6.70    7.80
  -3 -10  -3  183.88    7.20
   3  10   3  154.68    6.00
  -4 -10  -3  277.87    9.70
   4  10   3  301.47    7.00
  -5 -10  -3  121.79    7.00
   5  10   3  133.99    3.80
  -6 -10  -3   12.00    3.30
   6  10   3   21.70    1.90
  -7 -10  -3   52.79    4.00
   7  10   3   57.19    2.60
  -8 -10  -3    2.80    3.30
   8  10   3    2.40    1.60
  -9 -10  -3   46.30   10.90
   9  10   3   65.49    4.40
 -10 -10  -3    0.90   12.30
  10  10   3   24.20    4.00
 -11 -10  -3   45.20   20.60
  11  10   3  103.19    9.40
  21 -11  -3  142.09   24.20
 -21  11   3   54.29   10.80
  20 -11  -3   20.80    8.80
 -20  11   3    4.60    5.40
  19 -11  -3   24.30    5.90
 -19  11   3   26.70    5.80
  18 -11  -3   23.90    4.10
 -18  11   3   53.09    6.70
  17 -11  -3   17.70    5.60
 -17  11   3   15.70    3.30
  16 -11  -3   10.20    5.40
 -16  11   3   10.40    3.90
  15 -11  -3   73.89    7.50
 -15  11   3   60.29    7.40
  14 -11  -3  139.49    9.80
 -14  11   3  152.58   10.60
  13 -11  -3  238.98    7.40
 -13  11   3  231.98    6.30
  12 -11  -3  115.59    5.00
 -12  11   3  143.89    4.30
  11 -11  -3   46.60    2.80
 -11  11   3   54.49    2.60
  10 -11  -3   25.30    2.10
 -10  11   3   33.40    2.20
   9 -11  -3  154.88    8.00
  -9  11   3  162.98    5.70
   8 -11  -3  204.18    6.70
  -8  11   3  209.88    5.40
   7 -11  -3    1.80    9.30
  -7  11   3   17.30    2.10
   6 -11  -3   79.09    4.10
  -6  11   3   79.39    2.90
   5 -11  -3   30.70   14.40
  -5  11   3   80.99    3.40
   4 -11  -3  218.58   36.60
  -4  11   3  176.18    8.40
   3 -11  -3   71.69   33.30
  -3  11   3   92.19   14.20
   2 -11  -3   82.89    9.70
  -2  11   3  115.39    6.10
   1 -11  -3   24.40    7.40
  -1  11   3   76.59   13.00
   0 -11  -3  227.98   15.80
   0  11   3  271.47    8.40
  -1 -11  -3  169.68   15.20
   1  11   3  179.98    5.50
  -2 -11  -3  188.88    8.50
   2  11   3  189.58    7.40
  -3 -11  -3   47.00    4.20
   3  11   3   39.10    3.80
  -4 -11  -3   22.40    3.80
   4  11   3   19.80    2.10
  -5 -11  -3    5.70    3.50
   5  11   3    3.80    3.10
  -6 -11  -3  123.49   23.30
   6  11   3   78.29    6.90
  -7 -11  -3   49.80    7.80
   7  11   3   68.39    4.30
  -8 -11  -3   48.60    8.80
   8  11   3   71.49    3.80
  -9 -11  -3   33.60   13.30
   9  11   3   43.00    3.80
 -10 -11  -3   21.40   10.00
  10  11   3   41.50    4.50
  11  11   3  118.39   11.30
  20 -12  -3    0.20    8.50
 -20  12   3    0.00   12.00
  19 -12  -3   62.49   11.90
 -19  12   3   24.90    8.50
  18 -12  -3   49.99   18.10
 -18  12   3   49.00   11.40
  17 -12  -3    3.00    2.50
 -17  12   3    3.00    2.50
  16 -12  -3    7.00    2.30
 -16  12   3   19.30    2.80
  15 -12  -3  301.07    9.00
 -15  12   3  299.17    7.80
  14 -12  -3  200.18    7.90
 -14  12   3  167.88    6.50
  13 -12  -3  147.49    8.10
 -13  12   3  146.69    6.80
  12 -12  -3  201.58   11.00
 -12  12   3  236.58    7.20
  11 -12  -3   64.59    3.50
 -11  12   3   68.99    3.00
  10 -12  -3  126.29    5.40
 -10  12   3  133.79    4.80
   9 -12  -3  238.88   11.60
  -9  12   3  263.97    7.30
   8 -12  -3    2.20    1.40
  -8  12   3    2.30    1.70
   7 -12  -3   67.99    3.80
  -7  12   3   76.19    2.70
   6 -12  -3   25.20    8.20
  -6  12   3   34.60    2.00
   5 -12  -3  427.76   30.40
  -5  12   3  468.25   13.30
   4 -12  -3    3.40    4.50
  -4  12   3    3.10    2.70
   3 -12  -3  139.39   13.70
  -3  12   3  125.89    9.50
   2 -12  -3   88.09   11.40
  -2  12   3  118.39   11.80
   1 -12  -3  187.88   13.60
  -1  12   3  206.68   10.30
   0 -12  -3  248.38   18.90
   0  12   3  248.58    7.40
  -1 -12  -3  137.09   18.70
   1  12   3  128.89    5.10
  -2 -12  -3   14.20    8.20
   2  12   3   19.20    3.90
  -3 -12  -3   67.69    8.40
   3  12   3   81.99    5.80
  -4 -12  -3   73.69    7.00
   4  12   3   65.49    3.90
  -5 -12  -3   35.20   16.70
   5  12   3   35.90    7.40
  -6 -12  -3  151.88   33.80
   6  12   3  113.99    8.00
  -7 -12  -3    0.00   10.40
   7  12   3   33.30    2.70
  -8 -12  -3   47.20   15.40
   8  12   3   68.49    3.30
  -9 -12  -3   13.10    4.50
   9  12   3   23.40    2.50
 -10 -12  -3    1.20    5.00
  10  12   3   19.80    8.20
  20 -13  -3   50.79   12.70
 -20  13   3   69.59   13.30
  19 -13  -3   75.69   10.60
 -19  13   3   60.49    9.20
  18 -13  -3   18.20    4.20
 -18  13   3   29.30    3.70
  17 -13  -3  173.18   10.10
 -17  13   3  158.78    5.90
  16 -13  -3   47.30    5.70
 -16  13   3   47.80    3.60
  15 -13  -3   44.10   11.20
 -15  13   3   61.89    8.20
  14 -13  -3   27.40    8.60
 -14  13   3   43.80    7.20
  13 -13  -3   79.79    6.40
 -13  13   3   82.09    5.00
  12 -13  -3  346.47   11.60
 -12  13   3  363.66    8.80
  11 -13  -3  432.96   11.20
 -11  13   3  442.46    9.50
  10 -13  -3   70.99    4.00
 -10  13   3   92.89    3.80
   9 -13  -3   57.99    4.30
  -9  13   3   72.39    3.50
   8 -13  -3   20.50    4.00
  -8  13   3   18.90    2.20
   7 -13  -3  131.29   12.70
  -7  13   3  176.78    5.70
   6 -13  -3  614.54   38.50
  -6  13   3  644.94   17.10
   5 -13  -3   89.49   21.70
  -5  13   3  149.29    6.60
   4 -13  -3   39.10   54.19
  -4  13   3   45.50    4.20
   3 -13  -3  165.98   22.00
  -3  13   3  138.79    7.80
   2 -13  -3   30.00    7.60
  -2  13   3   45.70    4.30
   1 -13  -3   95.09   18.60
  -1  13   3   47.30    3.50
   0 -13  -3  232.88   35.90
   0  13   3  249.68   13.10
  -1 -13  -3   36.30   33.50
   1  13   3   51.59    6.80
  -2 -13  -3  174.48   23.30
   2  13   3  198.28    9.90
  -3 -13  -3   67.99   16.20
   3  13   3   64.89    4.30
  -4 -13  -3   13.60    5.00
   4  13   3    5.40    4.50
  -5 -13  -3   86.99   15.60
   5  13   3  129.79    9.30
  -6 -13  -3  182.08   24.90
   6  13   3  222.38    7.30
  -7 -13  -3  109.29   18.10
   7  13   3  116.69    4.50
  -8 -13  -3    7.40    3.00
   8  13   3    1.00    1.90
  -9 -13  -3    2.40   20.50
   9  13   3   15.00    2.90
  20 -14  -3   44.40   10.80
 -20  14   3  122.49   12.60
  19 -14  -3    9.30    6.50
 -19  14   3    4.60    4.30
  18 -14  -3    9.70    9.50
 -18  14   3   78.79    6.90
  17 -14  -3   12.70    5.60
 -17  14   3   20.90    3.70
  16 -14  -3    1.40    1.80
 -16  14   3    4.70    3.00
  15 -14  -3   92.89   16.40
 -15  14   3  121.59    8.60
  14 -14  -3   70.19   11.00
 -14  14   3  121.69    7.90
  13 -14  -3   39.70    4.70
 -13  14   3   37.00    5.10
  12 -14  -3  148.29    6.10
 -12  14   3  155.18    4.60
  11 -14  -3   88.29    4.20
 -11  14   3  100.49    3.60
  10 -14  -3   68.29    3.60
 -10  14   3   77.19    3.00
   9 -14  -3   54.09    3.90
  -9  14   3   32.60    2.40
   8 -14  -3   24.60    5.00
  -8  14   3   44.10    2.70
   7 -14  -3  139.89   16.50
  -7  14   3  110.79    5.50
   6 -14  -3    0.00   53.79
  -6  14   3   12.80    4.40
   5 -14  -3    2.30    7.40
[truncated: 985,476 more chars]
