# Supplementary material for: Circularly Polarized Luminescent and Melt‐Processable Copper(I)‐Organic Glasses Based on 2,2′‐Bis(diphenylphosphino)‐1,1′‐binaphthyl
Source: Angew Chem Int Ed Engl. 2026 May 7;65(26):e9766332. doi: 10.1002/anie.9766332 (PMC13285472; doi:10.1002/anie.9766332)
Supplement: Supplementary file 2 — Supporting File 2: anie72529‐sup‐0002‐cif.zip. [file ANIE-65-e9766332-s001.zip › anie72529-sup-0002-cif/CuSB_final_2.cif]

data_full
_audit_creation_date               2025-09-08
_audit_creation_method
;
Olex2 1.5
(compiled 2025.07.13 svn.rb7424aed for OlexSys, GUI svn.r7314)
;
_shelxl_version_number             2013-2
_audit_contact_author_address      ?
_audit_contact_author_email        ?
_audit_contact_author_name         ''
_audit_contact_author_phone        ?
_publ_contact_author_id_orcid      ?
_publ_section_references
;
Dolomanov, O.V., Bourhis, L.J., Gildea, R.J, Howard, J.A.K. & Puschmann, H.
 (2009), J. Appl. Cryst. 42, 339-341.

Sheldrick, G.M. (2015). Acta Cryst. A71, 3-8.

Sheldrick, G.M. (2015). Acta Cryst. C71, 3-8.
;
_chemical_name_common              ?
_chemical_name_systematic
;
 ?
;
_chemical_formula_moiety           'C180 H128 Cu4 N4 P8, 2(C7 H8), 4(O)'
_chemical_formula_sum              'C194 H144 Cu4 N4 O4 P8'
_chemical_formula_weight           3097.04
_chemical_absolute_configuration   ?
_chemical_melting_point            ?
loop_
  _atom_type_symbol
  _atom_type_description
  _atom_type_scat_dispersion_real
  _atom_type_scat_dispersion_imag
  _atom_type_scat_source
 'C' 'C' 0.0033 0.0016 'International Tables Vol C Tables 4.2.6.8 and 6.1.1.4'
 'H' 'H' 0.0000 0.0000 'International Tables Vol C Tables 4.2.6.8 and 6.1.1.4'
 'Cu' 'Cu' 0.3201 1.2651 'International Tables Vol C Tables 4.2.6.8 and 6.1.1.4'
 'N' 'N' 0.0061 0.0033 'International Tables Vol C Tables 4.2.6.8 and 6.1.1.4'
 'O' 'O' 0.0106 0.0060 'International Tables Vol C Tables 4.2.6.8 and 6.1.1.4'
 'P' 'P' 0.1023 0.0942 'International Tables Vol C Tables 4.2.6.8 and 6.1.1.4'

_shelx_space_group_comment
;
The symmetry employed for this shelxl refinement is uniquely defined
by the following loop, which should always be used as a source of
symmetry information in preference to the above space-group names.
They are only intended as comments.
;
_space_group_crystal_system        'triclinic'
_space_group_IT_number             1
_space_group_name_H-M_alt          P1
_space_group_name_Hall             'P 1'
loop_
  _space_group_symop_operation_xyz
 'x, y, z'

_cell_length_a                     15.7993(6)
_cell_length_b                     17.0476(5)
_cell_length_c                     17.7149(6)
_cell_angle_alpha                  108.1910(10)
_cell_angle_beta                   107.3870(10)
_cell_angle_gamma                  104.5320(10)
_cell_volume                       4001.9(2)
_cell_formula_units_Z              1
_cell_measurement_reflns_used      9825
_cell_measurement_temperature      100.00
_cell_measurement_theta_max        30.497
_cell_measurement_theta_min        2.340
_shelx_estimated_absorpt_T_max     0.874
_shelx_estimated_absorpt_T_min     0.823
_exptl_absorpt_coefficient_mu      0.663
_exptl_absorpt_correction_T_max    0.7461
_exptl_absorpt_correction_T_min    0.6359
_exptl_absorpt_correction_type     multi-scan
_exptl_absorpt_process_details
;
SADABS-2016/2 (Bruker,2016/2) was used for absorption correction.
wR2(int) was 0.1110 before and 0.0748 after correction.
The Ratio of minimum to maximum transmission is 0.8523.
The \l/2 correction factor is Not present.
;
_exptl_crystal_colour              yellow
_exptl_crystal_colour_primary      yellow
_exptl_crystal_density_diffrn      1.285
_exptl_crystal_density_meas        ?
_exptl_crystal_density_method      ?
_exptl_crystal_description         block
_exptl_crystal_F_000               1604
loop_
  _exptl_crystal_face_index_h
  _exptl_crystal_face_index_k
  _exptl_crystal_face_index_l
  _exptl_crystal_face_perp_dist
 -1.00 -1.00 1.00 0.1270
 -1.00 0.00 0.00 0.1050
 -1.00 -1.00 0.00 0.1140
 -1.00 0.00 -1.00 0.1200
 -1.00 1.00 -1.00 0.1430
 -1.00 1.00 1.00 0.1200
 -1.00 1.00 0.00 0.1150
 -1.00 0.00 1.00 0.1270
 0.00 1.00 0.00 0.0790
 0.00 -1.00 0.00 0.1040
 0.00 -1.00 -1.00 0.1160
 0.00 1.00 1.00 0.1200
 0.00 -1.00 1.00 0.1710
 1.00 1.00 -1.00 0.1010
 1.00 0.00 0.00 0.0510
 1.00 1.00 0.00 0.0710
 1.00 0.00 1.00 0.1120
 1.00 -1.00 1.00 0.1350
 1.00 -1.00 -1.00 0.1060
 1.00 -1.00 0.00 0.1070
 1.00 0.00 -1.00 0.0740

_exptl_crystal_size_max            0.305
_exptl_crystal_size_mid            0.254
_exptl_crystal_size_min            0.208
_exptl_special_details
;
 ?
;
_exptl_transmission_factor_max     ?
_exptl_transmission_factor_min     ?
_diffrn_reflns_av_R_equivalents    0.0513
_diffrn_reflns_av_unetI/netI       0.0457
_diffrn_reflns_Laue_measured_fraction_full  0.998
_diffrn_reflns_Laue_measured_fraction_max  0.997
_diffrn_reflns_limit_h_max         22
_diffrn_reflns_limit_h_min         -22
_diffrn_reflns_limit_k_max         24
_diffrn_reflns_limit_k_min         -24
_diffrn_reflns_limit_l_max         25
_diffrn_reflns_limit_l_min         -25
_diffrn_reflns_number              274910
_diffrn_reflns_point_group_measured_fraction_full  0.998
_diffrn_reflns_point_group_measured_fraction_max  0.997
_diffrn_reflns_theta_full          25.242
_diffrn_reflns_theta_max           30.590
_diffrn_reflns_theta_min           2.076
_diffrn_ambient_temperature        100.00
_diffrn_detector_area_resol_mean   ?
_diffrn_measured_fraction_theta_full  0.998
_diffrn_measured_fraction_theta_max  0.997
_diffrn_measurement_device_type    'Bruker APEX-II CCD'
_diffrn_measurement_method         '\f and \w scans'
_diffrn_radiation_type             MoK\a
_diffrn_radiation_wavelength       0.71073
_diffrn_source                     ?
_diffrn_source_current             1.4
_diffrn_source_power               0.07
_diffrn_source_voltage             50.0
_diffrn_standards_number           0
_reflns_Friedel_coverage           1.000
_reflns_Friedel_fraction_full      0.998
_reflns_Friedel_fraction_max       0.997
_reflns_number_gt                  44371
_reflns_number_total               48807
_reflns_special_details
;
 Reflections were merged by SHELXL according to the crystal
 class for the calculation of statistics and refinement.
 
 _reflns_Friedel_fraction is defined as the number of unique
 Friedel pairs measured divided by the number that would be
 possible theoretically, ignoring centric projections and
 systematic absences.
;
_reflns_threshold_expression       'I > 2\s(I)'
_computing_cell_refinement         'SAINT V8.40B (?, 2016)'
_computing_data_collection         ?
_computing_data_reduction          'SAINT V8.40B (?, 2016)'
_computing_molecular_graphics      'Olex2 1.5 (Dolomanov et al., 2009)'
_computing_publication_material    'Olex2 1.5 (Dolomanov et al., 2009)'
_computing_structure_refinement    'SHELXL 2013/2 (Sheldrick, 2015)'
_computing_structure_solution      'SHELXT 2018/2 (Sheldrick, 2018)'
_refine_diff_density_max           0.612
_refine_diff_density_min           -0.551
_refine_diff_density_rms           0.062
_refine_ls_abs_structure_details
;
 Refined as an inversion twin.
;
_refine_ls_abs_structure_Flack     0.023(4)
_refine_ls_extinction_coef         .
_refine_ls_extinction_method       none
_refine_ls_goodness_of_fit_ref     1.028
_refine_ls_hydrogen_treatment      constr
_refine_ls_matrix_type             full
_refine_ls_number_parameters       1966
_refine_ls_number_reflns           48807
_refine_ls_number_restraints       69
_refine_ls_R_factor_all            0.0412
_refine_ls_R_factor_gt             0.0348
_refine_ls_restrained_S_all        1.030
_refine_ls_shift/su_max            0.001
_refine_ls_shift/su_mean           0.000
_refine_ls_structure_factor_coef   Fsqd
_refine_ls_weighting_details
;
 w=1/[\s^2^(Fo^2^)+(0.0505P)^2^+0.4091P]
 where P=(Fo^2^+2Fc^2^)/3
;
_refine_ls_weighting_scheme        calc
_refine_ls_wR_factor_gt            0.0860
_refine_ls_wR_factor_ref           0.0898
_refine_special_details
;
 Refined as a 2-component inversion twin.
;
_olex2_refinement_description
;
1. Twinned data refinement
 Scales: 0.977(5)
 0.023(5)
2. Fixed Uiso
 At 1.2 times of:
  All C(H) groups
 At 1.5 times of:
  All C(H,H,H) groups
3. Shared sites
{C3A, N3}
{N2A, C2}
{C2A, N2}
{N1A, C1}
{C1A, N1}
{N4A, C4}
{N4, C4A}
{C3, N3A}
4. Restrained distances
 Cu2-N2 \\sim Cu2-C2A
 with sigma of 0.02
 N2-C1 \\sim C2A-C1
 with sigma of 0.02
 Cu1-C1 \\sim Cu1-N1A
 with sigma of 0.02
 N2-C1 \\sim N2-N1A
 with sigma of 0.02
 C1-C2A \\sim N1A-C2A
 with sigma of 0.02
 Cu1-N1 \\sim Cu1-C1A
 with sigma of 0.02
 N1-C4 \\sim C1A-C4
 with sigma of 0.02
 Cu4-C4 \\sim Cu4-N4A
 with sigma of 0.02
 N1-C4 \\sim N1-N4A
 with sigma of 0.02
 C4-C1A \\sim N4A-C1A
 with sigma of 0.02
 Cu4-N4 \\sim Cu4-C4A
 with sigma of 0.02
 C3-N4 \\sim C3-C4A
 with sigma of 0.02
 Cu3-C3 \\sim Cu3-N3A
 with sigma of 0.02
 C3-N4 \\sim N3A-N4
 with sigma of 0.02
 C3-C4A \\sim N3A-C4A
 with sigma of 0.02
5. Uiso/Uaniso restraints and constraints
Uanis(O7) \\sim Ueq, Uanis(O8) \\sim Ueq: with sigma of 0.005 and sigma for
terminal atoms of 0.01
Uanis(O6) \\sim Ueq: with sigma of 0.001 and sigma for terminal atoms of 0.002
Uanis(O4) \\sim Ueq, Uanis(O3) \\sim Ueq, Uanis(O1) \\sim Ueq, Uanis(O2) \\sim
Ueq: with sigma of 0.01 and sigma for terminal atoms of 0.02
Uanis(C3A) = Uanis(N3)
Uanis(N2A) = Uanis(C2)
Uanis(C2A) = Uanis(N2)
Uanis(N1A) = Uanis(C1)
Uanis(C1A) = Uanis(N1)
Uanis(N4A) = Uanis(C4)
Uanis(N4) = Uanis(C4A)
Uanis(C3) = Uanis(N3A)
6. Others
 Fixed Sof: C3(0.5) N2(0.5) N1(0.5) C1(0.5) N4(0.5) N2A(0.5) C4(0.5) C3A(0.5)
 N3(0.5) C2(0.5) O1(0.5) O3(0.5) O4(0.5) O2(0.5) O5(0.5) O6(0.5) O8(0.5)
 O7(0.5) C2A(0.5) N1A(0.5) C1A(0.5) N4A(0.5) C4A(0.5) N3A(0.5)
7.a Aromatic/amide H refined with riding coordinates:
 C150(H150), C29(H29), C174(H174), C22(H22), C172(H172), C106(H106),
 C136(H136), C15(H15), C97(H97), C50(H50), C60(H60), C30(H30), C100(H100),
 C162(H162), C20(H20), C88(H88), C16(H16), C123(H123), C163(H163), C26(H26),
 C135(H135), C148(H148), C64(H64), C117(H117), C67(H67), C107(H107), C25(H25),
 C40(H40), C151(H151), C8(H8), C38(H38), C21(H21), C59(H59), C171(H171),
 C173(H173), C138(H138), C77(H77), C168(H168), C42(H42), C139(H139), C111(H111),
  C176(H176), C6(H6), C160(H160), C96(H96), C62(H62), C94(H94), C110(H110),
 C14(H14), C63(H63), C109(H109), C104(H104), C68(H68), C170(H170), C76(H76),
 C112(H112), C159(H159), C95(H95), C134(H134), C34(H34), C41(H41), C142(H142),
 C120(H120), C127(H127), C177(H177), C133(H133), C7(H7), C126(H126), C98(H98),
 C147(H147), C89(H89), C10(H10), C78(H78), C61(H61), C141(H141), C180(H180),
 C23(H23), C51(H51), C69(H69), C33(H33), C130(H130), C144(H144), C9(H9),
 C13(H13), C70(H70), C140(H140), C158(H158), C119(H119), C79(H79), C167(H167),
 C165(H165), C90(H90), C39(H39), C122(H122), C178(H178), C132(H132), C54(H54),
 C146(H146), C118(H118), C92(H92), C91(H91), C35(H35), C157(H157), C12(H12),
 C80(H80), C36(H36), C129(H129), C52(H52), C166(H166), C179(H179), C128(H128),
 C145(H145), C101(H101), C44(H44), C46(H46), C53(H53), C72(H72), C73(H73),
 C47(H47), C45(H45), C82(H82), C48(H48), C102(H102), C103(H103), C83(H83),
 C183(H183), C190(H190), C187(H187), C84(H84), C85(H85), C185(H185), C191(H191),
  C184(H184), C86(H86), C194(H194), C186(H186), C192(H192), C193(H193)
7.b Idealised Me refined as rotating group:
 C188(H18D,H18E,H18F), C181(H18A,H18B,H18C)
;
_atom_sites_solution_hydrogens     geom
_atom_sites_solution_primary       dual
_atom_sites_solution_secondary     ?
loop_
  _atom_site_label
  _atom_site_type_symbol
  _atom_site_fract_x
  _atom_site_fract_y
  _atom_site_fract_z
  _atom_site_U_iso_or_equiv
  _atom_site_adp_type
  _atom_site_occupancy
  _atom_site_site_symmetry_order
  _atom_site_calc_flag
  _atom_site_refinement_flags_posn
  _atom_site_refinement_flags_adp
  _atom_site_refinement_flags_occupancy
  _atom_site_disorder_assembly
  _atom_site_disorder_group
 Cu1 Cu 0.46462(2) 0.45673(2) 0.35956(2) 0.01538(6) Uani 1 1 d D . . . .
 Cu3 Cu 0.68174(2) 0.39825(2) 0.75000(2) 0.01618(6) Uani 1 1 d D . . . .
 Cu4 Cu 0.38040(2) 0.23087(2) 0.47115(2) 0.01780(6) Uani 1 1 d D . . . .
 Cu2 Cu 0.69723(2) 0.65704(2) 0.67454(2) 0.02143(7) Uani 1 1 d D . . . .
 P2 P 0.52010(5) 0.44498(4) 0.25386(4) 0.01483(11) Uani 1 1 d . . . . .
 P1 P 0.35376(4) 0.51149(4) 0.30905(4) 0.01466(11) Uani 1 1 d . . . . .
 P3 P 0.68215(5) 0.78446(4) 0.74919(4) 0.01768(12) Uani 1 1 d . . . . .
 P5 P 0.66844(4) 0.40655(4) 0.87580(4) 0.01501(11) Uani 1 1 d . . . . .
 P8 P 0.31260(5) 0.08037(4) 0.41217(4) 0.01601(12) Uani 1 1 d . . . . .
 P6 P 0.81290(5) 0.35948(4) 0.77200(4) 0.01633(12) Uani 1 1 d . . . . .
 P7 P 0.27205(5) 0.26515(4) 0.52218(4) 0.01619(12) Uani 1 1 d . . . . .
 P4 P 0.84411(5) 0.71959(5) 0.67784(5) 0.02168(13) Uani 1 1 d . . . . .
 C3 C 0.56880(18) 0.31887(17) 0.64049(17) 0.0204(5) Uani 0.5 1 d D . P A 1
 N2 N 0.60332(19) 0.58233(17) 0.55375(17) 0.0214(5) Uani 0.5 1 d D . P B 1
 N1 N 0.41118(18) 0.34402(17) 0.36820(16) 0.0204(5) Uani 0.5 1 d D . P C 1
 C1 C 0.55466(18) 0.53687(16) 0.48070(16) 0.0190(4) Uani 0.5 1 d D . P B 1
 N4 N 0.50041(19) 0.28341(17) 0.57625(17) 0.0225(5) Uani 0.5 1 d D . P A 1
 N2A N 0.70551(19) 0.57660(17) 0.73271(17) 0.0224(5) Uani 0.5 1 d . . P A 1
 C4 C 0.39528(18) 0.29116(16) 0.39456(16) 0.0204(5) Uani 0.5 1 d D . P C 1
 C150 C 0.3163(2) 0.24078(18) 0.67524(17) 0.0216(5) Uani 1 1 d . . . . .
 H150 H 0.3507 0.3036 0.7024 0.026 Uiso 1 1 calc R U . . .
 C99 C 0.63231(18) 0.30865(18) 0.89852(18) 0.0181(5) Uani 1 1 d . . . . .
 C29 C 0.61105(18) 0.61524(18) 0.26682(17) 0.0183(5) Uani 1 1 d . . . . .
 H29 H 0.6670 0.6112 0.3021 0.022 Uiso 1 1 calc R U . . .
 C49 C 0.7181(2) 0.81602(18) 0.86531(17) 0.0202(5) Uani 1 1 d . . . . .
 C3A C 0.70500(18) 0.51745(17) 0.75088(17) 0.0208(5) Uani 0.5 1 d . . P A 1
 C174 C 0.4515(2) 0.0689(2) 0.5420(2) 0.0251(5) Uani 1 1 d . . . . .
 H174 H 0.4885 0.1264 0.5497 0.030 Uiso 1 1 calc R U . . .
 C22 C 0.2114(2) 0.30658(19) -0.13551(18) 0.0240(5) Uani 1 1 d . . . . .
 H22 H 0.1833 0.2686 -0.1960 0.029 Uiso 1 1 calc R U . . .
 C172 C 0.4373(2) -0.0536(2) 0.5841(2) 0.0281(6) Uani 1 1 d . . . . .
 H172 H 0.4641 -0.0801 0.6200 0.034 Uiso 1 1 calc R U . . .
 C106 C 0.81481(19) 0.57203(18) 0.97631(19) 0.0210(5) Uani 1 1 d . . . . .
 H106 H 0.7641 0.5922 0.9606 0.025 Uiso 1 1 calc R U . . .
 C56 C 0.85034(19) 0.91668(17) 0.76916(16) 0.0174(5) Uani 1 1 d . . . . .
 C136 C 0.7089(2) 0.2083(2) 0.61719(19) 0.0266(6) Uani 1 1 d . . . . .
 H136 H 0.6605 0.2026 0.6388 0.032 Uiso 1 1 calc R U . . .
 C175 C 0.31744(19) 0.02210(18) 0.30774(17) 0.0189(5) Uani 1 1 d . . . . .
 C55 C 0.75082(19) 0.88271(16) 0.73840(16) 0.0166(4) Uani 1 1 d . . . . .
 C15 C 0.5171(2) 0.7788(2) 0.4344(2) 0.0293(6) Uani 1 1 d . . . . .
 H15 H 0.5784 0.8157 0.4807 0.035 Uiso 1 1 calc R U . . .
 C114 C 0.86717(18) 0.44873(17) 0.96989(16) 0.0159(4) Uani 1 1 d . . . . .
 C97 C 0.5017(2) 0.5544(2) 0.8939(2) 0.0272(6) Uani 1 1 d . . . . .
 H97 H 0.4583 0.5683 0.8550 0.033 Uiso 1 1 calc R U . . .
 C108 C 0.98374(19) 0.60517(18) 1.04720(18) 0.0202(5) Uani 1 1 d . . . . .
 C37 C 0.45033(19) 0.34530(17) 0.15101(17) 0.0182(5) Uani 1 1 d . . . . .
 C50 C 0.7014(2) 0.74743(19) 0.89316(19) 0.0264(6) Uani 1 1 d . . . . .
 H50 H 0.6750 0.6870 0.8519 0.032 Uiso 1 1 calc R U . . .
 C60 C 0.69716(19) 0.91611(17) 0.68495(17) 0.0184(5) Uani 1 1 d . . . . .
 H60 H 0.6293 0.8934 0.6643 0.022 Uiso 1 1 calc R U . . .
 C19 C 0.29829(18) 0.41894(17) 0.04481(16) 0.0162(4) Uani 1 1 d . . . . .
 C30 C 0.61717(19) 0.69218(18) 0.25662(18) 0.0204(5) Uani 1 1 d . . . . .
 H30 H 0.6768 0.7416 0.2863 0.025 Uiso 1 1 calc R U . . .
 C100 C 0.6538(2) 0.3111(2) 0.98234(19) 0.0241(5) Uani 1 1 d . . . . .
 H100 H 0.6911 0.3663 1.0321 0.029 Uiso 1 1 calc R U . . .
 C162 C 0.0240(2) -0.0090(2) 0.26938(19) 0.0278(6) Uani 1 1 d . . . . .
 H162 H -0.0161 -0.0311 0.2093 0.033 Uiso 1 1 calc R U . . .
 C57 C 0.89711(19) 0.98390(17) 0.74659(16) 0.0180(5) Uani 1 1 d . . . . .
 C20 C 0.34148(19) 0.43379(18) -0.01134(17) 0.0185(5) Uani 1 1 d . . . . .
 H20 H 0.4011 0.4822 0.0122 0.022 Uiso 1 1 calc R U . . .
 C88 C 0.4954(2) 0.72927(19) 0.6281(2) 0.0270(6) Uani 1 1 d . . . . .
 H88 H 0.5158 0.6944 0.5893 0.032 Uiso 1 1 calc R U . . .
 C16 C 0.4860(2) 0.68618(19) 0.40503(19) 0.0235(5) Uani 1 1 d . . . . .
 H16 H 0.5265 0.6604 0.4307 0.028 Uiso 1 1 calc R U . . .
 C18 C 0.34285(17) 0.47290(16) 0.13697(16) 0.0149(4) Uani 1 1 d . . . . .
 C66 C 0.9689(2) 0.94290(19) 0.91578(17) 0.0222(5) Uani 1 1 d . . . . .
 C123 C 0.8033(2) 0.20985(18) 0.81264(17) 0.0194(5) Uani 1 1 d . . . . .
 H123 H 0.7874 0.1774 0.7526 0.023 Uiso 1 1 calc R U . . .
 C169 C 0.35806(19) 0.02429(18) 0.47798(17) 0.0186(5) Uani 1 1 d . . . . .
 C58 C 0.84201(19) 1.01554(16) 0.69273(16) 0.0176(5) Uani 1 1 d . . . . .
 C116 C 0.85587(18) 0.30613(17) 0.99045(16) 0.0168(4) Uani 1 1 d . . . . .
 C152 C 0.2736(2) 0.09997(19) 0.68620(18) 0.0214(5) Uani 1 1 d . . . . .
 C163 C 0.1197(2) 0.0070(2) 0.29479(18) 0.0229(5) Uani 1 1 d . . . . .
 H163 H 0.1446 -0.0061 0.2517 0.027 Uiso 1 1 calc R U . . .
 C26 C 0.20871(19) 0.38033(18) 0.15082(18) 0.0197(5) Uani 1 1 d . . . . .
 H26 H 0.1786 0.3666 0.1867 0.024 Uiso 1 1 calc R U . . .
 C135 C 0.6893(3) 0.1480(3) 0.5343(2) 0.0363(7) Uani 1 1 d . . . . .
 H135 H 0.6282 0.1009 0.4998 0.044 Uiso 1 1 calc R U . . .
 C115 C 0.84831(17) 0.35076(16) 0.93380(16) 0.0151(4) Uani 1 1 d . . . . .
 C27 C 0.43953(17) 0.54742(16) 0.17560(16) 0.0146(4) Uani 1 1 d . . . . .
 C17 C 0.29715(18) 0.45515(17) 0.18952(16) 0.0158(4) Uani 1 1 d . . . . .
 C137 C 0.3116(2) 0.38130(18) 0.59943(17) 0.0215(5) Uani 1 1 d . . . . .
 C148 C 0.0750(2) 0.24611(19) 0.46627(18) 0.0221(5) Uani 1 1 d . . . . .
 H148 H 0.0784 0.2482 0.5214 0.026 Uiso 1 1 calc R U . . .
 C64 C 0.9985(2) 1.01867(19) 0.77343(18) 0.0232(5) Uani 1 1 d . . . . .
 H64 H 1.0371 0.9988 0.8096 0.028 Uiso 1 1 calc R U . . .
 C131 C 0.7991(2) 0.27702(19) 0.66919(18) 0.0217(5) Uani 1 1 d . . . . .
 C117 C 0.8859(2) 0.35211(18) 1.08197(17) 0.0214(5) Uani 1 1 d . . . . .
 H117 H 0.9028 0.4149 1.1073 0.026 Uiso 1 1 calc R U . . .
 C105 C 0.79257(18) 0.47873(17) 0.95116(17) 0.0163(4) Uani 1 1 d . . . . .
 C153 C 0.21372(19) 0.05547(18) 0.59483(17) 0.0185(5) Uani 1 1 d . . . . .
 C87 C 0.5596(2) 0.78410(18) 0.71447(19) 0.0222(5) Uani 1 1 d . . . . .
 C67 C 0.9716(2) 1.03030(19) 0.95473(18) 0.0238(5) Uani 1 1 d . . . . .
 H67 H 0.9346 1.0523 0.9199 0.029 Uiso 1 1 calc R U . . .
 C149 C 0.25792(19) 0.19889(17) 0.58445(16) 0.0173(5) Uani 1 1 d . . . . .
 C28 C 0.52190(18) 0.54043(16) 0.22538(15) 0.0146(4) Uani 1 1 d . . . . .
 C107 C 0.9064(2) 0.63292(18) 1.0221(2) 0.0237(5) Uani 1 1 d . . . . .
 H107 H 0.9187 0.6945 1.0373 0.028 Uiso 1 1 calc R U . . .
 C25 C 0.16639(19) 0.32804(18) 0.06334(18) 0.0212(5) Uani 1 1 d . . . . .
 H25 H 0.1071 0.2791 0.0394 0.025 Uiso 1 1 calc R U . . .
 C40 C 0.3389(3) 0.1894(2) -0.0019(2) 0.0340(7) Uani 1 1 d . . . . .
 H40 H 0.3009 0.1364 -0.0538 0.041 Uiso 1 1 calc R U . . .
 C151 C 0.3244(2) 0.1930(2) 0.72465(18) 0.0248(6) Uani 1 1 d . . . . .
 H151 H 0.3644 0.2229 0.7852 0.030 Uiso 1 1 calc R U . . .
 C8 C 0.1168(2) 0.4856(2) 0.4125(2) 0.0287(6) Uani 1 1 d . . . . .
 H8 H 0.0704 0.4827 0.4365 0.034 Uiso 1 1 calc R U . . .
 C38 C 0.3819(2) 0.2745(2) 0.1501(2) 0.0276(6) Uani 1 1 d . . . . .
 H38 H 0.3731 0.2791 0.2019 0.033 Uiso 1 1 calc R U . . .
 C21 C 0.2996(2) 0.38010(19) -0.09909(18) 0.0218(5) Uani 1 1 d . . . . .
 H21 H 0.3297 0.3922 -0.1355 0.026 Uiso 1 1 calc R U . . .
 C59 C 0.74104(19) 0.97993(17) 0.66278(17) 0.0190(5) Uani 1 1 d . . . . .
 H59 H 0.7033 1.0006 0.6269 0.023 Uiso 1 1 calc R U . . .
 C171 C 0.3447(2) -0.0981(2) 0.5208(2) 0.0266(6) Uani 1 1 d . . . . .
 H171 H 0.3077 -0.1555 0.5135 0.032 Uiso 1 1 calc R U . . .
 C173 C 0.4913(2) 0.0306(2) 0.5946(2) 0.0289(6) Uani 1 1 d . . . . .
 H173 H 0.5552 0.0617 0.6377 0.035 Uiso 1 1 calc R U . . .
 C11 C 0.39630(18) 0.63192(17) 0.33858(16) 0.0164(4) Uani 1 1 d . . . . .
 C43 C 0.6440(2) 0.4526(2) 0.28156(19) 0.0219(5) Uani 1 1 d . . . . .
 C138 C 0.3944(2) 0.44179(19) 0.60605(19) 0.0247(5) Uani 1 1 d . . . . .
 H138 H 0.4314 0.4210 0.5769 0.030 Uiso 1 1 calc R U . . .
 C77 C 0.7559(2) 0.7907(2) 0.4790(2) 0.0280(6) Uani 1 1 d . . . . .
 H77 H 0.6958 0.7756 0.4339 0.034 Uiso 1 1 calc R U . . .
 C93 C 0.60568(18) 0.47364(17) 0.91830(17) 0.0173(5) Uani 1 1 d . . . . .
 C168 C 0.2807(2) 0.0488(2) 0.73597(19) 0.0266(6) Uani 1 1 d . . . . .
 H168 H 0.3213 0.0779 0.7964 0.032 Uiso 1 1 calc R U . . .
 C32 C 0.44653(18) 0.62629(16) 0.16053(16) 0.0155(4) Uani 1 1 d . . . . .
 C42 C 0.4617(2) 0.3367(2) 0.07350(18) 0.0233(5) Uani 1 1 d . . . . .
 H42 H 0.5073 0.3847 0.0729 0.028 Uiso 1 1 calc R U . . .
 C139 C 0.4231(3) 0.5333(2) 0.6558(2) 0.0319(7) Uani 1 1 d . . . . .
 H139 H 0.4795 0.5745 0.6603 0.038 Uiso 1 1 calc R U . . .
 C111 C 1.1337(2) 0.5469(2) 1.0914(2) 0.0244(5) Uani 1 1 d . . . . .
 H111 H 1.1852 0.5276 1.1074 0.029 Uiso 1 1 calc R U . . .
 C176 C 0.3522(3) 0.0726(2) 0.2677(2) 0.0350(8) Uani 1 1 d . . . . .
 H176 H 0.3745 0.1359 0.2954 0.042 Uiso 1 1 calc R U . . .
 C6 C 0.1678(2) 0.5045(2) 0.30169(19) 0.0254(6) Uani 1 1 d . . . . .
 H6 H 0.1561 0.5142 0.2502 0.030 Uiso 1 1 calc R U . . .
 C75 C 0.8482(2) 0.77522(18) 0.60568(17) 0.0210(5) Uani 1 1 d . . . . .
 C125 C 0.93620(19) 0.43871(19) 0.81533(18) 0.0205(5) Uani 1 1 d . . . . .
 C160 C -0.1143(2) -0.0078(2) 0.3062(2) 0.0316(7) Uani 1 1 d . . . . .
 H160 H -0.1548 -0.0299 0.2463 0.038 Uiso 1 1 calc R U . . .
 C96 C 0.5240(2) 0.5928(2) 0.9819(2) 0.0266(6) Uani 1 1 d . . . . .
 H96 H 0.4971 0.6340 1.0037 0.032 Uiso 1 1 calc R U . . .
 C62 C 0.9857(2) 1.11194(19) 0.69579(19) 0.0244(5) Uani 1 1 d . . . . .
 H62 H 1.0159 1.1550 0.6790 0.029 Uiso 1 1 calc R U . . .
 C5 C 0.25439(19) 0.49659(18) 0.34284(17) 0.0186(5) Uani 1 1 d . . . . .
 C164 C 0.18309(18) 0.04299(17) 0.38477(16) 0.0169(4) Uani 1 1 d . . . . .
 C94 C 0.6261(2) 0.5121(2) 1.00731(19) 0.0234(5) Uani 1 1 d . . . . .
 H94 H 0.6682 0.4975 1.0465 0.028 Uiso 1 1 calc R U . . .
 C154 C 0.20812(18) 0.10640(17) 0.54353(16) 0.0160(4) Uani 1 1 d . . . . .
 C121 C 0.8319(2) 0.21225(18) 0.95476(17) 0.0195(5) Uani 1 1 d . . . . .
 C110 C 1.1530(2) 0.6392(2) 1.1167(2) 0.0258(6) Uani 1 1 d . . . . .
 H110 H 1.2172 0.6814 1.1487 0.031 Uiso 1 1 calc R U . . .
 C14 C 0.4598(2) 0.81681(19) 0.3967(2) 0.0288(6) Uani 1 1 d . . . . .
 H14 H 0.4809 0.8799 0.4172 0.035 Uiso 1 1 calc R U . . .
 C161 C -0.0158(2) 0.0069(2) 0.33120(18) 0.0241(5) Uani 1 1 d . . . . .
 C63 C 1.0411(2) 1.0801(2) 0.74808(19) 0.0255(6) Uani 1 1 d . . . . .
 H63 H 1.1086 1.1015 0.7659 0.031 Uiso 1 1 calc R U . . .
 C109 C 1.0793(2) 0.66749(19) 1.0949(2) 0.0250(6) Uani 1 1 d . . . . .
 H109 H 1.0924 0.7294 1.1119 0.030 Uiso 1 1 calc R U . . .
 C104 C 0.5778(2) 0.22766(19) 0.8271(2) 0.0260(6) Uani 1 1 d . . . . .
 H104 H 0.5629 0.2249 0.7700 0.031 Uiso 1 1 calc R U . . .
 C113 C 0.96373(18) 0.51221(17) 1.02063(17) 0.0171(5) Uani 1 1 d . . . . .
 C68 C 1.0265(2) 1.0838(2) 1.04153(19) 0.0286(6) Uani 1 1 d . . . . .
 H68 H 1.0267 1.1421 1.0657 0.034 Uiso 1 1 calc R U . . .
 C65 C 0.91253(19) 0.88494(18) 0.82480(17) 0.0191(5) Uani 1 1 d . . . . .
 C124 C 0.82422(18) 0.30291(17) 0.84581(16) 0.0156(4) Uani 1 1 d . . . . .
 C170 C 0.3046(2) -0.06020(19) 0.46770(19) 0.0232(5) Uani 1 1 d . . . . .
 H170 H 0.2408 -0.0918 0.4243 0.028 Uiso 1 1 calc R U . . .
 C76 C 0.7607(2) 0.7539(2) 0.53906(19) 0.0247(6) Uani 1 1 d . . . . .
 H76 H 0.7037 0.7137 0.5347 0.030 Uiso 1 1 calc R U . . .
 C112 C 1.04232(19) 0.48546(19) 1.04458(18) 0.0208(5) Uani 1 1 d . . . . .
 H112 H 1.0309 0.4238 1.0277 0.025 Uiso 1 1 calc R U . . .
 C159 C -0.1524(2) 0.0093(2) 0.3670(2) 0.0300(6) Uani 1 1 d . . . . .
 H159 H -0.2183 0.0006 0.3494 0.036 Uiso 1 1 calc R U . . .
 C95 C 0.5857(2) 0.5710(2) 1.03866(19) 0.0250(6) Uani 1 1 d . . . . .
 H95 H 0.6003 0.5967 1.0992 0.030 Uiso 1 1 calc R U . . .
 C134 C 0.7605(3) 0.1576(3) 0.5021(2) 0.0439(10) Uani 1 1 d . . . . .
 H134 H 0.7476 0.1176 0.4451 0.053 Uiso 1 1 calc R U . . .
 C34 C 0.3770(2) 0.71193(19) 0.09211(19) 0.0225(5) Uani 1 1 d . . . . .
 H34 H 0.3229 0.7162 0.0543 0.027 Uiso 1 1 calc R U . . .
 C41 C 0.4073(2) 0.2594(2) -0.0018(2) 0.0300(6) Uani 1 1 d . . . . .
 H41 H 0.4164 0.2539 -0.0535 0.036 Uiso 1 1 calc R U . . .
 C142 C 0.2603(2) 0.4129(2) 0.64545(19) 0.0282(6) Uani 1 1 d . . . . .
 H142 H 0.2057 0.3720 0.6437 0.034 Uiso 1 1 calc R U . . .
 C120 C 0.8349(3) 0.1676(2) 1.0105(2) 0.0287(6) Uani 1 1 d . . . . .
 H120 H 0.8159 0.1045 0.9864 0.034 Uiso 1 1 calc R U . . .
 C127 C 1.1068(2) 0.4719(2) 0.8695(2) 0.0310(7) Uani 1 1 d . . . . .
 H127 H 1.1589 0.4533 0.8848 0.037 Uiso 1 1 calc R U . . .
 C177 C 0.3546(3) 0.0317(2) 0.1873(2) 0.0440(10) Uani 1 1 d . . . . .
 H177 H 0.3771 0.0672 0.1600 0.053 Uiso 1 1 calc R U . . .
 C133 C 0.8486(3) 0.2248(2) 0.5530(2) 0.0359(8) Uani 1 1 d . . . . .
 H133 H 0.8967 0.2308 0.5310 0.043 Uiso 1 1 calc R U . . .
 C24 C 0.20936(19) 0.34556(17) 0.00793(17) 0.0190(5) Uani 1 1 d . . . . .
 C7 C 0.0993(2) 0.4983(2) 0.3361(2) 0.0293(6) Uani 1 1 d . . . . .
 H7 H 0.0404 0.5026 0.3075 0.035 Uiso 1 1 calc R U . . .
 C126 C 1.0135(2) 0.4121(2) 0.8382(2) 0.0272(6) Uani 1 1 d . . . . .
 H126 H 1.0019 0.3525 0.8321 0.033 Uiso 1 1 calc R U . . .
 C143 C 0.15406(19) 0.24775(17) 0.44627(17) 0.0184(5) Uani 1 1 d . . . . .
 C74 C 0.9191(2) 0.80259(19) 0.79035(18) 0.0232(5) Uani 1 1 d . . . . .
 C98 C 0.5428(2) 0.49517(19) 0.86154(19) 0.0220(5) Uani 1 1 d . . . . .
 H98 H 0.5278 0.4696 0.8010 0.026 Uiso 1 1 calc R U . . .
 C147 C -0.0084(2) 0.2414(2) 0.4069(2) 0.0286(6) Uani 1 1 d . . . . .
 H147 H -0.0618 0.2405 0.4215 0.034 Uiso 1 1 calc R U . . .
 C89 C 0.4013(2) 0.7254(2) 0.5982(2) 0.0329(7) Uani 1 1 d . . . . .
 H89 H 0.3582 0.6887 0.5391 0.039 Uiso 1 1 calc R U . . .
 C10 C 0.2700(2) 0.48250(19) 0.41830(18) 0.0212(5) Uani 1 1 d . . . . .
 H10 H 0.3278 0.4763 0.4463 0.025 Uiso 1 1 calc R U . . .
 C78 C 0.8386(2) 0.8494(2) 0.4847(2) 0.0302(6) Uani 1 1 d . . . . .
 H78 H 0.8354 0.8739 0.4430 0.036 Uiso 1 1 calc R U . . .
 C61 C 0.8881(2) 1.08062(18) 0.66927(17) 0.0213(5) Uani 1 1 d . . . . .
 H61 H 0.8511 1.1029 0.6347 0.026 Uiso 1 1 calc R U . . .
 C141 C 0.2891(3) 0.5042(2) 0.6939(2) 0.0342(7) Uani 1 1 d . . . . .
 H141 H 0.2531 0.5254 0.7240 0.041 Uiso 1 1 calc R U . . .
 C156 C 0.04503(18) 0.03963(17) 0.42091(17) 0.0186(5) Uani 1 1 d . . . . .
 C180 C 0.2844(2) -0.0707(2) 0.2652(2) 0.0282(6) Uani 1 1 d . . . . .
 H180 H 0.2592 -0.1066 0.2910 0.034 Uiso 1 1 calc R U . . .
 C23 C 0.1671(2) 0.29050(19) -0.08338(18) 0.0235(5) Uani 1 1 d . . . . .
 H23 H 0.1072 0.2420 -0.1083 0.028 Uiso 1 1 calc R U . . .
 C71 C 1.0258(2) 0.9126(2) 0.97037(19) 0.0298(6) Uani 1 1 d . . . . .
 C51 C 0.7231(3) 0.7671(2) 0.9806(2) 0.0338(7) Uani 1 1 d . . . . .
 H51 H 0.7098 0.7202 0.9986 0.041 Uiso 1 1 calc R U . . .
 C69 C 1.0825(3) 1.0540(2) 1.0953(2) 0.0336(7) Uani 1 1 d . . . . .
 H69 H 1.1204 1.0916 1.1554 0.040 Uiso 1 1 calc R U . . .
 C33 C 0.36741(19) 0.63545(17) 0.10475(17) 0.0181(5) Uani 1 1 d . . . . .
 H33 H 0.3066 0.5875 0.0756 0.022 Uiso 1 1 calc R U . . .
 C130 C 0.9538(2) 0.5257(2) 0.8247(2) 0.0264(6) Uani 1 1 d . . . . .
 H130 H 0.9021 0.5448 0.8095 0.032 Uiso 1 1 calc R U . . .
 C144 C 0.1468(2) 0.2429(2) 0.36394(18) 0.0236(5) Uani 1 1 d . . . . .
 H144 H 0.1995 0.2426 0.3486 0.028 Uiso 1 1 calc R U . . .
 C9 C 0.2012(2) 0.4774(2) 0.4534(2) 0.0277(6) Uani 1 1 d . . . . .
 H9 H 0.2127 0.4683 0.5052 0.033 Uiso 1 1 calc R U . . .
 C13 C 0.3713(3) 0.7627(2) 0.3291(2) 0.0347(7) Uani 1 1 d . . . . .
 H13 H 0.3322 0.7886 0.3017 0.042 Uiso 1 1 calc R U . . .
 C70 C 1.0817(3) 0.9698(3) 1.0601(2) 0.0369(8) Uani 1 1 d . . . . .
 H70 H 1.1192 0.9493 1.0963 0.044 Uiso 1 1 calc R U . . .
 C140 C 0.3702(3) 0.5640(2) 0.6981(2) 0.0355(7) Uani 1 1 d . . . . .
 H140 H 0.3891 0.6262 0.7304 0.043 Uiso 1 1 calc R U . . .
 C31 C 0.53600(19) 0.69944(17) 0.20255(17) 0.0178(5) Uani 1 1 d . . . . .
 C158 C -0.0927(2) 0.0398(2) 0.4558(2) 0.0252(6) Uani 1 1 d . . . . .
 H158 H -0.1191 0.0500 0.4979 0.030 Uiso 1 1 calc R U . . .
 C119 C 0.8644(3) 0.2137(2) 1.0980(2) 0.0321(7) Uani 1 1 d . . . . .
 H119 H 0.8672 0.1829 1.1346 0.039 Uiso 1 1 calc R U . . .
 C79 C 0.9259(2) 0.8721(2) 0.5512(2) 0.0320(7) Uani 1 1 d . . . . .
 H79 H 0.9822 0.9136 0.5559 0.038 Uiso 1 1 calc R U . . .
 C167 C 0.2304(2) -0.0414(2) 0.6987(2) 0.0295(6) Uani 1 1 d . . . . .
 H167 H 0.2357 -0.0744 0.7331 0.035 Uiso 1 1 calc R U . . .
 C165 C 0.1625(2) -0.03798(19) 0.55814(19) 0.0223(5) Uani 1 1 d . . . . .
 H165 H 0.1218 -0.0687 0.4977 0.027 Uiso 1 1 calc R U . . .
 C90 C 0.3711(2) 0.7747(3) 0.6544(3) 0.0362(8) Uani 1 1 d . . . . .
 H90 H 0.3068 0.7713 0.6344 0.043 Uiso 1 1 calc R U . . .
 C39 C 0.3265(3) 0.1972(2) 0.0737(2) 0.0363(7) Uani 1 1 d . . . . .
 H39 H 0.2797 0.1495 0.0734 0.044 Uiso 1 1 calc R U . . .
 C122 C 0.8057(2) 0.16588(18) 0.86553(18) 0.0221(5) Uani 1 1 d . . . . .
 H122 H 0.7893 0.1032 0.8414 0.026 Uiso 1 1 calc R U . . .
 C178 C 0.3248(3) -0.0596(2) 0.1471(2) 0.0307(6) Uani 1 1 d . . . . .
 H178 H 0.3295 -0.0869 0.0936 0.037 Uiso 1 1 calc R U . . .
 C132 C 0.8690(3) 0.2843(2) 0.6361(2) 0.0295(6) Uani 1 1 d . . . . .
 H132 H 0.9308 0.3303 0.6706 0.035 Uiso 1 1 calc R U . . .
 C54 C 0.7583(3) 0.9041(2) 0.9274(2) 0.0360(8) Uani 1 1 d . . . . .
 H54 H 0.7689 0.9515 0.9096 0.043 Uiso 1 1 calc R U . . .
 C146 C -0.0142(2) 0.2380(2) 0.3258(2) 0.0311(6) Uani 1 1 d . . . . .
 H146 H -0.0713 0.2353 0.2852 0.037 Uiso 1 1 calc R U . . .
 C155 C 0.14616(18) 0.06066(16) 0.44757(16) 0.0159(4) Uani 1 1 d . . . . .
 C118 C 0.8907(3) 0.3069(2) 1.13415(19) 0.0299(6) Uani 1 1 d . . . . .
 H118 H 0.9120 0.3388 1.1952 0.036 Uiso 1 1 calc R U . . .
 C92 C 0.5276(3) 0.8341(2) 0.7704(2) 0.0327(7) Uani 1 1 d . . . . .
 H92 H 0.5703 0.8716 0.8295 0.039 Uiso 1 1 calc R U . . .
 C91 C 0.4342(3) 0.8295(3) 0.7404(2) 0.0394(8) Uani 1 1 d . . . . .
 H91 H 0.4132 0.8640 0.7788 0.047 Uiso 1 1 calc R U . . .
 C81 C 0.9135(3) 0.6503(2) 0.6567(2) 0.0363(8) Uani 1 1 d . . . . .
 C35 C 0.4660(2) 0.78443(19) 0.1345(2) 0.0249(5) Uani 1 1 d . . . . .
 H35 H 0.4717 0.8372 0.1254 0.030 Uiso 1 1 calc R U . . .
 C157 C 0.0029(2) 0.05487(18) 0.48198(18) 0.0213(5) Uani 1 1 d . . . . .
 H157 H 0.0419 0.0760 0.5422 0.026 Uiso 1 1 calc R U . . .
 C12 C 0.3394(2) 0.6711(2) 0.3011(2) 0.0296(6) Uani 1 1 d . . . . .
 H12 H 0.2776 0.6346 0.2555 0.036 Uiso 1 1 calc R U . . .
 C80 C 0.9318(2) 0.8351(2) 0.6110(2) 0.0273(6) Uani 1 1 d . . . . .
 H80 H 0.9923 0.8500 0.6556 0.033 Uiso 1 1 calc R U . . .
 C36 C 0.5438(2) 0.77850(18) 0.18865(19) 0.0234(5) Uani 1 1 d . . . . .
 H36 H 0.6037 0.8275 0.2174 0.028 Uiso 1 1 calc R U . . .
 C129 C 1.0481(2) 0.5852(2) 0.8566(2) 0.0337(7) Uani 1 1 d . . . . .
 H129 H 1.0599 0.6449 0.8633 0.040 Uiso 1 1 calc R U . . .
 C52 C 0.7640(3) 0.8549(3) 1.0413(2) 0.0422(9) Uani 1 1 d . . . . .
 H52 H 0.7790 0.8682 1.1011 0.051 Uiso 1 1 calc R U . . .
 C166 C 0.1709(2) -0.0849(2) 0.6090(2) 0.0277(6) Uani 1 1 d . . . . .
 H166 H 0.1360 -0.1475 0.5832 0.033 Uiso 1 1 calc R U . . .
 C179 C 0.2879(3) -0.1113(2) 0.1851(2) 0.0304(6) Uani 1 1 d . . . . .
 H179 H 0.2649 -0.1745 0.1566 0.036 Uiso 1 1 calc R U . . .
 C128 C 1.1238(2) 0.5592(2) 0.8786(2) 0.0330(7) Uani 1 1 d . . . . .
 H128 H 1.1875 0.6005 0.8999 0.040 Uiso 1 1 calc R U . . .
 C145 C 0.0633(2) 0.2386(2) 0.3048(2) 0.0312(7) Uani 1 1 d . . . . .
 H145 H 0.0594 0.2361 0.2494 0.037 Uiso 1 1 calc R U . . .
 C101 C 0.6211(2) 0.2341(2) 0.9929(2) 0.0318(7) Uani 1 1 d . . . . .
 H101 H 0.6357 0.2365 1.0498 0.038 Uiso 1 1 calc R U . . .
 C44 C 0.6845(3) 0.4341(4) 0.2231(2) 0.0572(14) Uani 1 1 d . . . . .
 H44 H 0.6456 0.4122 0.1628 0.069 Uiso 1 1 calc R U . . .
 C46 C 0.8365(3) 0.4745(4) 0.3344(3) 0.0573(13) Uani 1 1 d . . . . .
 H46 H 0.9000 0.4758 0.3517 0.069 Uiso 1 1 calc R U . . .
 C53 C 0.7831(3) 0.9233(2) 1.0151(2) 0.0481(10) Uani 1 1 d . . . . .
 H53 H 0.8132 0.9836 1.0572 0.058 Uiso 1 1 calc R U . . .
 C72 C 1.0242(3) 0.8252(3) 0.9336(2) 0.0417(9) Uani 1 1 d . . . . .
 H72 H 1.0590 0.8030 0.9699 0.050 Uiso 1 1 calc R U . . .
 C73 C 0.9731(3) 0.7727(2) 0.8467(2) 0.0367(8) Uani 1 1 d . . . . .
 H73 H 0.9737 0.7146 0.8233 0.044 Uiso 1 1 calc R U . . .
 C47 C 0.8006(3) 0.5015(5) 0.3962(3) 0.076(2) Uani 1 1 d . . . . .
 H47 H 0.8414 0.5282 0.4566 0.091 Uiso 1 1 calc R U . . .
 C45 C 0.7803(3) 0.4462(4) 0.2491(3) 0.0583(13) Uani 1 1 d . . . . .
 H45 H 0.8067 0.4347 0.2070 0.070 Uiso 1 1 calc R U . . .
 C82 C 0.8652(4) 0.5578(3) 0.6289(3) 0.0497(11) Uani 1 1 d . . . . .
 H82 H 0.8013 0.5345 0.6233 0.060 Uiso 1 1 calc R U . . .
 C48 C 0.7035(3) 0.4891(4) 0.3688(3) 0.0632(15) Uani 1 1 d . . . . .
 H48 H 0.6783 0.5061 0.4110 0.076 Uiso 1 1 calc R U . . .
 C102 C 0.5668(2) 0.1531(2) 0.9209(3) 0.0343(7) Uani 1 1 d . . . . .
 H102 H 0.5452 0.1000 0.9286 0.041 Uiso 1 1 calc R U . . .
 C103 C 0.5444(2) 0.1496(2) 0.8383(2) 0.0335(7) Uani 1 1 d . . . . .
 H103 H 0.5061 0.0943 0.7890 0.040 Uiso 1 1 calc R U . . .
 C83 C 0.9150(5) 0.5007(3) 0.6094(3) 0.0691(17) Uani 1 1 d . . . . .
 H83 H 0.8840 0.4384 0.5909 0.083 Uiso 1 1 calc R U . . .
 C183 C 0.4434(4) 0.9247(4) 0.9746(3) 0.0591(12) Uani 1 1 d . . . . .
 H183 H 0.5101 0.9586 1.0080 0.071 Uiso 1 1 calc R U . . .
 C190 C 1.0318(4) 0.7383(4) 0.2891(5) 0.087(2) Uani 1 1 d . . . . .
 H190 H 1.0409 0.7532 0.2440 0.104 Uiso 1 1 calc R U . . .
 C187 C 0.3123(8) 0.7859(5) 0.8886(5) 0.103(3) Uani 1 1 d . . . . .
 H187 H 0.2875 0.7225 0.8620 0.124 Uiso 1 1 calc R U . . .
 C84 C 1.0071(5) 0.5338(4) 0.6166(3) 0.0724(18) Uani 1 1 d . . . . .
 H84 H 1.0386 0.4945 0.6021 0.087 Uiso 1 1 calc R U . . .
 C85 C 1.0529(4) 0.6228(5) 0.6445(4) 0.0744(17) Uani 1 1 d . . . . .
 H85 H 1.1167 0.6457 0.6497 0.089 Uiso 1 1 calc R U . . .
 C185 C 0.2849(6) 0.9210(7) 0.9192(5) 0.098(2) Uani 1 1 d . . . . .
 H185 H 0.2422 0.9516 0.9144 0.117 Uiso 1 1 calc R U . . .
 C191 C 1.1045(5) 0.7237(4) 0.3440(6) 0.094(3) Uani 1 1 d . . . . .
 H191 H 1.1615 0.7272 0.3351 0.112 Uiso 1 1 calc R U . . .
 C184 C 0.3821(5) 0.9680(4) 0.9660(4) 0.0677(14) Uani 1 1 d . . . . .
 H184 H 0.4066 1.0314 0.9926 0.081 Uiso 1 1 calc R U . . .
 C86 C 1.0064(3) 0.6816(4) 0.6659(3) 0.0563(11) Uani 1 1 d . . . . .
 H86 H 1.0401 0.7439 0.6871 0.068 Uiso 1 1 calc R U . . .
 C189 C 0.9473(5) 0.7316(4) 0.2988(5) 0.092(2) Uani 1 1 d . . . . .
 C182 C 0.4118(6) 0.8342(4) 0.9368(4) 0.0751(18) Uani 1 1 d . . . . .
 C194 C 0.9383(7) 0.7099(5) 0.3674(7) 0.124(4) Uani 1 1 d . . . . .
 H194 H 0.8806 0.7038 0.3755 0.149 Uiso 1 1 calc R U . . .
 C186 C 0.2508(6) 0.8306(9) 0.8801(5) 0.118(4) Uani 1 1 d . . . . .
 H186 H 0.1839 0.7978 0.8465 0.142 Uiso 1 1 calc R U . . .
 C188 C 0.8685(6) 0.7454(7) 0.2387(7) 0.132(4) Uani 1 1 d . . . . .
 H18D H 0.8949 0.7793 0.2098 0.199 Uiso 1 1 calc R U . . .
 H18E H 0.8397 0.7785 0.2722 0.199 Uiso 1 1 calc R U . . .
 H18F H 0.8194 0.6873 0.1947 0.199 Uiso 1 1 calc R U . . .
 C192 C 1.0932(7) 0.7044(4) 0.4100(6) 0.109(3) Uani 1 1 d . . . . .
 H192 H 1.1435 0.6957 0.4476 0.131 Uiso 1 1 calc R U . . .
 C193 C 1.0113(9) 0.6972(5) 0.4240(7) 0.117(3) Uani 1 1 d . . . . .
 H193 H 1.0045 0.6839 0.4706 0.141 Uiso 1 1 calc R U . . .
 C181 C 0.4731(11) 0.7913(8) 0.9399(7) 0.172(6) Uani 1 1 d . . . . .
 H18A H 0.4439 0.7342 0.9416 0.258 Uiso 1 1 calc R U . . .
 H18B H 0.5327 0.8282 0.9923 0.258 Uiso 1 1 calc R U . . .
 H18C H 0.4871 0.7803 0.8881 0.258 Uiso 1 1 calc R U . . .
 N3 N 0.70500(18) 0.51745(17) 0.75088(17) 0.0208(5) Uani 0.5 1 d . . P A 2
 C2 C 0.70551(19) 0.57660(17) 0.73271(17) 0.0224(5) Uani 0.5 1 d . . P A 2
 O1 O 0.6093(4) 0.0075(4) 0.2737(4) 0.0460(13) Uani 0.5 1 d . U P D 1
 O3 O 0.6229(5) 0.1769(5) 0.2988(6) 0.077(2) Uani 0.5 1 d . U P E 1
 O4 O 0.5978(5) 0.2733(6) 0.4285(7) 0.083(3) Uani 0.5 1 d . U P F 2
 O2 O 0.5537(5) -0.0165(5) 0.3182(4) 0.0643(19) Uani 0.5 1 d . U P G 2
 O5 O 0.6652(8) -0.0277(8) 0.1613(9) 0.115(4) Uani 0.5 1 d . . P H 1
 O6 O 0.6654(7) 0.3592(6) 0.5016(6) 0.083(2) Uani 0.5 1 d . U P I 1
 O8 O 0.7118(13) 0.0630(12) 0.1685(12) 0.166(6) Uani 0.5 1 d . U P J 2
 O7 O 0.613(2) 0.2076(15) 0.2330(17) 0.253(11) Uani 0.5 1 d . U P K 2
 C2A C 0.60332(19) 0.58233(17) 0.55375(17) 0.0214(5) Uani 0.5 1 d D . P B 2
 N1A N 0.55466(18) 0.53687(16) 0.48070(16) 0.0190(4) Uani 0.5 1 d D . P B 2
 C1A C 0.41118(18) 0.34402(17) 0.36820(16) 0.0204(5) Uani 0.5 1 d D . P A 2
 N4A N 0.39528(18) 0.29116(16) 0.39456(16) 0.0204(5) Uani 0.5 1 d D . P A 2
 C4A C 0.50041(19) 0.28341(17) 0.57625(17) 0.0225(5) Uani 0.5 1 d D . P A 2
 N3A N 0.56880(18) 0.31887(17) 0.64049(17) 0.0204(5) Uani 0.5 1 d D . P A 2

loop_
  _atom_site_aniso_label
  _atom_site_aniso_U_11
  _atom_site_aniso_U_22
  _atom_site_aniso_U_33
  _atom_site_aniso_U_23
  _atom_site_aniso_U_13
  _atom_site_aniso_U_12
 Cu1 0.01706(14) 0.01572(13) 0.01495(14) 0.00773(11) 0.00713(11) 0.00637(11)
 Cu3 0.01816(14) 0.01662(14) 0.01623(14) 0.00847(12) 0.00756(12) 0.00778(12)
 Cu4 0.01819(15) 0.01864(14) 0.01762(15) 0.00996(12) 0.00699(12) 0.00607(12)
 Cu2 0.03055(18) 0.01573(14) 0.01542(15) 0.00721(12) 0.00591(13) 0.00812(13)
 P2 0.0160(3) 0.0169(3) 0.0139(3) 0.0077(2) 0.0068(2) 0.0073(2)
 P1 0.0151(3) 0.0164(3) 0.0140(3) 0.0072(2) 0.0066(2) 0.0063(2)
 P3 0.0227(3) 0.0145(3) 0.0157(3) 0.0077(2) 0.0066(2) 0.0065(2)
 P5 0.0140(3) 0.0169(3) 0.0155(3) 0.0075(2) 0.0066(2) 0.0064(2)
 P8 0.0174(3) 0.0173(3) 0.0170(3) 0.0099(2) 0.0082(2) 0.0075(2)
 P6 0.0188(3) 0.0187(3) 0.0177(3) 0.0106(3) 0.0098(2) 0.0099(2)
 P7 0.0188(3) 0.0149(3) 0.0135(3) 0.0065(2) 0.0052(2) 0.0051(2)
 P4 0.0280(4) 0.0207(3) 0.0162(3) 0.0067(3) 0.0067(3) 0.0132(3)
 C3 0.0206(11) 0.0211(11) 0.0204(12) 0.0099(10) 0.0075(10) 0.0087(10)
 N2 0.0274(13) 0.0175(11) 0.0200(12) 0.0098(10) 0.0084(10) 0.0087(10)
 N1 0.0230(12) 0.0184(11) 0.0197(11) 0.0075(9) 0.0101(10) 0.0068(9)
 C1 0.0224(11) 0.0167(10) 0.0191(11) 0.0096(9) 0.0076(10) 0.0075(9)
 N4 0.0224(12) 0.0215(12) 0.0247(12) 0.0114(10) 0.0090(10) 0.0087(10)
 N2A 0.0252(12) 0.0211(12) 0.0198(12) 0.0099(10) 0.0071(10) 0.0082(10)
 C4 0.0223(12) 0.0206(11) 0.0187(11) 0.0095(10) 0.0088(10) 0.0064(10)
 C150 0.0249(13) 0.0202(12) 0.0157(11) 0.0059(10) 0.0063(10) 0.0065(11)
 C99 0.0172(11) 0.0201(12) 0.0220(12) 0.0118(10) 0.0103(10) 0.0083(10)
 C29 0.0149(11) 0.0218(12) 0.0172(11) 0.0091(10) 0.0057(9) 0.0050(10)
 C49 0.0243(13) 0.0190(12) 0.0165(11) 0.0080(10) 0.0079(10) 0.0066(10)
 C3A 0.0194(11) 0.0204(11) 0.0243(12) 0.0108(10) 0.0095(10) 0.0080(9)
 C174 0.0268(14) 0.0226(13) 0.0257(14) 0.0126(11) 0.0080(11) 0.0097(11)
 C22 0.0262(14) 0.0213(12) 0.0152(12) 0.0037(10) 0.0033(10) 0.0058(11)
 C172 0.0356(16) 0.0324(15) 0.0299(15) 0.0220(13) 0.0157(13) 0.0199(13)
 C106 0.0176(12) 0.0172(11) 0.0264(13) 0.0081(10) 0.0066(10) 0.0081(10)
 C56 0.0217(12) 0.0151(11) 0.0146(11) 0.0060(9) 0.0062(10) 0.0075(10)
 C136 0.0292(14) 0.0328(15) 0.0198(13) 0.0091(12) 0.0092(11) 0.0185(13)
 C175 0.0212(12) 0.0211(12) 0.0198(12) 0.0106(10) 0.0115(10) 0.0103(10)
 C55 0.0211(12) 0.0147(10) 0.0145(11) 0.0063(9) 0.0074(9) 0.0074(9)
 C15 0.0276(15) 0.0198(13) 0.0287(15) 0.0067(12) 0.0056(12) 0.0022(12)
 C114 0.0175(11) 0.0161(11) 0.0163(11) 0.0079(9) 0.0075(9) 0.0076(9)
 C97 0.0271(14) 0.0353(15) 0.0306(15) 0.0199(13) 0.0132(12) 0.0200(13)
 C108 0.0170(11) 0.0187(12) 0.0228(12) 0.0090(10) 0.0051(10) 0.0068(10)
 C37 0.0215(12) 0.0194(12) 0.0161(11) 0.0079(10) 0.0075(10) 0.0112(10)
 C50 0.0397(16) 0.0205(13) 0.0213(13) 0.0100(11) 0.0143(12) 0.0116(12)
 C60 0.0195(12) 0.0182(11) 0.0180(12) 0.0089(10) 0.0071(10) 0.0071(10)
 C19 0.0159(11) 0.0164(11) 0.0154(11) 0.0069(9) 0.0049(9) 0.0062(9)
 C30 0.0171(12) 0.0192(12) 0.0194(12) 0.0067(10) 0.0062(10) 0.0018(10)
 C100 0.0263(14) 0.0293(14) 0.0240(13) 0.0149(12) 0.0143(11) 0.0126(12)
 C162 0.0233(14) 0.0355(16) 0.0154(12) 0.0018(12) 0.0058(11) 0.0107(12)
 C57 0.0199(12) 0.0172(11) 0.0134(11) 0.0043(9) 0.0057(9) 0.0057(10)
 C20 0.0179(11) 0.0202(12) 0.0173(11) 0.0081(10) 0.0069(10) 0.0073(10)
 C88 0.0250(14) 0.0192(13) 0.0319(15) 0.0110(12) 0.0075(12) 0.0055(11)
 C16 0.0220(13) 0.0198(12) 0.0257(14) 0.0110(11) 0.0057(11) 0.0065(10)
 C18 0.0142(10) 0.0147(10) 0.0153(11) 0.0058(9) 0.0053(9) 0.0061(9)
 C66 0.0242(13) 0.0257(13) 0.0154(12) 0.0085(10) 0.0054(10) 0.0109(11)
 C123 0.0259(13) 0.0193(12) 0.0155(11) 0.0074(10) 0.0097(10) 0.0108(10)
 C169 0.0231(12) 0.0213(12) 0.0186(12) 0.0121(10) 0.0112(10) 0.0114(10)
 C58 0.0234(12) 0.0138(10) 0.0140(11) 0.0049(9) 0.0073(10) 0.0061(10)
 C116 0.0184(11) 0.0184(11) 0.0152(11) 0.0082(10) 0.0062(9) 0.0085(10)
 C152 0.0238(13) 0.0285(13) 0.0202(12) 0.0155(11) 0.0121(11) 0.0123(11)
 C163 0.0230(13) 0.0281(14) 0.0154(12) 0.0051(11) 0.0086(10) 0.0103(11)
 C26 0.0174(11) 0.0198(12) 0.0221(12) 0.0101(10) 0.0091(10) 0.0045(10)
 C135 0.0414(18) 0.0409(18) 0.0211(14) 0.0049(13) 0.0068(13) 0.0250(16)
 C115 0.0131(10) 0.0163(11) 0.0158(11) 0.0072(9) 0.0048(9) 0.0065(9)
 C27 0.0155(11) 0.0147(10) 0.0134(10) 0.0057(9) 0.0067(9) 0.0045(9)
 C17 0.0162(11) 0.0164(11) 0.0159(11) 0.0076(9) 0.0069(9) 0.0067(9)
 C137 0.0280(13) 0.0176(11) 0.0152(11) 0.0065(10) 0.0047(10) 0.0083(11)
 C148 0.0240(13) 0.0270(13) 0.0173(12) 0.0114(11) 0.0085(10) 0.0103(11)
 C64 0.0223(13) 0.0245(13) 0.0189(12) 0.0066(11) 0.0072(10) 0.0074(11)
 C131 0.0311(14) 0.0272(13) 0.0208(12) 0.0156(11) 0.0156(11) 0.0196(12)
 C117 0.0284(14) 0.0196(12) 0.0169(12) 0.0082(10) 0.0085(11) 0.0104(11)
 C105 0.0159(11) 0.0160(11) 0.0174(11) 0.0076(9) 0.0063(9) 0.0067(9)
 C153 0.0203(12) 0.0226(12) 0.0199(12) 0.0122(10) 0.0119(10) 0.0106(10)
 C87 0.0252(13) 0.0213(12) 0.0255(13) 0.0153(11) 0.0123(11) 0.0080(11)
 C67 0.0287(14) 0.0226(13) 0.0180(12) 0.0084(11) 0.0068(11) 0.0101(11)
 C149 0.0195(12) 0.0204(11) 0.0147(11) 0.0092(10) 0.0084(9) 0.0078(10)
 C28 0.0165(11) 0.0160(10) 0.0119(10) 0.0061(9) 0.0068(9) 0.0056(9)
 C107 0.0201(13) 0.0170(12) 0.0308(14) 0.0083(11) 0.0071(11) 0.0081(10)
 C25 0.0173(12) 0.0181(12) 0.0203(12) 0.0058(10) 0.0056(10) 0.0001(10)
 C40 0.0454(19) 0.0254(14) 0.0212(14) 0.0022(12) 0.0070(13) 0.0157(14)
 C151 0.0289(14) 0.0310(14) 0.0152(12) 0.0115(11) 0.0077(11) 0.0114(12)
 C8 0.0276(15) 0.0359(16) 0.0305(15) 0.0148(13) 0.0204(13) 0.0127(13)
 C38 0.0390(16) 0.0213(13) 0.0207(13) 0.0086(11) 0.0121(12) 0.0092(12)
 C21 0.0241(13) 0.0231(13) 0.0177(12) 0.0087(10) 0.0085(10) 0.0081(11)
 C59 0.0233(12) 0.0179(11) 0.0157(11) 0.0077(10) 0.0064(10) 0.0088(10)
 C171 0.0307(15) 0.0261(14) 0.0365(16) 0.0227(13) 0.0184(13) 0.0141(12)
 C173 0.0295(15) 0.0276(14) 0.0267(14) 0.0135(12) 0.0043(12) 0.0123(12)
 C11 0.0192(11) 0.0178(11) 0.0158(11) 0.0080(9) 0.0094(9) 0.0086(9)
 C43 0.0201(12) 0.0282(13) 0.0240(13) 0.0146(11) 0.0104(11) 0.0132(11)
 C138 0.0292(14) 0.0194(12) 0.0212(13) 0.0105(11) 0.0057(11) 0.0054(11)
 C77 0.0243(14) 0.0297(15) 0.0211(13) 0.0129(12) 0.0030(11) 0.0016(12)
 C93 0.0162(11) 0.0198(11) 0.0199(12) 0.0101(10) 0.0096(10) 0.0083(9)
 C168 0.0316(15) 0.0363(16) 0.0205(13) 0.0187(12) 0.0131(12) 0.0146(13)
 C32 0.0189(11) 0.0148(10) 0.0136(10) 0.0057(9) 0.0082(9) 0.0061(9)
 C42 0.0261(13) 0.0293(14) 0.0175(12) 0.0096(11) 0.0103(11) 0.0137(12)
 C139 0.0404(17) 0.0187(13) 0.0260(15) 0.0102(12) 0.0053(13) 0.0037(13)
 C111 0.0177(12) 0.0255(13) 0.0319(15) 0.0153(12) 0.0074(11) 0.0100(11)
 C176 0.059(2) 0.0193(13) 0.0279(15) 0.0094(12) 0.0260(16) 0.0079(14)
 C6 0.0219(13) 0.0387(16) 0.0219(13) 0.0159(12) 0.0117(11) 0.0142(12)
 C75 0.0231(13) 0.0222(12) 0.0165(12) 0.0063(10) 0.0086(10) 0.0085(11)
 C125 0.0191(12) 0.0266(13) 0.0233(13) 0.0151(11) 0.0115(10) 0.0107(11)
 C160 0.0204(13) 0.0413(18) 0.0187(13) 0.0001(13) 0.0043(11) 0.0096(13)
 C96 0.0300(14) 0.0272(14) 0.0387(16) 0.0195(13) 0.0232(13) 0.0176(12)
 C62 0.0274(14) 0.0188(12) 0.0199(12) 0.0048(10) 0.0107(11) 0.0009(11)
 C5 0.0179(11) 0.0198(12) 0.0188(12) 0.0082(10) 0.0092(10) 0.0063(10)
 C164 0.0185(11) 0.0156(11) 0.0168(11) 0.0071(9) 0.0077(9) 0.0057(9)
 C94 0.0261(13) 0.0313(14) 0.0207(13) 0.0137(11) 0.0128(11) 0.0156(12)
 C154 0.0149(11) 0.0195(11) 0.0143(11) 0.0083(9) 0.0067(9) 0.0050(9)
 C121 0.0257(13) 0.0198(12) 0.0177(12) 0.0108(10) 0.0092(10) 0.0119(10)
 C110 0.0167(12) 0.0238(13) 0.0306(15) 0.0121(12) 0.0039(11) 0.0040(11)
 C14 0.0399(17) 0.0168(12) 0.0267(15) 0.0065(11) 0.0131(13) 0.0098(12)
 C161 0.0195(12) 0.0271(14) 0.0188(12) 0.0031(11) 0.0068(10) 0.0075(11)
 C63 0.0218(13) 0.0241(13) 0.0220(13) 0.0044(11) 0.0085(11) 0.0025(11)
 C109 0.0203(13) 0.0192(12) 0.0304(15) 0.0096(11) 0.0069(11) 0.0049(11)
 C104 0.0245(14) 0.0233(13) 0.0290(15) 0.0111(12) 0.0110(12) 0.0068(11)
 C113 0.0164(11) 0.0189(11) 0.0181(11) 0.0094(10) 0.0069(9) 0.0078(10)
 C68 0.0337(16) 0.0255(14) 0.0192(13) 0.0059(11) 0.0070(12) 0.0091(12)
 C65 0.0196(12) 0.0218(12) 0.0163(11) 0.0088(10) 0.0057(10) 0.0095(10)
 C124 0.0180(11) 0.0179(11) 0.0175(11) 0.0102(9) 0.0096(9) 0.0106(9)
 C170 0.0231(13) 0.0251(13) 0.0274(14) 0.0157(12) 0.0125(11) 0.0098(11)
 C76 0.0219(13) 0.0268(14) 0.0211(13) 0.0121(11) 0.0062(11) 0.0032(11)
 C112 0.0180(12) 0.0208(12) 0.0249(13) 0.0113(11) 0.0068(10) 0.0097(10)
 C159 0.0191(13) 0.0363(16) 0.0255(14) 0.0044(13) 0.0077(11) 0.0091(12)
 C95 0.0303(14) 0.0281(14) 0.0237(13) 0.0121(12) 0.0167(12) 0.0136(12)
 C134 0.071(3) 0.062(2) 0.0205(15) 0.0202(16) 0.0241(17) 0.049(2)
 C34 0.0265(13) 0.0225(12) 0.0223(13) 0.0123(11) 0.0096(11) 0.0119(11)
 C41 0.0368(16) 0.0359(16) 0.0194(13) 0.0089(12) 0.0110(12) 0.0212(14)
 C142 0.0371(16) 0.0232(13) 0.0210(13) 0.0059(11) 0.0120(12) 0.0102(12)
 C120 0.0474(18) 0.0204(13) 0.0225(13) 0.0126(11) 0.0131(13) 0.0164(13)
 C127 0.0206(13) 0.0421(17) 0.0448(18) 0.0296(16) 0.0161(13) 0.0166(13)
 C177 0.080(3) 0.0276(16) 0.0327(17) 0.0151(14) 0.0367(19) 0.0131(18)
 C133 0.057(2) 0.0443(19) 0.0323(17) 0.0243(16) 0.0336(17) 0.0304(18)
 C24 0.0186(12) 0.0160(11) 0.0168(11) 0.0060(10) 0.0035(10) 0.0036(10)
 C7 0.0217(13) 0.0420(17) 0.0314(16) 0.0173(14) 0.0146(12) 0.0163(13)
 C126 0.0241(14) 0.0313(15) 0.0374(16) 0.0235(14) 0.0142(12) 0.0141(12)
 C143 0.0206(12) 0.0170(11) 0.0156(11) 0.0072(9) 0.0052(10) 0.0062(10)
 C74 0.0272(14) 0.0250(13) 0.0170(12) 0.0079(11) 0.0061(11) 0.0142(11)
 C98 0.0218(13) 0.0255(13) 0.0218(13) 0.0122(11) 0.0088(11) 0.0114(11)
 C147 0.0259(14) 0.0442(18) 0.0271(14) 0.0213(14) 0.0141(12) 0.0188(13)
 C89 0.0245(15) 0.0270(15) 0.0386(18) 0.0165(14) 0.0034(13) 0.0047(12)
 C10 0.0224(12) 0.0240(13) 0.0200(12) 0.0106(11) 0.0104(10) 0.0096(11)
 C78 0.0348(16) 0.0297(15) 0.0216(14) 0.0105(12) 0.0143(13) 0.0022(13)
 C61 0.0281(13) 0.0174(11) 0.0170(12) 0.0062(10) 0.0104(11) 0.0062(10)
 C141 0.049(2) 0.0273(15) 0.0225(14) 0.0053(12) 0.0120(14) 0.0185(15)
 C156 0.0173(11) 0.0176(11) 0.0171(11) 0.0045(10) 0.0073(10) 0.0042(9)
 C180 0.0394(17) 0.0249(14) 0.0342(16) 0.0173(13) 0.0239(14) 0.0167(13)
 C23 0.0218(13) 0.0192(12) 0.0187(12) 0.0045(10) 0.0027(10) 0.0023(10)
 C71 0.0360(16) 0.0342(16) 0.0181(13) 0.0099(12) 0.0050(12) 0.0205(14)
 C51 0.048(2) 0.0334(16) 0.0256(15) 0.0179(13) 0.0164(14) 0.0156(15)
 C69 0.0381(17) 0.0355(17) 0.0164(13) 0.0065(12) 0.0028(12) 0.0128(14)
 C33 0.0180(11) 0.0174(11) 0.0188(12) 0.0072(10) 0.0075(10) 0.0068(10)
 C130 0.0214(13) 0.0277(14) 0.0342(15) 0.0183(13) 0.0093(12) 0.0112(11)
 C144 0.0229(13) 0.0299(14) 0.0171(12) 0.0105(11) 0.0077(10) 0.0085(11)
 C9 0.0341(16) 0.0338(15) 0.0262(14) 0.0170(13) 0.0195(13) 0.0159(13)
 C13 0.0398(18) 0.0243(14) 0.0364(17) 0.0112(13) 0.0073(14) 0.0190(14)
 C70 0.0434(19) 0.0466(19) 0.0173(14) 0.0107(14) 0.0029(13) 0.0266(17)
 C140 0.054(2) 0.0170(13) 0.0221(14) 0.0049(11) 0.0049(14) 0.0094(14)
 C31 0.0209(12) 0.0172(11) 0.0161(11) 0.0074(10) 0.0092(10) 0.0062(10)
 C158 0.0218(13) 0.0261(14) 0.0255(14) 0.0068(12) 0.0131(11) 0.0068(11)
 C119 0.055(2) 0.0285(15) 0.0238(14) 0.0181(13) 0.0174(14) 0.0233(15)
 C79 0.0273(15) 0.0341(16) 0.0266(15) 0.0069(13) 0.0164(13) 0.0003(13)
 C167 0.0347(16) 0.0382(16) 0.0336(16) 0.0276(14) 0.0197(14) 0.0191(14)
 C165 0.0243(13) 0.0231(13) 0.0238(13) 0.0133(11) 0.0127(11) 0.0077(11)
 C90 0.0273(15) 0.0484(19) 0.054(2) 0.0394(18) 0.0209(15) 0.0188(15)
 C39 0.0452(19) 0.0193(13) 0.0289(16) 0.0052(12) 0.0115(15) -0.0010(13)
 C122 0.0319(14) 0.0171(12) 0.0199(12) 0.0081(10) 0.0118(11) 0.0119(11)
 C178 0.0449(18) 0.0306(15) 0.0257(15) 0.0124(13) 0.0207(14) 0.0200(14)
 C132 0.0432(18) 0.0317(15) 0.0326(16) 0.0205(13) 0.0258(14) 0.0224(14)
 C54 0.056(2) 0.0196(13) 0.0257(15) 0.0076(12) 0.0201(15) 0.0017(14)
 C146 0.0294(15) 0.0466(18) 0.0231(14) 0.0202(14) 0.0088(12) 0.0188(14)
 C155 0.0183(11) 0.0141(10) 0.0133(10) 0.0055(9) 0.0065(9) 0.0034(9)
 C118 0.0473(19) 0.0273(14) 0.0161(13) 0.0106(12) 0.0107(13) 0.0166(14)
 C92 0.0358(17) 0.0442(18) 0.0277(15) 0.0194(14) 0.0156(13) 0.0213(15)
 C91 0.045(2) 0.061(2) 0.0415(19) 0.0345(19) 0.0297(17) 0.0344(19)
 C81 0.052(2) 0.0428(18) 0.0189(13) 0.0093(13) 0.0106(14) 0.0358(17)
 C35 0.0315(15) 0.0187(12) 0.0280(14) 0.0139(11) 0.0120(12) 0.0096(11)
 C157 0.0222(13) 0.0213(12) 0.0174(12) 0.0056(10) 0.0096(10) 0.0050(10)
 C12 0.0286(15) 0.0218(13) 0.0284(15) 0.0067(12) 0.0008(12) 0.0119(12)
 C80 0.0196(13) 0.0333(15) 0.0220(13) 0.0055(12) 0.0088(11) 0.0065(12)
 C36 0.0253(13) 0.0166(12) 0.0265(14) 0.0093(11) 0.0110(11) 0.0043(10)
 C129 0.0253(15) 0.0284(15) 0.048(2) 0.0230(15) 0.0102(14) 0.0086(13)
 C52 0.057(2) 0.0411(19) 0.0184(14) 0.0100(14) 0.0150(15) 0.0076(17)
 C166 0.0315(15) 0.0256(14) 0.0358(16) 0.0198(13) 0.0191(13) 0.0107(12)
 C179 0.0408(17) 0.0227(14) 0.0331(16) 0.0104(13) 0.0216(14) 0.0145(13)
 C128 0.0194(13) 0.0365(17) 0.0432(19) 0.0225(15) 0.0100(13) 0.0069(13)
 C145 0.0316(15) 0.0478(19) 0.0190(13) 0.0189(14) 0.0099(12) 0.0167(14)
 C101 0.0363(17) 0.0402(17) 0.0391(17) 0.0277(15) 0.0245(15) 0.0208(15)
 C44 0.0301(18) 0.114(4) 0.0240(17) 0.015(2) 0.0129(15) 0.037(2)
 C46 0.0310(19) 0.109(4) 0.056(3) 0.046(3) 0.0239(19) 0.042(2)
 C53 0.071(3) 0.0266(16) 0.0241(16) -0.0009(13) 0.0217(18) -0.0042(17)
 C72 0.058(2) 0.0440(19) 0.0235(15) 0.0129(15) 0.0037(15) 0.0369(19)
 C73 0.052(2) 0.0344(17) 0.0240(15) 0.0096(13) 0.0079(14) 0.0295(16)
 C47 0.032(2) 0.172(6) 0.045(2) 0.062(3) 0.0197(19) 0.045(3)
 C45 0.0303(19) 0.106(4) 0.035(2) 0.014(2) 0.0193(16) 0.033(2)
 C82 0.091(3) 0.043(2) 0.040(2) 0.0252(18) 0.034(2) 0.047(2)
 C48 0.035(2) 0.142(5) 0.037(2) 0.050(3) 0.0239(17) 0.043(3)
 C102 0.0350(17) 0.0296(15) 0.055(2) 0.0273(16) 0.0281(16) 0.0139(14)
 C103 0.0323(16) 0.0219(14) 0.0432(19) 0.0138(14) 0.0158(15) 0.0050(13)
 C83 0.141(5) 0.058(3) 0.046(2) 0.029(2) 0.048(3) 0.075(3)
 C183 0.071(3) 0.066(3) 0.038(2) 0.021(2) 0.027(2) 0.018(3)
 C190 0.058(3) 0.070(4) 0.095(5) -0.009(3) 0.047(3) 0.004(3)
 C187 0.155(8) 0.065(4) 0.059(4) 0.025(3) 0.054(5) -0.017(5)
 C84 0.119(5) 0.098(4) 0.045(2) 0.035(3) 0.043(3) 0.095(4)
 C85 0.075(3) 0.102(5) 0.072(3) 0.034(3) 0.034(3) 0.073(4)
 C185 0.085(5) 0.149(7) 0.065(4) 0.069(5) 0.032(4) 0.022(5)
 C191 0.067(4) 0.054(3) 0.112(6) -0.017(4) 0.043(4) 0.006(3)
 C184 0.088(4) 0.071(3) 0.059(3) 0.038(3) 0.042(3) 0.026(3)
 C86 0.052(2) 0.069(3) 0.060(3) 0.023(2) 0.025(2) 0.043(2)
 C189 0.064(3) 0.063(3) 0.109(5) -0.014(3) 0.054(4) 0.006(3)
 C182 0.132(6) 0.086(4) 0.058(3) 0.050(3) 0.064(4) 0.063(4)
 C194 0.124(7) 0.056(4) 0.144(8) -0.028(4) 0.107(7) -0.015(4)
 C186 0.067(4) 0.184(10) 0.056(4) 0.054(5) 0.014(3) -0.016(6)
 C188 0.068(5) 0.125(7) 0.158(9) 0.009(6) 0.048(5) 0.028(5)
 C192 0.115(7) 0.041(3) 0.106(6) -0.013(3) 0.022(5) 0.013(4)
 C193 0.140(8) 0.051(4) 0.104(7) -0.010(4) 0.055(6) -0.003(5)
 C181 0.341(19) 0.191(11) 0.136(8) 0.124(9) 0.170(11) 0.179(13)
 N3 0.0194(11) 0.0204(11) 0.0243(12) 0.0108(10) 0.0095(10) 0.0080(9)
 C2 0.0252(12) 0.0211(12) 0.0198(12) 0.0099(10) 0.0071(10) 0.0082(10)
 O1 0.039(3) 0.040(3) 0.058(3) 0.033(3) 0.012(3) 0.008(2)
 O3 0.058(4) 0.054(4) 0.138(7) 0.070(5) 0.029(4) 0.026(3)
 O4 0.055(4) 0.098(6) 0.125(7) 0.057(6) 0.044(5) 0.051(4)
 O2 0.045(3) 0.071(4) 0.041(3) -0.008(3) 0.006(3) 0.020(3)
 O5 0.090(7) 0.106(8) 0.143(10) 0.077(8) 0.035(7) 0.013(6)
 O6 0.085(3) 0.087(3) 0.086(3) 0.055(3) 0.035(2) 0.020(2)
 O8 0.166(11) 0.163(10) 0.179(11) 0.089(9) 0.086(9) 0.039(8)
 O7 0.311(17) 0.184(13) 0.263(15) 0.145(12) 0.088(11) 0.060(10)
 C2A 0.0274(13) 0.0175(11) 0.0200(12) 0.0098(10) 0.0084(10) 0.0087(10)
 N1A 0.0224(11) 0.0167(10) 0.0191(11) 0.0096(9) 0.0076(10) 0.0075(9)
 C1A 0.0230(12) 0.0184(11) 0.0197(11) 0.0075(9) 0.0101(10) 0.0068(9)
 N4A 0.0223(12) 0.0206(11) 0.0187(11) 0.0095(10) 0.0088(10) 0.0064(10)
 C4A 0.0224(12) 0.0215(12) 0.0247(12) 0.0114(10) 0.0090(10) 0.0087(10)
 N3A 0.0206(11) 0.0211(11) 0.0204(12) 0.0099(10) 0.0075(10) 0.0087(10)

_geom_special_details
;
 All esds (except the esd in the dihedral angle between two l.s. planes)
 are estimated using the full covariance matrix.  The cell esds are taken
 into account individually in the estimation of esds in distances, angles
 and torsion angles; correlations between esds in cell parameters are only
 used when they are defined by crystal symmetry.  An approximate (isotropic)
 treatment of cell esds is used for estimating esds involving l.s. planes.
;
loop_
  _geom_bond_atom_site_label_1
  _geom_bond_atom_site_label_2
  _geom_bond_distance
  _geom_bond_site_symmetry_2
  _geom_bond_publ_flag
 Cu1 P2 2.2693(7) . ?
 Cu1 P1 2.2683(7) . ?
 Cu1 N1 1.969(2) . ?
 Cu1 C1 1.966(3) . ?
 Cu3 P5 2.2646(7) . ?
 Cu3 P6 2.2910(7) . ?
 Cu3 C3 1.964(3) . ?
 Cu3 C3A 1.966(2) . ?
 Cu4 P8 2.2583(7) . ?
 Cu4 P7 2.2772(7) . ?
 Cu4 N4 1.965(3) . ?
 Cu4 C4 1.973(2) . ?
 Cu2 P3 2.2757(7) . ?
 Cu2 P4 2.2724(9) . ?
 Cu2 N2 1.963(3) . ?
 Cu2 N2A 1.963(3) . ?
 P2 C37 1.830(3) . ?
 P2 C28 1.844(2) . ?
 P2 C43 1.829(3) . ?
 P1 C17 1.837(3) . ?
 P1 C11 1.835(3) . ?
 P1 C5 1.829(3) . ?
 P3 C49 1.817(3) . ?
 P3 C55 1.852(3) . ?
 P3 C87 1.847(3) . ?
 P5 C99 1.831(3) . ?
 P5 C105 1.828(3) . ?
 P5 C93 1.826(3) . ?
 P8 C175 1.841(3) . ?
 P8 C169 1.825(3) . ?
 P8 C164 1.840(3) . ?
 P6 C131 1.831(3) . ?
 P6 C125 1.829(3) . ?
 P6 C124 1.845(2) . ?
 P7 C137 1.833(3) . ?
 P7 C149 1.828(3) . ?
 P7 C143 1.829(3) . ?
 P4 C75 1.820(3) . ?
 P4 C74 1.834(3) . ?
 P4 C81 1.833(3) . ?
 C3 N4 1.156(4) . ?
 N2 C1 1.160(3) . ?
 N1 C4 1.146(3) . ?
 N2A C3A 1.149(4) . ?
 C150 H150 0.9500 . ?
 C150 C149 1.419(4) . ?
 C150 C151 1.369(4) . ?
 C99 C100 1.405(4) . ?
 C99 C104 1.382(4) . ?
 C29 H29 0.9500 . ?
 C29 C30 1.363(4) . ?
 C29 C28 1.430(4) . ?
 C49 C50 1.401(4) . ?
 C49 C54 1.393(4) . ?
 C174 H174 0.9500 . ?
 C174 C169 1.393(4) . ?
 C174 C173 1.388(4) . ?
 C22 H22 0.9500 . ?
 C22 C21 1.417(4) . ?
 C22 C23 1.367(4) . ?
 C172 H172 0.9500 . ?
 C172 C171 1.380(5) . ?
 C172 C173 1.395(4) . ?
 C106 H106 0.9500 . ?
 C106 C105 1.427(4) . ?
 C106 C107 1.360(4) . ?
 C56 C55 1.392(4) . ?
 C56 C57 1.434(4) . ?
 C56 C65 1.500(4) . ?
 C136 H136 0.9500 . ?
 C136 C135 1.390(4) . ?
 C136 C131 1.399(4) . ?
 C175 C176 1.386(4) . ?
 C175 C180 1.396(4) . ?
 C55 C60 1.428(3) . ?
 C15 H15 0.9500 . ?
 C15 C16 1.396(4) . ?
 C15 C14 1.375(5) . ?
 C114 C115 1.502(3) . ?
 C114 C105 1.391(3) . ?
 C114 C113 1.432(4) . ?
 C97 H97 0.9500 . ?
 C97 C96 1.381(4) . ?
 C97 C98 1.398(4) . ?
 C108 C107 1.418(4) . ?
 C108 C109 1.412(4) . ?
 C108 C113 1.424(4) . ?
 C37 C38 1.396(4) . ?
 C37 C42 1.405(4) . ?
 C50 H50 0.9500 . ?
 C50 C51 1.389(4) . ?
 C60 H60 0.9500 . ?
 C60 C59 1.367(4) . ?
 C19 C20 1.413(3) . ?
 C19 C18 1.434(3) . ?
 C19 C24 1.423(4) . ?
 C30 H30 0.9500 . ?
 C30 C31 1.413(4) . ?
 C100 H100 0.9500 . ?
 C100 C101 1.377(4) . ?
 C162 H162 0.9500 . ?
 C162 C163 1.369(4) . ?
 C162 C161 1.407(4) . ?
 C57 C58 1.421(4) . ?
 C57 C64 1.427(4) . ?
 C20 H20 0.9500 . ?
 C20 C21 1.373(4) . ?
 C88 H88 0.9500 . ?
 C88 C87 1.396(4) . ?
 C88 C89 1.398(4) . ?
 C16 H16 0.9500 . ?
 C16 C11 1.384(4) . ?
 C18 C27 1.508(3) . ?
 C18 C17 1.396(3) . ?
 C66 C67 1.416(4) . ?
 C66 C65 1.440(4) . ?
 C66 C71 1.427(4) . ?
 C123 H123 0.9500 . ?
 C123 C124 1.418(4) . ?
 C123 C122 1.368(4) . ?
 C169 C170 1.398(4) . ?
 C58 C59 1.415(4) . ?
 C58 C61 1.413(4) . ?
 C116 C115 1.432(3) . ?
 C116 C117 1.424(4) . ?
 C116 C121 1.423(4) . ?
 C152 C153 1.431(4) . ?
 C152 C151 1.409(4) . ?
 C152 C168 1.421(4) . ?
 C163 H163 0.9500 . ?
 C163 C164 1.431(4) . ?
 C26 H26 0.9500 . ?
 C26 C17 1.427(4) . ?
 C26 C25 1.365(4) . ?
 C135 H135 0.9500 . ?
 C135 C134 1.403(5) . ?
 C115 C124 1.391(3) . ?
 C27 C28 1.394(3) . ?
 C27 C32 1.435(3) . ?
 C137 C138 1.395(4) . ?
 C137 C142 1.396(4) . ?
 C148 H148 0.9500 . ?
 C148 C143 1.392(4) . ?
 C148 C147 1.385(4) . ?
 C64 H64 0.9500 . ?
 C64 C63 1.368(4) . ?
 C131 C132 1.393(4) . ?
 C117 H117 0.9500 . ?
 C117 C118 1.374(4) . ?
 C153 C154 1.439(3) . ?
 C153 C165 1.417(4) . ?
 C87 C92 1.397(4) . ?
 C67 H67 0.9500 . ?
 C67 C68 1.371(4) . ?
 C149 C154 1.398(4) . ?
 C107 H107 0.9500 . ?
 C25 H25 0.9500 . ?
 C25 C24 1.412(4) . ?
 C40 H40 0.9500 . ?
 C40 C41 1.393(5) . ?
 C40 C39 1.380(5) . ?
 C151 H151 0.9500 . ?
 C8 H8 0.9500 . ?
 C8 C7 1.394(4) . ?
 C8 C9 1.379(5) . ?
 C38 H38 0.9500 . ?
 C38 C39 1.391(4) . ?
 C21 H21 0.9500 . ?
 C59 H59 0.9500 . ?
 C171 H171 0.9500 . ?
 C171 C170 1.390(4) . ?
 C173 H173 0.9500 . ?
 C11 C12 1.385(4) . ?
 C43 C44 1.370(4) . ?
 C43 C48 1.378(5) . ?
 C138 H138 0.9500 . ?
 C138 C139 1.402(4) . ?
 C77 H77 0.9500 . ?
 C77 C76 1.387(4) . ?
 C77 C78 1.387(4) . ?
 C93 C94 1.402(4) . ?
 C93 C98 1.397(4) . ?
 C168 H168 0.9500 . ?
 C168 C167 1.367(5) . ?
 C32 C33 1.421(4) . ?
 C32 C31 1.419(4) . ?
 C42 H42 0.9500 . ?
 C42 C41 1.379(4) . ?
 C139 H139 0.9500 . ?
 C139 C140 1.371(5) . ?
 C111 H111 0.9500 . ?
 C111 C110 1.417(4) . ?
 C111 C112 1.361(4) . ?
 C176 H176 0.9500 . ?
 C176 C177 1.394(4) . ?
 C6 H6 0.9500 . ?
 C6 C5 1.407(4) . ?
 C6 C7 1.389(4) . ?
 C75 C76 1.393(4) . ?
 C75 C80 1.408(4) . ?
 C125 C126 1.400(4) . ?
 C125 C130 1.385(4) . ?
 C160 H160 0.9500 . ?
 C160 C161 1.415(4) . ?
 C160 C159 1.374(4) . ?
 C96 H96 0.9500 . ?
 C96 C95 1.389(4) . ?
 C62 H62 0.9500 . ?
 C62 C63 1.410(4) . ?
 C62 C61 1.370(4) . ?
 C5 C10 1.392(4) . ?
 C164 C155 1.391(3) . ?
 C94 H94 0.9500 . ?
 C94 C95 1.381(4) . ?
 C154 C155 1.500(3) . ?
 C121 C120 1.420(4) . ?
 C121 C122 1.400(4) . ?
 C110 H110 0.9500 . ?
 C110 C109 1.367(4) . ?
 C14 H14 0.9500 . ?
 C14 C13 1.379(5) . ?
 C161 C156 1.423(4) . ?
 C63 H63 0.9500 . ?
 C109 H109 0.9500 . ?
 C104 H104 0.9500 . ?
 C104 C103 1.403(4) . ?
 C113 C112 1.421(3) . ?
 C68 H68 0.9500 . ?
 C68 C69 1.406(4) . ?
 C65 C74 1.389(4) . ?
 C170 H170 0.9500 . ?
 C76 H76 0.9500 . ?
 C112 H112 0.9500 . ?
 C159 H159 0.9500 . ?
 C159 C158 1.411(4) . ?
 C95 H95 0.9500 . ?
 C134 H134 0.9500 . ?
 C134 C133 1.366(6) . ?
 C34 H34 0.9500 . ?
 C34 C33 1.370(4) . ?
 C34 C35 1.409(4) . ?
 C41 H41 0.9500 . ?
 C142 H142 0.9500 . ?
 C142 C141 1.394(4) . ?
 C120 H120 0.9500 . ?
 C120 C119 1.365(4) . ?
 C127 H127 0.9500 . ?
 C127 C126 1.387(4) . ?
 C127 C128 1.393(5) . ?
 C177 H177 0.9500 . ?
 C177 C178 1.375(5) . ?
 C133 H133 0.9500 . ?
 C133 C132 1.386(5) . ?
 C24 C23 1.427(4) . ?
 C7 H7 0.9500 . ?
 C126 H126 0.9500 . ?
 C143 C144 1.403(4) . ?
 C74 C73 1.418(4) . ?
 C98 H98 0.9500 . ?
 C147 H147 0.9500 . ?
 C147 C146 1.394(4) . ?
 C89 H89 0.9500 . ?
 C89 C90 1.374(5) . ?
 C10 H10 0.9500 . ?
 C10 C9 1.402(4) . ?
 C78 H78 0.9500 . ?
 C78 C79 1.383(5) . ?
 C61 H61 0.9500 . ?
 C141 H141 0.9500 . ?
 C141 C140 1.388(5) . ?
 C156 C155 1.435(4) . ?
 C156 C157 1.422(4) . ?
 C180 H180 0.9500 . ?
 C180 C179 1.396(4) . ?
 C23 H23 0.9500 . ?
 C71 C70 1.420(4) . ?
 C71 C72 1.418(5) . ?
 C51 H51 0.9500 . ?
 C51 C52 1.381(5) . ?
 C69 H69 0.9500 . ?
 C69 C70 1.368(5) . ?
 C33 H33 0.9500 . ?
 C130 H130 0.9500 . ?
 C130 C129 1.395(4) . ?
 C144 H144 0.9500 . ?
 C144 C145 1.387(4) . ?
 C9 H9 0.9500 . ?
 C13 H13 0.9500 . ?
 C13 C12 1.383(4) . ?
 C70 H70 0.9500 . ?
 C140 H140 0.9500 . ?
 C31 C36 1.426(4) . ?
 C158 H158 0.9500 . ?
 C158 C157 1.369(4) . ?
 C119 H119 0.9500 . ?
 C119 C118 1.408(4) . ?
 C79 H79 0.9500 . ?
 C79 C80 1.386(5) . ?
 C167 H167 0.9500 . ?
 C167 C166 1.406(5) . ?
 C165 H165 0.9500 . ?
 C165 C166 1.379(4) . ?
 C90 H90 0.9500 . ?
 C90 C91 1.386(6) . ?
 C39 H39 0.9500 . ?
 C122 H122 0.9500 . ?
 C178 H178 0.9500 . ?
 C178 C179 1.385(4) . ?
 C132 H132 0.9500 . ?
 C54 H54 0.9500 . ?
 C54 C53 1.389(5) . ?
 C146 H146 0.9500 . ?
 C146 C145 1.382(5) . ?
 C118 H118 0.9500 . ?
 C92 H92 0.9500 . ?
 C92 C91 1.382(5) . ?
 C91 H91 0.9500 . ?
 C81 C82 1.412(6) . ?
 C81 C86 1.369(6) . ?
 C35 H35 0.9500 . ?
 C35 C36 1.364(4) . ?
 C157 H157 0.9500 . ?
 C12 H12 0.9500 . ?
 C80 H80 0.9500 . ?
 C36 H36 0.9500 . ?
 C129 H129 0.9500 . ?
 C129 C128 1.369(5) . ?
 C52 H52 0.9500 . ?
 C52 C53 1.383(5) . ?
 C166 H166 0.9500 . ?
 C179 H179 0.9500 . ?
 C128 H128 0.9500 . ?
 C145 H145 0.9500 . ?
 C101 H101 0.9500 . ?
 C101 C102 1.386(5) . ?
 C44 H44 0.9500 . ?
 C44 C45 1.383(5) . ?
 C46 H46 0.9500 . ?
 C46 C47 1.387(6) . ?
 C46 C45 1.354(6) . ?
 C53 H53 0.9500 . ?
 C72 H72 0.9500 . ?
 C72 C73 1.363(5) . ?
 C73 H73 0.9500 . ?
 C47 H47 0.9500 . ?
 C47 C48 1.400(5) . ?
 C45 H45 0.9500 . ?
 C82 H82 0.9500 . ?
 C82 C83 1.423(6) . ?
 C48 H48 0.9500 . ?
 C102 H102 0.9500 . ?
 C102 C103 1.376(5) . ?
 C103 H103 0.9500 . ?
 C83 H83 0.9500 . ?
 C83 C84 1.371(9) . ?
 C183 H183 0.9500 . ?
 C183 C184 1.360(8) . ?
 C183 C182 1.359(8) . ?
 C190 H190 0.9500 . ?
 C190 C191 1.398(12) . ?
 C190 C189 1.378(8) . ?
 C187 H187 0.9500 . ?
 C187 C182 1.411(12) . ?
 C187 C186 1.380(13) . ?
 C84 H84 0.9500 . ?
 C84 C85 1.355(9) . ?
 C85 H85 0.9500 . ?
 C85 C86 1.409(6) . ?
 C185 H185 0.9500 . ?
 C185 C184 1.376(10) . ?
 C185 C186 1.357(14) . ?
 C191 H191 0.9500 . ?
 C191 C192 1.356(12) . ?
 C184 H184 0.9500 . ?
 C86 H86 0.9500 . ?
 C189 C194 1.411(14) . ?
 C189 C188 1.499(13) . ?
 C182 C181 1.350(12) . ?
 C194 H194 0.9500 . ?
 C194 C193 1.398(14) . ?
 C186 H186 0.9500 . ?
 C188 H18D 0.9800 . ?
 C188 H18E 0.9800 . ?
 C188 H18F 0.9800 . ?
 C192 H192 0.9500 . ?
 C192 C193 1.372(14) . ?
 C193 H193 0.9500 . ?
 C181 H18A 0.9800 . ?
 C181 H18B 0.9800 . ?
 C181 H18C 0.9800 . ?

loop_
  _geom_angle_atom_site_label_1
  _geom_angle_atom_site_label_2
  _geom_angle_atom_site_label_3
  _geom_angle
  _geom_angle_site_symmetry_1
  _geom_angle_site_symmetry_3
  _geom_angle_publ_flag
 P1 Cu1 P2 96.65(2) . . ?
 N1 Cu1 P2 114.99(8) . . ?
 N1 Cu1 P1 114.13(8) . . ?
 C1 Cu1 P2 118.19(8) . . ?
 C1 Cu1 P1 111.16(7) . . ?
 C1 Cu1 N1 102.30(10) . . ?
 P5 Cu3 P6 97.55(3) . . ?
 C3 Cu3 P5 117.50(8) . . ?
 C3 Cu3 P6 116.07(8) . . ?
 C3 Cu3 C3A 104.12(11) . . ?
 C3A Cu3 P5 107.23(8) . . ?
 C3A Cu3 P6 114.49(8) . . ?
 P8 Cu4 P7 99.92(3) . . ?
 N4 Cu4 P8 114.53(8) . . ?
 N4 Cu4 P7 104.03(8) . . ?
 N4 Cu4 C4 109.31(11) . . ?
 C4 Cu4 P8 118.94(8) . . ?
 C4 Cu4 P7 108.44(8) . . ?
 P4 Cu2 P3 98.37(3) . . ?
 N2 Cu2 P3 118.03(8) . . ?
 N2 Cu2 P4 110.23(8) . . ?
 N2A Cu2 P3 115.34(8) . . ?
 N2A Cu2 P4 107.89(8) . . ?
 N2A Cu2 N2 106.39(11) . . ?
 C37 P2 Cu1 116.57(9) . . ?
 C37 P2 C28 105.60(11) . . ?
 C28 P2 Cu1 108.89(8) . . ?
 C43 P2 Cu1 117.46(9) . . ?
 C43 P2 C37 104.56(13) . . ?
 C43 P2 C28 102.27(12) . . ?
 C17 P1 Cu1 108.96(8) . . ?
 C11 P1 Cu1 117.01(9) . . ?
 C11 P1 C17 106.89(11) . . ?
 C5 P1 Cu1 116.97(9) . . ?
 C5 P1 C17 105.12(12) . . ?
 C5 P1 C11 100.80(12) . . ?
 C49 P3 Cu2 115.53(9) . . ?
 C49 P3 C55 106.21(12) . . ?
 C49 P3 C87 102.10(13) . . ?
 C55 P3 Cu2 112.77(8) . . ?
 C87 P3 Cu2 115.83(10) . . ?
 C87 P3 C55 102.98(12) . . ?
 C99 P5 Cu3 123.07(9) . . ?
 C105 P5 Cu3 98.27(8) . . ?
 C105 P5 C99 109.29(12) . . ?
 C93 P5 Cu3 119.27(9) . . ?
 C93 P5 C99 103.75(12) . . ?
 C93 P5 C105 100.36(12) . . ?
 C175 P8 Cu4 115.77(9) . . ?
 C169 P8 Cu4 117.30(9) . . ?
 C169 P8 C175 103.34(12) . . ?
 C169 P8 C164 105.51(12) . . ?
 C164 P8 Cu4 110.49(8) . . ?
 C164 P8 C175 102.99(12) . . ?
 C131 P6 Cu3 109.67(9) . . ?
 C131 P6 C124 104.51(12) . . ?
 C125 P6 Cu3 124.20(9) . . ?
 C125 P6 C131 102.85(13) . . ?
 C125 P6 C124 101.31(12) . . ?
 C124 P6 Cu3 112.31(8) . . ?
 C137 P7 Cu4 115.64(10) . . ?
 C149 P7 Cu4 104.03(8) . . ?
 C149 P7 C137 105.45(12) . . ?
 C149 P7 C143 109.65(12) . . ?
 C143 P7 Cu4 120.16(9) . . ?
 C143 P7 C137 101.14(12) . . ?
 C75 P4 Cu2 115.98(9) . . ?
 C75 P4 C74 108.25(13) . . ?
 C75 P4 C81 102.94(15) . . ?
 C74 P4 Cu2 105.90(10) . . ?
 C81 P4 Cu2 119.39(14) . . ?
 C81 P4 C74 103.35(14) . . ?
 N4 C3 Cu3 170.0(2) . . ?
 C1 N2 Cu2 173.8(2) . . ?
 C4 N1 Cu1 162.9(2) . . ?
 N2 C1 Cu1 175.8(2) . . ?
 C3 N4 Cu4 175.2(3) . . ?
 C3A N2A Cu2 166.8(2) . . ?
 N1 C4 Cu4 163.5(2) . . ?
 C149 C150 H150 119.2 . . ?
 C151 C150 H150 119.2 . . ?
 C151 C150 C149 121.7(3) . . ?
 C100 C99 P5 124.7(2) . . ?
 C104 C99 P5 116.5(2) . . ?
 C104 C99 C100 118.8(3) . . ?
 C30 C29 H29 119.4 . . ?
 C30 C29 C28 121.1(2) . . ?
 C28 C29 H29 119.4 . . ?
 C50 C49 P3 117.7(2) . . ?
 C54 C49 P3 123.7(2) . . ?
 C54 C49 C50 118.5(3) . . ?
 N2A C3A Cu3 165.2(2) . . ?
 C169 C174 H174 119.5 . . ?
 C173 C174 H174 119.5 . . ?
 C173 C174 C169 121.0(3) . . ?
 C21 C22 H22 120.1 . . ?
 C23 C22 H22 120.1 . . ?
 C23 C22 C21 119.8(3) . . ?
 C171 C172 H172 120.3 . . ?
 C171 C172 C173 119.3(3) . . ?
 C173 C172 H172 120.3 . . ?
 C105 C106 H106 119.0 . . ?
 C107 C106 H106 119.0 . . ?
 C107 C106 C105 122.0(2) . . ?
 C55 C56 C57 119.8(2) . . ?
 C55 C56 C65 122.7(2) . . ?
 C57 C56 C65 117.4(2) . . ?
 C135 C136 H136 119.6 . . ?
 C135 C136 C131 120.9(3) . . ?
 C131 C136 H136 119.6 . . ?
 C176 C175 P8 118.4(2) . . ?
 C176 C175 C180 118.3(3) . . ?
 C180 C175 P8 123.2(2) . . ?
 C56 C55 P3 123.30(19) . . ?
 C56 C55 C60 119.0(2) . . ?
 C60 C55 P3 117.07(19) . . ?
 C16 C15 H15 119.8 . . ?
 C14 C15 H15 119.8 . . ?
 C14 C15 C16 120.4(3) . . ?
 C105 C114 C115 120.9(2) . . ?
 C105 C114 C113 119.5(2) . . ?
 C113 C114 C115 119.5(2) . . ?
 C96 C97 H97 119.8 . . ?
 C96 C97 C98 120.4(3) . . ?
 C98 C97 H97 119.8 . . ?
 C107 C108 C113 118.6(2) . . ?
 C109 C108 C107 121.3(3) . . ?
 C109 C108 C113 120.1(2) . . ?
 C38 C37 P2 117.7(2) . . ?
 C38 C37 C42 118.7(3) . . ?
 C42 C37 P2 123.6(2) . . ?
 C49 C50 H50 119.7 . . ?
 C51 C50 C49 120.6(3) . . ?
 C51 C50 H50 119.7 . . ?
 C55 C60 H60 119.2 . . ?
 C59 C60 C55 121.6(2) . . ?
 C59 C60 H60 119.2 . . ?
 C20 C19 C18 122.2(2) . . ?
 C20 C19 C24 118.0(2) . . ?
 C24 C19 C18 119.8(2) . . ?
 C29 C30 H30 119.6 . . ?
 C29 C30 C31 120.9(2) . . ?
 C31 C30 H30 119.6 . . ?
 C99 C100 H100 119.8 . . ?
 C101 C100 C99 120.5(3) . . ?
 C101 C100 H100 119.8 . . ?
 C163 C162 H162 119.6 . . ?
 C163 C162 C161 120.8(3) . . ?
 C161 C162 H162 119.6 . . ?
 C58 C57 C56 120.1(2) . . ?
 C58 C57 C64 117.6(2) . . ?
 C64 C57 C56 122.3(2) . . ?
 C19 C20 H20 119.1 . . ?
 C21 C20 C19 121.7(2) . . ?
 C21 C20 H20 119.1 . . ?
 C87 C88 H88 119.8 . . ?
 C87 C88 C89 120.4(3) . . ?
 C89 C88 H88 119.8 . . ?
 C15 C16 H16 119.9 . . ?
 C11 C16 C15 120.2(3) . . ?
 C11 C16 H16 119.9 . . ?
 C19 C18 C27 119.1(2) . . ?
 C17 C18 C19 119.9(2) . . ?
 C17 C18 C27 121.1(2) . . ?
 C67 C66 C65 123.1(2) . . ?
 C67 C66 C71 117.4(3) . . ?
 C71 C66 C65 119.5(3) . . ?
 C124 C123 H123 119.4 . . ?
 C122 C123 H123 119.4 . . ?
 C122 C123 C124 121.2(2) . . ?
 C174 C169 P8 117.6(2) . . ?
 C174 C169 C170 118.6(2) . . ?
 C170 C169 P8 123.8(2) . . ?
 C59 C58 C57 118.7(2) . . ?
 C61 C58 C57 120.0(2) . . ?
 C61 C58 C59 121.3(2) . . ?
 C117 C116 C115 122.4(2) . . ?
 C121 C116 C115 119.4(2) . . ?
 C121 C116 C117 118.2(2) . . ?
 C151 C152 C153 119.5(2) . . ?
 C151 C152 C168 121.5(3) . . ?
 C168 C152 C153 119.0(3) . . ?
 C162 C163 H163 119.3 . . ?
 C162 C163 C164 121.4(2) . . ?
 C164 C163 H163 119.3 . . ?
 C17 C26 H26 119.3 . . ?
 C25 C26 H26 119.3 . . ?
 C25 C26 C17 121.4(2) . . ?
 C136 C135 H135 120.3 . . ?
 C136 C135 C134 119.3(4) . . ?
 C134 C135 H135 120.3 . . ?
 C116 C115 C114 119.8(2) . . ?
 C124 C115 C114 120.6(2) . . ?
 C124 C115 C116 119.5(2) . . ?
 C28 C27 C18 120.8(2) . . ?
 C28 C27 C32 119.8(2) . . ?
 C32 C27 C18 119.4(2) . . ?
 C18 C17 P1 123.26(19) . . ?
 C18 C17 C26 119.0(2) . . ?
 C26 C17 P1 116.94(18) . . ?
 C138 C137 P7 116.4(2) . . ?
 C138 C137 C142 119.2(3) . . ?
 C142 C137 P7 124.2(2) . . ?
 C143 C148 H148 119.6 . . ?
 C147 C148 H148 119.6 . . ?
 C147 C148 C143 120.9(3) . . ?
 C57 C64 H64 119.4 . . ?
 C63 C64 C57 121.2(3) . . ?
 C63 C64 H64 119.4 . . ?
 C136 C131 P6 117.0(2) . . ?
 C132 C131 P6 124.0(2) . . ?
 C132 C131 C136 118.6(3) . . ?
 C116 C117 H117 119.6 . . ?
 C118 C117 C116 120.9(3) . . ?
 C118 C117 H117 119.6 . . ?
 C106 C105 P5 115.30(19) . . ?
 C114 C105 P5 124.32(19) . . ?
 C114 C105 C106 119.0(2) . . ?
 C152 C153 C154 119.3(2) . . ?
 C165 C153 C152 118.3(2) . . ?
 C165 C153 C154 122.4(2) . . ?
 C88 C87 P3 117.8(2) . . ?
 C88 C87 C92 118.7(3) . . ?
 C92 C87 P3 123.5(2) . . ?
 C66 C67 H67 119.3 . . ?
 C68 C67 C66 121.5(3) . . ?
 C68 C67 H67 119.3 . . ?
 C150 C149 P7 117.2(2) . . ?
 C154 C149 P7 121.74(19) . . ?
 C154 C149 C150 119.6(2) . . ?
 C29 C28 P2 116.93(18) . . ?
 C27 C28 P2 123.28(18) . . ?
 C27 C28 C29 119.2(2) . . ?
 C106 C107 C108 120.5(2) . . ?
 C106 C107 H107 119.8 . . ?
 C108 C107 H107 119.8 . . ?
 C26 C25 H25 119.5 . . ?
 C26 C25 C24 121.0(2) . . ?
 C24 C25 H25 119.5 . . ?
 C41 C40 H40 120.1 . . ?
 C39 C40 H40 120.1 . . ?
 C39 C40 C41 119.9(3) . . ?
 C150 C151 C152 120.4(3) . . ?
 C150 C151 H151 119.8 . . ?
 C152 C151 H151 119.8 . . ?
 C7 C8 H8 119.8 . . ?
 C9 C8 H8 119.8 . . ?
 C9 C8 C7 120.3(3) . . ?
 C37 C38 H38 119.9 . . ?
 C39 C38 C37 120.2(3) . . ?
 C39 C38 H38 119.9 . . ?
 C22 C21 H21 119.9 . . ?
 C20 C21 C22 120.1(2) . . ?
 C20 C21 H21 119.9 . . ?
 C60 C59 C58 120.7(2) . . ?
 C60 C59 H59 119.6 . . ?
 C58 C59 H59 119.6 . . ?
 C172 C171 H171 119.5 . . ?
 C172 C171 C170 120.9(3) . . ?
 C170 C171 H171 119.5 . . ?
 C174 C173 C172 119.9(3) . . ?
 C174 C173 H173 120.0 . . ?
 C172 C173 H173 120.0 . . ?
 C16 C11 P1 118.67(19) . . ?
 C16 C11 C12 118.8(2) . . ?
 C12 C11 P1 122.4(2) . . ?
 C44 C43 P2 125.1(2) . . ?
 C44 C43 C48 117.5(3) . . ?
 C48 C43 P2 117.0(2) . . ?
 C137 C138 H138 120.1 . . ?
 C137 C138 C139 119.8(3) . . ?
 C139 C138 H138 120.1 . . ?
 C76 C77 H77 119.9 . . ?
 C78 C77 H77 119.9 . . ?
 C78 C77 C76 120.1(3) . . ?
 C94 C93 P5 122.2(2) . . ?
 C98 C93 P5 118.7(2) . . ?
 C98 C93 C94 118.7(2) . . ?
 C152 C168 H168 119.3 . . ?
 C167 C168 C152 121.4(3) . . ?
 C167 C168 H168 119.3 . . ?
 C33 C32 C27 123.1(2) . . ?
 C31 C32 C27 119.5(2) . . ?
 C31 C32 C33 117.4(2) . . ?
 C37 C42 H42 119.6 . . ?
 C41 C42 C37 120.7(3) . . ?
 C41 C42 H42 119.6 . . ?
 C138 C139 H139 119.8 . . ?
 C140 C139 C138 120.5(3) . . ?
 C140 C139 H139 119.8 . . ?
 C110 C111 H111 119.6 . . ?
 C112 C111 H111 119.6 . . ?
 C112 C111 C110 120.8(3) . . ?
 C175 C176 H176 119.6 . . ?
 C175 C176 C177 120.7(3) . . ?
 C177 C176 H176 119.6 . . ?
 C5 C6 H6 119.9 . . ?
 C7 C6 H6 119.9 . . ?
 C7 C6 C5 120.3(3) . . ?
 C76 C75 P4 115.9(2) . . ?
 C76 C75 C80 118.8(3) . . ?
 C80 C75 P4 125.4(2) . . ?
 C126 C125 P6 120.7(2) . . ?
 C130 C125 P6 120.0(2) . . ?
 C130 C125 C126 119.3(3) . . ?
 C161 C160 H160 119.4 . . ?
 C159 C160 H160 119.4 . . ?
 C159 C160 C161 121.3(3) . . ?
 C97 C96 H96 120.1 . . ?
 C97 C96 C95 119.9(3) . . ?
 C95 C96 H96 120.1 . . ?
 C63 C62 H62 120.0 . . ?
 C61 C62 H62 120.0 . . ?
 C61 C62 C63 119.9(3) . . ?
 C6 C5 P1 124.7(2) . . ?
 C10 C5 P1 116.3(2) . . ?
 C10 C5 C6 118.9(2) . . ?
 C163 C164 P8 117.33(19) . . ?
 C155 C164 P8 122.8(2) . . ?
 C155 C164 C163 119.2(2) . . ?
 C93 C94 H94 119.6 . . ?
 C95 C94 C93 120.8(3) . . ?
 C95 C94 H94 119.6 . . ?
 C153 C154 C155 120.0(2) . . ?
 C149 C154 C153 119.4(2) . . ?
 C149 C154 C155 120.6(2) . . ?
 C120 C121 C116 119.2(2) . . ?
 C122 C121 C116 119.4(2) . . ?
 C122 C121 C120 121.4(2) . . ?
 C111 C110 H110 120.0 . . ?
 C109 C110 C111 120.0(3) . . ?
 C109 C110 H110 120.0 . . ?
 C15 C14 H14 120.3 . . ?
 C15 C14 C13 119.5(3) . . ?
 C13 C14 H14 120.3 . . ?
 C162 C161 C160 121.5(3) . . ?
 C162 C161 C156 119.0(3) . . ?
 C160 C161 C156 119.5(3) . . ?
 C64 C63 C62 120.6(3) . . ?
 C64 C63 H63 119.7 . . ?
 C62 C63 H63 119.7 . . ?
 C108 C109 H109 119.8 . . ?
 C110 C109 C108 120.4(3) . . ?
 C110 C109 H109 119.8 . . ?
 C99 C104 H104 119.8 . . ?
 C99 C104 C103 120.4(3) . . ?
 C103 C104 H104 119.8 . . ?
 C108 C113 C114 120.2(2) . . ?
 C112 C113 C114 122.0(2) . . ?
 C112 C113 C108 117.9(2) . . ?
 C67 C68 H68 119.4 . . ?
 C67 C68 C69 121.1(3) . . ?
 C69 C68 H68 119.4 . . ?
 C66 C65 C56 118.7(2) . . ?
 C74 C65 C56 121.8(2) . . ?
 C74 C65 C66 119.4(2) . . ?
 C123 C124 P6 120.42(19) . . ?
 C115 C124 P6 119.88(18) . . ?
 C115 C124 C123 119.6(2) . . ?
 C169 C170 H170 119.9 . . ?
 C171 C170 C169 120.1(3) . . ?
 C171 C170 H170 119.9 . . ?
 C77 C76 C75 120.7(3) . . ?
 C77 C76 H76 119.7 . . ?
 C75 C76 H76 119.7 . . ?
 C111 C112 C113 121.0(3) . . ?
 C111 C112 H112 119.5 . . ?
 C113 C112 H112 119.5 . . ?
 C160 C159 H159 120.4 . . ?
 C160 C159 C158 119.3(3) . . ?
 C158 C159 H159 120.4 . . ?
 C96 C95 H95 119.9 . . ?
 C94 C95 C96 120.2(3) . . ?
 C94 C95 H95 119.9 . . ?
 C135 C134 H134 120.1 . . ?
 C133 C134 C135 119.7(3) . . ?
 C133 C134 H134 120.1 . . ?
 C33 C34 H34 119.6 . . ?
 C33 C34 C35 120.8(3) . . ?
 C35 C34 H34 119.6 . . ?
 C40 C41 H41 120.0 . . ?
 C42 C41 C40 120.0(3) . . ?
 C42 C41 H41 120.0 . . ?
 C137 C142 H142 119.9 . . ?
 C141 C142 C137 120.3(3) . . ?
 C141 C142 H142 119.9 . . ?
 C121 C120 H120 119.4 . . ?
 C119 C120 C121 121.1(3) . . ?
 C119 C120 H120 119.4 . . ?
 C126 C127 H127 120.1 . . ?
 C126 C127 C128 119.8(3) . . ?
 C128 C127 H127 120.1 . . ?
 C176 C177 H177 119.7 . . ?
 C178 C177 C176 120.6(3) . . ?
 C178 C177 H177 119.7 . . ?
 C134 C133 H133 119.4 . . ?
 C134 C133 C132 121.2(3) . . ?
 C132 C133 H133 119.4 . . ?
 C19 C24 C23 119.4(2) . . ?
 C25 C24 C19 118.9(2) . . ?
 C25 C24 C23 121.7(2) . . ?
 C8 C7 H7 120.0 . . ?
 C6 C7 C8 120.1(3) . . ?
 C6 C7 H7 120.0 . . ?
 C125 C126 H126 119.7 . . ?
 C127 C126 C125 120.5(3) . . ?
 C127 C126 H126 119.7 . . ?
 C148 C143 P7 125.3(2) . . ?
 C148 C143 C144 118.6(2) . . ?
 C144 C143 P7 116.0(2) . . ?
 C65 C74 P4 123.4(2) . . ?
 C65 C74 C73 119.6(3) . . ?
 C73 C74 P4 116.0(2) . . ?
 C97 C98 H98 120.0 . . ?
 C93 C98 C97 120.0(3) . . ?
 C93 C98 H98 120.0 . . ?
 C148 C147 H147 120.0 . . ?
 C148 C147 C146 120.0(3) . . ?
 C146 C147 H147 120.0 . . ?
 C88 C89 H89 120.0 . . ?
 C90 C89 C88 119.9(3) . . ?
 C90 C89 H89 120.0 . . ?
 C5 C10 H10 119.7 . . ?
 C5 C10 C9 120.6(3) . . ?
 C9 C10 H10 119.7 . . ?
 C77 C78 H78 120.1 . . ?
 C79 C78 C77 119.8(3) . . ?
 C79 C78 H78 120.1 . . ?
 C58 C61 H61 119.7 . . ?
 C62 C61 C58 120.7(3) . . ?
 C62 C61 H61 119.7 . . ?
 C142 C141 H141 120.0 . . ?
 C140 C141 C142 120.0(3) . . ?
 C140 C141 H141 120.0 . . ?
 C161 C156 C155 120.0(2) . . ?
 C157 C156 C161 117.8(2) . . ?
 C157 C156 C155 122.1(2) . . ?
 C175 C180 H180 119.7 . . ?
 C175 C180 C179 120.7(3) . . ?
 C179 C180 H180 119.7 . . ?
 C22 C23 C24 120.9(3) . . ?
 C22 C23 H23 119.5 . . ?
 C24 C23 H23 119.5 . . ?
 C70 C71 C66 119.5(3) . . ?
 C72 C71 C66 118.9(3) . . ?
 C72 C71 C70 121.6(3) . . ?
 C50 C51 H51 120.0 . . ?
 C52 C51 C50 120.0(3) . . ?
 C52 C51 H51 120.0 . . ?
 C68 C69 H69 120.5 . . ?
 C70 C69 C68 119.1(3) . . ?
 C70 C69 H69 120.5 . . ?
 C32 C33 H33 119.3 . . ?
 C34 C33 C32 121.4(2) . . ?
 C34 C33 H33 119.3 . . ?
 C125 C130 H130 120.3 . . ?
 C125 C130 C129 119.5(3) . . ?
 C129 C130 H130 120.3 . . ?
 C143 C144 H144 119.8 . . ?
 C145 C144 C143 120.4(3) . . ?
 C145 C144 H144 119.8 . . ?
 C8 C9 C10 119.8(3) . . ?
 C8 C9 H9 120.1 . . ?
 C10 C9 H9 120.1 . . ?
 C14 C13 H13 119.9 . . ?
 C14 C13 C12 120.2(3) . . ?
 C12 C13 H13 119.9 . . ?
 C71 C70 H70 119.3 . . ?
 C69 C70 C71 121.4(3) . . ?
 C69 C70 H70 119.3 . . ?
 C139 C140 C141 120.1(3) . . ?
 C139 C140 H140 119.9 . . ?
 C141 C140 H140 119.9 . . ?
 C30 C31 C32 119.3(2) . . ?
 C30 C31 C36 120.7(2) . . ?
 C32 C31 C36 120.1(2) . . ?
 C159 C158 H158 119.6 . . ?
 C157 C158 C159 120.8(3) . . ?
 C157 C158 H158 119.6 . . ?
 C120 C119 H119 120.0 . . ?
 C120 C119 C118 119.9(3) . . ?
 C118 C119 H119 120.0 . . ?
 C78 C79 H79 119.7 . . ?
 C78 C79 C80 120.6(3) . . ?
 C80 C79 H79 119.7 . . ?
 C168 C167 H167 120.2 . . ?
 C168 C167 C166 119.5(3) . . ?
 C166 C167 H167 120.2 . . ?
 C153 C165 H165 119.6 . . ?
 C166 C165 C153 120.8(3) . . ?
 C166 C165 H165 119.6 . . ?
 C89 C90 H90 119.9 . . ?
 C89 C90 C91 120.2(3) . . ?
 C91 C90 H90 119.9 . . ?
 C40 C39 C38 120.5(3) . . ?
 C40 C39 H39 119.8 . . ?
 C38 C39 H39 119.8 . . ?
 C123 C122 C121 120.8(2) . . ?
 C123 C122 H122 119.6 . . ?
 C121 C122 H122 119.6 . . ?
 C177 C178 H178 120.3 . . ?
 C177 C178 C179 119.4(3) . . ?
 C179 C178 H178 120.3 . . ?
 C131 C132 H132 119.9 . . ?
 C133 C132 C131 120.2(3) . . ?
 C133 C132 H132 119.9 . . ?
 C49 C54 H54 119.7 . . ?
 C53 C54 C49 120.6(3) . . ?
 C53 C54 H54 119.7 . . ?
 C147 C146 H146 120.1 . . ?
 C145 C146 C147 119.7(3) . . ?
 C145 C146 H146 120.1 . . ?
 C164 C155 C154 123.0(2) . . ?
 C164 C155 C156 119.5(2) . . ?
 C156 C155 C154 117.4(2) . . ?
 C117 C118 C119 120.7(3) . . ?
 C117 C118 H118 119.7 . . ?
 C119 C118 H118 119.7 . . ?
 C87 C92 H92 119.8 . . ?
 C91 C92 C87 120.5(3) . . ?
 C91 C92 H92 119.8 . . ?
 C90 C91 H91 119.8 . . ?
 C92 C91 C90 120.3(3) . . ?
 C92 C91 H91 119.8 . . ?
 C82 C81 P4 115.8(3) . . ?
 C86 C81 P4 125.0(3) . . ?
 C86 C81 C82 119.2(4) . . ?
 C34 C35 H35 120.1 . . ?
 C36 C35 C34 119.7(2) . . ?
 C36 C35 H35 120.1 . . ?
 C156 C157 H157 119.3 . . ?
 C158 C157 C156 121.3(3) . . ?
 C158 C157 H157 119.3 . . ?
 C11 C12 H12 119.6 . . ?
 C13 C12 C11 120.9(3) . . ?
 C13 C12 H12 119.6 . . ?
 C75 C80 H80 120.0 . . ?
 C79 C80 C75 120.0(3) . . ?
 C79 C80 H80 120.0 . . ?
 C31 C36 H36 119.7 . . ?
 C35 C36 C31 120.6(3) . . ?
 C35 C36 H36 119.7 . . ?
 C130 C129 H129 119.3 . . ?
 C128 C129 C130 121.4(3) . . ?
 C128 C129 H129 119.3 . . ?
 C51 C52 H52 120.0 . . ?
 C51 C52 C53 120.1(3) . . ?
 C53 C52 H52 120.0 . . ?
 C167 C166 H166 119.5 . . ?
 C165 C166 C167 121.0(3) . . ?
 C165 C166 H166 119.5 . . ?
 C180 C179 H179 119.9 . . ?
 C178 C179 C180 120.1(3) . . ?
 C178 C179 H179 119.9 . . ?
 C127 C128 H128 120.2 . . ?
 C129 C128 C127 119.5(3) . . ?
 C129 C128 H128 120.2 . . ?
 C144 C145 H145 119.8 . . ?
 C146 C145 C144 120.4(3) . . ?
 C146 C145 H145 119.8 . . ?
 C100 C101 H101 119.8 . . ?
 C100 C101 C102 120.4(3) . . ?
 C102 C101 H101 119.8 . . ?
 C43 C44 H44 118.9 . . ?
 C43 C44 C45 122.1(3) . . ?
 C45 C44 H44 118.9 . . ?
 C47 C46 H46 120.3 . . ?
 C45 C46 H46 120.3 . . ?
 C45 C46 C47 119.5(3) . . ?
 C54 C53 H53 119.9 . . ?
 C52 C53 C54 120.1(3) . . ?
 C52 C53 H53 119.9 . . ?
 C71 C72 H72 119.7 . . ?
 C73 C72 C71 120.5(3) . . ?
 C73 C72 H72 119.7 . . ?
 C74 C73 H73 119.2 . . ?
 C72 C73 C74 121.6(3) . . ?
 C72 C73 H73 119.2 . . ?
 C46 C47 H47 120.4 . . ?
 C46 C47 C48 119.3(4) . . ?
 C48 C47 H47 120.4 . . ?
 C44 C45 H45 120.0 . . ?
 C46 C45 C44 120.0(3) . . ?
 C46 C45 H45 120.0 . . ?
 C81 C82 H82 121.0 . . ?
 C81 C82 C83 118.0(5) . . ?
 C83 C82 H82 121.0 . . ?
 C43 C48 C47 121.1(4) . . ?
 C43 C48 H48 119.5 . . ?
 C47 C48 H48 119.5 . . ?
 C101 C102 H102 120.0 . . ?
 C103 C102 C101 119.9(3) . . ?
 C103 C102 H102 120.0 . . ?
 C104 C103 H103 120.0 . . ?
 C102 C103 C104 120.0(3) . . ?
 C102 C103 H103 120.0 . . ?
 C82 C83 H83 119.3 . . ?
 C84 C83 C82 121.3(5) . . ?
 C84 C83 H83 119.3 . . ?
 C184 C183 H183 119.1 . . ?
 C182 C183 H183 119.1 . . ?
 C182 C183 C184 121.8(6) . . ?
 C191 C190 H190 119.2 . . ?
 C189 C190 H190 119.2 . . ?
 C189 C190 C191 121.7(8) . . ?
 C182 C187 H187 120.0 . . ?
 C186 C187 H187 120.0 . . ?
 C186 C187 C182 120.1(7) . . ?
 C83 C84 H84 120.0 . . ?
 C85 C84 C83 119.9(4) . . ?
 C85 C84 H84 120.0 . . ?
 C84 C85 H85 119.8 . . ?
 C84 C85 C86 120.3(6) . . ?
 C86 C85 H85 119.8 . . ?
 C184 C185 H185 120.4 . . ?
 C186 C185 H185 120.4 . . ?
 C186 C185 C184 119.2(9) . . ?
 C190 C191 H191 120.2 . . ?
 C192 C191 C190 119.7(7) . . ?
 C192 C191 H191 120.2 . . ?
 C183 C184 C185 120.7(7) . . ?
 C183 C184 H184 119.6 . . ?
 C185 C184 H184 119.6 . . ?
 C81 C86 C85 121.1(5) . . ?
 C81 C86 H86 119.5 . . ?
 C85 C86 H86 119.5 . . ?
 C190 C189 C194 116.5(9) . . ?
 C190 C189 C188 121.6(8) . . ?
 C194 C189 C188 121.9(7) . . ?
 C183 C182 C187 117.6(7) . . ?
 C181 C182 C183 121.8(9) . . ?
 C181 C182 C187 120.4(10) . . ?
 C189 C194 H194 118.8 . . ?
 C193 C194 C189 122.4(8) . . ?
 C193 C194 H194 118.8 . . ?
 C187 C186 H186 119.7 . . ?
 C185 C186 C187 120.6(7) . . ?
 C185 C186 H186 119.7 . . ?
 C189 C188 H18D 109.5 . . ?
 C189 C188 H18E 109.5 . . ?
 C189 C188 H18F 109.5 . . ?
 H18D C188 H18E 109.5 . . ?
 H18D C188 H18F 109.5 . . ?
 H18E C188 H18F 109.5 . . ?
 C191 C192 H192 119.0 . . ?
 C191 C192 C193 122.0(10) . . ?
 C193 C192 H192 119.0 . . ?
 C194 C193 H193 121.1 . . ?
 C192 C193 C194 117.8(10) . . ?
 C192 C193 H193 121.1 . . ?
 C182 C181 H18A 109.5 . . ?
 C182 C181 H18B 109.5 . . ?
 C182 C181 H18C 109.5 . . ?
 H18A C181 H18B 109.5 . . ?
 H18A C181 H18C 109.5 . . ?
 H18B C181 H18C 109.5 . . ?

loop_
  _geom_torsion_atom_site_label_1
  _geom_torsion_atom_site_label_2
  _geom_torsion_atom_site_label_3
  _geom_torsion_atom_site_label_4
  _geom_torsion
  _geom_torsion_site_symmetry_1
  _geom_torsion_site_symmetry_2
  _geom_torsion_site_symmetry_3
  _geom_torsion_site_symmetry_4
  _geom_torsion_publ_flag
 Cu1 P2 C37 C38 -14.2(3) . . . . ?
 Cu1 P2 C37 C42 165.4(2) . . . . ?
 Cu1 P2 C28 C29 96.42(19) . . . . ?
 Cu1 P2 C28 C27 -75.0(2) . . . . ?
 Cu1 P2 C43 C44 169.9(3) . . . . ?
 Cu1 P2 C43 C48 -17.5(4) . . . . ?
 Cu1 P1 C17 C18 -74.1(2) . . . . ?
 Cu1 P1 C17 C26 95.71(19) . . . . ?
 Cu1 P1 C11 C16 -14.9(2) . . . . ?
 Cu1 P1 C11 C12 169.7(2) . . . . ?
 Cu1 P1 C5 C6 -162.7(2) . . . . ?
 Cu1 P1 C5 C10 21.8(2) . . . . ?
 Cu1 N1 C4 Cu4 25.4(15) . . . . ?
 Cu3 P5 C99 C100 156.99(19) . . . . ?
 Cu3 P5 C99 C104 -24.9(2) . . . . ?
 Cu3 P5 C105 C106 83.7(2) . . . . ?
 Cu3 P5 C105 C114 -82.7(2) . . . . ?
 Cu3 P5 C93 C94 -153.3(2) . . . . ?
 Cu3 P5 C93 C98 19.7(3) . . . . ?
 Cu3 P6 C131 C136 -43.0(2) . . . . ?
 Cu3 P6 C131 C132 129.7(2) . . . . ?
 Cu3 P6 C125 C126 171.1(2) . . . . ?
 Cu3 P6 C125 C130 -9.8(3) . . . . ?
 Cu3 P6 C124 C123 107.0(2) . . . . ?
 Cu3 P6 C124 C115 -69.5(2) . . . . ?
 Cu4 P8 C175 C176 -6.7(3) . . . . ?
 Cu4 P8 C175 C180 175.9(2) . . . . ?
 Cu4 P8 C169 C174 -24.8(2) . . . . ?
 Cu4 P8 C169 C170 155.2(2) . . . . ?
 Cu4 P8 C164 C163 104.8(2) . . . . ?
 Cu4 P8 C164 C155 -65.2(2) . . . . ?
 Cu4 P7 C137 C138 13.0(2) . . . . ?
 Cu4 P7 C137 C142 -172.3(2) . . . . ?
 Cu4 P7 C149 C150 93.8(2) . . . . ?
 Cu4 P7 C149 C154 -72.8(2) . . . . ?
 Cu4 P7 C143 C148 164.3(2) . . . . ?
 Cu4 P7 C143 C144 -21.0(2) . . . . ?
 Cu2 P3 C49 C50 -34.3(3) . . . . ?
 Cu2 P3 C49 C54 147.7(3) . . . . ?
 Cu2 P3 C55 C56 -63.7(2) . . . . ?
 Cu2 P3 C55 C60 107.11(19) . . . . ?
 Cu2 P3 C87 C88 -27.4(2) . . . . ?
 Cu2 P3 C87 C92 151.2(2) . . . . ?
 Cu2 P4 C75 C76 -17.1(3) . . . . ?
 Cu2 P4 C75 C80 164.5(2) . . . . ?
 Cu2 P4 C74 C65 -75.8(3) . . . . ?
 Cu2 P4 C74 C73 93.0(3) . . . . ?
 Cu2 P4 C81 C82 7.4(3) . . . . ?
 Cu2 P4 C81 C86 -172.6(3) . . . . ?
 Cu2 N2A C3A Cu3 -21.9(19) . . . . ?
 P2 C37 C38 C39 179.7(3) . . . . ?
 P2 C37 C42 C41 179.5(2) . . . . ?
 P2 C43 C44 C45 176.2(4) . . . . ?
 P2 C43 C48 C47 -177.0(5) . . . . ?
 P1 C11 C12 C13 175.5(3) . . . . ?
 P1 C5 C10 C9 174.9(2) . . . . ?
 P3 C49 C50 C51 -177.0(3) . . . . ?
 P3 C49 C54 C53 179.3(3) . . . . ?
 P3 C55 C60 C59 -170.7(2) . . . . ?
 P3 C87 C92 C91 -178.8(3) . . . . ?
 P5 C99 C100 C101 178.1(2) . . . . ?
 P5 C99 C104 C103 -177.9(2) . . . . ?
 P5 C93 C94 C95 172.3(2) . . . . ?
 P5 C93 C98 C97 -173.0(2) . . . . ?
 P8 C175 C176 C177 -178.0(3) . . . . ?
 P8 C175 C180 C179 178.5(3) . . . . ?
 P8 C169 C170 C171 -179.8(2) . . . . ?
 P8 C164 C155 C154 -4.2(3) . . . . ?
 P8 C164 C155 C156 171.96(19) . . . . ?
 P6 C131 C132 C133 -172.2(2) . . . . ?
 P6 C125 C126 C127 178.9(3) . . . . ?
 P6 C125 C130 C129 -179.1(3) . . . . ?
 P7 C137 C138 C139 172.5(2) . . . . ?
 P7 C137 C142 C141 -171.4(2) . . . . ?
 P7 C149 C154 C153 168.76(19) . . . . ?
 P7 C149 C154 C155 -13.6(3) . . . . ?
 P7 C143 C144 C145 -173.7(3) . . . . ?
 P4 C75 C76 C77 -178.4(2) . . . . ?
 P4 C75 C80 C79 178.9(2) . . . . ?
 P4 C74 C73 C72 -173.5(3) . . . . ?
 P4 C81 C82 C83 178.4(3) . . . . ?
 P4 C81 C86 C85 -177.2(4) . . . . ?
 C150 C149 C154 C153 2.6(4) . . . . ?
 C150 C149 C154 C155 -179.8(2) . . . . ?
 C99 P5 C105 C106 -146.8(2) . . . . ?
 C99 P5 C105 C114 46.7(2) . . . . ?
 C99 P5 C93 C94 65.3(3) . . . . ?
 C99 P5 C93 C98 -121.7(2) . . . . ?
 C99 C100 C101 C102 0.3(5) . . . . ?
 C99 C104 C103 C102 -0.9(5) . . . . ?
 C29 C30 C31 C32 1.9(4) . . . . ?
 C29 C30 C31 C36 -176.9(3) . . . . ?
 C49 P3 C55 C56 63.8(2) . . . . ?
 C49 P3 C55 C60 -125.4(2) . . . . ?
 C49 P3 C87 C88 -153.8(2) . . . . ?
 C49 P3 C87 C92 24.8(3) . . . . ?
 C49 C50 C51 C52 -1.8(5) . . . . ?
 C49 C54 C53 C52 -2.9(7) . . . . ?
 C174 C169 C170 C171 0.1(4) . . . . ?
 C172 C171 C170 C169 -0.2(5) . . . . ?
 C56 C55 C60 C59 0.5(4) . . . . ?
 C56 C57 C58 C59 0.4(4) . . . . ?
 C56 C57 C58 C61 -178.9(2) . . . . ?
 C56 C57 C64 C63 177.3(3) . . . . ?
 C56 C65 C74 P4 -6.9(4) . . . . ?
 C56 C65 C74 C73 -175.2(3) . . . . ?
 C136 C135 C134 C133 1.2(5) . . . . ?
 C136 C131 C132 C133 0.5(4) . . . . ?
 C175 P8 C169 C174 103.9(2) . . . . ?
 C175 P8 C169 C170 -76.1(3) . . . . ?
 C175 P8 C164 C163 -19.5(2) . . . . ?
 C175 P8 C164 C155 170.5(2) . . . . ?
 C175 C176 C177 C178 -1.6(7) . . . . ?
 C175 C180 C179 C178 0.3(5) . . . . ?
 C55 P3 C49 C50 -160.2(2) . . . . ?
 C55 P3 C49 C54 21.9(3) . . . . ?
 C55 P3 C87 C88 96.2(2) . . . . ?
 C55 P3 C87 C92 -85.2(3) . . . . ?
 C55 C56 C57 C58 -0.2(4) . . . . ?
 C55 C56 C57 C64 -177.5(2) . . . . ?
 C55 C56 C65 C66 -107.6(3) . . . . ?
 C55 C56 C65 C74 74.2(4) . . . . ?
 C55 C60 C59 C58 -0.3(4) . . . . ?
 C15 C16 C11 P1 -174.3(2) . . . . ?
 C15 C16 C11 C12 1.2(4) . . . . ?
 C15 C14 C13 C12 1.9(5) . . . . ?
 C114 C115 C124 P6 -1.2(3) . . . . ?
 C114 C115 C124 C123 -177.7(2) . . . . ?
 C114 C113 C112 C111 178.7(3) . . . . ?
 C97 C96 C95 C94 1.0(5) . . . . ?
 C108 C113 C112 C111 0.0(4) . . . . ?
 C37 P2 C28 C29 -137.68(19) . . . . ?
 C37 P2 C28 C27 50.9(2) . . . . ?
 C37 P2 C43 C44 38.9(4) . . . . ?
 C37 P2 C43 C48 -148.5(3) . . . . ?
 C37 C38 C39 C40 0.4(5) . . . . ?
 C37 C42 C41 C40 1.2(5) . . . . ?
 C50 C49 C54 C53 1.3(6) . . . . ?
 C50 C51 C52 C53 0.2(6) . . . . ?
 C19 C20 C21 C22 -1.0(4) . . . . ?
 C19 C18 C27 C28 -107.7(3) . . . . ?
 C19 C18 C27 C32 72.1(3) . . . . ?
 C19 C18 C17 P1 172.74(18) . . . . ?
 C19 C18 C17 C26 3.2(4) . . . . ?
 C19 C24 C23 C22 0.9(4) . . . . ?
 C30 C29 C28 P2 -173.4(2) . . . . ?
 C30 C29 C28 C27 -1.7(4) . . . . ?
 C30 C31 C36 C35 178.1(3) . . . . ?
 C100 C99 C104 C103 0.3(4) . . . . ?
 C100 C101 C102 C103 -0.9(5) . . . . ?
 C162 C163 C164 P8 -169.3(2) . . . . ?
 C162 C163 C164 C155 1.1(4) . . . . ?
 C162 C161 C156 C155 3.5(4) . . . . ?
 C162 C161 C156 C157 -179.8(3) . . . . ?
 C57 C56 C55 P3 170.35(19) . . . . ?
 C57 C56 C55 C60 -0.3(4) . . . . ?
 C57 C56 C65 C66 73.3(3) . . . . ?
 C57 C56 C65 C74 -104.8(3) . . . . ?
 C57 C58 C59 C60 -0.2(4) . . . . ?
 C57 C58 C61 C62 1.9(4) . . . . ?
 C57 C64 C63 C62 1.2(4) . . . . ?
 C20 C19 C18 C27 -0.7(4) . . . . ?
 C20 C19 C18 C17 -179.8(2) . . . . ?
 C20 C19 C24 C25 178.2(2) . . . . ?
 C20 C19 C24 C23 -0.4(4) . . . . ?
 C88 C87 C92 C91 -0.2(5) . . . . ?
 C88 C89 C90 C91 1.1(5) . . . . ?
 C16 C15 C14 C13 -0.5(5) . . . . ?
 C16 C11 C12 C13 0.2(5) . . . . ?
 C18 C19 C20 C21 178.0(2) . . . . ?
 C18 C19 C24 C25 0.6(4) . . . . ?
 C18 C19 C24 C23 -178.0(2) . . . . ?
 C18 C27 C28 P2 -3.8(3) . . . . ?
 C18 C27 C28 C29 -174.9(2) . . . . ?
 C18 C27 C32 C33 -5.2(4) . . . . ?
 C18 C27 C32 C31 174.9(2) . . . . ?
 C66 C67 C68 C69 0.1(5) . . . . ?
 C66 C65 C74 P4 175.0(2) . . . . ?
 C66 C65 C74 C73 6.6(4) . . . . ?
 C66 C71 C70 C69 -0.4(6) . . . . ?
 C66 C71 C72 C73 3.4(6) . . . . ?
 C169 P8 C175 C176 -136.3(3) . . . . ?
 C169 P8 C175 C180 46.3(3) . . . . ?
 C169 P8 C164 C163 -127.5(2) . . . . ?
 C169 P8 C164 C155 62.5(2) . . . . ?
 C169 C174 C173 C172 -0.4(5) . . . . ?
 C58 C57 C64 C63 -0.1(4) . . . . ?
 C116 C115 C124 P6 179.29(18) . . . . ?
 C116 C115 C124 C123 2.8(4) . . . . ?
 C116 C117 C118 C119 -1.1(5) . . . . ?
 C116 C121 C120 C119 -3.1(5) . . . . ?
 C116 C121 C122 C123 0.3(4) . . . . ?
 C152 C153 C154 C149 -2.7(4) . . . . ?
 C152 C153 C154 C155 179.6(2) . . . . ?
 C152 C153 C165 C166 -0.7(4) . . . . ?
 C152 C168 C167 C166 0.5(5) . . . . ?
 C163 C162 C161 C160 178.9(3) . . . . ?
 C163 C162 C161 C156 -0.2(5) . . . . ?
 C163 C164 C155 C154 -174.0(2) . . . . ?
 C163 C164 C155 C156 2.2(4) . . . . ?
 C26 C25 C24 C19 0.2(4) . . . . ?
 C26 C25 C24 C23 178.7(3) . . . . ?
 C135 C136 C131 P6 173.5(2) . . . . ?
 C135 C136 C131 C132 0.3(4) . . . . ?
 C135 C134 C133 C132 -0.4(5) . . . . ?
 C115 C114 C105 P5 -5.3(3) . . . . ?
 C115 C114 C105 C106 -171.2(2) . . . . ?
 C115 C114 C113 C108 173.1(2) . . . . ?
 C115 C114 C113 C112 -5.6(4) . . . . ?
 C115 C116 C117 C118 178.8(3) . . . . ?
 C115 C116 C121 C120 -176.8(3) . . . . ?
 C115 C116 C121 C122 2.9(4) . . . . ?
 C27 C18 C17 P1 -6.4(3) . . . . ?
 C27 C18 C17 C26 -175.9(2) . . . . ?
 C27 C32 C33 C34 179.9(2) . . . . ?
 C27 C32 C31 C30 1.7(4) . . . . ?
 C27 C32 C31 C36 -179.5(2) . . . . ?
 C17 P1 C11 C16 -137.4(2) . . . . ?
 C17 P1 C11 C12 47.3(3) . . . . ?
 C17 P1 C5 C6 -41.7(3) . . . . ?
 C17 P1 C5 C10 142.8(2) . . . . ?
 C17 C18 C27 C28 71.4(3) . . . . ?
 C17 C18 C27 C32 -108.8(3) . . . . ?
 C17 C26 C25 C24 0.8(4) . . . . ?
 C137 P7 C149 C150 -28.4(2) . . . . ?
 C137 P7 C149 C154 165.1(2) . . . . ?
 C137 P7 C143 C148 -67.1(3) . . . . ?
 C137 P7 C143 C144 107.6(2) . . . . ?
 C137 C138 C139 C140 0.0(5) . . . . ?
 C137 C142 C141 C140 -1.5(5) . . . . ?
 C148 C143 C144 C145 1.4(4) . . . . ?
 C148 C147 C146 C145 0.5(5) . . . . ?
 C64 C57 C58 C59 177.9(2) . . . . ?
 C64 C57 C58 C61 -1.4(4) . . . . ?
 C131 P6 C125 C126 -64.0(3) . . . . ?
 C131 P6 C125 C130 115.1(2) . . . . ?
 C131 P6 C124 C123 -11.9(2) . . . . ?
 C131 P6 C124 C115 171.7(2) . . . . ?
 C131 C136 C135 C134 -1.1(5) . . . . ?
 C117 C116 C115 C114 -3.4(4) . . . . ?
 C117 C116 C115 C124 176.1(2) . . . . ?
 C117 C116 C121 C120 2.7(4) . . . . ?
 C117 C116 C121 C122 -177.6(3) . . . . ?
 C105 P5 C99 C100 42.8(3) . . . . ?
 C105 P5 C99 C104 -139.1(2) . . . . ?
 C105 P5 C93 C94 -47.7(2) . . . . ?
 C105 P5 C93 C98 125.4(2) . . . . ?
 C105 C106 C107 C108 -0.6(5) . . . . ?
 C105 C114 C115 C116 -108.4(3) . . . . ?
 C105 C114 C115 C124 72.1(3) . . . . ?
 C105 C114 C113 C108 -3.8(4) . . . . ?
 C105 C114 C113 C112 177.5(2) . . . . ?
 C153 C152 C151 C150 0.3(4) . . . . ?
 C153 C152 C168 C167 -1.2(4) . . . . ?
 C153 C154 C155 C164 -104.5(3) . . . . ?
 C153 C154 C155 C156 79.3(3) . . . . ?
 C153 C165 C166 C167 0.0(4) . . . . ?
 C87 P3 C49 C50 92.3(2) . . . . ?
 C87 P3 C49 C54 -85.7(3) . . . . ?
 C87 P3 C55 C56 170.8(2) . . . . ?
 C87 P3 C55 C60 -18.5(2) . . . . ?
 C87 C88 C89 C90 -1.0(5) . . . . ?
 C87 C92 C91 C90 0.3(5) . . . . ?
 C67 C66 C65 C56 -2.8(4) . . . . ?
 C67 C66 C65 C74 175.4(3) . . . . ?
 C67 C66 C71 C70 0.3(5) . . . . ?
 C67 C66 C71 C72 179.5(3) . . . . ?
 C67 C68 C69 C70 -0.1(5) . . . . ?
 C149 P7 C137 C138 127.3(2) . . . . ?
 C149 P7 C137 C142 -58.0(3) . . . . ?
 C149 P7 C143 C148 43.9(3) . . . . ?
 C149 P7 C143 C144 -141.3(2) . . . . ?
 C149 C150 C151 C152 -0.5(4) . . . . ?
 C149 C154 C155 C164 77.9(3) . . . . ?
 C149 C154 C155 C156 -98.3(3) . . . . ?
 C28 P2 C37 C38 -135.3(2) . . . . ?
 C28 P2 C37 C42 44.4(3) . . . . ?
 C28 P2 C43 C44 -71.0(4) . . . . ?
 C28 P2 C43 C48 101.6(4) . . . . ?
 C28 C29 C30 C31 -1.9(4) . . . . ?
 C28 C27 C32 C33 174.6(2) . . . . ?
 C28 C27 C32 C31 -5.3(4) . . . . ?
 C107 C106 C105 P5 -170.7(2) . . . . ?
 C107 C106 C105 C114 -3.5(4) . . . . ?
 C107 C108 C109 C110 -178.4(3) . . . . ?
 C107 C108 C113 C114 -0.3(4) . . . . ?
 C107 C108 C113 C112 178.5(3) . . . . ?
 C25 C26 C17 P1 -172.7(2) . . . . ?
 C25 C26 C17 C18 -2.5(4) . . . . ?
 C25 C24 C23 C22 -177.6(3) . . . . ?
 C151 C150 C149 P7 -167.8(2) . . . . ?
 C151 C150 C149 C154 -1.0(4) . . . . ?
 C151 C152 C153 C154 1.3(4) . . . . ?
 C151 C152 C153 C165 -179.2(3) . . . . ?
 C151 C152 C168 C167 179.2(3) . . . . ?
 C38 C37 C42 C41 -0.9(4) . . . . ?
 C21 C22 C23 C24 -1.5(4) . . . . ?
 C59 C58 C61 C62 -177.3(3) . . . . ?
 C171 C172 C173 C174 0.3(5) . . . . ?
 C173 C174 C169 P8 -179.9(2) . . . . ?
 C173 C174 C169 C170 0.1(4) . . . . ?
 C173 C172 C171 C170 0.0(5) . . . . ?
 C11 P1 C17 C18 53.3(2) . . . . ?
 C11 P1 C17 C26 -137.0(2) . . . . ?
 C11 P1 C5 C6 69.2(3) . . . . ?
 C11 P1 C5 C10 -106.2(2) . . . . ?
 C43 P2 C37 C38 117.3(2) . . . . ?
 C43 P2 C37 C42 -63.1(2) . . . . ?
 C43 P2 C28 C29 -28.5(2) . . . . ?
 C43 P2 C28 C27 160.1(2) . . . . ?
 C43 C44 C45 C46 2.2(9) . . . . ?
 C138 C137 C142 C141 3.2(4) . . . . ?
 C138 C139 C140 C141 1.8(5) . . . . ?
 C77 C78 C79 C80 1.6(5) . . . . ?
 C93 P5 C99 C100 -63.6(3) . . . . ?
 C93 P5 C99 C104 114.6(2) . . . . ?
 C93 P5 C105 C106 -38.2(2) . . . . ?
 C93 P5 C105 C114 155.4(2) . . . . ?
 C93 C94 C95 C96 0.1(5) . . . . ?
 C168 C152 C153 C154 -178.3(2) . . . . ?
 C168 C152 C153 C165 1.2(4) . . . . ?
 C168 C152 C151 C150 179.9(3) . . . . ?
 C168 C167 C166 C165 0.0(5) . . . . ?
 C32 C27 C28 P2 176.44(18) . . . . ?
 C32 C27 C28 C29 5.2(3) . . . . ?
 C32 C31 C36 C35 -0.6(4) . . . . ?
 C42 C37 C38 C39 0.1(5) . . . . ?
 C111 C110 C109 C108 0.0(5) . . . . ?
 C176 C175 C180 C179 1.1(5) . . . . ?
 C176 C177 C178 C179 3.0(6) . . . . ?
 C6 C5 C10 C9 -0.8(4) . . . . ?
 C75 P4 C74 C65 49.2(3) . . . . ?
 C75 P4 C74 C73 -142.0(3) . . . . ?
 C75 P4 C81 C82 -122.8(3) . . . . ?
 C75 P4 C81 C86 57.2(4) . . . . ?
 C125 P6 C131 C136 -177.0(2) . . . . ?
 C125 P6 C131 C132 -4.2(3) . . . . ?
 C125 P6 C124 C123 -118.5(2) . . . . ?
 C125 P6 C124 C115 65.0(2) . . . . ?
 C125 C130 C129 C128 0.3(5) . . . . ?
 C160 C161 C156 C155 -175.7(3) . . . . ?
 C160 C161 C156 C157 1.0(4) . . . . ?
 C160 C159 C158 C157 1.9(5) . . . . ?
 C96 C97 C98 C93 0.8(4) . . . . ?
 C5 P1 C17 C18 159.8(2) . . . . ?
 C5 P1 C17 C26 -30.4(2) . . . . ?
 C5 P1 C11 C16 113.0(2) . . . . ?
 C5 P1 C11 C12 -62.3(3) . . . . ?
 C5 C6 C7 C8 1.2(5) . . . . ?
 C5 C10 C9 C8 0.6(5) . . . . ?
 C164 P8 C175 C176 114.0(3) . . . . ?
 C164 P8 C175 C180 -63.4(3) . . . . ?
 C164 P8 C169 C174 -148.3(2) . . . . ?
 C164 P8 C169 C170 31.7(3) . . . . ?
 C94 C93 C98 C97 0.3(4) . . . . ?
 C154 C153 C165 C166 178.8(3) . . . . ?
 C121 C116 C115 C114 176.0(2) . . . . ?
 C121 C116 C115 C124 -4.5(4) . . . . ?
 C121 C116 C117 C118 -0.6(4) . . . . ?
 C121 C120 C119 C118 1.3(5) . . . . ?
 C110 C111 C112 C113 -0.8(4) . . . . ?
 C14 C15 C16 C11 -1.0(5) . . . . ?
 C14 C13 C12 C11 -1.7(5) . . . . ?
 C161 C162 C163 C164 -2.1(5) . . . . ?
 C161 C160 C159 C158 -1.7(5) . . . . ?
 C161 C156 C155 C164 -4.4(4) . . . . ?
 C161 C156 C155 C154 171.9(2) . . . . ?
 C161 C156 C157 C158 -0.9(4) . . . . ?
 C63 C62 C61 C58 -0.9(4) . . . . ?
 C109 C108 C107 C106 -179.9(3) . . . . ?
 C109 C108 C113 C114 -178.0(3) . . . . ?
 C109 C108 C113 C112 0.7(4) . . . . ?
 C104 C99 C100 C101 0.0(4) . . . . ?
 C113 C114 C115 C116 74.7(3) . . . . ?
 C113 C114 C115 C124 -104.8(3) . . . . ?
 C113 C114 C105 P5 171.56(19) . . . . ?
 C113 C114 C105 C106 5.6(4) . . . . ?
 C113 C108 C107 C106 2.4(4) . . . . ?
 C113 C108 C109 C110 -0.7(4) . . . . ?
 C68 C69 C70 C71 0.3(6) . . . . ?
 C65 C56 C55 P3 -8.7(3) . . . . ?
 C65 C56 C55 C60 -179.3(2) . . . . ?
 C65 C56 C57 C58 178.9(2) . . . . ?
 C65 C56 C57 C64 1.5(4) . . . . ?
 C65 C66 C67 C68 -179.6(3) . . . . ?
 C65 C66 C71 C70 179.8(3) . . . . ?
 C65 C66 C71 C72 -1.0(5) . . . . ?
 C65 C74 C73 C72 -4.3(6) . . . . ?
 C124 P6 C131 C136 77.5(2) . . . . ?
 C124 P6 C131 C132 -109.7(2) . . . . ?
 C124 P6 C125 C126 44.0(3) . . . . ?
 C124 P6 C125 C130 -137.0(2) . . . . ?
 C124 C123 C122 C121 -2.1(4) . . . . ?
 C76 C77 C78 C79 -0.9(5) . . . . ?
 C76 C75 C80 C79 0.6(4) . . . . ?
 C112 C111 C110 C109 0.8(5) . . . . ?
 C159 C160 C161 C162 -178.9(3) . . . . ?
 C159 C160 C161 C156 0.3(5) . . . . ?
 C159 C158 C157 C156 -0.6(5) . . . . ?
 C134 C133 C132 C131 -0.4(5) . . . . ?
 C34 C35 C36 C31 0.2(4) . . . . ?
 C41 C40 C39 C38 -0.1(5) . . . . ?
 C142 C137 C138 C139 -2.4(4) . . . . ?
 C142 C141 C140 C139 -1.0(5) . . . . ?
 C120 C121 C122 C123 -179.9(3) . . . . ?
 C120 C119 C118 C117 0.8(6) . . . . ?
 C177 C178 C179 C180 -2.4(6) . . . . ?
 C24 C19 C20 C21 0.5(4) . . . . ?
 C24 C19 C18 C27 176.8(2) . . . . ?
 C24 C19 C18 C17 -2.3(4) . . . . ?
 C7 C8 C9 C10 0.5(5) . . . . ?
 C7 C6 C5 P1 -175.4(2) . . . . ?
 C7 C6 C5 C10 -0.1(4) . . . . ?
 C126 C125 C130 C129 0.0(5) . . . . ?
 C126 C127 C128 C129 0.2(5) . . . . ?
 C143 P7 C137 C138 -118.5(2) . . . . ?
 C143 P7 C137 C142 56.2(3) . . . . ?
 C143 P7 C149 C150 -136.5(2) . . . . ?
 C143 P7 C149 C154 57.0(2) . . . . ?
 C143 C148 C147 C146 0.2(5) . . . . ?
 C143 C144 C145 C146 -0.8(5) . . . . ?
 C74 P4 C75 C76 -135.9(2) . . . . ?
 C74 P4 C75 C80 45.7(3) . . . . ?
 C74 P4 C81 C82 124.6(3) . . . . ?
 C74 P4 C81 C86 -55.4(4) . . . . ?
 C98 C97 C96 C95 -1.5(5) . . . . ?
 C98 C93 C94 C95 -0.8(4) . . . . ?
 C147 C148 C143 P7 173.5(2) . . . . ?
 C147 C148 C143 C144 -1.1(4) . . . . ?
 C147 C146 C145 C144 -0.2(5) . . . . ?
 C89 C88 C87 P3 179.3(2) . . . . ?
 C89 C88 C87 C92 0.6(4) . . . . ?
 C89 C90 C91 C92 -0.7(5) . . . . ?
 C78 C77 C76 C75 0.0(5) . . . . ?
 C78 C79 C80 C75 -1.5(5) . . . . ?
 C61 C58 C59 C60 179.1(2) . . . . ?
 C61 C62 C63 C64 -0.6(4) . . . . ?
 C180 C175 C176 C177 -0.5(5) . . . . ?
 C23 C22 C21 C20 1.5(4) . . . . ?
 C71 C66 C67 C68 -0.2(5) . . . . ?
 C71 C66 C65 C56 177.8(3) . . . . ?
 C71 C66 C65 C74 -4.0(4) . . . . ?
 C71 C72 C73 C74 -0.8(7) . . . . ?
 C51 C52 C53 C54 2.1(7) . . . . ?
 C33 C32 C31 C30 -178.2(2) . . . . ?
 C33 C32 C31 C36 0.5(4) . . . . ?
 C33 C34 C35 C36 0.2(4) . . . . ?
 C130 C125 C126 C127 -0.2(5) . . . . ?
 C130 C129 C128 C127 -0.4(6) . . . . ?
 C9 C8 C7 C6 -1.4(5) . . . . ?
 C70 C71 C72 C73 -177.4(4) . . . . ?
 C31 C32 C33 C34 -0.1(4) . . . . ?
 C165 C153 C154 C149 177.7(2) . . . . ?
 C165 C153 C154 C155 0.1(4) . . . . ?
 C39 C40 C41 C42 -0.7(5) . . . . ?
 C122 C123 C124 P6 -176.0(2) . . . . ?
 C122 C123 C124 C115 0.5(4) . . . . ?
 C122 C121 C120 C119 177.2(3) . . . . ?
 C54 C49 C50 C51 1.1(5) . . . . ?
 C155 C156 C157 C158 175.8(3) . . . . ?
 C81 P4 C75 C76 115.1(2) . . . . ?
 C81 P4 C75 C80 -63.2(3) . . . . ?
 C81 P4 C74 C65 157.9(3) . . . . ?
 C81 P4 C74 C73 -33.3(3) . . . . ?
 C81 C82 C83 C84 -0.5(6) . . . . ?
 C35 C34 C33 C32 -0.2(4) . . . . ?
 C157 C156 C155 C164 179.0(2) . . . . ?
 C157 C156 C155 C154 -4.6(4) . . . . ?
 C80 C75 C76 C77 0.1(4) . . . . ?
 C128 C127 C126 C125 0.1(5) . . . . ?
 C101 C102 C103 C104 1.2(5) . . . . ?
 C44 C43 C48 C47 -3.8(8) . . . . ?
 C46 C47 C48 C43 -1.7(10) . . . . ?
 C72 C71 C70 C69 -179.6(4) . . . . ?
 C47 C46 C45 C44 -7.9(9) . . . . ?
 C45 C46 C47 C48 7.6(10) . . . . ?
 C82 C81 C86 C85 2.8(7) . . . . ?
 C82 C83 C84 C85 1.4(7) . . . . ?
 C48 C43 C44 C45 3.7(8) . . . . ?
 C83 C84 C85 C86 -0.2(8) . . . . ?
 C190 C191 C192 C193 1.2(9) . . . . ?
 C190 C189 C194 C193 1.0(9) . . . . ?
 C84 C85 C86 C81 -1.9(8) . . . . ?
 C191 C190 C189 C194 0.5(9) . . . . ?
 C191 C190 C189 C188 -178.7(6) . . . . ?
 C191 C192 C193 C194 0.3(10) . . . . ?
 C184 C183 C182 C187 -0.7(7) . . . . ?
 C184 C183 C182 C181 175.1(6) . . . . ?
 C184 C185 C186 C187 1.5(10) . . . . ?
 C86 C81 C82 C83 -1.6(6) . . . . ?
 C189 C190 C191 C192 -1.6(9) . . . . ?
 C189 C194 C193 C192 -1.4(10) . . . . ?
 C182 C183 C184 C185 0.9(7) . . . . ?
 C182 C187 C186 C185 -1.4(10) . . . . ?
 C186 C187 C182 C183 0.9(8) . . . . ?
 C186 C187 C182 C181 -175.0(6) . . . . ?
 C186 C185 C184 C183 -1.3(8) . . . . ?
 C188 C189 C194 C193 -179.8(7) . . . . ?

_shelx_res_file
;
TITL full_a.res in P1
REM Old TITL full in P1
REM SHELXT solution in P1: R1 0.070, Rweak 0.037, Alpha 0.000
REM <I/s> 0.000 for 0 systematic absences, Orientation as input
REM Flack x = 0.048 ( 0.002 ) from 15048 Parsons' quotients
REM Formula found by SHELXT: C164 N21 P8 Cu4
CELL 0.71073 15.7993 17.0476 17.7149 108.191 107.387 104.532
ZERR 1 0.0006 0.0005 0.0006 0.001 0.001 0.001
LATT -1
SFAC C H Cu N O P
UNIT 194 144 4 4 4 8
EADP C3A N3
ISOR 0.005 0.01 O7 O8
ISOR 0.001 0.002 O6
EADP N2A C2
ISOR 0.01 0.02 O4 O3 O1 O2
SADI Cu2 N2 Cu2 C2A
SADI N2 C1 C2A C1
SADI Cu1 C1 Cu1 N1A
SADI N2 C1 N2 N1A
SADI C1 C2A N1A C2A
EADP C2A N2
EADP N1A C1
SADI Cu1 N1 Cu1 C1A
SADI N1 C4 C1A C4
SADI Cu4 C4 Cu4 N4A
SADI N1 C4 N1 N4A
SADI C4 C1A N4A C1A
EADP C1A N1
EADP N4A C4
SADI Cu4 N4 Cu4 C4A
SADI C3 N4 C3 C4A
SADI Cu3 C3 Cu3 N3A
SADI C3 N4 N3A N4
SADI C3 C4A N3A C4A
EADP N4 C4A
EADP C3 N3A
EXYZ C3A N3
EXYZ N2A C2
EXYZ C2A N2
EXYZ N1A C1
EXYZ C1A N1
EXYZ N4A C4
EXYZ N4 C4A
EXYZ C3 N3A

L.S. 10
PLAN  5
SIZE 0.208 0.254 0.305
TEMP -173.15
CONF
list 4
MORE -1
BOND $H
fmap 2
acta
TWIN -1 0 0 0 -1 0 0 0 -1 2
OMIT -2 -1 3
OMIT -1 -2 1
OMIT -1 -1 0
OMIT -1 -1 3
OMIT -1 0 -1
OMIT -1 0 2
OMIT -1 1 -2
OMIT -1 1 1
OMIT -1 3 -2
OMIT -1 6 -2
OMIT 0 -1 2
OMIT 1 -6 2
OMIT 1 -3 2
OMIT 1 -1 -1
OMIT 1 -1 2
OMIT 1 0 -2
OMIT 1 0 1
OMIT 1 1 -3
REM <olex2.extras>
REM <HklSrc "%.\\full.hkl">
REM </olex2.extras>

WGHT    0.050500    0.409100
BASF   0.02290
FVAR       0.39250
CU1   3    0.464620    0.456734    0.359564    11.00000    0.01706    0.01572 =
         0.01495    0.00773    0.00713    0.00637
CU3   3    0.681742    0.398250    0.750001    11.00000    0.01816    0.01662 =
         0.01623    0.00847    0.00756    0.00778
CU4   3    0.380400    0.230868    0.471154    11.00000    0.01819    0.01864 =
         0.01762    0.00996    0.00699    0.00607
CU2   3    0.697226    0.657039    0.674538    11.00000    0.03055    0.01573 =
         0.01542    0.00721    0.00591    0.00812
P2    6    0.520100    0.444976    0.253860    11.00000    0.01599    0.01690 =
         0.01385    0.00769    0.00678    0.00734
P1    6    0.353763    0.511492    0.309051    11.00000    0.01508    0.01637 =
         0.01396    0.00721    0.00660    0.00633
P3    6    0.682153    0.784464    0.749195    11.00000    0.02270    0.01448 =
         0.01565    0.00768    0.00662    0.00651
P5    6    0.668443    0.406546    0.875801    11.00000    0.01404    0.01689 =
         0.01550    0.00755    0.00664    0.00637
P8    6    0.312597    0.080371    0.412170    11.00000    0.01739    0.01735 =
         0.01700    0.00992    0.00815    0.00754
P6    6    0.812904    0.359476    0.771999    11.00000    0.01878    0.01867 =
         0.01768    0.01065    0.00981    0.00993
P7    6    0.272054    0.265147    0.522176    11.00000    0.01876    0.01490 =
         0.01350    0.00652    0.00524    0.00515
P4    6    0.844109    0.719593    0.677842    11.00000    0.02805    0.02066 =
         0.01621    0.00675    0.00673    0.01316
PART 1
C3    1    0.568797    0.318866    0.640494    10.50000    0.02059    0.02109 =
         0.02037    0.00987    0.00753    0.00874
N2    4    0.603316    0.582329    0.553748    10.50000    0.02743    0.01750 =
         0.01996    0.00975    0.00840    0.00870
N1    4    0.411176    0.344016    0.368197    10.50000    0.02298    0.01842 =
         0.01965    0.00752    0.01008    0.00682
C1    1    0.554659    0.536867    0.480700    10.50000    0.02236    0.01666 =
         0.01907    0.00963    0.00762    0.00752
N4    4    0.500406    0.283408    0.576245    10.50000    0.02241    0.02151 =
         0.02466    0.01142    0.00895    0.00867
N2A   4    0.705511    0.576598    0.732714    10.50000    0.02521    0.02115 =
         0.01979    0.00990    0.00712    0.00816
C4    1    0.395276    0.291155    0.394555    10.50000    0.02228    0.02061 =
         0.01866    0.00954    0.00876    0.00645
PART 0
C150  1    0.316320    0.240776    0.675238    11.00000    0.02488    0.02016 =
         0.01567    0.00593    0.00634    0.00646
AFIX  43
H150  2    0.350723    0.303552    0.702437    11.00000   -1.20000
AFIX   0
C99   1    0.632307    0.308654    0.898524    11.00000    0.01723    0.02006 =
         0.02200    0.01178    0.01026    0.00833
C29   1    0.611050    0.615240    0.266818    11.00000    0.01487    0.02179 =
         0.01716    0.00910    0.00573    0.00500
AFIX  43
H29   2    0.666974    0.611226    0.302062    11.00000   -1.20000
AFIX   0
C49   1    0.718076    0.816024    0.865312    11.00000    0.02432    0.01903 =
         0.01646    0.00803    0.00788    0.00664
PART 1
C3A   1    0.705001    0.517446    0.750875    10.50000    0.01937    0.02043 =
         0.02433    0.01083    0.00951    0.00797
PART 0
C174  1    0.451486    0.068861    0.541986    11.00000    0.02681    0.02264 =
         0.02574    0.01264    0.00795    0.00968
AFIX  43
H174  2    0.488527    0.126375    0.549747    11.00000   -1.20000
AFIX   0
C22   1    0.211428    0.306580   -0.135507    11.00000    0.02621    0.02129 =
         0.01520    0.00366    0.00328    0.00582
AFIX  43
H22   2    0.183264    0.268585   -0.195984    11.00000   -1.20000
AFIX   0
C172  1    0.437323   -0.053645    0.584054    11.00000    0.03556    0.03244 =
         0.02992    0.02200    0.01569    0.01990
AFIX  43
H172  2    0.464067   -0.080104    0.620037    11.00000   -1.20000
AFIX   0
C106  1    0.814807    0.572030    0.976307    11.00000    0.01762    0.01719 =
         0.02640    0.00810    0.00662    0.00810
AFIX  43
H106  2    0.764098    0.592215    0.960621    11.00000   -1.20000
AFIX   0
C56   1    0.850342    0.916680    0.769158    11.00000    0.02166    0.01515 =
         0.01459    0.00598    0.00621    0.00752
C136  1    0.708937    0.208251    0.617186    11.00000    0.02922    0.03276 =
         0.01983    0.00907    0.00922    0.01850
AFIX  43
H136  2    0.660495    0.202613    0.638787    11.00000   -1.20000
AFIX   0
C175  1    0.317438    0.022099    0.307737    11.00000    0.02124    0.02111 =
         0.01981    0.01059    0.01152    0.01032
C55   1    0.750822    0.882710    0.738399    11.00000    0.02106    0.01474 =
         0.01454    0.00628    0.00744    0.00738
C15   1    0.517142    0.778760    0.434382    11.00000    0.02761    0.01978 =
         0.02874    0.00666    0.00563    0.00222
AFIX  43
H15   2    0.578366    0.815717    0.480665    11.00000   -1.20000
AFIX   0
C114  1    0.867167    0.448727    0.969895    11.00000    0.01746    0.01612 =
         0.01625    0.00792    0.00754    0.00762
C97   1    0.501740    0.554381    0.893856    11.00000    0.02708    0.03527 =
         0.03057    0.01991    0.01322    0.01998
AFIX  43
H97   2    0.458311    0.568264    0.854952    11.00000   -1.20000
AFIX   0
C108  1    0.983742    0.605174    1.047196    11.00000    0.01697    0.01872 =
         0.02284    0.00896    0.00507    0.00677
C37   1    0.450326    0.345299    0.151010    11.00000    0.02149    0.01937 =
         0.01609    0.00793    0.00752    0.01117
C50   1    0.701378    0.747425    0.893162    11.00000    0.03972    0.02054 =
         0.02130    0.00998    0.01426    0.01165
AFIX  43
H50   2    0.674980    0.686956    0.851896    11.00000   -1.20000
AFIX   0
C60   1    0.697158    0.916110    0.684952    11.00000    0.01949    0.01816 =
         0.01800    0.00888    0.00708    0.00713
AFIX  43
H60   2    0.629280    0.893428    0.664281    11.00000   -1.20000
AFIX   0
C19   1    0.298289    0.418940    0.044806    11.00000    0.01593    0.01638 =
         0.01541    0.00687    0.00492    0.00618
C30   1    0.617167    0.692182    0.256624    11.00000    0.01711    0.01920 =
         0.01942    0.00667    0.00616    0.00175
AFIX  43
H30   2    0.676784    0.741591    0.286262    11.00000   -1.20000
AFIX   0
C100  1    0.653776    0.311115    0.982343    11.00000    0.02629    0.02934 =
         0.02403    0.01492    0.01428    0.01259
AFIX  43
H100  2    0.691110    0.366293    1.032078    11.00000   -1.20000
AFIX   0
C162  1    0.023966   -0.009020    0.269384    11.00000    0.02326    0.03551 =
         0.01544    0.00185    0.00584    0.01067
AFIX  43
H162  2   -0.016076   -0.031101    0.209308    11.00000   -1.20000
AFIX   0
C57   1    0.897112    0.983900    0.746590    11.00000    0.01992    0.01722 =
         0.01337    0.00429    0.00575    0.00568
C20   1    0.341479    0.433790   -0.011342    11.00000    0.01794    0.02021 =
         0.01731    0.00814    0.00693    0.00734
AFIX  43
H20   2    0.401098    0.482213    0.012238    11.00000   -1.20000
AFIX   0
C88   1    0.495367    0.729271    0.628086    11.00000    0.02497    0.01925 =
         0.03190    0.01095    0.00748    0.00547
AFIX  43
H88   2    0.515764    0.694365    0.589340    11.00000   -1.20000
AFIX   0
C16   1    0.485990    0.686183    0.405032    11.00000    0.02200    0.01979 =
         0.02574    0.01099    0.00575    0.00650
AFIX  43
H16   2    0.526468    0.660364    0.430741    11.00000   -1.20000
AFIX   0
C18   1    0.342850    0.472901    0.136968    11.00000    0.01425    0.01470 =
         0.01527    0.00585    0.00531    0.00615
C66   1    0.968867    0.942897    0.915781    11.00000    0.02419    0.02573 =
         0.01537    0.00848    0.00536    0.01087
C123  1    0.803335    0.209847    0.812645    11.00000    0.02590    0.01929 =
         0.01547    0.00742    0.00973    0.01078
AFIX  43
H123  2    0.787415    0.177437    0.752630    11.00000   -1.20000
AFIX   0
C169  1    0.358061    0.024293    0.477981    11.00000    0.02312    0.02130 =
         0.01856    0.01207    0.01121    0.01143
C58   1    0.842006    1.015542    0.692725    11.00000    0.02341    0.01380 =
         0.01397    0.00489    0.00735    0.00605
C116  1    0.855869    0.306132    0.990451    11.00000    0.01836    0.01840 =
         0.01515    0.00824    0.00618    0.00855
C152  1    0.273575    0.099968    0.686196    11.00000    0.02377    0.02852 =
         0.02025    0.01548    0.01207    0.01232
C163  1    0.119683    0.006973    0.294789    11.00000    0.02299    0.02809 =
         0.01540    0.00515    0.00859    0.01035
AFIX  43
H163  2    0.144558   -0.006121    0.251747    11.00000   -1.20000
AFIX   0
C26   1    0.208707    0.380329    0.150820    11.00000    0.01740    0.01979 =
         0.02212    0.01012    0.00909    0.00445
AFIX  43
H26   2    0.178642    0.366625    0.186728    11.00000   -1.20000
AFIX   0
C135  1    0.689269    0.148032    0.534279    11.00000    0.04145    0.04090 =
         0.02110    0.00488    0.00676    0.02503
AFIX  43
H135  2    0.628201    0.100856    0.499774    11.00000   -1.20000
AFIX   0
C115  1    0.848306    0.350760    0.933796    11.00000    0.01315    0.01628 =
         0.01584    0.00721    0.00476    0.00654
C27   1    0.439530    0.547424    0.175597    11.00000    0.01550    0.01466 =
         0.01345    0.00569    0.00670    0.00455
C17   1    0.297152    0.455152    0.189523    11.00000    0.01621    0.01641 =
         0.01591    0.00762    0.00690    0.00666
C137  1    0.311595    0.381296    0.599426    11.00000    0.02802    0.01761 =
         0.01518    0.00654    0.00474    0.00827
C148  1    0.075036    0.246109    0.466267    11.00000    0.02403    0.02700 =
         0.01729    0.01138    0.00851    0.01030
AFIX  43
H148  2    0.078426    0.248233    0.521363    11.00000   -1.20000
AFIX   0
C64   1    0.998499    1.018668    0.773433    11.00000    0.02226    0.02452 =
         0.01894    0.00664    0.00722    0.00738
AFIX  43
H64   2    1.037133    0.998800    0.809561    11.00000   -1.20000
AFIX   0
C131  1    0.799126    0.277024    0.669194    11.00000    0.03106    0.02720 =
         0.02076    0.01561    0.01555    0.01962
C117  1    0.885906    0.352114    1.081969    11.00000    0.02842    0.01961 =
         0.01691    0.00817    0.00850    0.01042
AFIX  43
H117  2    0.902849    0.414878    1.107263    11.00000   -1.20000
AFIX   0
C105  1    0.792574    0.478727    0.951163    11.00000    0.01595    0.01603 =
         0.01739    0.00758    0.00633    0.00671
C153  1    0.213723    0.055471    0.594827    11.00000    0.02032    0.02256 =
         0.01992    0.01224    0.01188    0.01063
C87   1    0.559552    0.784100    0.714468    11.00000    0.02523    0.02127 =
         0.02550    0.01528    0.01232    0.00805
C67   1    0.971602    1.030296    0.954728    11.00000    0.02873    0.02265 =
         0.01798    0.00843    0.00682    0.01010
AFIX  43
H67   2    0.934561    1.052316    0.919932    11.00000   -1.20000
AFIX   0
C149  1    0.257919    0.198887    0.584449    11.00000    0.01949    0.02037 =
         0.01470    0.00918    0.00837    0.00777
C28   1    0.521896    0.540432    0.225376    11.00000    0.01651    0.01596 =
         0.01187    0.00608    0.00678    0.00565
C107  1    0.906419    0.632925    1.022056    11.00000    0.02005    0.01703 =
         0.03083    0.00826    0.00714    0.00814
AFIX  43
H107  2    0.918715    0.694519    1.037289    11.00000   -1.20000
AFIX   0
C25   1    0.166388    0.328038    0.063339    11.00000    0.01735    0.01813 =
         0.02029    0.00580    0.00555    0.00013
AFIX  43
H25   2    0.107106    0.279101    0.039359    11.00000   -1.20000
AFIX   0
C40   1    0.338916    0.189398   -0.001861    11.00000    0.04538    0.02540 =
         0.02122    0.00223    0.00697    0.01572
AFIX  43
H40   2    0.300940    0.136378   -0.053819    11.00000   -1.20000
AFIX   0
C151  1    0.324363    0.193043    0.724652    11.00000    0.02888    0.03099 =
         0.01517    0.01151    0.00771    0.01142
AFIX  43
H151  2    0.364425    0.222858    0.785225    11.00000   -1.20000
AFIX   0
C8    1    0.116828    0.485638    0.412482    11.00000    0.02755    0.03587 =
         0.03053    0.01481    0.02039    0.01266
AFIX  43
H8    2    0.070426    0.482695    0.436509    11.00000   -1.20000
AFIX   0
C38   1    0.381890    0.274516    0.150102    11.00000    0.03902    0.02127 =
         0.02074    0.00859    0.01213    0.00922
AFIX  43
H38   2    0.373129    0.279147    0.201869    11.00000   -1.20000
AFIX   0
C21   1    0.299581    0.380100   -0.099086    11.00000    0.02409    0.02312 =
         0.01770    0.00872    0.00854    0.00812
AFIX  43
H21   2    0.329735    0.392248   -0.135465    11.00000   -1.20000
AFIX   0
C59   1    0.741039    0.979933    0.662783    11.00000    0.02335    0.01788 =
         0.01566    0.00774    0.00638    0.00882
AFIX  43
H59   2    0.703315    1.000594    0.626878    11.00000   -1.20000
AFIX   0
C171  1    0.344668   -0.098133    0.520821    11.00000    0.03068    0.02611 =
         0.03652    0.02267    0.01843    0.01412
AFIX  43
H171  2    0.307733   -0.155488    0.513488    11.00000   -1.20000
AFIX   0
C173  1    0.491294    0.030562    0.594588    11.00000    0.02953    0.02758 =
         0.02669    0.01353    0.00432    0.01226
AFIX  43
H173  2    0.555235    0.061658    0.637728    11.00000   -1.20000
AFIX   0
C11   1    0.396303    0.631916    0.338585    11.00000    0.01923    0.01782 =
         0.01577    0.00796    0.00939    0.00859
C43   1    0.643973    0.452646    0.281562    11.00000    0.02013    0.02823 =
         0.02402    0.01461    0.01038    0.01318
C138  1    0.394432    0.441790    0.606048    11.00000    0.02919    0.01941 =
         0.02118    0.01052    0.00572    0.00538
AFIX  43
H138  2    0.431376    0.421013    0.576899    11.00000   -1.20000
AFIX   0
C77   1    0.755889    0.790667    0.478989    11.00000    0.02430    0.02974 =
         0.02112    0.01287    0.00300    0.00164
AFIX  43
H77   2    0.695789    0.775626    0.433868    11.00000   -1.20000
AFIX   0
C93   1    0.605681    0.473638    0.918301    11.00000    0.01622    0.01977 =
         0.01988    0.01010    0.00956    0.00831
C168  1    0.280712    0.048820    0.735972    11.00000    0.03163    0.03630 =
         0.02050    0.01870    0.01309    0.01457
AFIX  43
H168  2    0.321273    0.077902    0.796436    11.00000   -1.20000
AFIX   0
C32   1    0.446534    0.626294    0.160534    11.00000    0.01889    0.01483 =
         0.01360    0.00574    0.00824    0.00613
C42   1    0.461671    0.336707    0.073496    11.00000    0.02610    0.02933 =
         0.01751    0.00958    0.01028    0.01371
AFIX  43
H42   2    0.507309    0.384665    0.072902    11.00000   -1.20000
AFIX   0
C139  1    0.423054    0.533342    0.655828    11.00000    0.04041    0.01868 =
         0.02595    0.01025    0.00528    0.00369
AFIX  43
H139  2    0.479504    0.574460    0.660294    11.00000   -1.20000
AFIX   0
C111  1    1.133728    0.546884    1.091418    11.00000    0.01769    0.02550 =
         0.03188    0.01532    0.00739    0.01004
AFIX  43
H111  2    1.185177    0.527645    1.107363    11.00000   -1.20000
AFIX   0
C176  1    0.352159    0.072634    0.267716    11.00000    0.05920    0.01932 =
         0.02795    0.00944    0.02605    0.00792
AFIX  43
H176  2    0.374532    0.135865    0.295395    11.00000   -1.20000
AFIX   0
C6    1    0.167786    0.504533    0.301687    11.00000    0.02187    0.03875 =
         0.02187    0.01586    0.01169    0.01416
AFIX  43
H6    2    0.156108    0.514226    0.250187    11.00000   -1.20000
AFIX   0
C75   1    0.848236    0.775219    0.605676    11.00000    0.02305    0.02225 =
         0.01647    0.00632    0.00860    0.00849
C125  1    0.936201    0.438707    0.815328    11.00000    0.01906    0.02655 =
         0.02325    0.01505    0.01150    0.01070
C160  1   -0.114270   -0.007824    0.306230    11.00000    0.02036    0.04125 =
         0.01869    0.00008    0.00431    0.00965
AFIX  43
H160  2   -0.154775   -0.029932    0.246273    11.00000   -1.20000
AFIX   0
C96   1    0.523966    0.592790    0.981941    11.00000    0.03005    0.02716 =
         0.03872    0.01946    0.02321    0.01762
AFIX  43
H96   2    0.497060    0.634036    1.003709    11.00000   -1.20000
AFIX   0
C62   1    0.985654    1.111937    0.695794    11.00000    0.02735    0.01875 =
         0.01993    0.00475    0.01070    0.00089
AFIX  43
H62   2    1.015866    1.155044    0.678968    11.00000   -1.20000
AFIX   0
C5    1    0.254388    0.496592    0.342838    11.00000    0.01786    0.01980 =
         0.01883    0.00824    0.00916    0.00628
C164  1    0.183088    0.042988    0.384772    11.00000    0.01852    0.01561 =
         0.01676    0.00706    0.00768    0.00574
C94   1    0.626090    0.512093    1.007308    11.00000    0.02609    0.03127 =
         0.02074    0.01374    0.01276    0.01555
AFIX  43
H94   2    0.668175    0.497466    1.046540    11.00000   -1.20000
AFIX   0
C154  1    0.208118    0.106403    0.543527    11.00000    0.01487    0.01953 =
         0.01426    0.00827    0.00673    0.00500
C121  1    0.831943    0.212250    0.954763    11.00000    0.02573    0.01984 =
         0.01768    0.01075    0.00920    0.01191
C110  1    1.153013    0.639197    1.116657    11.00000    0.01667    0.02382 =
         0.03064    0.01214    0.00385    0.00405
AFIX  43
H110  2    1.217168    0.681407    1.148712    11.00000   -1.20000
AFIX   0
C14   1    0.459794    0.816808    0.396742    11.00000    0.03986    0.01678 =
         0.02666    0.00650    0.01312    0.00983
AFIX  43
H14   2    0.480948    0.879857    0.417170    11.00000   -1.20000
AFIX   0
C161  1   -0.015787    0.006864    0.331203    11.00000    0.01945    0.02705 =
         0.01881    0.00312    0.00678    0.00750
C63   1    1.041092    1.080110    0.748082    11.00000    0.02176    0.02412 =
         0.02197    0.00438    0.00852    0.00251
AFIX  43
H63   2    1.108616    1.101506    0.765877    11.00000   -1.20000
AFIX   0
C109  1    1.079270    0.667489    1.094863    11.00000    0.02034    0.01920 =
         0.03037    0.00955    0.00693    0.00495
AFIX  43
H109  2    1.092373    0.729414    1.111884    11.00000   -1.20000
AFIX   0
C104  1    0.577815    0.227660    0.827058    11.00000    0.02453    0.02328 =
         0.02896    0.01113    0.01102    0.00678
AFIX  43
H104  2    0.562948    0.224870    0.769972    11.00000   -1.20000
AFIX   0
C113  1    0.963728    0.512209    1.020629    11.00000    0.01635    0.01892 =
         0.01812    0.00942    0.00693    0.00785
C68   1    1.026520    1.083813    1.041531    11.00000    0.03366    0.02554 =
         0.01924    0.00590    0.00698    0.00908
AFIX  43
H68   2    1.026731    1.142094    1.065735    11.00000   -1.20000
AFIX   0
C65   1    0.912525    0.884937    0.824803    11.00000    0.01956    0.02184 =
         0.01630    0.00875    0.00574    0.00949
C124  1    0.824218    0.302910    0.845811    11.00000    0.01803    0.01790 =
         0.01754    0.01024    0.00958    0.01057
C170  1    0.304620   -0.060202    0.467701    11.00000    0.02312    0.02511 =
         0.02741    0.01569    0.01249    0.00977
AFIX  43
H170  2    0.240824   -0.091757    0.424340    11.00000   -1.20000
AFIX   0
C76   1    0.760695    0.753854    0.539063    11.00000    0.02194    0.02677 =
         0.02105    0.01205    0.00619    0.00325
AFIX  43
H76   2    0.703705    0.713658    0.534737    11.00000   -1.20000
AFIX   0
C112  1    1.042320    0.485457    1.044584    11.00000    0.01796    0.02081 =
         0.02494    0.01135    0.00682    0.00970
AFIX  43
H112  2    1.030897    0.423816    1.027668    11.00000   -1.20000
AFIX   0
C159  1   -0.152427    0.009263    0.366988    11.00000    0.01913    0.03632 =
         0.02545    0.00443    0.00767    0.00911
AFIX  43
H159  2   -0.218295    0.000631    0.349422    11.00000   -1.20000
AFIX   0
C95   1    0.585744    0.571003    1.038663    11.00000    0.03026    0.02815 =
         0.02372    0.01210    0.01669    0.01363
AFIX  43
H95   2    0.600284    0.596675    1.099163    11.00000   -1.20000
AFIX   0
C134  1    0.760514    0.157636    0.502090    11.00000    0.07131    0.06176 =
         0.02051    0.02021    0.02408    0.04910
AFIX  43
H134  2    0.747570    0.117601    0.445127    11.00000   -1.20000
AFIX   0
C34   1    0.376959    0.711930    0.092112    11.00000    0.02651    0.02252 =
         0.02232    0.01226    0.00957    0.01192
AFIX  43
H34   2    0.322896    0.716155    0.054301    11.00000   -1.20000
AFIX   0
C41   1    0.407261    0.259391   -0.001759    11.00000    0.03676    0.03589 =
         0.01944    0.00890    0.01105    0.02123
AFIX  43
H41   2    0.416397    0.253875   -0.053518    11.00000   -1.20000
AFIX   0
C142  1    0.260340    0.412878    0.645449    11.00000    0.03708    0.02319 =
         0.02098    0.00593    0.01197    0.01022
AFIX  43
H142  2    0.205655    0.371981    0.643749    11.00000   -1.20000
AFIX   0
C120  1    0.834860    0.167583    1.010508    11.00000    0.04741    0.02044 =
         0.02252    0.01264    0.01306    0.01643
AFIX  43
H120  2    0.815927    0.104545    0.986447    11.00000   -1.20000
AFIX   0
C127  1    1.106770    0.471857    0.869539    11.00000    0.02064    0.04208 =
         0.04480    0.02959    0.01608    0.01655
AFIX  43
H127  2    1.158896    0.453299    0.884795    11.00000   -1.20000
AFIX   0
C177  1    0.354598    0.031672    0.187298    11.00000    0.07979    0.02760 =
         0.03267    0.01512    0.03673    0.01312
AFIX  43
H177  2    0.377071    0.067176    0.160047    11.00000   -1.20000
AFIX   0
C133  1    0.848559    0.224790    0.552999    11.00000    0.05708    0.04431 =
         0.03229    0.02434    0.03358    0.03045
AFIX  43
H133  2    0.896693    0.230779    0.531049    11.00000   -1.20000
AFIX   0
C24   1    0.209359    0.345557    0.007934    11.00000    0.01861    0.01597 =
         0.01676    0.00597    0.00352    0.00357
C7    1    0.099297    0.498250    0.336086    11.00000    0.02166    0.04204 =
         0.03142    0.01735    0.01458    0.01625
AFIX  43
H7    2    0.040446    0.502558    0.307493    11.00000   -1.20000
AFIX   0
C126  1    1.013479    0.412058    0.838160    11.00000    0.02411    0.03127 =
         0.03736    0.02348    0.01422    0.01407
AFIX  43
H126  2    1.001934    0.352519    0.832113    11.00000   -1.20000
AFIX   0
C143  1    0.154063    0.247751    0.446270    11.00000    0.02062    0.01696 =
         0.01556    0.00717    0.00521    0.00621
C74   1    0.919109    0.802589    0.790352    11.00000    0.02718    0.02498 =
         0.01701    0.00787    0.00607    0.01417
C98   1    0.542751    0.495169    0.861542    11.00000    0.02185    0.02549 =
         0.02182    0.01219    0.00880    0.01141
AFIX  43
H98   2    0.527797    0.469579    0.800954    11.00000   -1.20000
AFIX   0
C147  1   -0.008440    0.241423    0.406910    11.00000    0.02587    0.04423 =
         0.02712    0.02127    0.01407    0.01884
AFIX  43
H147  2   -0.061772    0.240512    0.421466    11.00000   -1.20000
AFIX   0
C89   1    0.401270    0.725391    0.598220    11.00000    0.02451    0.02699 =
         0.03863    0.01649    0.00337    0.00469
AFIX  43
H89   2    0.358209    0.688689    0.539103    11.00000   -1.20000
AFIX   0
C10   1    0.270021    0.482499    0.418301    11.00000    0.02242    0.02400 =
         0.02004    0.01058    0.01044    0.00959
AFIX  43
H10   2    0.327847    0.476274    0.446284    11.00000   -1.20000
AFIX   0
C78   1    0.838639    0.849370    0.484683    11.00000    0.03480    0.02975 =
         0.02161    0.01054    0.01428    0.00217
AFIX  43
H78   2    0.835436    0.873892    0.443036    11.00000   -1.20000
AFIX   0
C61   1    0.888134    1.080622    0.669265    11.00000    0.02807    0.01741 =
         0.01702    0.00620    0.01039    0.00622
AFIX  43
H61   2    0.851134    1.102888    0.634740    11.00000   -1.20000
AFIX   0
C141  1    0.289073    0.504156    0.693874    11.00000    0.04901    0.02735 =
         0.02254    0.00529    0.01201    0.01851
AFIX  43
H141  2    0.253130    0.525443    0.723995    11.00000   -1.20000
AFIX   0
C156  1    0.045030    0.039626    0.420910    11.00000    0.01730    0.01764 =
         0.01709    0.00448    0.00732    0.00420
C180  1    0.284369   -0.070682    0.265162    11.00000    0.03940    0.02487 =
         0.03419    0.01731    0.02390    0.01666
AFIX  43
H180  2    0.259218   -0.106571    0.290972    11.00000   -1.20000
AFIX   0
C23   1    0.167057    0.290504   -0.083376    11.00000    0.02180    0.01922 =
         0.01865    0.00447    0.00269    0.00227
AFIX  43
H23   2    0.107229    0.242006   -0.108284    11.00000   -1.20000
AFIX   0
C71   1    1.025843    0.912583    0.970365    11.00000    0.03604    0.03421 =
         0.01809    0.00987    0.00503    0.02052
C51   1    0.723096    0.767096    0.980587    11.00000    0.04805    0.03340 =
         0.02557    0.01795    0.01638    0.01556
AFIX  43
H51   2    0.709804    0.720157    0.998649    11.00000   -1.20000
AFIX   0
C69   1    1.082528    1.053952    1.095348    11.00000    0.03809    0.03555 =
         0.01637    0.00646    0.00279    0.01284
AFIX  43
H69   2    1.120444    1.091643    1.155396    11.00000   -1.20000
AFIX   0
C33   1    0.367409    0.635447    0.104746    11.00000    0.01800    0.01737 =
         0.01880    0.00723    0.00750    0.00683
AFIX  43
H33   2    0.306636    0.587535    0.075613    11.00000   -1.20000
AFIX   0
C130  1    0.953779    0.525736    0.824692    11.00000    0.02137    0.02769 =
         0.03417    0.01834    0.00929    0.01118
AFIX  43
H130  2    0.902058    0.544808    0.809482    11.00000   -1.20000
AFIX   0
C144  1    0.146810    0.242913    0.363943    11.00000    0.02292    0.02992 =
         0.01711    0.01054    0.00772    0.00846
AFIX  43
H144  2    0.199471    0.242555    0.348617    11.00000   -1.20000
AFIX   0
C9    1    0.201191    0.477411    0.453367    11.00000    0.03413    0.03377 =
         0.02624    0.01699    0.01955    0.01592
AFIX  43
H9    2    0.212654    0.468318    0.505168    11.00000   -1.20000
AFIX   0
C13   1    0.371324    0.762748    0.329102    11.00000    0.03985    0.02432 =
         0.03640    0.01115    0.00730    0.01898
AFIX  43
H13   2    0.332183    0.788551    0.301666    11.00000   -1.20000
AFIX   0
C70   1    1.081683    0.969842    1.060053    11.00000    0.04343    0.04656 =
         0.01734    0.01070    0.00292    0.02659
AFIX  43
H70   2    1.119216    0.949333    1.096282    11.00000   -1.20000
AFIX   0
C140  1    0.370182    0.563966    0.698105    11.00000    0.05382    0.01695 =
         0.02213    0.00487    0.00492    0.00945
AFIX  43
H140  2    0.389095    0.626229    0.730351    11.00000   -1.20000
AFIX   0
C31   1    0.536002    0.699442    0.202550    11.00000    0.02094    0.01723 =
         0.01608    0.00743    0.00921    0.00620
C158  1   -0.092677    0.039787    0.455810    11.00000    0.02184    0.02613 =
         0.02554    0.00681    0.01307    0.00680
AFIX  43
H158  2   -0.119100    0.049982    0.497918    11.00000   -1.20000
AFIX   0
C119  1    0.864394    0.213662    1.098048    11.00000    0.05549    0.02851 =
         0.02384    0.01810    0.01742    0.02325
AFIX  43
H119  2    0.867202    0.182881    1.134573    11.00000   -1.20000
AFIX   0
C79   1    0.925867    0.872128    0.551169    11.00000    0.02730    0.03410 =
         0.02662    0.00688    0.01636    0.00033
AFIX  43
H79   2    0.982234    0.913565    0.555855    11.00000   -1.20000
AFIX   0
C167  1    0.230440   -0.041353    0.698683    11.00000    0.03474    0.03823 =
         0.03365    0.02759    0.01967    0.01911
AFIX  43
H167  2    0.235696   -0.074369    0.733086    11.00000   -1.20000
AFIX   0
C165  1    0.162470   -0.037983    0.558136    11.00000    0.02429    0.02311 =
         0.02385    0.01334    0.01270    0.00771
AFIX  43
H165  2    0.121806   -0.068711    0.497729    11.00000   -1.20000
AFIX   0
C90   1    0.371086    0.774716    0.654445    11.00000    0.02732    0.04845 =
         0.05367    0.03939    0.02090    0.01877
AFIX  43
H90   2    0.306805    0.771269    0.634372    11.00000   -1.20000
AFIX   0
C39   1    0.326468    0.197212    0.073664    11.00000    0.04518    0.01925 =
         0.02891    0.00521    0.01147   -0.00105
AFIX  43
H39   2    0.279724    0.149464    0.073437    11.00000   -1.20000
AFIX   0
C122  1    0.805700    0.165881    0.865528    11.00000    0.03190    0.01715 =
         0.01993    0.00808    0.01180    0.01185
AFIX  43
H122  2    0.789344    0.103167    0.841403    11.00000   -1.20000
AFIX   0
C178  1    0.324804   -0.059583    0.147058    11.00000    0.04489    0.03059 =
         0.02569    0.01236    0.02068    0.01998
AFIX  43
H178  2    0.329513   -0.086946    0.093639    11.00000   -1.20000
AFIX   0
C132  1    0.868960    0.284344    0.636078    11.00000    0.04320    0.03169 =
         0.03262    0.02053    0.02582    0.02243
AFIX  43
H132  2    0.930805    0.330340    0.670583    11.00000   -1.20000
AFIX   0
C54   1    0.758315    0.904098    0.927387    11.00000    0.05581    0.01957 =
         0.02574    0.00764    0.02014    0.00170
AFIX  43
H54   2    0.768901    0.951460    0.909564    11.00000   -1.20000
AFIX   0
C146  1   -0.014243    0.238042    0.325810    11.00000    0.02936    0.04659 =
         0.02312    0.02020    0.00880    0.01882
AFIX  43
H146  2   -0.071260    0.235333    0.285183    11.00000   -1.20000
AFIX   0
C155  1    0.146165    0.060661    0.447570    11.00000    0.01833    0.01409 =
         0.01333    0.00551    0.00646    0.00336
C118  1    0.890697    0.306882    1.134149    11.00000    0.04729    0.02730 =
         0.01605    0.01057    0.01071    0.01655
AFIX  43
H118  2    0.911971    0.338823    1.195206    11.00000   -1.20000
AFIX   0
C92   1    0.527562    0.834143    0.770394    11.00000    0.03577    0.04424 =
         0.02772    0.01942    0.01561    0.02129
AFIX  43
H92   2    0.570269    0.871622    0.829454    11.00000   -1.20000
AFIX   0
C91   1    0.434214    0.829490    0.740378    11.00000    0.04532    0.06059 =
         0.04150    0.03454    0.02967    0.03436
AFIX  43
H91   2    0.413216    0.863989    0.778817    11.00000   -1.20000
AFIX   0
C81   1    0.913544    0.650252    0.656709    11.00000    0.05249    0.04276 =
         0.01893    0.00928    0.01061    0.03579
C35   1    0.465970    0.784428    0.134494    11.00000    0.03149    0.01870 =
         0.02796    0.01393    0.01204    0.00961
AFIX  43
H35   2    0.471743    0.837214    0.125378    11.00000   -1.20000
AFIX   0
C157  1    0.002932    0.054874    0.481983    11.00000    0.02222    0.02126 =
         0.01740    0.00558    0.00957    0.00505
AFIX  43
H157  2    0.041929    0.075955    0.542167    11.00000   -1.20000
AFIX   0
C12   1    0.339402    0.671104    0.301083    11.00000    0.02857    0.02176 =
         0.02841    0.00672    0.00085    0.01194
AFIX  43
H12   2    0.277623    0.634552    0.255508    11.00000   -1.20000
AFIX   0
C80   1    0.931817    0.835053    0.611018    11.00000    0.01965    0.03325 =
         0.02203    0.00551    0.00875    0.00651
AFIX  43
H80   2    0.992265    0.850008    0.655624    11.00000   -1.20000
AFIX   0
C36   1    0.543787    0.778498    0.188651    11.00000    0.02531    0.01663 =
         0.02646    0.00927    0.01100    0.00428
AFIX  43
H36   2    0.603717    0.827467    0.217374    11.00000   -1.20000
AFIX   0
C129  1    1.048061    0.585179    0.856645    11.00000    0.02529    0.02835 =
         0.04843    0.02305    0.01024    0.00858
AFIX  43
H129  2    1.059945    0.644926    0.863293    11.00000   -1.20000
AFIX   0
C52   1    0.764001    0.854852    1.041260    11.00000    0.05749    0.04111 =
         0.01842    0.01004    0.01502    0.00765
AFIX  43
H52   2    0.779046    0.868224    1.101068    11.00000   -1.20000
AFIX   0
C166  1    0.170898   -0.084884    0.609048    11.00000    0.03151    0.02561 =
         0.03578    0.01984    0.01911    0.01074
AFIX  43
H166  2    0.135965   -0.147525    0.583187    11.00000   -1.20000
AFIX   0
C179  1    0.287868   -0.111286    0.185052    11.00000    0.04084    0.02271 =
         0.03313    0.01037    0.02157    0.01453
AFIX  43
H179  2    0.264867   -0.174504    0.156551    11.00000   -1.20000
AFIX   0
C128  1    1.123786    0.559246    0.878614    11.00000    0.01945    0.03651 =
         0.04321    0.02251    0.01000    0.00685
AFIX  43
H128  2    1.187490    0.600528    0.899896    11.00000   -1.20000
AFIX   0
C145  1    0.063296    0.238647    0.304770    11.00000    0.03163    0.04779 =
         0.01901    0.01893    0.00991    0.01668
AFIX  43
H145  2    0.059374    0.236127    0.249439    11.00000   -1.20000
AFIX   0
C101  1    0.621064    0.234083    0.992891    11.00000    0.03626    0.04025 =
         0.03910    0.02771    0.02451    0.02075
AFIX  43
H101  2    0.635748    0.236485    1.049830    11.00000   -1.20000
AFIX   0
C44   1    0.684499    0.434105    0.223091    11.00000    0.03013    0.11369 =
         0.02401    0.01489    0.01292    0.03715
AFIX  43
H44   2    0.645557    0.412222    0.162772    11.00000   -1.20000
AFIX   0
C46   1    0.836475    0.474499    0.334354    11.00000    0.03105    0.10878 =
         0.05619    0.04624    0.02391    0.04196
AFIX  43
H46   2    0.900003    0.475805    0.351692    11.00000   -1.20000
AFIX   0
C53   1    0.783103    0.923321    1.015082    11.00000    0.07126    0.02663 =
         0.02406   -0.00088    0.02173   -0.00421
AFIX  43
H53   2    0.813233    0.983600    1.057170    11.00000   -1.20000
AFIX   0
C72   1    1.024232    0.825183    0.933641    11.00000    0.05778    0.04401 =
         0.02345    0.01290    0.00369    0.03686
AFIX  43
H72   2    1.059049    0.803028    0.969906    11.00000   -1.20000
AFIX   0
C73   1    0.973119    0.772673    0.846700    11.00000    0.05184    0.03439 =
         0.02404    0.00960    0.00789    0.02947
AFIX  43
H73   2    0.973690    0.714604    0.823276    11.00000   -1.20000
AFIX   0
C47   1    0.800559    0.501550    0.396241    11.00000    0.03249    0.17237 =
         0.04452    0.06226    0.01969    0.04516
AFIX  43
H47   2    0.841376    0.528227    0.456577    11.00000   -1.20000
AFIX   0
C45   1    0.780290    0.446225    0.249060    11.00000    0.03031    0.10611 =
         0.03474    0.01386    0.01934    0.03284
AFIX  43
H45   2    0.806677    0.434700    0.207015    11.00000   -1.20000
AFIX   0
C82   1    0.865200    0.557831    0.628874    11.00000    0.09125    0.04320 =
         0.04030    0.02518    0.03409    0.04708
AFIX  43
H82   2    0.801288    0.534482    0.623345    11.00000   -1.20000
AFIX   0
C48   1    0.703521    0.489106    0.368809    11.00000    0.03479    0.14176 =
         0.03661    0.05011    0.02395    0.04251
AFIX  43
H48   2    0.678312    0.506073    0.411030    11.00000   -1.20000
AFIX   0
C102  1    0.566839    0.153075    0.920899    11.00000    0.03497    0.02959 =
         0.05475    0.02728    0.02806    0.01388
AFIX  43
H102  2    0.545218    0.100013    0.928551    11.00000   -1.20000
AFIX   0
C103  1    0.544350    0.149582    0.838332    11.00000    0.03231    0.02193 =
         0.04324    0.01383    0.01577    0.00495
AFIX  43
H103  2    0.506146    0.094267    0.788953    11.00000   -1.20000
AFIX   0
C83   1    0.915048    0.500709    0.609353    11.00000    0.14083    0.05812 =
         0.04595    0.02937    0.04768    0.07481
AFIX  43
H83   2    0.883951    0.438385    0.590937    11.00000   -1.20000
AFIX   0

C183  1    0.443402    0.924682    0.974605    11.00000    0.07127    0.06571 =
         0.03833    0.02125    0.02696    0.01823
AFIX  43
H183  2    0.510096    0.958584    1.007950    11.00000   -1.20000
AFIX   0

C190  1    1.031804    0.738281    0.289112    11.00000    0.05813    0.07047 =
         0.09465   -0.00936    0.04655    0.00383
AFIX  43
H190  2    1.040921    0.753214    0.243973    11.00000   -1.20000
AFIX   0

C187  1    0.312276    0.785863    0.888590    11.00000    0.15471    0.06514 =
         0.05920    0.02482    0.05429   -0.01688
AFIX  43
H187  2    0.287527    0.722478    0.861963    11.00000   -1.20000
AFIX   0

C84   1    1.007056    0.533835    0.616596    11.00000    0.11932    0.09831 =
         0.04543    0.03480    0.04345    0.09462
AFIX  43
H84   2    1.038619    0.494454    0.602063    11.00000   -1.20000
AFIX   0
C85   1    1.052914    0.622795    0.644503    11.00000    0.07486    0.10222 =
         0.07195    0.03370    0.03372    0.07272
AFIX  43
H85   2    1.116737    0.645664    0.649664    11.00000   -1.20000
AFIX   0

C185  1    0.284915    0.921043    0.919246    11.00000    0.08527    0.14917 =
         0.06472    0.06908    0.03158    0.02243
AFIX  43
H185  2    0.242231    0.951575    0.914425    11.00000   -1.20000
AFIX   0

C191  1    1.104490    0.723652    0.344010    11.00000    0.06668    0.05360 =
         0.11235   -0.01743    0.04341    0.00597
AFIX  43
H191  2    1.161487    0.727165    0.335143    11.00000   -1.20000
AFIX   0

C184  1    0.382073    0.968014    0.966006    11.00000    0.08821    0.07120 =
         0.05892    0.03763    0.04238    0.02589
AFIX  43
H184  2    0.406576    1.031394    0.992570    11.00000   -1.20000
AFIX   0

C86   1    1.006441    0.681563    0.665910    11.00000    0.05201    0.06859 =
         0.06006    0.02347    0.02528    0.04283
AFIX  43
H86   2    1.040110    0.743947    0.687078    11.00000   -1.20000
AFIX   0

C189  1    0.947252    0.731592    0.298799    11.00000    0.06363    0.06334 =
         0.10900   -0.01432    0.05415    0.00570
C182  1    0.411839    0.834152    0.936765    11.00000    0.13186    0.08612 =
         0.05764    0.05018    0.06446    0.06279
C194  1    0.938322    0.709945    0.367433    11.00000    0.12391    0.05584 =
         0.14379   -0.02828    0.10665   -0.01543
AFIX  43
H194  2    0.880588    0.703831    0.375482    11.00000   -1.20000
AFIX   0

C186  1    0.250789    0.830599    0.880101    11.00000    0.06682    0.18441 =
         0.05624    0.05375    0.01445   -0.01649
AFIX  43
H186  2    0.183942    0.797763    0.846534    11.00000   -1.20000
AFIX   0

C188  1    0.868485    0.745364    0.238691    11.00000    0.06832    0.12541 =
         0.15755    0.00891    0.04791    0.02798
AFIX 137
H18D  2    0.894862    0.779302    0.209845    11.00000   -1.50000
H18E  2    0.839684    0.778506    0.272237    11.00000   -1.50000
H18F  2    0.819430    0.687286    0.194707    11.00000   -1.50000
AFIX   0
C192  1    1.093231    0.704419    0.410000    11.00000    0.11549    0.04097 =
         0.10632   -0.01334    0.02200    0.01349
AFIX  43
H192  2    1.143550    0.695714    0.447620    11.00000   -1.20000
AFIX   0
C193  1    1.011333    0.697165    0.424025    11.00000    0.14026    0.05137 =
         0.10367   -0.01034    0.05543   -0.00259
AFIX  43
H193  2    1.004467    0.683900    0.470636    11.00000   -1.20000
AFIX   0

C181  1    0.473102    0.791287    0.939908    11.00000    0.34105    0.19087 =
         0.13591    0.12431    0.16969    0.17947
AFIX 137
H18A  2    0.443947    0.734239    0.941592    11.00000   -1.50000
H18B  2    0.532750    0.828180    0.992299    11.00000   -1.50000
H18C  2    0.487089    0.780322    0.888115    11.00000   -1.50000
AFIX   0

PART 2
N3    4    0.705001    0.517446    0.750875    10.50000    0.01937    0.02043 =
         0.02433    0.01083    0.00951    0.00797
C2    1    0.705511    0.576598    0.732714    10.50000    0.02521    0.02115 =
         0.01979    0.00990    0.00712    0.00816

PART 1
O1    5    0.609270    0.007457    0.273663    10.50000    0.03894    0.04007 =
         0.05820    0.03277    0.01174    0.00837

O3    5    0.622934    0.176936    0.298768    10.50000    0.05808    0.05395 =
         0.13767    0.06951    0.02948    0.02610
PART 2
O4    5    0.597848    0.273338    0.428464    10.50000    0.05502    0.09768 =
         0.12453    0.05677    0.04413    0.05126

O2    5    0.553721   -0.016504    0.318206    10.50000    0.04531    0.07052 =
         0.04078   -0.00793    0.00562    0.01987
PART 1
O5    5    0.665237   -0.027651    0.161313    10.50000    0.08998    0.10589 =
         0.14299    0.07715    0.03534    0.01323

O6    5    0.665414    0.359216    0.501584    10.50000    0.08508    0.08675 =
         0.08600    0.05498    0.03535    0.02025
PART 2
O8    5    0.711791    0.063009    0.168539    10.50000    0.16644    0.16257 =
         0.17866    0.08903    0.08564    0.03934

O7    5    0.612647    0.207580    0.233049    10.50000    0.31053    0.18428 =
         0.26294    0.14542    0.08847    0.05954
C2A   1    0.603316    0.582329    0.553748    10.50000    0.02743    0.01750 =
         0.01996    0.00975    0.00840    0.00870
N1A   4    0.554659    0.536867    0.480700    10.50000    0.02236    0.01666 =
         0.01907    0.00963    0.00762    0.00752
C1A   1    0.411176    0.344016    0.368197    10.50000    0.02298    0.01842 =
         0.01965    0.00752    0.01008    0.00682
N4A   4    0.395276    0.291155    0.394555    10.50000    0.02228    0.02061 =
         0.01866    0.00954    0.00876    0.00645
C4A   1    0.500406    0.283408    0.576245    10.50000    0.02241    0.02151 =
         0.02466    0.01142    0.00895    0.00867
N3A   4    0.568797    0.318866    0.640494    10.50000    0.02059    0.02109 =
         0.02037    0.00987    0.00753    0.00874
HKLF 4

REM  full_a.res in P1
REM R1 =  0.0348 for   44371 Fo > 4sig(Fo)  and  0.0412 for all   48807 data
REM   1966 parameters refined using     69 restraints

END

WGHT      0.0505      0.4086

REM Highest difference peak  0.612,  deepest hole -0.551,  1-sigma level  0.062
Q1    1   0.7187  0.1982  0.2608  11.00000  0.05    0.61
Q2    1   0.5572  0.9762  1.0409  11.00000  0.05    0.60
Q3    1   0.6837  0.4265  0.3494  11.00000  0.05    0.59
Q4    1   0.6460  0.3149  0.4470  11.00000  0.05    0.58
Q5    1   0.5737  0.2317  0.2751  11.00000  0.05    0.58
;
_shelx_res_checksum                46
_shelx_hkl_file
;
  -3   0   0 1752.02   93.99
  -3   0   0 1823.82   94.19
  -3   0   0 1671.23   93.59
  -3   0   0 1724.83   93.99
  -3   0   0 1656.83   94.09
  -3   0   0 1748.93   94.59
  -3   0   0 1709.93   94.89
  -3   0   0 1793.82   93.69
   3   0   0 1634.54   94.69
   3   0   0 1634.64   93.79
   3   0   0 1610.74   93.59
   3   0   0 1617.44   94.59
   3   0   0 1591.54   93.69
   3   0   0 1609.64   94.09
   3   0   0 1507.95   93.79
   3   0   0 1636.34   93.99
   3   0   0 1625.64   93.59
  -4   0   0  453.25   25.20
  -4   0   0  477.25   25.00
  -4   0   0  476.05   25.20
  -4   0   0  475.25   26.40
  -4   0   0  462.85   24.50
  -4   0   0  464.45   25.90
   4   0   0  389.66   24.70
   4   0   0  393.36   24.50
   4   0   0  363.16   24.60
   4   0   0  363.46   24.20
   4   0   0  365.96   25.40
   4   0   0  363.56   24.20
   4   0   0  378.26   24.90
   4   0   0  380.76   25.50
   4   0   0  361.76   24.30
  -5   0   0  705.53   40.60
  -5   0   0  668.53   41.00
  -5   0   0  678.03   42.50
  -5   0   0  685.93   42.00
  -5   0   0  706.33   40.60
  -5   0   0  690.33   41.40
  -5   0   0  682.03   41.30
  -5   0   0  678.53   41.00
   5   0   0  693.93   40.90
   5   0   0  720.33   40.70
   5   0   0  708.83   40.60
   5   0   0  668.53   42.20
   5   0   0  654.13   41.10
   5   0   0  707.43   42.30
   5   0   0  721.43   40.80
   5   0   0  675.33   41.40
   5   0   0  733.43   41.60
   5   0   0  718.23   41.30
  -6   0   0 2448.06  133.99
  -6   0   0 2395.06  134.89
  -6   0   0 2392.56  133.99
  -6   0   0 2404.06  134.69
  -6   0   0 2431.96  134.59
  -6   0   0 2344.07  135.69
  -6   0   0 2379.66  137.89
  -6   0   0 2445.36  135.09
   6   0   0 2332.47  133.99
   6   0   0 2285.37  134.89
   6   0   0 2313.67  135.79
   6   0   0 2367.16  134.39
   6   0   0 2323.37  134.69
   6   0   0 2366.06  133.89
   6   0   0 2342.27  134.69
   6   0   0 2421.76  136.19
   6   0   0 2291.87  133.89
   6   0   0 2407.26  134.99
  -7   0   0  477.45   32.50
  -7   0   0  454.45   31.40
  -7   0   0  489.05   31.30
  -7   0   0  474.45   31.80
  -7   0   0  504.55   30.90
  -7   0   0  469.05   31.30
  -7   0   0  490.55   33.50
  -7   0   0  469.35   30.60
   7   0   0  514.45   31.80
   7   0   0  521.65   31.10
   7   0   0  534.45   31.00
   7   0   0  527.55   33.20
   7   0   0  543.75   32.00
   7   0   0  528.05   32.30
   7   0   0  499.45   31.90
   7   0   0  544.55   31.00
   7   0   0  519.45   33.40
   7   0   0  499.35   31.30
  -8   0   0  220.78   16.00
  -8   0   0  217.08   17.30
  -8   0   0  221.58   16.20
  -8   0   0  201.18   16.50
  -8   0   0  218.28   15.60
  -8   0   0  218.18   14.90
  -8   0   0  221.38   14.80
  -8   0   0  225.48   15.60
  -8   0   0  214.88   17.70
   8   0   0  201.18   14.70
   8   0   0  191.08   15.70
   8   0   0  187.98   16.70
   8   0   0  208.28   14.90
   8   0   0  201.48   14.60
   8   0   0  224.08   17.20
   8   0   0  214.08   15.90
   8   0   0  180.18   15.50
   8   0   0  186.08   15.00
  -9   0   0  396.46   29.90
  -9   0   0  367.46   29.00
  -9   0   0  430.56   29.10
  -9   0   0  405.46   27.80
  -9   0   0  404.56   26.60
  -9   0   0  418.66   26.60
  -9   0   0  389.16   28.80
  -9   0   0  423.16   28.10
   9   0   0  453.05   28.60
   9   0   0  350.96   26.70
   9   0   0  420.56   27.80
   9   0   0  379.06   29.00
   9   0   0  443.96   28.10
   9   0   0  420.96   28.30
   9   0   0  440.56   29.60
   9   0   0  440.46   26.90
 -10   0   0  267.27   19.20
 -10   0   0  249.58   22.10
 -10   0   0  257.57   19.40
 -10   0   0  260.67   20.00
 -10   0   0  266.37   20.00
 -10   0   0  267.57   21.70
 -10   0   0  263.27   22.90
 -10   0   0  252.67   20.40
 -10   0   0  255.07   20.70
  10   0   0  277.47   19.30
  10   0   0  341.97   23.90
  10   0   0  292.37   19.80
  10   0   0  299.67   21.20
  10   0   0  328.27   24.60
  10   0   0  297.37   21.10
  10   0   0  307.77   21.60
  10   0   0  279.27   19.60
  10   0   0  245.58   20.00
  10   0   0  298.47   21.60
 -11   0   0   15.70    4.50
 -11   0   0    7.80    3.20
 -11   0   0    5.10    3.20
 -11   0   0    7.40    3.40
 -11   0   0   13.10    4.50
 -11   0   0   10.70    5.80
 -11   0   0   16.40    4.50
 -11   0   0    7.90    4.60
  11   0   0    8.40    4.10
  11   0   0    4.90    3.70
  11   0   0    5.60    3.10
  11   0   0    7.50    3.20
  11   0   0   11.40    3.90
  11   0   0    5.90    4.30
  11   0   0   12.00    4.80
  11   0   0    5.50    4.30
  11   0   0    7.70    3.30
 -12   0   0  221.48   21.20
 -12   0   0  215.68   18.00
 -12   0   0  230.98   16.90
 -12   0   0  263.77   18.00
 -12   0   0  236.08   20.10
 -12   0   0  227.98   18.90
 -12   0   0  254.87   18.40
 -12   0   0  194.28   20.20
  12   0   0  212.28   18.60
  12   0   0  216.78   19.40
  12   0   0  202.98   20.30
  12   0   0  209.38   17.30
  12   0   0  202.48   17.80
  12   0   0  237.78   19.70
  12   0   0  214.68   18.80
  12   0   0  224.28   17.20
  12   0   0  199.98   16.80
 -13   0   0  452.85   38.10
 -13   0   0  528.15   34.80
 -13   0   0  471.55   37.60
 -13   0   0  551.34   34.00
 -13   0   0  533.25   36.00
 -13   0   0  528.55   34.40
 -13   0   0  520.55   33.10
  13   0   0  496.55   33.80
  13   0   0  522.45   36.00
  13   0   0  488.45   33.40
  13   0   0  476.35   35.80
  13   0   0  507.05   33.80
  13   0   0  456.35   34.50
  13   0   0  530.35   35.90
  13   0   0  456.35   37.40
  13   0   0  505.35   36.20
 -14   0   0  138.39   16.70
 -14   0   0  124.79   14.20
 -14   0   0  151.88   13.80
 -14   0   0  114.09   19.00
 -14   0   0  127.29   12.40
 -14   0   0  125.69   13.60
  14   0   0  131.99   15.20
  14   0   0  117.69   18.90
  14   0   0  143.19   14.80
  14   0   0  128.69   14.30
  14   0   0  125.49   15.30
  14   0   0  124.09   12.70
  14   0   0  137.59   15.50
 -15   0   0    4.20    4.10
 -15   0   0    4.30    4.10
 -15   0   0    0.00    3.60
 -15   0   0    3.00    4.60
 -15   0   0    3.40    6.40
 -15   0   0   -0.50    3.70
  15   0   0   -9.50    4.50
  15   0   0    3.20    5.40
  15   0   0    3.10    4.10
  15   0   0    1.60    5.30
  15   0   0    1.50    4.40
  15   0   0    5.40    5.50
 -16   0   0    7.20    5.50
 -16   0   0    9.40    5.30
 -16   0   0   11.60    5.20
 -16   0   0    9.50    7.50
 -16   0   0   10.60    8.70
 -16   0   0   12.40    6.30
  16   0   0   25.20    8.60
  16   0   0   18.90    7.70
  16   0   0   13.30    6.90
  16   0   0   19.40    9.10
  16   0   0   26.10    8.60
 -17   0   0  141.69   20.30
 -17   0   0  133.79   14.80
 -17   0   0  131.59   22.80
 -17   0   0  124.79   14.10
 -17   0   0  120.69   20.00
  17   0   0  120.99   18.60
  17   0   0  137.49   15.30
  17   0   0  124.59   19.50
  17   0   0  143.79   16.90
  17   0   0  145.49   19.80
  17   0   0  128.89   19.40
 -18   0   0   12.50    7.30
 -18   0   0    2.70    7.10
 -18   0   0    7.90    5.50
 -18   0   0    5.50    6.10
 -18   0   0    3.30    8.60
  18   0   0   22.20    8.40
  18   0   0   15.90    6.10
  18   0   0   13.70    7.40
  18   0   0    3.60    7.50
  18   0   0   10.60    8.60
 -19   0   0   37.00   11.50
 -19   0   0   43.70   13.90
 -19   0   0   49.20    9.30
 -19   0   0   21.60   11.30
 -19   0   0    3.60    6.00
  19   0   0   42.20   13.20
  19   0   0   25.20    9.80
  19   0   0   22.30    9.30
  19   0   0   20.50    9.70
  20  -1   0   13.30    8.90
  20  -1   0    6.60   10.30
  20  -1   0    6.00    6.80
 -20   1   0    3.90    6.70
 -20   1   0    8.30    7.90
 -20   1   0   -3.60    6.90
 -20   1   0    2.60   10.30
 -20   1   0   -2.60    9.80
  19  -1   0    2.40    6.80
  19  -1   0   13.30    8.00
  19  -1   0   10.80    9.70
 -19   1   0   -1.10    5.00
 -19   1   0    8.80    6.60
 -19   1   0   13.40    8.60
 -19   1   0    8.50    9.80
 -19   1   0   15.40    9.70
  18  -1   0   70.79   13.70
  18  -1   0   91.49   13.10
  18  -1   0   93.99   18.30
  18  -1   0   96.79   16.00
 -18   1   0   97.29   13.50
 -18   1   0   98.39   13.10
 -18   1   0  108.09   21.10
 -18   1   0   94.39   19.30
 -18   1   0  103.79   16.10
  17  -1   0  187.68   21.80
  17  -1   0  208.98   20.50
  17  -1   0  207.08   21.10
  17  -1   0  242.88   22.80
  17  -1   0  184.68   17.90
  17  -1   0  237.18   21.50
 -17   1   0  171.18   18.80
 -17   1   0  155.78   22.30
 -17   1   0  174.08   16.60
 -17   1   0  163.68   16.80
 -17   1   0  209.58   18.00
 -17   1   0  156.28   21.50
  16  -1   0   68.89   11.60
  16  -1   0   60.79   12.60
  16  -1   0   59.99   12.50
  16  -1   0   55.09   10.70
  16  -1   0   36.90   10.70
  16  -1   0   54.49    9.30
 -16   1   0   50.19    9.10
 -16   1   0   48.80    9.60
 -16   1   0   56.29   13.50
 -16   1   0   59.29   12.10
 -16   1   0   38.10   13.20
 -16   1   0   51.39    8.10
  15  -1   0  225.38   21.30
  15  -1   0  255.97   21.60
  15  -1   0  272.47   23.20
  15  -1   0  218.48   19.30
  15  -1   0  210.08   26.00
 -15   1   0  223.78   18.30
 -15   1   0  220.28   24.20
 -15   1   0  277.87   20.20
 -15   1   0  275.77   20.20
 -15   1   0  234.08   21.40
 -15   1   0  256.47   25.70
  14  -1   0  219.08   20.00
  14  -1   0  212.38   19.30
  14  -1   0  194.88   19.50
  14  -1   0  221.58   17.90
  14  -1   0  210.68   17.80
  14  -1   0  194.58   18.00
  14  -1   0  222.28   20.20
  14  -1   0  172.68   20.70
  14  -1   0  223.58   19.90
 -14   1   0  270.87   19.80
 -14   1   0  247.18   17.60
 -14   1   0  212.88   22.40
 -14   1   0  249.58   18.40
 -14   1   0  233.58   23.90
 -14   1   0  250.87   18.70
  13  -1   0   74.39    9.30
  13  -1   0   68.99   12.20
  13  -1   0   56.89    9.90
  13  -1   0   69.79   11.40
  13  -1   0   58.59   10.20
  13  -1   0   80.89   12.90
  13  -1   0   69.79   10.80
 -13   1   0   90.59    9.00
 -13   1   0  103.69   10.20
 -13   1   0  110.29   10.70
 -13   1   0   97.79   10.40
 -13   1   0  111.69   16.80
 -13   1   0   94.19   15.70
  12  -1   0  123.29   12.10
  12  -1   0  159.58   14.60
  12  -1   0  128.59   12.90
  12  -1   0  129.99   12.00
  12  -1   0  140.99   14.20
  12  -1   0  136.39   15.20
  12  -1   0  143.99   13.40
  12  -1   0  137.59   12.60
  12  -1   0  130.49   13.70
 -12   1   0  147.69   14.80
 -12   1   0  134.19   15.70
 -12   1   0  154.18   13.30
 -12   1   0  118.49   15.70
 -12   1   0  157.58   12.80
 -12   1   0  140.29   12.80
 -12   1   0  147.69   15.30
 -12   1   0  151.08   13.90
  11  -1   0   73.49    9.70
  11  -1   0   84.99   11.70
  11  -1   0   70.69    7.40
  11  -1   0   75.39   11.80
  11  -1   0   60.79    8.90
  11  -1   0   74.49   10.00
  11  -1   0   69.39    7.70
  11  -1   0   77.09    9.30
  11  -1   0   63.09    7.50
  11  -1   0   71.69   12.70
 -11   1   0   46.00    7.40
 -11   1   0   36.40    8.90
 -11   1   0   44.70    6.90
 -11   1   0   48.40   10.80
 -11   1   0   68.89    9.00
 -11   1   0   59.59    9.80
 -11   1   0   53.79    9.50
 -11   1   0   46.30    7.00
 -11   1   0   45.90    8.90
  10  -1   0  234.18   20.60
  10  -1   0  265.17   19.20
  10  -1   0  268.47   20.30
  10  -1   0  290.27   22.00
  10  -1   0  283.77   18.80
  10  -1   0  297.47   19.10
  10  -1   0  280.57   18.50
  10  -1   0  298.97   20.60
  10  -1   0  271.37   20.10
  10  -1   0  291.07   19.80
 -10   1   0  253.67   18.90
 -10   1   0  230.28   17.50
 -10   1   0  248.18   18.20
 -10   1   0  230.98   21.00
 -10   1   0  252.47   19.50
 -10   1   0  243.18   19.30
 -10   1   0  231.28   19.80
 -10   1   0  218.48   21.60
   9  -1   0  386.26   24.10
   9  -1   0  392.06   24.90
   9  -1   0  378.76   24.90
   9  -1   0  364.46   25.10
   9  -1   0  373.46   26.90
   9  -1   0  351.26   25.40
   9  -1   0  375.86   23.70
   9  -1   0  338.37   24.90
   9  -1   0  307.17   25.50
   9  -1   0  364.46   23.70
  -9   1   0  339.77   27.20
  -9   1   0  362.06   23.20
  -9   1   0  402.26   26.70
  -9   1   0  399.16   23.90
  -9   1   0  348.37   24.10
  -9   1   0  321.27   26.20
  -9   1   0  343.57   23.90
  -9   1   0  360.06   25.60
  -9   1   0  387.26   25.10
   8  -1   0  377.86   27.50
   8  -1   0  424.66   26.50
   8  -1   0  338.57   27.00
   8  -1   0  408.16   28.40
   8  -1   0  397.36   26.60
   8  -1   0  403.46   25.90
   8  -1   0  410.56   25.60
   8  -1   0  402.46   25.40
   8  -1   0  408.26   26.30
   8  -1   0  411.56   25.50
  -8   1   0  428.16   25.50
  -8   1   0  413.86   29.10
  -8   1   0  412.06   26.60
  -8   1   0  362.66   27.20
  -8   1   0  418.26   25.20
  -8   1   0  410.56   28.40
  -8   1   0  397.16   25.70
   7  -1   0  755.82   48.70
   7  -1   0  810.82   48.50
   7  -1   0  765.72   50.39
   7  -1   0  847.62   49.80
   7  -1   0  803.32   49.20
   7  -1   0  805.72   49.20
   7  -1   0  786.62   50.99
   7  -1   0  798.32   48.70
   7  -1   0  760.62   48.40
   7  -1   0  739.23   49.40
  -7   1   0  850.71   50.29
  -7   1   0  894.71   48.40
  -7   1   0  850.31   52.09
  -7   1   0  840.22   49.10
  -7   1   0  868.01   48.60
  -7   1   0  861.71   49.80
  -7   1   0  911.11   49.20
  -7   1   0  859.11   51.49
  -7   1   0  906.61   49.80
   6  -1   0  701.43   41.10
   6  -1   0  739.33   41.70
   6  -1   0  694.93   40.80
   6  -1   0  679.93   40.80
   6  -1   0  710.33   42.70
   6  -1   0  738.73   41.30
   6  -1   0  691.83   41.40
   6  -1   0  695.53   41.80
   6  -1   0  713.73   43.40
   6  -1   0  710.33   42.00
  -6   1   0  687.43   40.70
  -6   1   0  709.83   43.20
  -6   1   0  656.83   43.60
  -6   1   0  662.13   41.20
  -6   1   0  658.93   42.10
  -6   1   0  682.13   41.10
  -6   1   0  705.03   41.70
  -6   1   0  690.73   40.60
   5  -1   0 3105.19  172.68
   5  -1   0 3075.89  173.08
   5  -1   0 2983.80  172.48
   5  -1   0 3169.38  173.58
   5  -1   0 3076.99  172.68
   5  -1   0 3130.09  174.08
   5  -1   0 3062.19  172.48
   5  -1   0 3101.99  173.08
   5  -1   0 3112.29  173.38
  -5   1   0 3055.79  173.18
  -5   1   0 3201.18  172.38
  -5   1   0 3052.79  175.18
  -5   1   0 3108.89  172.78
  -5   1   0 3138.29  172.48
  -5   1   0 2956.10  172.88
  -5   1   0 3028.60  173.38
  -5   1   0 3020.60  173.68
   4  -1   0 3977.20  223.18
   4  -1   0 3806.42  222.88
   4  -1   0 3823.92  222.98
   4  -1   0 3924.71  223.68
   4  -1   0 3939.11  222.68
   4  -1   0 3901.11  224.48
   4  -1   0 3739.23  222.88
   4  -1   0 3839.72  222.68
   4  -1   0 3966.20  223.38
  -4   1   0 4129.59  223.58
  -4   1   0 3981.80  224.78
  -4   1   0 4075.99  222.98
  -4   1   0 4307.27  223.48
  -4   1   0 4101.09  222.78
  -4   1   0 4234.48  222.58
  -4   1   0 4137.39  223.18
   3  -1   0  203.88   13.20
   3  -1   0  200.68   13.80
   3  -1   0  201.08   13.20
   3  -1   0  215.38   13.60
   3  -1   0  201.18   13.40
   3  -1   0  206.48   13.40
   3  -1   0  204.28   14.60
  -3   1   0  235.58   15.10
  -3   1   0  234.38   14.00
  -3   1   0  237.58   13.50
  -3   1   0  240.78   13.70
  -3   1   0  242.88   13.50
  -3   1   0  235.48   13.20
  -3   1   0  244.68   14.00
   2  -1   0  152.48    9.00
  -1  -1   0  209.38   12.20
  -2  -1   0 3187.58  173.88
  -2  -1   0 2894.91  174.38
  -2  -1   0 3078.19  173.88
  -2  -1   0 3272.47  173.88
   2   1   0 3120.39  173.98
   2   1   0 3050.89  173.68
   2   1   0 3152.08  174.58
   2   1   0 3037.60  173.98
   2   1   0 3231.28  173.88
  -3  -1   0  692.73   43.40
  -3  -1   0  719.73   44.00
  -3  -1   0  783.02   43.70
  -3  -1   0  737.33   43.90
  -3  -1   0  752.92   43.90
  -3  -1   0  737.53   43.50
  -3  -1   0  705.13   43.40
  -3  -1   0  722.23   44.00
  -3  -1   0  745.53   43.90
  -3  -1   0  737.13   44.60
   3   1   0  792.02   44.00
   3   1   0  802.32   44.10
   3   1   0  743.63   43.50
   3   1   0  811.52   43.90
   3   1   0  853.31   44.20
   3   1   0  766.62   44.10
   3   1   0  779.82   44.00
  -4  -1   0   30.60    3.70
  -4  -1   0   29.40    3.50
  -4  -1   0   24.90    3.90
  -4  -1   0   25.80    3.90
  -4  -1   0   28.40    4.20
  -4  -1   0   30.80    4.70
  -4  -1   0   25.50    4.60
   4   1   0   34.50    4.50
   4   1   0   33.00    4.10
   4   1   0   40.50    3.80
   4   1   0   40.70    3.70
   4   1   0   35.90    4.10
   4   1   0   40.40    3.80
   4   1   0   39.60    4.10
   4   1   0   45.50    4.50
  -5  -1   0   89.09    8.70
  -5  -1   0   85.59    7.90
  -5  -1   0   79.89    8.40
  -5  -1   0   79.69    7.40
  -5  -1   0   81.19    7.50
  -5  -1   0   89.09    8.30
  -5  -1   0   84.39    7.90
  -5  -1   0   83.39    7.90
   5   1   0  108.19    8.90
   5   1   0  121.59    8.00
   5   1   0  118.59    8.70
   5   1   0  117.79    8.50
   5   1   0  112.79    8.80
   5   1   0  120.99    8.10
   5   1   0  114.69    8.60
   5   1   0  118.49    8.80
   5   1   0  106.99    9.60
  -6  -1   0  262.57   17.40
  -6  -1   0  260.57   16.80
  -6  -1   0  266.77   18.60
  -6  -1   0  260.77   17.40
  -6  -1   0  269.07   17.90
  -6  -1   0  261.27   18.60
  -6  -1   0  291.77   17.70
  -6  -1   0  279.07   16.90
   6   1   0  241.48   16.40
   6   1   0  236.08   17.50
   6   1   0  234.18   16.50
   6   1   0  241.38   16.60
   6   1   0  231.58   17.20
   6   1   0  229.58   17.20
   6   1   0  226.88   17.10
   6   1   0  225.18   16.90
  -7  -1   0  498.05   33.00
  -7  -1   0  447.26   32.50
  -7  -1   0  507.05   32.10
  -7  -1   0  488.85   31.50
  -7  -1   0  495.05   32.00
  -7  -1   0  515.65   30.90
  -7  -1   0  487.35   31.40
  -7  -1   0  480.85   30.70
   7   1   0  457.35   31.10
   7   1   0  524.85   32.50
   7   1   0  518.85   31.90
   7   1   0  509.05   32.10
   7   1   0  505.65   30.90
   7   1   0  499.75   30.60
   7   1   0  515.35   31.00
   7   1   0  491.65   33.30
   7   1   0  469.55   31.70
   7   1   0  523.35   31.90
  -8  -1   0   11.50    4.10
  -8  -1   0   11.20    3.40
  -8  -1   0   14.30    4.60
  -8  -1   0   10.60    3.80
  -8  -1   0    7.70    3.50
  -8  -1   0    6.20    2.40
  -8  -1   0    8.40    2.80
  -8  -1   0   11.50    4.80
  -8  -1   0    6.40    2.80
   8   1   0    9.90    4.20
   8   1   0    9.00    3.20
   8   1   0    9.90    3.10
   8   1   0   10.30    2.80
   8   1   0   19.10    5.30
   8   1   0    8.40    3.00
   8   1   0    8.00    3.40
   8   1   0    9.10    4.10
   8   1   0    8.60    2.80
  -9  -1   0  203.08   18.10
  -9  -1   0  184.68   15.90
  -9  -1   0  183.88   16.50
  -9  -1   0  179.78   17.30
  -9  -1   0  174.78   20.40
  -9  -1   0  204.58   15.50
  -9  -1   0  209.28   16.60
  -9  -1   0  190.48   17.40
  -9  -1   0  187.28   15.50
   9   1   0  240.88   18.10
   9   1   0  212.68   15.40
   9   1   0  228.88   16.10
   9   1   0  249.28   17.50
   9   1   0  212.78   15.70
   9   1   0  198.18   18.40
   9   1   0  246.48   17.90
   9   1   0  216.68   16.50
   9   1   0  246.28   17.30
   9   1   0  247.68   17.70
 -10  -1   0  183.68   17.20
 -10  -1   0  191.18   15.70
 -10  -1   0  184.18   15.40
 -10  -1   0  167.38   17.00
 -10  -1   0  196.68   14.80
 -10  -1   0  175.48   14.60
 -10  -1   0  197.78   15.70
 -10  -1   0  178.98   16.90
 -10  -1   0  190.28   18.00
  10   1   0  186.38   15.80
  10   1   0  162.68   15.40
  10   1   0  189.98   16.40
  10   1   0  188.68   14.80
  10   1   0  207.38   18.50
  10   1   0  183.58   14.40
  10   1   0  195.38   16.90
  10   1   0  197.18   16.50
  10   1   0  169.58   15.30
  10   1   0  198.38   15.00
 -11  -1   0  102.49   11.00
 -11  -1   0   96.79    9.70
 -11  -1   0   96.79   12.00
 -11  -1   0  103.19   11.50
 -11  -1   0   96.19   12.50
 -11  -1   0   94.09   12.40
 -11  -1   0  110.59   10.00
 -11  -1   0  123.79   11.60
  11   1   0   89.49   12.20
  11   1   0   78.29    9.20
  11   1   0   83.59   12.60
  11   1   0   81.59    9.00
  11   1   0   91.69   11.20
  11   1   0   86.49   12.00
  11   1   0   67.59   11.90
  11   1   0   87.19    9.20
 -12  -1   0  522.65   40.20
 -12  -1   0  531.35   36.60
 -12  -1   0  556.24   38.70
 -12  -1   0  580.04   36.60
 -12  -1   0  555.74   37.90
 -12  -1   0  553.44   37.60
  12   1   0  588.94   39.40
  12   1   0  552.24   36.90
  12   1   0  519.95   37.80
  12   1   0  550.74   40.50
  12   1   0  571.54   41.60
  12   1   0  602.04   39.70
  12   1   0  653.23   39.80
 -13  -1   0   16.90    5.00
 -13  -1   0    8.40    4.30
 -13  -1   0   17.30    7.00
 -13  -1   0    9.90    4.40
 -13  -1   0    7.00    5.80
 -13  -1   0    8.80    5.10
 -13  -1   0   16.20    5.50
  13   1   0   10.30    4.30
  13   1   0    6.30    4.70
  13   1   0    3.30    4.20
  13   1   0    7.60    3.70
  13   1   0    6.00    4.60
  13   1   0   12.70    5.90
  13   1   0    7.20    4.90
  13   1   0   17.10    6.10
  13   1   0   12.30    4.50
 -14  -1   0   30.70    8.90
 -14  -1   0   29.20    6.50
 -14  -1   0   27.80    7.00
 -14  -1   0   27.70    9.60
 -14  -1   0   26.40    7.50
 -14  -1   0   33.00    7.70
  14   1   0   22.50    8.30
  14   1   0   25.00    8.20
  14   1   0   28.60    6.60
  14   1   0   22.50    7.20
  14   1   0   22.00    7.20
  14   1   0   27.20    7.40
 -15  -1   0   45.20   11.50
 -15  -1   0   54.29    9.70
 -15  -1   0   45.40    8.30
 -15  -1   0   48.80    9.50
 -15  -1   0   73.09   13.10
 -15  -1   0   39.80   10.90
  15   1   0   50.09   10.10
  15   1   0   57.09    9.80
  15   1   0   48.10   12.10
  15   1   0   45.20   10.40
  15   1   0   53.79   10.60
 -16  -1   0   16.70    8.10
 -16  -1   0    7.40    5.10
 -16  -1   0   12.40    5.20
 -16  -1   0   11.70    6.20
 -16  -1   0   10.90    8.10
  16   1   0   24.30   10.30
  16   1   0   15.90    7.30
  16   1   0    3.60    5.40
  16   1   0   12.90    7.10
  16   1   0   14.90    8.20
 -17  -1   0   -0.90    6.10
 -17  -1   0   12.70    6.40
 -17  -1   0    7.40    5.50
 -17  -1   0   13.30    7.40
 -17  -1   0   -3.10    7.40
  17   1   0    2.30    6.00
  17   1   0    5.90    5.80
  17   1   0    0.90    5.60
  17   1   0   13.00    6.10
  17   1   0    7.10    7.10
 -18  -1   0   21.00    9.50
 -18  -1   0   17.00    8.20
  18   1   0   24.90    9.40
  18   1   0   23.60    9.20
  18   1   0   27.40    9.20
  18   1   0   30.30   12.80
  18   1   0   39.30   11.40
 -19  -1   0   50.09   13.80
 -19  -1   0   96.09   13.50
 -19  -1   0   52.39   11.90
  19   1   0   66.79   16.60
  19   1   0   70.19   14.00
  19   1   0   56.59   14.50
  20  -2   0    8.80   10.90
  20  -2   0    3.40   12.90
  20  -2   0   -3.40    6.70
  20  -2   0    7.10    9.20
 -20   2   0    5.10    7.00
 -20   2   0   -1.60    9.30
 -20   2   0   -1.00    5.60
 -20   2   0   -5.00    7.20
 -20   2   0    3.90    6.40
  19  -2   0   41.40   13.30
  19  -2   0   56.09   12.60
  19  -2   0   52.59   12.70
  19  -2   0   60.89   12.90
  19  -2   0   47.50   10.90
 -19   2   0   61.49   10.50
 -19   2   0   55.19    8.90
 -19   2   0   97.99   15.60
 -19   2   0   67.69   16.20
 -19   2   0   54.89   17.40
  18  -2   0  192.98   21.90
  18  -2   0  246.88   22.10
  18  -2   0  201.08   19.10
  18  -2   0  208.88   24.10
  18  -2   0  197.88   20.00
  18  -2   0  189.38   22.00
 -18   2   0  193.08   24.20
 -18   2   0  203.98   17.20
 -18   2   0  169.88   23.90
 -18   2   0  175.48   16.40
 -18   2   0  199.08   18.10
 -18   2   0  197.68   20.20
  17  -2   0  211.38   22.30
  17  -2   0  192.88   18.20
  17  -2   0  242.18   22.50
  17  -2   0  215.08   20.20
  17  -2   0  219.88   23.50
  17  -2   0  210.48   20.70
 -17   2   0  218.28   20.20
 -17   2   0  204.68   17.90
 -17   2   0  196.78   16.60
 -17   2   0  164.78   27.90
 -17   2   0  173.68   22.20
 -17   2   0  195.78   17.50
  16  -2   0   56.49   11.30
  16  -2   0   91.29   14.20
  16  -2   0   67.59   13.90
  16  -2   0   95.79   11.10
  16  -2   0  119.99   13.40
  16  -2   0   75.79   12.30
 -16   2   0   79.79    9.20
 -16   2   0   78.89   15.80
 -16   2   0   76.99   15.20
 -16   2   0   88.09   14.00
 -16   2   0   99.49   10.50
 -16   2   0   81.29   11.40
  15  -2   0  144.89   15.50
  15  -2   0  124.19   13.80
  15  -2   0  156.48   15.40
  15  -2   0  159.78   15.30
  15  -2   0  127.19   16.00
  15  -2   0  122.89   15.20
  15  -2   0  146.79   13.30
 -15   2   0  116.79   11.90
 -15   2   0  111.99   11.10
 -15   2   0   91.99   17.70
 -15   2   0  123.39   12.40
 -15   2   0  124.59   14.00
 -15   2   0   85.39   15.40
  14  -2   0  132.29   13.00
  14  -2   0  123.29   15.60
  14  -2   0  145.29   13.60
  14  -2   0  119.69   15.00
  14  -2   0  139.09   13.40
  14  -2   0  143.19   15.30
  14  -2   0  146.69   14.80
  14  -2   0  128.39   14.30
  14  -2   0  140.49   14.90
 -14   2   0  170.18   13.00
 -14   2   0  163.28   15.40
 -14   2   0  158.08   17.90
 -14   2   0  170.98   13.80
 -14   2   0  166.68   14.40
 -14   2   0  138.39   18.30
 -14   2   0  173.88   14.00
  13  -2   0   39.10    6.30
  13  -2   0   30.90    6.00
  13  -2   0   46.40    9.80
  13  -2   0   47.20    7.70
  13  -2   0   56.39    9.60
  13  -2   0   25.10    6.70
  13  -2   0   38.20    8.00
  13  -2   0   45.00    8.40
  13  -2   0   48.90    8.30
 -13   2   0   50.29    7.50
 -13   2   0   48.40    6.80
 -13   2   0   55.29   10.80
 -13   2   0   59.59   10.10
 -13   2   0   60.99    8.30
 -13   2   0   43.10    9.50
 -13   2   0   66.59   10.50
 -13   2   0   33.00    9.90
  12  -2   0  270.47   20.10
  12  -2   0  283.07   20.90
  12  -2   0  286.27   21.90
  12  -2   0  287.07   20.20
  12  -2   0  276.57   23.30
  12  -2   0  281.77   21.50
  12  -2   0  285.57   21.40
  12  -2   0  310.87   20.30
  12  -2   0  287.37   22.30
 -12   2   0  274.07   20.50
 -12   2   0  273.97   19.80
 -12   2   0  262.27   21.90
 -12   2   0  270.57   21.40
 -12   2   0  262.77   25.10
 -12   2   0  258.97   23.70
 -12   2   0  288.27   20.10
 -12   2   0  260.87   18.90
 -12   2   0  277.87   21.30
  11  -2   0  218.68   17.50
  11  -2   0  241.98   17.40
  11  -2   0  251.07   19.30
  11  -2   0  269.57   18.90
  11  -2   0  215.38   18.10
  11  -2   0  235.28   17.00
  11  -2   0  239.18   18.70
  11  -2   0  271.57   18.00
  11  -2   0  242.28   21.30
  11  -2   0  215.08   19.40
 -11   2   0  195.78   20.00
 -11   2   0  213.68   18.20
 -11   2   0  221.48   21.50
 -11   2   0  240.88   16.50
 -11   2   0  252.27   17.30
 -11   2   0  234.28   17.70
 -11   2   0  259.87   18.80
 -11   2   0  231.08   19.00
  10  -2   0   26.70    7.20
  10  -2   0   25.90    4.80
  10  -2   0   14.30    4.90
  10  -2   0   31.50    6.40
  10  -2   0   18.60    4.50
  10  -2   0   20.70    5.60
  10  -2   0   19.60    4.30
  10  -2   0   27.20    5.30
 -10   2   0   17.90    4.50
 -10   2   0   12.40    6.30
 -10   2   0   17.50    3.90
 -10   2   0   21.10    5.20
 -10   2   0    9.90    3.90
 -10   2   0   22.60    4.80
 -10   2   0   20.30    5.60
 -10   2   0   15.90    3.90
 -10   2   0   16.30    3.50
   9  -2   0  893.01   52.09
   9  -2   0  872.01   50.99
   9  -2   0  768.52   52.19
   9  -2   0  857.81   52.39
   9  -2   0  824.82   51.09
   9  -2   0  839.82   54.79
   9  -2   0  882.01   50.99
   9  -2   0  850.21   51.89
   9  -2   0  780.52   51.09
  -9   2   0  887.61   56.09
  -9   2   0  855.91   52.09
  -9   2   0  888.11   52.49
  -9   2   0  768.22   53.99
  -9   2   0  882.61   50.39
  -9   2   0  919.71   51.29
  -9   2   0  883.21   52.89
  -9   2   0  893.21   51.59
  -9   2   0  907.21   50.99
   8  -2   0  663.83   39.90
   8  -2   0  660.83   38.70
   8  -2   0  658.93   39.00
   8  -2   0  561.04   39.60
   8  -2   0  647.84   38.90
   8  -2   0  626.34   39.30
   8  -2   0  621.64   38.60
   8  -2   0  562.14   40.20
   8  -2   0  622.24   39.30
   8  -2   0  681.83   42.60
  -8   2   0  710.53   39.00
  -8   2   0  628.14   40.10
  -8   2   0  670.13   40.30
  -8   2   0  639.94   38.10
  -8   2   0  642.24   39.60
  -8   2   0  632.04   41.80
  -8   2   0  676.73   38.60
  -8   2   0  658.43   43.20
  -8   2   0  689.03   41.40
   7  -2   0  318.87   21.20
   7  -2   0  314.67   20.50
   7  -2   0  323.57   23.00
   7  -2   0  312.47   20.50
   7  -2   0  314.17   20.90
   7  -2   0  344.67   25.50
   7  -2   0  296.17   21.40
   7  -2   0  309.07   20.10
   7  -2   0  313.87   20.10
   7  -2   0  331.37   20.00
   7  -2   0  293.17   19.80
  -7   2   0  331.17   19.60
  -7   2   0  306.77   20.90
  -7   2   0  321.77   21.30
  -7   2   0  300.77   19.70
  -7   2   0  310.27   22.60
  -7   2   0  322.57   23.70
  -7   2   0  327.37   20.80
  -7   2   0  313.77   20.00
  -7   2   0  310.47   20.20
   6  -2   0  992.00   59.79
   6  -2   0  971.50   56.89
   6  -2   0 1017.00   57.59
   6  -2   0 1010.70   56.79
   6  -2   0  972.50   56.79
   6  -2   0  976.90   57.89
   6  -2   0  969.60   57.09
   6  -2   0  998.20   58.29
   6  -2   0  997.40   57.19
  -6   2   0  949.31   57.69
  -6   2   0  998.80   56.69
  -6   2   0  993.90   57.79
  -6   2   0  972.30   59.29
  -6   2   0 1007.20   57.39
  -6   2   0  969.30   60.19
  -6   2   0 1004.50   56.29
  -6   2   0  930.81   57.49
  -6   2   0 1016.80   56.99
   5  -2   0 1787.92   98.09
   5  -2   0 1799.02   97.39
   5  -2   0 1783.92   98.09
   5  -2   0 1645.44  100.99
   5  -2   0 1785.32   99.89
   5  -2   0 1772.32   96.89
   5  -2   0 1796.12   96.89
   5  -2   0 1778.12   97.59
   5  -2   0 1736.43   97.19
  -5   2   0 1592.64   98.99
  -5   2   0 1685.83   97.69
  -5   2   0 1621.24   97.29
  -5   2   0 1666.63   96.99
  -5   2   0 1654.13   96.49
  -5   2   0 1680.33   96.79
   4  -2   0 2712.93  153.88
   4  -2   0 2695.93  151.58
   4  -2   0 2729.73  151.88
   4  -2   0 2742.83  152.28
   4  -2   0 2717.93  151.38
   4  -2   0 2741.43  151.68
   4  -2   0 2925.61  155.48
   4  -2   0 2790.62  152.18
   4  -2   0 2773.82  151.28
  -4   2   0 2659.33  151.48
  -4   2   0 2623.64  153.28
  -4   2   0 2631.44  151.18
  -4   2   0 2578.24  153.88
  -4   2   0 2694.83  151.08
  -4   2   0 2691.63  151.78
  -4   2   0 2654.73  152.18
  -4   2   0 2730.93  151.98
   3  -2   0  851.01   45.10
   3  -2   0  839.42   45.90
   3  -2   0  854.71   49.50
   3  -2   0  851.71   45.00
   3  -2   0  835.82   45.10
   3  -2   0  844.52   45.60
   3  -2   0  858.41   45.30
   3  -2   0  839.62   45.90
  -3   2   0  711.63   47.70
  -3   2   0  797.42   45.30
  -3   2   0  769.62   45.80
  -3   2   0  747.93   45.00
  -3   2   0  722.03   47.10
  -3   2   0  750.32   44.80
  -3   2   0  746.43   45.40
  -3   2   0  756.02   46.50
   2  -2   0  868.31   48.80
   2  -2   0  844.82   48.40
   2  -2   0  859.51   48.60
   2  -2   0  815.32   48.60
   2  -2   0  863.71   48.60
   2  -2   0  913.11   48.80
  -2   2   0  915.91   49.99
  -2   2   0  921.71   50.99
  -2   2   0  909.81   50.49
  -2   2   0  793.32   48.70
   1  -2   0  769.62   46.50
   1  -2   0  829.52   46.20
   1  -2   0  837.72   46.30
   1  -2   0  840.62   46.30
   1  -2   0  818.22   46.40
   1  -2   0  819.12   46.50
  -1   2   0  806.52   47.00
  -1   2   0  822.62   47.40
  -1   2   0  936.11   48.30
  -1  -2   0 2080.09  112.69
  -1  -2   0 1837.32  112.89
  -1  -2   0 2108.19  112.59
  -1  -2   0 2060.89  112.49
  -1  -2   0 1967.20  112.19
   1   2   0 1923.41  111.99
   1   2   0 2052.49  113.19
   1   2   0 1914.91  111.99
   1   2   0 1991.00  112.49
   1   2   0 2109.89  112.49
   1   2   0 2010.00  112.49
   1   2   0 2019.60  112.39
  -2  -2   0 1703.03   96.49
  -2  -2   0 1663.93   96.19
  -2  -2   0 1704.73   96.19
  -2  -2   0 1677.13   96.79
  -2  -2   0 1653.53   96.09
  -2  -2   0 1669.13   96.49
  -2  -2   0 1691.73   97.39
  -2  -2   0 1644.04   96.59
  -2  -2   0 1780.22   96.79
   2   2   0 1851.11   96.69
   2   2   0 1717.63   96.79
   2   2   0 1732.43   96.69
   2   2   0 1743.33   97.49
   2   2   0 1797.22   96.69
   2   2   0 1816.72   96.79
   2   2   0 1504.45   95.59
   2   2   0 1747.03   96.29
  -3  -2   0   53.59    4.50
  -3  -2   0   49.60    4.60
  -3  -2   0   49.99    4.30
  -3  -2   0   50.99    4.40
  -3  -2   0   45.10    4.70
  -3  -2   0   55.79    4.40
  -3  -2   0   53.09    4.60
   3   2   0   36.20    4.10
   3   2   0   36.40    3.90
   3   2   0   39.70    4.40
   3   2   0   44.40    4.60
   3   2   0   36.10    4.50
   3   2   0   37.10    4.50
  -4  -2   0  106.99    8.50
  -4  -2   0  115.29    8.70
  -4  -2   0  119.29    8.80
  -4  -2   0  120.99    8.50
  -4  -2   0  122.29    8.40
  -4  -2   0  119.69    8.90
  -4  -2   0  126.79    9.20
   4   2   0   95.69    8.00
   4   2   0   99.49    8.60
   4   2   0  101.59    8.50
   4   2   0   95.89    7.90
   4   2   0   98.89    8.50
   4   2   0   92.49    9.20
   4   2   0  102.39    7.90
   4   2   0   98.09    7.70
  -5  -2   0  144.79   10.90
  -5  -2   0  157.98   10.60
  -5  -2   0  136.39   10.60
  -5  -2   0  141.29   11.00
  -5  -2   0  140.59   10.10
  -5  -2   0  131.79   11.60
  -5  -2   0  142.19   11.00
   5   2   0  124.69   10.50
   5   2   0  130.29   10.30
   5   2   0  129.49    9.90
   5   2   0  136.09   10.60
   5   2   0  123.19   10.50
   5   2   0  127.29   10.80
   5   2   0  130.49    9.90
   5   2   0  136.89   10.80
   5   2   0  129.59   11.60
  -6  -2   0  706.53   44.70
  -6  -2   0  736.03   44.30
  -6  -2   0  746.93   43.80
  -6  -2   0  729.03   45.80
  -6  -2   0  765.52   43.80
  -6  -2   0  692.73   44.10
  -6  -2   0  744.23   44.80
  -6  -2   0  754.62   44.50
   6   2   0  729.73   43.20
   6   2   0  758.72   44.30
   6   2   0  723.43   44.40
   6   2   0  670.73   44.00
   6   2   0  729.13   43.60
   6   2   0  715.73   44.30
   6   2   0  762.72   44.70
   6   2   0  723.93   44.70
   6   2   0  725.03   46.10
   6   2   0  698.63   43.40
  -7  -2   0  541.15   35.80
  -7  -2   0  576.74   37.00
  -7  -2   0  528.45   35.80
  -7  -2   0  576.14   36.10
  -7  -2   0  553.34   36.50
  -7  -2   0  529.85   37.30
  -7  -2   0  575.84   35.30
  -7  -2   0  575.64   35.30
   7   2   0  573.64   34.90
   7   2   0  599.34   36.40
   7   2   0  625.84   36.50
   7   2   0  598.54   35.30
   7   2   0  569.44   36.60
   7   2   0  497.45   37.40
   7   2   0  591.34   35.30
   7   2   0  608.04   36.50
  -8  -2   0   97.09    9.60
  -8  -2   0  106.49    9.30
  -8  -2   0  122.89   10.90
  -8  -2   0   99.69    9.20
  -8  -2   0  102.99   10.90
  -8  -2   0  120.59   10.40
  -8  -2   0   63.99   13.40
   8   2   0   88.19    9.50
   8   2   0  115.99   12.70
   8   2   0   67.39   11.20
   8   2   0  103.39   10.20
   8   2   0   95.69   11.40
   8   2   0   93.39   10.90
   8   2   0   94.89   10.00
   8   2   0  109.39    9.30
   8   2   0   86.89   10.00
  -9  -2   0  346.47   26.60
  -9  -2   0  344.47   25.80
  -9  -2   0  367.76   26.90
  -9  -2   0  382.96   25.60
  -9  -2   0  368.16   24.60
  -9  -2   0  344.97   26.80
  -9  -2   0  340.47   25.10
  -9  -2   0  381.66   24.70
   9   2   0  354.66   27.70
   9   2   0  369.36   26.00
   9   2   0  349.87   25.60
   9   2   0  369.16   26.00
   9   2   0  365.26   24.20
   9   2   0  355.06   25.60
   9   2   0  332.17   25.10
   9   2   0  375.06   24.60
   9   2   0  376.76   26.30
   9   2   0  383.86   24.70
 -10  -2   0  328.87   21.50
 -10  -2   0  307.27   22.30
 -10  -2   0  263.77   23.00
 -10  -2   0  304.07   21.20
 -10  -2   0  282.07   23.30
 -10  -2   0  295.27   22.20
 -10  -2   0  329.97   22.70
 -10  -2   0  304.67   24.20
 -10  -2   0  317.97   23.30
  10   2   0  284.97   20.90
  10   2   0  280.17   22.40
  10   2   0  307.37   23.40
  10   2   0  279.97   24.40
  10   2   0  302.87   22.80
  10   2   0  285.97   20.80
  10   2   0  250.87   21.50
  10   2   0  280.77   22.20
  10   2   0  282.97   21.00
 -11  -2   0  186.58   16.20
 -11  -2   0  179.18   14.90
 -11  -2   0  191.38   17.10
 -11  -2   0  188.88   15.00
 -11  -2   0  143.19   16.40
 -11  -2   0  147.09   15.30
 -11  -2   0  184.78   17.80
 -11  -2   0  190.28   16.30
 -11  -2   0  194.38   17.80
  11   2   0  177.88   18.40
  11   2   0  176.48   16.70
  11   2   0  184.58   16.20
  11   2   0  180.98   15.10
  11   2   0  147.49   15.10
  11   2   0  192.88   17.10
  11   2   0  182.58   16.90
  11   2   0  188.38   15.00
  11   2   0  157.98   14.40
 -12  -2   0    9.40    4.40
 -12  -2   0    4.30    4.90
 -12  -2   0    6.50    3.70
 -12  -2   0    5.60    4.30
 -12  -2   0   -2.50    6.80
 -12  -2   0    6.90    3.80
 -12  -2   0    6.20    4.20
  12   2   0    0.40    2.60
  12   2   0    6.60    5.10
  12   2   0    2.40    2.80
  12   2   0   10.60    4.70
  12   2   0    0.40    3.60
  12   2   0    6.10    4.30
  12   2   0    1.60    4.30
  12   2   0   -0.40    3.30
  12   2   0    5.20    3.00
 -13  -2   0  111.89   15.40
 -13  -2   0  135.89   14.70
 -13  -2   0  155.58   14.60
 -13  -2   0  155.58   16.10
 -13  -2   0  144.09   14.70
 -13  -2   0  131.79   14.90
 -13  -2   0  167.18   18.00
  13   2   0  152.18   18.20
  13   2   0  169.18   16.60
  13   2   0  156.08   16.20
  13   2   0  137.19   15.40
  13   2   0  126.59   14.70
  13   2   0  146.49   14.10
 -14  -2   0   74.69   10.70
 -14  -2   0   62.79   13.40
 -14  -2   0   42.60    9.10
 -14  -2   0   65.99   10.00
 -14  -2   0   62.59   13.30
 -14  -2   0   82.69   12.40
  14   2   0   50.69   10.10
  14   2   0   67.09   12.40
  14   2   0   51.59   11.80
  14   2   0   73.79   13.60
  14   2   0   66.69   10.60
  14   2   0   62.89   12.70
 -15  -2   0   43.20   10.30
 -15  -2   0   62.19   11.00
 -15  -2   0   54.39   12.40
 -15  -2   0   44.30   10.90
 -15  -2   0   57.39   10.00
  15   2   0   54.59   11.20
  15   2   0   45.50    8.20
  15   2   0   38.50    9.20
  15   2   0   48.00   10.30
  15   2   0   49.10   12.20
  15   2   0   34.90    9.10
 -16  -2   0  124.19   14.50
 -16  -2   0  113.29   14.10
 -16  -2   0  143.59   20.20
 -16  -2   0   97.09   18.70
  16   2   0  161.58   21.60
  16   2   0   96.29   16.00
  16   2   0  120.89   20.20
  16   2   0  110.29   17.10
  16   2   0  112.59   15.20
 -17  -2   0    8.20    6.30
 -17  -2   0    1.80    5.70
 -17  -2   0    8.30    6.70
  17   2   0    6.80    6.40
  17   2   0   -2.90    6.10
  17   2   0    4.70    7.10
  17   2   0    9.60    7.50
  17   2   0    9.30    7.20
 -18  -2   0   61.59   12.30
 -18  -2   0   69.99   12.90
 -18  -2   0   67.89   15.30
 -18  -2   0   39.80   12.20
  18   2   0   47.70   11.00
  18   2   0   92.19   19.80
  18   2   0   37.50   12.10
  18   2   0   54.69   11.50
  18   2   0   81.29   15.30
 -19  -2   0   61.69   15.50
 -19  -2   0   74.39   15.70
 -19  -2   0   65.59   11.80
  19   2   0   71.99   15.70
  19   2   0   89.79   15.50
  19   2   0   78.69   17.40
  20  -3   0    4.30    9.60
  20  -3   0   18.20   12.80
  20  -3   0   25.50    9.40
 -20   3   0   -4.20    6.40
 -20   3   0   11.40    8.70
 -20   3   0   12.10    9.80
 -20   3   0   23.50    6.50
 -20   3   0   -1.60   10.40
  19  -3   0  119.99   17.30
  19  -3   0   99.79   16.60
  19  -3   0  124.69   14.80
  19  -3   0  100.19   16.40
  19  -3   0  115.29   16.20
  19  -3   0  109.09   19.90
 -19   3   0  108.49   22.00
 -19   3   0  107.19   11.90
 -19   3   0  126.89   22.70
 -19   3   0  143.69   16.00
 -19   3   0  117.09   12.20
  18  -3   0  118.69   13.40
  18  -3   0   92.59   15.90
  18  -3   0  111.09   16.40
  18  -3   0  121.09   17.00
  18  -3   0   88.09   14.80
  18  -3   0  102.19   17.90
 -18   3   0  118.49   11.60
 -18   3   0   95.79   20.10
 -18   3   0  101.89   19.90
 -18   3   0  119.09   13.00
 -18   3   0  136.39   15.70
 -18   3   0  128.09   12.00
  17  -3   0   15.70    7.60
  17  -3   0   11.50    5.30
  17  -3   0   13.70    6.40
  17  -3   0    3.30    6.30
  17  -3   0   18.90    7.30
  17  -3   0    7.80    6.80
 -17   3   0   14.00    8.10
 -17   3   0   11.60    5.00
 -17   3   0    6.30    5.10
 -17   3   0    8.40    4.30
 -17   3   0    9.70    4.30
 -17   3   0   14.80    9.30
  16  -3   0   10.40    6.10
  16  -3   0   16.60    6.60
  16  -3   0   17.00    6.10
  16  -3   0   11.50    6.40
  16  -3   0    8.20    4.80
  16  -3   0   14.30    6.60
 -16   3   0    9.50    4.00
 -16   3   0   13.30    4.90
 -16   3   0   15.60    7.00
 -16   3   0    9.70    6.90
 -16   3   0   21.90    7.10
 -16   3   0   15.10    5.20
  15  -3   0   11.20    5.60
  15  -3   0    5.70    3.80
  15  -3   0    2.30    4.20
  15  -3   0    3.50    3.50
  15  -3   0    3.40    4.20
  15  -3   0   -1.30    4.60
  15  -3   0   13.80    5.70
  15  -3   0    9.10    4.40
  15  -3   0   10.30    5.00
 -15   3   0   11.20    6.10
 -15   3   0   11.90    4.40
 -15   3   0   10.00    7.00
 -15   3   0    4.50    3.70
 -15   3   0    2.90    3.60
  14  -3   0  131.49   13.50
  14  -3   0  119.09   12.50
  14  -3   0  101.79   12.20
  14  -3   0   92.59   14.50
  14  -3   0  101.59   12.70
  14  -3   0  117.99   13.20
  14  -3   0  115.59   11.40
  14  -3   0  103.49   13.00
  14  -3   0  112.59   12.70
 -14   3   0  139.29   13.10
 -14   3   0  128.09   13.90
 -14   3   0  113.09   10.70
 -14   3   0  106.29   10.10
 -14   3   0  133.49   19.80
 -14   3   0  104.79   19.30
 -14   3   0  125.69   11.40
  13  -3   0   70.99    8.40
  13  -3   0   91.69   10.00
  13  -3   0   83.69    9.80
  13  -3   0   64.69    9.30
  13  -3   0   48.90    8.70
  13  -3   0   94.49   10.70
  13  -3   0   78.79    8.40
  13  -3   0   74.59    8.50
  13  -3   0   90.39   13.90
 -13   3   0   49.99   10.90
 -13   3   0   63.19   10.60
 -13   3   0   65.19   13.90
 -13   3   0   68.49   10.20
 -13   3   0   64.99    8.00
 -13   3   0   62.69   14.00
 -13   3   0   80.49    8.30
  12  -3   0  375.36   25.20
  12  -3   0  323.37   23.10
  12  -3   0  360.46   23.90
  12  -3   0  320.87   24.90
  12  -3   0  341.57   23.30
  12  -3   0  327.97   23.90
  12  -3   0  338.57   24.50
  12  -3   0  297.27   25.70
 -12   3   0  369.66   23.40
 -12   3   0  288.67   26.90
 -12   3   0  334.27   23.70
 -12   3   0  365.76   25.60
 -12   3   0  361.66   24.90
 -12   3   0  359.76   22.50
 -12   3   0  341.47   29.30
 -12   3   0  363.46   25.50
 -12   3   0  348.37   23.30
  11  -3   0   83.49    9.80
  11  -3   0   74.79    8.60
  11  -3   0   68.59    7.80
  11  -3   0   78.99    7.90
  11  -3   0   81.59    8.30
  11  -3   0   76.99   10.10
  11  -3   0   67.09    8.20
  11  -3   0   70.59    9.10
 -11   3   0   81.69    8.00
 -11   3   0  104.79   16.80
 -11   3   0   77.89    9.60
 -11   3   0   73.59    9.10
 -11   3   0   93.59   11.50
 -11   3   0   92.29    8.50
 -11   3   0   96.29    7.60
 -11   3   0   95.49    9.40
 -11   3   0  103.29    8.60
  10  -3   0  190.78   15.00
  10  -3   0  199.38   16.50
  10  -3   0  178.48   15.20
  10  -3   0  216.38   19.30
  10  -3   0  201.98   17.40
  10  -3   0  210.28   15.20
  10  -3   0  211.78   15.50
  10  -3   0  203.38   16.00
  10  -3   0  203.48   16.00
 -10   3   0  224.18   16.50
 -10   3   0  240.18   16.00
 -10   3   0  231.68   15.30
 -10   3   0  248.58   15.50
 -10   3   0  229.58   17.00
 -10   3   0  232.38   14.70
 -10   3   0  230.18   20.50
 -10   3   0  193.38   18.30
   9  -3   0  870.31   50.09
   9  -3   0  747.33   51.19
   9  -3   0  769.82   49.90
   9  -3   0  816.32   50.59
   9  -3   0  854.21   50.79
   9  -3   0  718.03   53.19
   9  -3   0  896.91   50.39
   9  -3   0  803.52   56.69
   9  -3   0  866.11   51.29
   9  -3   0  847.72   49.80
  -9   3   0  910.81   49.20
  -9   3   0  864.21   51.59
  -9   3   0  849.81   50.19
  -9   3   0  851.51   53.99
  -9   3   0  863.71   51.59
  -9   3   0  889.51   49.80
  -9   3   0  871.41   50.99
  -9   3   0  866.21   55.69
   8  -3   0  409.66   29.50
   8  -3   0  447.96   28.60
   8  -3   0  425.56   27.90
   8  -3   0  461.45   34.30
   8  -3   0  403.16   28.30
   8  -3   0  446.56   32.00
   8  -3   0  447.66   28.10
   8  -3   0  446.56   29.10
   8  -3   0  406.06   29.20
   8  -3   0  436.26   28.20
  -8   3   0  473.15   31.70
  -8   3   0  483.15   27.90
  -8   3   0  524.05   33.80
  -8   3   0  490.05   28.50
  -8   3   0  490.35   29.70
  -8   3   0  490.15   29.00
  -8   3   0  510.35   29.70
  -8   3   0  478.05   27.40
   7  -3   0  121.99    9.80
   7  -3   0  123.69    8.60
   7  -3   0  122.99    8.60
   7  -3   0  122.29    8.70
   7  -3   0  123.89    9.40
   7  -3   0  116.59    8.30
   7  -3   0  115.59    8.80
   7  -3   0  114.79   12.70
   7  -3   0  117.99    8.90
   7  -3   0  121.79   11.60
   7  -3   0  118.39    9.70
  -7   3   0   82.39    8.80
  -7   3   0   83.49    8.30
  -7   3   0   89.59   11.10
   6  -3   0  549.05   31.20
   6  -3   0  527.45   32.50
   6  -3   0  552.14   36.40
   6  -3   0  545.35   31.20
   6  -3   0  537.95   31.60
   6  -3   0  540.25   31.60
   6  -3   0  545.35   32.50
   6  -3   0  554.04   34.80
   6  -3   0  565.94   32.10
  -6   3   0  500.45   30.80
  -6   3   0  539.95   31.80
  -6   3   0  526.25   32.40
  -6   3   0  481.45   33.60
  -6   3   0  495.45   30.50
  -6   3   0  518.65   32.00
  -6   3   0  534.55   31.30
  -6   3   0  501.85   34.80
   5  -3   0 3795.22  207.58
   5  -3   0 3691.63  202.38
   5  -3   0 3606.84  203.78
   5  -3   0 3509.95  202.68
   5  -3   0 3655.83  202.38
   5  -3   0 3603.74  205.88
   5  -3   0 3581.94  202.78
   5  -3   0 3530.75  203.28
   5  -3   0 3752.42  203.18
  -5   3   0 3662.13  201.98
  -5   3   0 3364.06  204.88
  -5   3   0 3635.24  203.08
  -5   3   0 3781.02  207.78
  -5   3   0 3684.83  202.88
  -5   3   0 3670.23  203.68
  -5   3   0 3574.04  206.18
  -5   3   0 3683.63  202.48
  -5   3   0 3568.34  202.08
   4  -3   0 3687.13  204.08
   4  -3   0 3696.13  205.28
   4  -3   0 3616.44  204.68
   4  -3   0 3671.43  204.58
   4  -3   0 3642.54  204.08
   4  -3   0 3637.84  208.08
   4  -3   0 3676.13  203.88
   4  -3   0 3718.13  206.08
   4  -3   0 3795.22  208.58
   4  -3   0 3652.83  204.18
  -4   3   0 3732.73  203.98
  -4   3   0 3640.94  207.38
  -4   3   0 3729.83  203.98
  -4   3   0 3526.55  203.48
  -4   3   0 3694.53  204.38
  -4   3   0 3426.26  206.18
  -4   3   0 3775.72  204.48
   3  -3   0  223.08   16.40
   3  -3   0  239.68   17.30
   3  -3   0  231.78   14.10
   3  -3   0  242.78   14.50
   3  -3   0  222.38   15.80
   3  -3   0  240.98   14.20
   3  -3   0  231.88   14.20
   3  -3   0  241.88   14.50
   3  -3   0  220.88   15.80
   3  -3   0  238.68   14.00
  -3   3   0  255.97   17.60
  -3   3   0  257.67   16.20
  -3   3   0  272.97   14.10
  -3   3   0  256.97   17.00
  -3   3   0  257.37   16.20
  -3   3   0  263.97   14.10
   2  -3   0  129.99    8.70
   2  -3   0  136.09    8.50
   2  -3   0  137.09   10.10
   2  -3   0  131.49    9.50
   2  -3   0  131.69    8.20
   2  -3   0  130.39    8.50
   2  -3   0  128.89    8.30
   2  -3   0  139.09    8.20
  -2   3   0  158.48   10.60
  -2   3   0  149.99    9.80
  -2   3   0  153.08   10.10
  -2   3   0  158.98    8.60
  -2   3   0  155.18    8.30
   1  -3   0  224.38   12.70
   1  -3   0  234.48   12.30
   1  -3   0  220.48   13.10
   1  -3   0  228.08   12.60
   1  -3   0  227.48   12.20
   1  -3   0  224.88   13.80
   1  -3   0  230.38   12.60
   1  -3   0  212.18   12.40
   1  -3   0  212.38   13.00
   1  -3   0  220.48   12.60
  -1   3   0  210.78   12.30
  -1   3   0  187.08   12.20
  -1   3   0  186.28   12.30
  -1   3   0  199.38   13.40
  -1   3   0  190.28   12.50
  -1   3   0  186.58   12.10
  -1   3   0  199.08   12.90
  -1   3   0  222.48   14.60
  -1   3   0  198.58   13.60
   0  -3   0  187.08   11.10
   0  -3   0  182.78   11.10
   0  -3   0  184.68   11.70
   0  -3   0  176.68   11.60
   0  -3   0  189.88   12.20
   0  -3   0  181.48   11.70
   0  -3   0  173.28   11.50
   0  -3   0  184.18   12.20
   0  -3   0  172.98   11.30
   0   3   0  195.18   11.20
   0   3   0  195.08   11.50
   0   3   0  180.18   11.70
   0   3   0  188.28   11.30
   0   3   0  189.28   11.10
   0   3   0  185.78   12.20
   0   3   0  199.08   11.80
   0   3   0  186.88   11.60
   0   3   0  190.28   11.50
   0   3   0  194.38   12.30
  -1  -3   0 1832.72  109.29
  -1  -3   0 1843.02  109.89
  -1  -3   0 1907.01  109.79
  -1  -3   0 1797.02  109.99
  -1  -3   0 1898.11  110.69
  -1  -3   0 1831.32  109.39
  -1  -3   0 1958.00  109.99
  -1  -3   0 1850.41  109.89
  -1  -3   0 1777.22  109.49
   1   3   0 2057.89  110.19
   1   3   0 2052.89  109.39
   1   3   0 2004.90  109.29
   1   3   0 2070.89  109.99
   1   3   0 2023.50  110.29
   1   3   0 1987.50  109.59
   1   3   0 2100.79  110.09
   1   3   0 1993.70  110.09
   1   3   0 2113.09  109.99
   1   3   0 2008.10  110.89
  -2  -3   0  224.08   14.00
  -2  -3   0  213.48   13.80
  -2  -3   0  239.68   15.60
  -2  -3   0  227.28   14.10
  -2  -3   0  240.48   14.70
  -2  -3   0  228.08   14.70
  -2  -3   0  252.07   14.60
  -2  -3   0  236.68   14.90
   2   3   0  227.58   14.40
   2   3   0  194.78   13.70
   2   3   0  207.18   14.60
   2   3   0  215.08   14.50
   2   3   0  220.38   15.40
   2   3   0  212.68   14.50
   2   3   0  196.78   13.60
  -3  -3   0  116.49    9.20
  -3  -3   0  135.29   10.00
  -3  -3   0  121.29    9.90
  -3  -3   0  124.99   10.20
  -3  -3   0  128.69   11.00
  -3  -3   0  121.89    9.50
  -3  -3   0  117.69    9.40
  -3  -3   0  130.09    9.80
  -3  -3   0  122.39   10.00
   3   3   0  137.59    9.70
   3   3   0  152.98   10.60
   3   3   0  155.58   10.40
   3   3   0  147.29   10.40
   3   3   0  150.98    9.60
   3   3   0  159.08   10.40
   3   3   0  143.99    8.90
   3   3   0  145.19    9.40
  -4  -3   0   44.00    5.20
  -4  -3   0   42.10    5.20
  -4  -3   0   45.80    5.70
  -4  -3   0   51.39    5.40
  -4  -3   0   49.20    5.20
  -4  -3   0   48.20    5.80
  -4  -3   0   78.89    8.90
  -4  -3   0   47.40    7.30
  -4  -3   0   45.90    5.10
   4   3   0   59.69    7.00
   4   3   0   61.89    5.40
   4   3   0   69.39    5.30
   4   3   0   63.89    5.60
   4   3   0   66.99    6.10
   4   3   0   61.29    6.20
   4   3   0   71.19    5.50
   4   3   0   60.29    6.10
   4   3   0   62.79    6.30
  -5  -3   0  413.06   27.70
  -5  -3   0  458.85   27.50
  -5  -3   0  436.56   28.20
  -5  -3   0  424.36   27.00
  -5  -3   0  413.06   27.20
  -5  -3   0  393.76   27.30
  -5  -3   0  417.06   27.70
   5   3   0  489.35   28.40
   5   3   0  412.96   26.80
   5   3   0  436.46   27.70
   5   3   0  437.86   28.20
   5   3   0  483.05   30.00
   5   3   0  427.16   27.00
   5   3   0  461.55   28.00
   5   3   0  444.86   28.00
   5   3   0  414.86   26.60
  -6  -3   0 1419.46   86.39
  -6  -3   0 1442.36   88.09
  -6  -3   0 1489.75   85.89
  -6  -3   0 1380.56   86.19
  -6  -3   0 1450.85   86.29
  -6  -3   0 1408.96   85.49
  -6  -3   0 1445.36   86.89
   6   3   0 1371.36   86.09
   6   3   0 1549.74   85.59
   6   3   0 1568.74   85.79
   6   3   0 1612.24   86.69
   6   3   0 1595.04   86.99
   6   3   0 1570.94   86.99
   6   3   0 1498.45   88.59
   6   3   0 1446.66   86.39
   6   3   0 1446.16   86.79
  -7  -3   0   86.39    8.20
  -7  -3   0   68.59    8.10
  -7  -3   0   80.79    8.00
  -7  -3   0   78.99    8.50
  -7  -3   0   75.89    8.80
  -7  -3   0   69.99    9.10
  -7  -3   0   81.89    9.60
   7   3   0   88.99    9.00
   7   3   0   72.79    8.20
   7   3   0   81.89    7.60
   7   3   0   81.79    8.50
   7   3   0   82.69   10.40
   7   3   0   87.69    8.00
   7   3   0  100.69    9.40
  -8  -3   0  222.28   17.40
  -8  -3   0  212.48   17.70
  -8  -3   0  221.48   17.40
  -8  -3   0  213.68   16.90
  -8  -3   0  215.68   18.90
  -8  -3   0  220.58   17.60
  -8  -3   0  234.28   16.80
  -8  -3   0  214.78   17.90
   8   3   0  228.78   17.50
   8   3   0  234.68   18.00
   8   3   0  223.98   17.60
   8   3   0  246.58   18.50
   8   3   0  215.78   16.40
   8   3   0  240.78   18.20
   8   3   0  212.88   16.40
   8   3   0  242.78   17.30
   8   3   0  208.88   16.10
   8   3   0  258.07   20.40
  -9  -3   0  245.08   19.90
  -9  -3   0  249.18   18.30
  -9  -3   0  258.67   19.40
  -9  -3   0  255.77   18.50
  -9  -3   0  259.37   21.40
  -9  -3   0  208.28   19.20
  -9  -3   0  273.07   19.80
  -9  -3   0  250.17   19.80
  -9  -3   0  252.57   19.30
   9   3   0  225.38   17.50
   9   3   0  224.08   19.40
   9   3   0  239.48   18.10
   9   3   0  273.07   20.20
   9   3   0  220.48   18.70
   9   3   0  245.88   19.60
   9   3   0  261.97   18.40
   9   3   0  259.17   19.80
   9   3   0  246.08   21.80
 -10  -3   0  189.58   17.50
 -10  -3   0  187.98   16.60
 -10  -3   0  152.88   16.10
 -10  -3   0  173.18   16.50
 -10  -3   0  157.28   15.00
 -10  -3   0  178.38   14.80
 -10  -3   0  171.68   14.60
 -10  -3   0  183.28   15.80
  10   3   0  164.78   15.50
  10   3   0  165.68   14.00
  10   3   0  165.78   15.70
  10   3   0  158.48   15.20
  10   3   0  182.08   16.30
  10   3   0  179.68   15.90
  10   3   0  174.48   14.50
  10   3   0  191.28   14.70
  10   3   0  147.39   17.20
 -11  -3   0  359.56   26.40
 -11  -3   0  304.27   26.10
 -11  -3   0  311.97   26.00
 -11  -3   0  362.06   25.80
 -11  -3   0  353.66   24.50
 -11  -3   0  329.27   25.30
 -11  -3   0  363.86   24.40
 -11  -3   0  338.27   31.10
  11   3   0  297.87   25.20
  11   3   0  355.46   28.90
  11   3   0  314.37   25.60
  11   3   0  289.47   24.50
  11   3   0  321.37   25.80
 -12  -3   0   19.90    5.60
 -12  -3   0   14.30    6.50
 -12  -3   0   10.70    4.90
 -12  -3   0   12.20    5.60
 -12  -3   0   21.60    5.60
 -12  -3   0   25.40    6.90
 -12  -3   0    9.80    6.00
  12   3   0   19.00    6.70
  12   3   0   14.50    5.10
  12   3   0   20.50    7.50
  12   3   0   14.90    5.90
  12   3   0   16.90    6.50
  12   3   0   27.90    6.10
  12   3   0   26.20    8.50
 -13  -3   0   15.90    5.90
 -13  -3   0   17.20    5.80
 -13  -3   0   19.60    8.10
 -13  -3   0   24.40    7.60
 -13  -3   0   35.60    8.40
 -13  -3   0   21.70    6.80
  13   3   0   18.80    7.60
  13   3   0   14.00    6.70
  13   3   0   32.50    9.80
  13   3   0   17.00    6.40
  13   3   0   21.50    7.60
 -14  -3   0   74.19   12.00
 -14  -3   0   85.89   14.70
 -14  -3   0   99.79   14.00
 -14  -3   0  104.59   11.60
  14   3   0   63.49   11.30
  14   3   0   86.99   14.00
  14   3   0  113.09   17.70
  14   3   0  104.99   15.70
  14   3   0   75.89   13.70
  14   3   0   97.49   11.80
 -15  -3   0  168.18   16.90
 -15  -3   0  176.38   20.20
 -15  -3   0  161.38   18.60
 -15  -3   0  197.28   18.80
  15   3   0  184.28   19.20
  15   3   0  184.78   19.50
  15   3   0  145.19   17.50
  15   3   0  206.88   23.70
  15   3   0  140.99   16.10
 -16  -3   0   33.00    9.40
 -16  -3   0   35.20   10.60
 -16  -3   0   34.90    9.60
 -16  -3   0   48.90   16.70
  16   3   0   33.80    8.70
  16   3   0   48.70   14.80
  16   3   0   60.09   12.90
  16   3   0   50.79    9.40
  16   3   0   42.00   10.70
 -17  -3   0   11.30    7.50
 -17  -3   0   26.80   10.30
 -17  -3   0   15.60    8.40
 -17  -3   0   12.50    7.70
  17   3   0   36.00   13.00
  17   3   0   20.90    8.40
  17   3   0   18.70    8.60
  17   3   0   23.60    9.90
  17   3   0    7.70    6.70
 -18  -3   0   26.40    9.20
 -18  -3   0   48.40   11.30
 -18  -3   0   35.50   12.90
 -18  -3   0   34.00   10.80
  18   3   0   42.90   11.80
  18   3   0   61.39   17.70
  18   3   0   48.60   14.40
  21  -4   0   -1.80    7.30
  21  -4   0   15.00    8.50
  21  -4   0    9.50    7.30
  21  -4   0   10.90    9.30
 -21   4   0   -4.10   10.50
 -21   4   0   26.10   11.90
 -21   4   0    8.40    5.30
 -21   4   0    7.20    8.20
  20  -4   0   23.30    9.20
  20  -4   0   28.90    9.40
  20  -4   0    8.90   12.10
  20  -4   0   13.80    7.30
  20  -4   0    9.60    9.80
  20  -4   0   28.50    9.00
 -20   4   0    9.70    4.60
 -20   4   0   26.80    9.50
 -20   4   0   26.00    8.20
 -20   4   0    1.50   10.50
 -20   4   0   -2.40    6.40
 -20   4   0   -1.60    7.20
  19  -4   0   18.20    9.30
  19  -4   0   21.80    9.80
  19  -4   0   31.00    8.90
  19  -4   0   14.80    7.30
  19  -4   0   10.70    7.40
  19  -4   0   18.30    8.20
 -19   4   0   17.20   11.30
 -19   4   0   23.50    5.30
 -19   4   0   20.80    6.70
 -19   4   0   30.60    7.40
 -19   4   0   28.90    8.10
 -19   4   0   29.70   10.20
  18  -4   0   -0.80    6.30
  18  -4   0    2.30    4.50
  18  -4   0   -0.20    4.70
  18  -4   0    2.60    7.10
  18  -4   0    6.90    5.70
  18  -4   0    3.40    5.80
 -18   4   0    5.70    3.90
 -18   4   0    8.40    5.10
 -18   4   0   11.30    7.50
 -18   4   0    3.00    7.10
 -18   4   0    2.70    4.80
  17  -4   0   10.70    5.60
  17  -4   0   34.90    9.20
  17  -4   0   14.70    5.50
  17  -4   0   15.30    7.30
  17  -4   0   22.20    8.80
  17  -4   0   27.00    8.00
 -17   4   0   15.40    6.00
 -17   4   0   18.00    8.20
 -17   4   0   10.00    8.40
 -17   4   0    6.80    4.30
 -17   4   0    8.60    4.80
 -17   4   0   15.40    4.50
  16  -4   0   55.49   15.50
  16  -4   0   56.09    8.70
  16  -4   0   47.10   12.40
  16  -4   0   57.49   11.50
  16  -4   0   62.39   10.80
  16  -4   0   35.50    8.30
  16  -4   0   53.89   10.30
 -16   4   0   46.30    6.40
 -16   4   0   35.50   12.10
 -16   4   0   37.90    7.20
 -16   4   0   50.89    7.20
 -16   4   0   41.70    8.40
 -16   4   0   45.10   12.10
  15  -4   0   16.30    5.00
  15  -4   0   25.60    7.50
  15  -4   0   26.90    5.40
  15  -4   0   22.00    6.00
  15  -4   0   17.80    6.50
  15  -4   0   24.40    5.90
  15  -4   0   16.60    5.60
  15  -4   0   15.30    6.60
  15  -4   0   26.90    6.60
 -15   4   0   24.60   10.50
 -15   4   0   15.70    4.70
 -15   4   0   25.50    7.00
 -15   4   0   24.20    5.20
 -15   4   0   31.90   10.20
  14  -4   0   85.79   13.10
  14  -4   0   71.79    8.90
  14  -4   0   76.59   11.40
  14  -4   0   85.99    9.10
  14  -4   0   80.39   12.70
  14  -4   0   79.99    9.50
  14  -4   0   78.19    9.60
  14  -4   0   90.39   10.40
 -14   4   0   94.89   10.60
 -14   4   0   86.19    8.00
 -14   4   0   79.79   14.40
 -14   4   0  104.59   19.90
 -14   4   0   99.39   14.70
  13  -4   0  520.15   31.70
  13  -4   0  520.75   32.10
  13  -4   0  491.65   32.90
  13  -4   0  541.55   31.90
  13  -4   0  438.76   31.70
  13  -4   0  511.95   33.70
  13  -4   0  490.45   34.90
  13  -4   0  505.25   33.20
  13  -4   0  411.66   33.20
 -13   4   0  470.45   29.70
 -13   4   0  489.45   30.40
 -13   4   0  459.25   33.20
 -13   4   0  500.85   32.80
 -13   4   0  443.66   37.90
 -13   4   0  467.15   33.10
 -13   4   0  406.86   35.60
  12  -4   0  252.87   19.40
  12  -4   0  240.98   19.50
  12  -4   0  236.08   18.50
  12  -4   0  214.88   17.90
  12  -4   0  212.68   19.80
  12  -4   0  232.48   19.70
  12  -4   0  261.37   19.20
  12  -4   0  234.28   18.20
  12  -4   0  233.38   20.80
 -12   4   0  294.07   17.50
 -12   4   0  305.67   18.20
 -12   4   0  313.77   26.10
 -12   4   0  309.17   20.30
 -12   4   0  247.78   22.90
 -12   4   0  316.27   21.10
 -12   4   0  291.27   20.90
  11  -4   0   95.69   14.80
  11  -4   0  102.59   11.50
  11  -4   0  112.39   10.90
  11  -4   0  100.39   11.80
  11  -4   0  115.59   10.00
  11  -4   0  105.29   10.70
  11  -4   0  105.59   11.10
 -11   4   0  135.19   11.80
 -11   4   0  152.78   11.90
 -11   4   0  116.59   13.60
 -11   4   0  143.99   10.90
 -11   4   0  128.69   15.20
 -11   4   0  136.09    9.90
 -11   4   0  125.79   11.80
  10  -4   0   68.19    6.70
  10  -4   0   66.69    7.30
  10  -4   0   67.69    7.30
  10  -4   0   62.09    6.80
  10  -4   0   52.59    8.40
  10  -4   0   68.59    7.80
  10  -4   0   65.69    9.70
  10  -4   0   50.79    6.30
  10  -4   0   98.79   14.90
  10  -4   0   60.59    6.60
 -10   4   0   72.59    8.10
 -10   4   0   71.79    6.30
 -10   4   0   72.49    7.50
 -10   4   0   76.19    7.10
 -10   4   0   78.29    7.90
 -10   4   0   42.70    9.60
 -10   4   0   72.79    5.90
 -10   4   0   64.99   11.10
   9  -4   0  615.84   35.60
   9  -4   0  601.34   42.80
   9  -4   0  609.44   35.70
   9  -4   0  598.94   35.90
   9  -4   0  534.35   35.40
   9  -4   0  591.34   36.80
   9  -4   0  571.24   36.20
   9  -4   0  583.14   37.60
   9  -4   0  607.84   40.70
   9  -4   0  500.55   36.80
   9  -4   0  527.05   35.90
  -9   4   0  614.64   34.50
  -9   4   0  603.24   39.80
  -9   4   0  576.44   37.10
  -9   4   0  606.94   38.20
  -9   4   0  645.14   36.60
  -9   4   0  591.64   35.60
  -9   4   0  605.84   34.90
  -9   4   0  609.64   41.70
   8  -4   0 1842.72  109.29
   8  -4   0 1866.61  101.99
   8  -4   0 1821.32  102.09
   8  -4   0 1817.62  102.39
   8  -4   0 1761.12  106.69
   8  -4   0 1801.62  101.79
   8  -4   0 1676.93  103.29
   8  -4   0 1669.13  101.69
   8  -4   0 1843.32  102.99
  -8   4   0 1819.82  101.09
  -8   4   0 1823.42  100.79
  -8   4   0 1784.12  107.59
  -8   4   0 1807.72  102.49
  -8   4   0 1641.24  105.29
  -8   4   0 1831.32  102.89
  -8   4   0 1786.72  101.49
  -8   4   0 1815.52  101.89
  -8   4   0 1849.61  103.69
   7  -4   0  321.17   26.30
   7  -4   0  335.87   21.60
   7  -4   0  333.67   21.10
   7  -4   0  332.77   22.40
   7  -4   0  320.17   22.70
   7  -4   0  310.37   23.10
   7  -4   0  366.06   21.30
   7  -4   0  346.77   21.70
   7  -4   0  351.26   25.50
   7  -4   0  340.67   22.00
  -7   4   0  359.36   20.50
  -7   4   0  361.36   22.10
  -7   4   0  349.37   22.70
  -7   4   0  339.87   24.40
  -7   4   0  370.96   21.90
  -7   4   0  367.96   21.10
  -7   4   0  352.36   26.00
  -7   4   0  348.77   21.20
  -7   4   0  351.16   20.30
   6  -4   0  257.87   16.60
   6  -4   0  219.38   19.00
   6  -4   0  234.58   18.00
   6  -4   0  232.78   20.40
   6  -4   0  226.58   15.70
   6  -4   0  231.58   16.10
   6  -4   0  250.97   15.80
   6  -4   0  228.68   16.60
   6  -4   0  241.28   17.30
   6  -4   0  231.58   16.00
  -6   4   0  271.37   15.90
  -6   4   0  285.17   15.10
  -6   4   0  259.67   21.20
  -6   4   0  283.47   15.00
  -6   4   0  284.77   16.60
  -6   4   0  293.87   16.50
  -6   4   0  276.17   15.80
  -6   4   0  286.57   20.60
  -6   4   0  282.47   19.20
   5  -4   0 1494.85   82.49
   5  -4   0 1404.56   81.89
   5  -4   0 1448.76   81.99
   5  -4   0 1427.06   82.49
   5  -4   0 1426.26   86.79
   5  -4   0 1479.45   81.89
   5  -4   0 1419.16   83.39
   5  -4   0 1431.06   81.69
   5  -4   0 1498.15   85.89
   5  -4   0 1461.55   84.49
  -5   4   0 1478.55   82.19
  -5   4   0 1453.45   82.19
  -5   4   0 1487.05   81.69
  -5   4   0 1462.45   86.09
  -5   4   0 1478.45   87.29
  -5   4   0 1450.85   84.89
  -5   4   0 1436.06   81.69
   4  -4   0 1332.37   70.89
   4  -4   0 1311.27   70.39
   4  -4   0 1298.37   70.29
   4  -4   0 1280.07   70.69
   4  -4   0 1291.27   73.99
   4  -4   0 1286.97   70.09
   4  -4   0 1302.17   70.39
   4  -4   0 1250.97   72.89
   4  -4   0 1295.37   72.79
  -4   4   0 1139.99   70.09
  -4   4   0 1126.99   72.49
  -4   4   0 1154.58   70.39
  -4   4   0 1209.88   70.09
   3  -4   0 1445.66   81.39
   3  -4   0 1469.35   82.09
   3  -4   0 1394.86   84.29
   3  -4   0 1392.26   81.79
   3  -4   0 1446.66   81.69
   3  -4   0 1331.97   83.19
   3  -4   0 1423.96   81.49
   3  -4   0 1397.26   83.79
  -3   4   0 1506.85   84.09
  -3   4   0 1569.74   85.99
  -3   4   0 1568.74   81.49
  -3   4   0 1490.55   81.39
  -3   4   0 1475.25   84.69
  -3   4   0 1479.15   81.69
  -3   4   0 1491.45   83.69
   2  -4   0 2742.53  148.39
   2  -4   0 2777.92  148.79
   2  -4   0 2570.24  149.88
   2  -4   0 2740.43  148.59
   2  -4   0 2811.22  150.18
   2  -4   0 2623.44  149.09
   2  -4   0 2587.34  148.69
   2  -4   0 2615.54  148.69
   2  -4   0 2661.03  148.99
   2  -4   0 2663.33  150.78
   2  -4   0 2828.42  152.18
  -2   4   0 2608.24  148.59
  -2   4   0 2726.03  150.98
  -2   4   0 2564.04  148.79
  -2   4   0 2826.42  152.38
  -2   4   0 2551.44  150.78
  -2   4   0 2539.25  148.39
  -2   4   0 2586.34  148.79
  -2   4   0 2653.43  150.18
  -2   4   0 2967.60  150.08
  -2   4   0 2466.75  148.59
   1  -4   0  493.65   30.20
   1  -4   0  567.24   30.60
   1  -4   0  522.05   29.90
   1  -4   0  509.05   30.50
   1  -4   0  544.35   32.00
   1  -4   0  485.25   30.50
   1  -4   0  529.45   30.60
   1  -4   0  541.45   31.30
   1  -4   0  526.05   30.00
   1  -4   0  520.25   30.80
  -1   4   0  512.85   30.50
  -1   4   0  554.94   31.50
  -1   4   0  508.05   30.20
  -1   4   0  530.35   30.00
  -1   4   0  557.44   30.30
  -1   4   0  561.04   30.30
  -1   4   0  505.15   30.90
  -1   4   0  558.24   31.30
  -1   4   0  516.15   31.90
  -1   4   0  519.45   29.90
   0  -4   0 4810.32  277.87
   0  -4   0 4731.93  278.07
   0  -4   0 4839.02  278.87
   0  -4   0 4826.52  278.77
   0   4   0 5056.69  278.97
   0   4   0 5148.08  278.97
   0   4   0 4951.90  278.07
   0   4   0 5284.77  277.87
   0   4   0 5237.48  277.87
  -1  -4   0 1227.58   69.29
  -1  -4   0 1254.87   69.79
  -1  -4   0 1278.87   69.89
  -1  -4   0 1205.38   68.99
  -1  -4   0 1212.58   69.89
  -1  -4   0 1194.38   69.69
  -1  -4   0 1270.17   69.69
  -1  -4   0 1199.38   68.89
  -1  -4   0 1301.77   70.89
   1   4   0 1229.08   69.69
   1   4   0 1200.28   69.89
   1   4   0 1215.58   69.69
   1   4   0 1186.68   70.19
   1   4   0 1190.58   68.79
   1   4   0 1165.58   69.69
   1   4   0 1274.87   69.69
   1   4   0 1185.38   68.89
   1   4   0 1210.68   70.79
   1   4   0 1155.78   69.09
  -2  -4   0  474.55   30.80
  -2  -4   0  498.05   31.70
  -2  -4   0  481.35   32.60
  -2  -4   0  481.35   31.80
  -2  -4   0  465.05   31.60
  -2  -4   0  472.35   30.90
  -2  -4   0  476.75   31.40
  -2  -4   0  475.05   31.50
  -2  -4   0  458.25   31.00
   2   4   0  547.55   31.20
   2   4   0  585.14   31.00
   2   4   0  599.04   33.50
   2   4   0  594.64   31.90
   2   4   0  573.74   32.00
   2   4   0  565.94   32.10
   2   4   0  586.14   32.20
   2   4   0  557.54   32.10
   2   4   0  576.24   31.10
  -3  -4   0  172.38   11.90
  -3  -4   0  165.68   13.60
  -3  -4   0  180.48   12.10
  -3  -4   0  187.38   11.90
  -3  -4   0  176.48   12.50
  -3  -4   0  186.28   12.60
  -3  -4   0  179.08   12.80
  -3  -4   0  179.38   12.90
  -3  -4   0  176.58   12.90
   3   4   0  179.28   11.70
   3   4   0  170.88   12.40
   3   4   0  145.79   12.20
   3   4   0  177.88   12.70
   3   4   0  155.18   12.60
   3   4   0  158.18   13.50
   3   4   0  165.48   11.90
   3   4   0  176.28   12.80
   3   4   0  173.78   11.80
  -4  -4   0  563.24   35.90
  -4  -4   0  589.04   34.80
  -4  -4   0  599.24   35.10
  -4  -4   0  584.84   33.80
  -4  -4   0  595.44   33.80
  -4  -4   0  591.44   33.60
  -4  -4   0  578.54   34.20
  -4  -4   0  575.44   34.50
  -4  -4   0  617.74   34.60
   4   4   0  541.35   34.30
   4   4   0  520.05   35.70
   4   4   0  504.35   34.30
   4   4   0  483.15   33.20
   4   4   0  549.45   32.30
   4   4   0  537.05   33.30
   4   4   0  506.95   33.90
   4   4   0  524.15   33.10
   4   4   0  543.65   34.30
   4   4   0  526.15   34.40
  -5  -4   0  230.58   16.90
  -5  -4   0  238.78   16.60
  -5  -4   0  219.98   16.50
  -5  -4   0  241.58   16.20
  -5  -4   0  230.08   17.10
  -5  -4   0  231.58   16.70
  -5  -4   0  232.78   18.10
   5   4   0  221.38   15.50
   5   4   0  227.98   16.70
   5   4   0  224.18   15.90
   5   4   0  231.88   15.00
   5   4   0  242.58   17.20
   5   4   0  234.08   15.90
   5   4   0  229.98   16.80
   5   4   0  214.98   16.90
   5   4   0  223.18   16.50
   5   4   0  246.88   18.80
  -6  -4   0   68.49    7.50
  -6  -4   0   64.79    7.30
  -6  -4   0   53.19    6.70
  -6  -4   0   69.29    8.70
  -6  -4   0   63.79    7.70
  -6  -4   0   59.09    6.60
  -6  -4   0   60.29    8.60
   6   4   0   54.79    6.30
   6   4   0   61.99    6.20
   6   4   0   62.69    6.60
   6   4   0   68.89    6.50
   6   4   0   63.09   10.70
   6   4   0   72.59    7.70
   6   4   0   55.39    8.20
   6   4   0   62.19    8.70
   6   4   0   66.39    7.50
  -7  -4   0   98.49   11.10
  -7  -4   0  109.09   10.50
  -7  -4   0  112.69   11.80
  -7  -4   0  113.09   11.10
  -7  -4   0  129.39   12.90
  -7  -4   0  103.59   11.70
   7   4   0  128.89   10.90
   7   4   0  137.89   10.60
   7   4   0  158.38   12.60
   7   4   0  120.99   11.60
   7   4   0  124.79   11.90
   7   4   0  125.49   11.70
   7   4   0  148.19   12.20
   7   4   0  135.19   13.90
   7   4   0  132.99   10.60
   7   4   0  130.99   10.70
  -8  -4   0  430.16   28.40
  -8  -4   0  413.16   29.70
  -8  -4   0  453.85   29.60
  -8  -4   0  423.96   29.00
  -8  -4   0  415.16   30.90
  -8  -4   0  449.56   29.60
  -8  -4   0  430.56   28.30
   8   4   0  422.86   27.60
   8   4   0  397.66   29.40
   8   4   0  412.16   29.20
   8   4   0  413.96   27.80
   8   4   0  434.06   29.50
   8   4   0  394.76   27.80
   8   4   0  416.36   29.60
   8   4   0  418.26   29.10
   8   4   0  451.05   32.20
  -9  -4   0   75.69    9.10
  -9  -4   0   74.09    9.50
  -9  -4   0   54.89    9.40
  -9  -4   0   74.59    8.30
  -9  -4   0   73.29    8.70
  -9  -4   0   79.09    8.60
  -9  -4   0   90.29   11.60
  -9  -4   0   86.09   12.20
   9   4   0   62.89    9.60
   9   4   0   58.39    7.30
   9   4   0   65.99    8.00
   9   4   0   71.09   10.90
   9   4   0   55.79    9.20
   9   4   0   41.40    9.40
   9   4   0   83.09    9.40
   9   4   0   54.99    9.20
 -10  -4   0  313.97   25.20
 -10  -4   0  360.16   26.10
 -10  -4   0  348.37   24.80
 -10  -4   0  336.37   25.60
 -10  -4   0  344.17   24.70
 -10  -4   0  321.67   27.60
 -10  -4   0  369.46   27.10
 -10  -4   0  314.67   26.40
  10   4   0  361.56   29.30
  10   4   0  412.56   27.60
  10   4   0  355.06   24.30
  10   4   0  346.57   24.70
  10   4   0  314.27   25.60
  10   4   0  345.27   24.60
  10   4   0  359.96   27.10
  10   4   0  336.37   26.10
 -11  -4   0  106.89   12.30
 -11  -4   0  121.79   13.40
 -11  -4   0  114.99   13.10
 -11  -4   0  119.19   17.30
 -11  -4   0  118.39   12.90
 -11  -4   0  113.49   13.40
 -11  -4   0  110.49   13.30
  11   4   0  122.39   18.40
  11   4   0  108.59   11.50
  11   4   0   97.89   13.00
  11   4   0  128.79   19.00
  11   4   0   83.69   12.80
  11   4   0  130.69   13.90
 -12  -4   0    2.10    4.50
 -12  -4   0   -0.60    3.50
 -12  -4   0    1.50    3.90
 -12  -4   0    4.70    5.30
 -12  -4   0    3.40    4.90
 -12  -4   0    0.20    3.70
  12   4   0   -3.60    3.90
  12   4   0    1.00    6.00
  12   4   0    0.00    3.90
  12   4   0    0.30    3.30
  12   4   0   -2.00    3.70
  12   4   0   -6.50    3.90
 -13  -4   0   27.50    6.30
 -13  -4   0   24.60    7.90
 -13  -4   0   18.00    6.90
 -13  -4   0   38.90    9.70
  13   4   0   29.40    9.70
  13   4   0   30.80    7.10
  13   4   0   20.80   10.80
  13   4   0   23.50    7.40
  13   4   0   20.70    7.00
  13   4   0   35.10    8.90
 -14  -4   0   46.90    9.70
 -14  -4   0   22.10    6.90
 -14  -4   0   44.40    8.50
 -14  -4   0   22.30    7.60
  14   4   0   21.40    7.40
  14   4   0   16.10    6.70
  14   4   0   20.40    9.60
  14   4   0   18.50    7.30
  14   4   0   36.80    9.70
 -15  -4   0   74.09   11.60
 -15  -4   0   68.39   12.10
 -15  -4   0   59.29   13.00
 -15  -4   0   55.99   13.10
  15   4   0   63.69   11.60
  15   4   0   69.19   12.90
  15   4   0   70.59   16.10
  15   4   0   67.29   13.20
  15   4   0   70.99   13.90
 -16  -4   0   19.80    8.20
 -16  -4   0   20.40    8.90
 -16  -4   0   27.40    8.00
 -16  -4   0   28.70    8.20
  16   4   0   20.70    9.70
  16   4   0   19.40    9.20
  16   4   0   20.10    8.90
  16   4   0   30.40    8.70
 -17  -4   0   13.70    7.70
 -17  -4   0   12.20    7.40
 -17  -4   0   -1.00    8.80
 -17  -4   0   -1.10    6.20
  17   4   0   -8.50    8.00
  17   4   0    0.40    7.40
  17   4   0   -4.90    5.50
  17   4   0    2.40    6.60
  17   4   0    7.20    7.10
 -18  -4   0   46.50   12.40
 -18  -4   0   50.29   11.60
 -18  -4   0   44.30   13.20
 -18  -4   0   45.70   11.00
  18   4   0   37.70   11.60
  18   4   0   29.70   12.20
  18   4   0   42.10   11.80
  18   4   0   42.60   12.50
  21  -5   0   -4.40    8.00
  21  -5   0   -1.50    5.60
  21  -5   0    6.90    7.00
  21  -5   0    8.20    7.90
 -21   5   0   12.50   13.10
 -21   5   0   -1.40    5.40
 -21   5   0    2.10    8.70
 -21   5   0    8.70    8.50
  20  -5   0   56.09   13.40
  20  -5   0   73.29   13.30
  20  -5   0   49.10   11.70
  20  -5   0   63.59   10.80
  20  -5   0   59.19   13.10
 -20   5   0   58.69   15.00
 -20   5   0   40.00   15.20
 -20   5   0   60.99   11.60
  19  -5   0   35.70    9.70
  19  -5   0   49.20   11.30
  19  -5   0   41.60   10.50
  19  -5   0   62.79   12.10
  19  -5   0   51.29   12.80
  19  -5   0   67.69   11.00
 -19   5   0   50.99   16.30
 -19   5   0   58.39   14.30
 -19   5   0   59.59   11.40
 -19   5   0   55.69    6.90
 -19   5   0   60.99   14.10
 -19   5   0   59.19    8.60
  18  -5   0    3.60    5.30
  18  -5   0    5.80    5.50
  18  -5   0    2.80    4.90
  18  -5   0    1.80    4.90
  18  -5   0   11.20    6.50
  18  -5   0    0.50    5.70
 -18   5   0    3.10    3.20
 -18   5   0    5.90    7.40
 -18   5   0    7.30    5.30
 -18   5   0    4.10    6.60
 -18   5   0    5.90    3.70
  17  -5   0  105.69   14.70
  17  -5   0  118.79   14.80
  17  -5   0  122.79   14.60
  17  -5   0  100.89   11.80
  17  -5   0  126.69   15.50
  17  -5   0  122.79   18.10
 -17   5   0  141.09   22.80
 -17   5   0  114.79    9.70
 -17   5   0   86.99   19.10
  16  -5   0  280.07   25.10
  16  -5   0  287.67   23.90
  16  -5   0  277.47   21.00
  16  -5   0  242.68   26.60
  16  -5   0  280.27   24.00
  16  -5   0  288.67   21.50
  16  -5   0  261.97   22.30
  16  -5   0  301.27   23.60
  16  -5   0  295.17   21.30
 -16   5   0  239.68   25.80
 -16   5   0  273.57   18.30
 -16   5   0  266.57   19.90
 -16   5   0  237.68   28.30
 -16   5   0  287.27   22.30
  15  -5   0   92.39   10.80
  15  -5   0  120.39   13.00
  15  -5   0  107.59   11.00
  15  -5   0  116.89   15.30
  15  -5   0  111.59   16.40
  15  -5   0  101.99   10.40
  15  -5   0  100.29   11.80
  15  -5   0   72.19   11.70
  15  -5   0  108.09   10.50
 -15   5   0   88.49   18.80
 -15   5   0   97.39    8.60
 -15   5   0   93.99   11.50
 -15   5   0   74.09   16.00
 -15   5   0   85.29    8.00
  14  -5   0  196.78   17.00
  14  -5   0  196.08   15.10
  14  -5   0  192.78   15.40
  14  -5   0  164.38   15.40
  14  -5   0  167.88   17.20
  14  -5   0  204.18   16.70
  14  -5   0  176.88   17.60
  14  -5   0  215.28   17.70
  14  -5   0  198.78   15.30
 -14   5   0  159.28   16.30
 -14   5   0  201.48   16.70
 -14   5   0  186.08   13.40
 -14   5   0  153.28   18.90
 -14   5   0  161.18   21.00
 -14   5   0  184.58   13.00
 -14   5   0  207.98   16.10
 -14   5   0  188.38   16.10
  13  -5   0  961.20   58.69
  13  -5   0  855.11   58.89
  13  -5   0  887.11   59.49
  13  -5   0  998.80   57.29
  13  -5   0  984.60   58.09
  13  -5   0  930.21   58.09
  13  -5   0  883.91   56.99
  13  -5   0  962.50   56.69
  13  -5   0  935.91   58.19
 -13   5   0  932.41   54.39
 -13   5   0  867.31   58.39
 -13   5   0  958.80   56.49
 -13   5   0  917.91   65.09
 -13   5   0  930.91   62.99
 -13   5   0 1020.30   57.99
 -13   5   0  907.21   58.19
 -13   5   0  922.41   54.69
 -13   5   0 1004.60   56.29
  12  -5   0   85.29    8.90
  12  -5   0   79.09    8.40
  12  -5   0   80.79   12.20
  12  -5   0   85.29    9.70
  12  -5   0   68.29    8.80
 -12   5   0   69.89   11.80
 -12   5   0  127.89   20.50
 -12   5   0  107.89   10.10
 -12   5   0  102.99    9.00
 -12   5   0  104.39    7.50
 -12   5   0  110.29   10.80
 -12   5   0  112.89   10.00
  11  -5   0  158.48   12.10
  11  -5   0  149.49   12.40
  11  -5   0  134.69   11.50
  11  -5   0  179.88   12.20
  11  -5   0  151.58   12.50
  11  -5   0  143.39   13.60
  11  -5   0  127.29   13.50
  11  -5   0  150.98   13.00
  11  -5   0  146.59   11.50
  11  -5   0  151.58   13.80
 -11   5   0  151.88   10.50
 -11   5   0  143.39   12.30
 -11   5   0  119.59   14.70
 -11   5   0  138.69   13.00
 -11   5   0  159.28   11.70
 -11   5   0  162.68   11.50
 -11   5   0  162.68   17.60
 -11   5   0  154.68   10.20
 -11   5   0  135.19   12.40
  10  -5   0  322.07   20.80
  10  -5   0  293.87   26.30
  10  -5   0  330.07   20.40
  10  -5   0  319.97   20.60
  10  -5   0  295.77   19.60
  10  -5   0  269.17   21.40
  10  -5   0  291.87   19.80
  10  -5   0  305.27   22.70
  10  -5   0  306.87   21.80
  10  -5   0  329.97   20.20
  10  -5   0  321.27   21.20
 -10   5   0  295.97   19.30
 -10   5   0  304.17   21.60
 -10   5   0  300.77   20.30
 -10   5   0  296.07   19.50
 -10   5   0  296.27   18.40
 -10   5   0  283.07   18.10
 -10   5   0  300.07   26.00
 -10   5   0  272.17   23.60
 -10   5   0  274.37   20.40
   9  -5   0  906.91   55.89
   9  -5   0  817.92   57.09
   9  -5   0  794.52   49.60
   9  -5   0  927.31   51.29
   9  -5   0  757.82   49.99
   9  -5   0  884.61   49.80
   9  -5   0  887.11   49.99
   9  -5   0  789.12   51.69
   9  -5   0  874.31   50.59
   9  -5   0  859.41   50.09
   9  -5   0  847.92   52.89
   9  -5   0  852.81   51.59
  -9   5   0  850.81   51.69
  -9   5   0  834.42   49.50
  -9   5   0  877.41   50.69
  -9   5   0  796.62   55.79
  -9   5   0  883.71   50.39
  -9   5   0  825.32   54.29
  -9   5   0  895.21   49.40
  -9   5   0  825.42   48.30
  -9   5   0  835.62   48.20
   8  -5   0   34.20    6.20
   8  -5   0   23.20    4.40
   8  -5   0   34.00    3.90
   8  -5   0   29.90    4.20
   8  -5   0   37.60    5.70
  -8   5   0   21.30    3.80
  -8   5   0   21.30    2.10
  -8   5   0   19.80    2.00
  -8   5   0   22.10    3.20
  -8   5   0   25.20    6.30
  -8   5   0   19.30    3.80
  -8   5   0   16.20    6.10
  -8   5   0   23.90    3.40
   7  -5   0  191.08   11.40
   7  -5   0  187.08   14.20
   7  -5   0  173.28   13.10
   7  -5   0  181.58   12.10
   7  -5   0  182.68   12.40
   7  -5   0  191.08   11.30
   7  -5   0  187.08   15.60
   7  -5   0  180.98   11.70
   7  -5   0  175.28   11.60
   7  -5   0  187.98   17.00
  -7   5   0  126.89   14.60
  -7   5   0  134.99   13.70
  -7   5   0  139.29   16.00
  -7   5   0  144.09   10.70
  -7   5   0  147.29   11.30
   6  -5   0  479.35   26.50
   6  -5   0  465.45   26.80
   6  -5   0  493.45   26.70
   6  -5   0  471.65   27.50
   6  -5   0  483.95   27.40
   6  -5   0  466.45   26.80
   6  -5   0  458.55   28.50
   6  -5   0  447.86   29.50
   6  -5   0  462.15   32.20
   6  -5   0  454.85   31.00
  -6   5   0  394.06   29.50
  -6   5   0  416.46   31.00
  -6   5   0  429.16   26.80
  -6   5   0  452.15   26.20
  -6   5   0  419.06   32.10
  -6   5   0  446.86   26.90
  -6   5   0  421.76   26.20
   5  -5   0  312.77   18.60
   5  -5   0  301.67   21.20
   5  -5   0  326.37   19.20
   5  -5   0  296.07   22.20
   5  -5   0  325.67   19.10
   5  -5   0  330.77   18.60
   5  -5   0  328.07   18.70
   5  -5   0  319.07   18.30
   5  -5   0  325.07   20.40
   5  -5   0  307.27   23.40
  -5   5   0  299.57   18.20
  -5   5   0  313.77   18.20
  -5   5   0  321.77   23.90
  -5   5   0  296.87   18.70
  -5   5   0  305.57   22.70
  -5   5   0  291.17   21.30
   4  -5   0  209.28   15.00
   4  -5   0  212.88   16.10
   4  -5   0  219.88   13.30
   4  -5   0  206.68   12.50
   4  -5   0  211.98   12.90
   4  -5   0  205.98   13.00
   4  -5   0  197.98   12.60
   4  -5   0  214.08   15.40
  -4   5   0  191.18   15.20
  -4   5   0  214.48   16.40
  -4   5   0  225.68   12.50
  -4   5   0  214.78   15.20
  -4   5   0  217.98   12.90
  -4   5   0  219.98   17.30
  -4   5   0  208.48   12.40
   3  -5   0 1339.87   74.99
   3  -5   0 1346.57   75.29
   3  -5   0 1360.86   75.79
   3  -5   0 1294.67   74.59
   3  -5   0 1324.87   74.89
   3  -5   0 1266.37   75.29
   3  -5   0 1231.68   76.69
   3  -5   0 1329.57   74.79
   3  -5   0 1343.77   79.29
   3  -5   0 1278.87   74.89
   3  -5   0 1336.27   77.79
   3  -5   0 1405.66   79.39
  -3   5   0 1382.66   75.09
  -3   5   0 1392.86   74.99
  -3   5   0 1333.07   77.79
  -3   5   0 1343.87   79.69
  -3   5   0 1397.46   78.39
  -3   5   0 1385.16   77.19
  -3   5   0 1315.77   74.79
   2  -5   0   92.69    8.00
   2  -5   0   92.89    6.50
   2  -5   0   97.29    5.60
   2  -5   0  100.19    5.70
   2  -5   0   88.79    6.30
   2  -5   0   91.69    7.00
   2  -5   0   92.79    6.90
   2  -5   0   86.49    5.90
   2  -5   0   95.29    6.20
   2  -5   0  102.39    6.30
  -2   5   0   86.09    5.50
  -2   5   0   85.99    7.10
  -2   5   0   75.69    6.00
  -2   5   0   80.69    7.70
  -2   5   0   74.99    5.70
  -2   5   0   68.19    8.10
  -2   5   0   90.09    6.70
  -2   5   0   86.29    5.60
  -2   5   0   72.39    6.00
  -2   5   0   81.49    5.40
  -2   5   0   79.89    5.60
   1  -5   0  775.02   45.70
   1  -5   0  816.52   46.20
   1  -5   0  832.42   45.30
   1  -5   0  789.92   46.20
   1  -5   0  817.42   46.10
   1  -5   0  805.92   46.90
   1  -5   0  796.62   45.30
   1  -5   0  789.62   46.10
   1  -5   0  816.82   46.00
  -1   5   0  788.12   46.90
  -1   5   0  793.62   46.10
  -1   5   0  775.72   45.30
  -1   5   0  806.02   46.90
  -1   5   0  840.82   45.80
  -1   5   0  762.32   45.50
  -1   5   0  827.42   45.80
  -1   5   0  778.42   45.20
  -1   5   0  778.42   47.60
   0  -5   0 1183.58   67.89
   0  -5   0 1172.18   68.19
   0  -5   0 1191.18   68.79
   0  -5   0 1169.88   68.69
   0  -5   0 1128.69   68.49
   0  -5   0 1121.79   68.79
   0  -5   0 1180.58   69.69
   0  -5   0 1162.48   68.09
   0  -5   0 1173.58   67.79
   0  -5   0 1157.48   68.79
   0   5   0 1180.18   69.79
   0   5   0 1218.58   69.79
   0   5   0 1253.37   68.49
   0   5   0 1200.68   68.19
   0   5   0 1272.27   68.49
   0   5   0 1218.68   68.89
   0   5   0 1291.87   67.99
   0   5   0 1238.98   67.79
   0   5   0 1254.37   68.59
   0   5   0 1235.58   68.79
  -1  -5   0 2515.45  133.49
  -1  -5   0 2501.05  134.49
  -1  -5   0 2351.86  132.89
  -1  -5   0 2374.36  132.19
  -1  -5   0 2363.96  132.09
  -1  -5   0 2408.76  133.19
  -1  -5   0 2445.76  133.29
  -1  -5   0 2420.26  133.19
  -1  -5   0 2451.35  134.59
  -1  -5   0 2459.65  132.59
   1   5   0 2205.68  132.29
   1   5   0 2238.38  133.09
   1   5   0 2277.67  132.89
   1   5   0 2286.17  133.69
   1   5   0 2337.67  132.79
   1   5   0 2230.78  133.09
   1   5   0 2244.48  134.19
   1   5   0 2306.57  132.09
   1   5   0 2390.76  131.59
   1   5   0 2265.77  131.89
  -2  -5   0  283.77   18.50
  -2  -5   0  303.47   18.80
  -2  -5   0  311.87   19.80
  -2  -5   0  306.67   19.40
  -2  -5   0  294.97   20.70
  -2  -5   0  308.77   19.70
  -2  -5   0  293.27   19.80
  -2  -5   0  291.77   19.40
  -2  -5   0  311.17   19.10
   2   5   0  326.97   21.20
   2   5   0  277.57   19.40
   2   5   0  302.67   19.30
   2   5   0  314.67   19.60
   2   5   0  278.47   18.30
   2   5   0  291.87   19.50
   2   5   0  297.57   18.50
   2   5   0  266.57   18.60
  -3  -5   0  607.44   37.70
  -3  -5   0  679.13   38.00
  -3  -5   0  599.04   36.80
  -3  -5   0  652.93   39.70
  -3  -5   0  589.44   36.90
  -3  -5   0  631.64   38.10
  -3  -5   0  656.73   38.50
  -3  -5   0  618.24   38.00
  -3  -5   0  636.54   37.30
   3   5   0  606.64   38.00
   3   5   0  631.94   36.90
   3   5   0  611.54   37.80
   3   5   0  610.84   37.70
   3   5   0  554.14   36.80
   3   5   0  620.64   39.60
   3   5   0  582.14   37.90
   3   5   0  604.74   37.90
   3   5   0  630.54   36.70
   3   5   0  640.94   38.00
  -4  -5   0   97.79    9.80
  -4  -5   0  123.49   11.40
  -4  -5   0  107.59    9.20
  -4  -5   0  135.49   10.30
  -4  -5   0  127.89    9.90
  -4  -5   0  116.89    9.20
  -4  -5   0  122.89   10.30
  -4  -5   0  103.59    9.00
   4   5   0  119.09   10.10
   4   5   0  104.69   11.20
   4   5   0  124.29   10.20
   4   5   0  112.39    9.60
   4   5   0  117.79   10.10
   4   5   0  110.19    8.90
   4   5   0   98.29    8.90
   4   5   0  107.79   10.10
   4   5   0  108.49   10.10
   4   5   0  109.59    8.80
  -5  -5   0  133.09   10.80
  -5  -5   0  123.29   10.90
  -5  -5   0  124.49   12.70
  -5  -5   0  125.99   10.40
  -5  -5   0  116.79   10.60
  -5  -5   0  120.09   12.10
  -5  -5   0  104.79   10.50
   5   5   0  131.19   11.00
   5   5   0  120.69   11.10
   5   5   0  116.79   10.00
   5   5   0  125.19   10.90
   5   5   0  118.39   12.30
   5   5   0  125.19   10.90
   5   5   0  116.29   10.40
  -6  -5   0  161.28   13.40
  -6  -5   0  189.98   14.30
  -6  -5   0  180.38   14.50
  -6  -5   0  184.48   14.90
  -6  -5   0  172.08   12.90
  -6  -5   0  154.48   14.80
   6   5   0  139.79   11.80
   6   5   0  149.88   12.00
   6   5   0  142.99   12.20
   6   5   0  154.68   13.70
   6   5   0  140.49   14.60
   6   5   0  141.19   13.00
   6   5   0  149.49   13.70
   6   5   0  159.08   13.40
  -7  -5   0  277.47   20.80
  -7  -5   0  299.87   21.50
  -7  -5   0  307.67   20.90
  -7  -5   0  289.27   21.80
  -7  -5   0  323.27   22.40
  -7  -5   0  314.57   22.70
  -7  -5   0  287.07   23.50
   7   5   0  303.97   21.90
   7   5   0  300.47   22.20
   7   5   0  293.97   20.10
   7   5   0  286.37   21.60
   7   5   0  303.27   22.30
   7   5   0  281.27   21.40
   7   5   0  258.07   19.90
   7   5   0  295.87   24.00
   7   5   0  266.27   21.60
  -8  -5   0  175.08   16.10
  -8  -5   0  185.28   15.40
  -8  -5   0  170.78   15.60
  -8  -5   0  161.98   14.50
  -8  -5   0  179.78   14.90
  -8  -5   0  173.88   17.30
   8   5   0  186.18   15.90
   8   5   0  181.08   16.00
   8   5   0  171.38   13.80
   8   5   0  172.28   15.30
   8   5   0  179.68   16.00
   8   5   0  190.38   15.90
   8   5   0  182.28   18.00
   8   5   0  164.28   14.20
   8   5   0  190.08   14.40
  -9  -5   0    4.80    4.10
  -9  -5   0    4.80    3.30
  -9  -5   0   11.10    4.80
  -9  -5   0   10.30    4.50
  -9  -5   0   10.00    5.40
  -9  -5   0    5.10    3.40
  -9  -5   0    6.30    4.60
  -9  -5   0    1.60    3.50
   9   5   0    5.30    3.10
   9   5   0    2.70    3.20
   9   5   0    1.30    3.80
   9   5   0    6.20    4.00
   9   5   0    6.30    3.90
   9   5   0    1.60    3.00
   9   5   0    5.70    3.20
   9   5   0    7.00    3.40
   9   5   0    4.70    4.00
 -10  -5   0  144.19   14.50
 -10  -5   0  142.29   15.10
 -10  -5   0  117.59   19.30
 -10  -5   0  157.08   14.30
 -10  -5   0  145.59   15.20
 -10  -5   0  140.39   14.70
 -10  -5   0  145.19   14.50
 -10  -5   0  133.89   13.80
  10   5   0  131.99   12.60
  10   5   0  145.29   13.40
  10   5   0  162.88   15.90
  10   5   0  166.68   16.50
  10   5   0  130.69   16.50
  10   5   0  150.28   15.00
  10   5   0  156.58   13.80
  10   5   0  164.88   15.60
 -11  -5   0   76.99   12.30
 -11  -5   0   73.79   11.10
 -11  -5   0   63.99   10.20
 -11  -5   0   90.59   13.30
 -11  -5   0  100.09   15.40
 -11  -5   0   72.39   12.00
 -11  -5   0   86.29   10.40
 -11  -5   0   98.19   14.90
  11   5   0   88.39   13.10
  11   5   0   87.69   13.60
  11   5   0   65.99   13.10
  11   5   0   83.49   15.20
  11   5   0   81.59    9.70
  11   5   0   82.19   12.50
 -12  -5   0   52.29   10.70
 -12  -5   0   40.00    9.00
 -12  -5   0   57.19    9.90
 -12  -5   0   32.20    8.30
 -12  -5   0   28.70    8.20
  12   5   0   52.89   10.40
  12   5   0   59.99   10.80
  12   5   0   41.20   10.70
  12   5   0   64.79    9.70
  12   5   0   53.89   11.30
  12   5   0   52.89   10.30
 -13  -5   0   24.10    9.30
 -13  -5   0   17.50    7.20
 -13  -5   0   22.90    8.90
 -13  -5   0   31.70    7.40
  13   5   0   30.70    8.30
  13   5   0   16.80    7.60
  13   5   0   22.00    8.70
  13   5   0   15.10    6.20
 -14  -5   0   64.59   13.50
 -14  -5   0   77.09   12.60
 -14  -5   0   57.29   12.20
 -14  -5   0   51.79   10.20
  14   5   0   73.89   15.50
  14   5   0   67.39   11.20
  14   5   0   48.70   11.30
  14   5   0   45.80   10.70
 -15  -5   0  108.39   18.00
 -15  -5   0  120.79   14.70
 -15  -5   0  108.69   16.10
 -15  -5   0   91.49   14.80
  15   5   0  108.39   17.50
  15   5   0   89.89   14.20
  15   5   0  123.59   18.30
  15   5   0  131.59   20.90
  15   5   0  138.09   18.50
 -16  -5   0   31.70   10.30
 -16  -5   0   31.50   10.40
 -16  -5   0   23.40    8.20
 -16  -5   0   25.10    9.00
  16   5   0   37.70    9.20
  16   5   0   21.20    8.40
  16   5   0   44.20   11.70
  16   5   0   37.90   11.60
  16   5   0   27.00   10.20
 -17  -5   0    6.80    6.90
 -17  -5   0    4.20    6.90
 -17  -5   0   -0.90   13.40
 -17  -5   0    5.50    6.30
  17   5   0   -9.80    8.40
  17   5   0    1.90    9.20
  17   5   0   -2.00    7.10
  17   5   0    4.40    8.20
  21  -6   0   25.80    9.50
  21  -6   0   12.90   10.20
  21  -6   0    8.00    7.50
  21  -6   0   23.10    9.70
 -21   6   0   24.70   11.50
 -21   6   0   21.50   13.00
 -21   6   0   24.10    9.60
  20  -6   0   19.60    7.60
  20  -6   0   22.10    9.90
  20  -6   0    5.00    5.80
  20  -6   0    3.10    8.80
  20  -6   0   20.20    7.10
  20  -6   0    1.60    5.80
 -20   6   0   20.50    8.50
 -20   6   0   35.20   17.10
 -20   6   0    9.30    8.80
  19  -6   0   -0.50    5.10
  19  -6   0    4.00    6.40
  19  -6   0   14.80    7.30
  19  -6   0   10.30    5.70
  19  -6   0    8.80    8.70
  19  -6   0   13.30    6.30
 -19   6   0    9.00    8.70
 -19   6   0    0.70    7.60
 -19   6   0   12.80    5.50
 -19   6   0    6.80    5.50
  18  -6   0   37.40    8.90
  18  -6   0   37.70   10.30
  18  -6   0   27.20    8.50
  18  -6   0   39.30    9.40
  18  -6   0   45.40   10.40
 -18   6   0   46.00    9.20
 -18   6   0   50.99    4.80
 -18   6   0   28.20    6.70
 -18   6   0   38.00    4.30
 -18   6   0   49.70   15.40
 -18   6   0   51.49   13.80
  17  -6   0  357.36   30.00
  17  -6   0  365.36   27.30
  17  -6   0  363.86   29.60
  17  -6   0  329.37   27.90
  17  -6   0  333.97   27.20
  17  -6   0  316.47   25.20
 -17   6   0  369.86   21.60
 -17   6   0  375.86   25.10
 -17   6   0  310.47   34.30
 -17   6   0  291.87   31.60
 -17   6   0  375.76   27.10
 -17   6   0  369.66   21.60
  16  -6   0  166.38   16.60
  16  -6   0  149.49   13.70
  16  -6   0  130.89   13.60
  16  -6   0  154.38   15.90
  16  -6   0  170.88   15.70
  16  -6   0  157.88   14.90
  16  -6   0  142.69   13.50
  16  -6   0  139.19   16.40
 -16   6   0  152.78   10.40
 -16   6   0  167.58   13.40
 -16   6   0  142.49   10.40
 -16   6   0  158.98   27.60
 -16   6   0  149.19   14.50
  15  -6   0   74.09   11.50
  15  -6   0  103.19   12.40
  15  -6   0   97.49   10.70
  15  -6   0   89.69   10.20
  15  -6   0  105.19   13.00
  15  -6   0  100.79   10.30
  15  -6   0   90.19   11.20
  15  -6   0  116.29   10.80
  15  -6   0  102.89   12.10
 -15   6   0  122.19   12.20
 -15   6   0  107.09    7.70
 -15   6   0   99.39   20.40
 -15   6   0   68.59   13.70
 -15   6   0  107.29    7.80
 -15   6   0  107.39   11.40
 -15   6   0   95.69    9.70
  14  -6   0  239.48   19.60
  14  -6   0  243.18   18.50
  14  -6   0  216.68   18.70
  14  -6   0  252.87   18.90
  14  -6   0  247.38   20.10
  14  -6   0  219.38   18.10
  14  -6   0  245.38   20.40
  14  -6   0  221.78   21.00
 -14   6   0  269.87   21.20
 -14   6   0  290.57   18.40
 -14   6   0  246.08   18.10
 -14   6   0  266.37   16.00
 -14   6   0  298.67   26.00
 -14   6   0  264.77   29.30
 -14   6   0  292.77   20.00
 -14   6   0  244.08   19.60
 -14   6   0  266.47   15.90
  13  -6   0  409.06   28.40
  13  -6   0  347.37   26.00
  13  -6   0  441.56   27.00
  13  -6   0  340.17   28.50
  13  -6   0  391.56   26.90
  13  -6   0  402.66   26.90
  13  -6   0  379.26   27.40
  13  -6   0  379.76   29.20
  13  -6   0  425.76   28.20
 -13   6   0  450.75   27.80
 -13   6   0  424.66   24.00
 -13   6   0  389.66   27.60
 -13   6   0  368.66   32.00
 -13   6   0  408.26   26.20
 -13   6   0  405.46   28.90
 -13   6   0  410.06   23.80
 -13   6   0  437.86   26.20
 -13   6   0  407.26   35.10
  12  -6   0  105.49   10.20
  12  -6   0   85.69    8.80
  12  -6   0  108.29   11.30
  12  -6   0   95.79    8.80
  12  -6   0   94.49   10.10
  12  -6   0   94.89    8.80
  12  -6   0   96.19    9.40
 -12   6   0  104.49    9.80
 -12   6   0   92.39    6.50
 -12   6   0   93.69    8.40
 -12   6   0   96.39    9.40
 -12   6   0   89.29    6.50
 -12   6   0   94.89    8.40
 -12   6   0   93.39   10.50
 -12   6   0  103.29   13.30
  11  -6   0  509.55   30.30
  11  -6   0  486.25   30.00
  11  -6   0  543.85   31.60
  11  -6   0  437.76   32.20
  11  -6   0  463.65   33.40
  11  -6   0  460.75   30.10
  11  -6   0  461.55   32.00
  11  -6   0  489.65   30.90
  11  -6   0  519.25   31.70
  11  -6   0  493.45   30.50
 -11   6   0  461.85   29.50
 -11   6   0  458.45   27.40
 -11   6   0  472.65   27.40
 -11   6   0  479.85   30.60
 -11   6   0  539.85   32.80
 -11   6   0  460.15   37.40
 -11   6   0  458.55   35.20
 -11   6   0  477.25   29.40
  10  -6   0  226.88   16.40
  10  -6   0  236.08   15.60
  10  -6   0  210.98   18.10
  10  -6   0  226.58   15.90
  10  -6   0  229.38   15.20
  10  -6   0  204.28   17.10
  10  -6   0  201.78   16.50
  10  -6   0  236.68   15.40
  10  -6   0  195.38   14.90
  10  -6   0  213.08   15.60
 -10   6   0  226.58   15.90
 -10   6   0  231.08   14.70
 -10   6   0  238.08   22.10
 -10   6   0  222.88   15.60
 -10   6   0  216.98   19.70
 -10   6   0  224.98   14.80
   9  -6   0  151.98   11.60
   9  -6   0  141.09   11.60
   9  -6   0  125.99   10.60
   9  -6   0  142.29   10.70
   9  -6   0  126.39   14.50
   9  -6   0  119.59   11.90
   9  -6   0  149.19   10.70
   9  -6   0  149.49   11.10
   9  -6   0  145.39   10.50
   9  -6   0  144.09   13.60
   9  -6   0  135.29   10.40
   9  -6   0  131.19   15.80
  -9   6   0  156.38   14.70
  -9   6   0  160.48   11.10
  -9   6   0  148.19   15.90
  -9   6   0  154.98   10.20
  -9   6   0  162.38   10.30
  -9   6   0  166.38   11.20
   8  -6   0  323.97   20.30
   8  -6   0  318.17   21.10
   8  -6   0  287.67   22.10
   8  -6   0  307.07   20.00
   8  -6   0  357.56   20.90
   8  -6   0  305.47   23.40
   8  -6   0  308.57   21.30
   8  -6   0  313.27   26.40
   8  -6   0  312.67   25.10
  -8   6   0  350.56   20.80
  -8   6   0  350.76   24.90
  -8   6   0  348.77   20.00
  -8   6   0  373.26   20.90
  -8   6   0  317.07   27.30
   7  -6   0  245.48   14.90
   7  -6   0  258.37   16.10
   7  -6   0  256.27   18.70
   7  -6   0  258.27   20.20
   7  -6   0  223.18   15.20
   7  -6   0  275.37   15.30
   7  -6   0  234.88   17.10
   7  -6   0  281.57   22.10
   7  -6   0  236.18   15.30
  -7   6   0  236.48   14.60
  -7   6   0  224.58   14.50
  -7   6   0  230.58   18.70
  -7   6   0  219.68   15.10
  -7   6   0  225.38   19.90
  -7   6   0  217.28   20.90
   6  -6   0  207.08   13.20
   6  -6   0  189.88   12.80
   6  -6   0  211.38   17.50
   6  -6   0  202.88   13.20
   6  -6   0  196.08   13.70
   6  -6   0  186.68   13.10
   6  -6   0  190.08   14.80
   6  -6   0  225.18   19.00
   6  -6   0  209.68   13.80
   6  -6   0  215.38   16.50
  -6   6   0  241.48   19.70
  -6   6   0  250.17   18.80
  -6   6   0  237.88   17.00
  -6   6   0  235.78   12.80
  -6   6   0  224.38   13.30
   5  -6   0  207.88   12.50
   5  -6   0  214.78   12.30
   5  -6   0  208.88   15.40
   5  -6   0  226.98   12.90
   5  -6   0  201.68   12.00
   5  -6   0  211.88   11.80
   5  -6   0  201.88   14.90
   5  -6   0  188.28   15.90
  -5   6   0  180.38   17.00
  -5   6   0  188.98   11.60
  -5   6   0  161.38   15.60
  -5   6   0  183.88   15.00
  -5   6   0  171.18   14.50
  -5   6   0  173.58   11.90
  -5   6   0  169.08   11.50
   4  -6   0  255.57   16.50
   4  -6   0  307.87   21.40
   4  -6   0  288.57   17.20
   4  -6   0  281.77   16.20
   4  -6   0  267.87   19.80
   4  -6   0  265.87   15.80
   4  -6   0  274.07   16.50
   4  -6   0  267.57   16.10
   4  -6   0  256.17   18.40
   4  -6   0  273.67   16.20
   4  -6   0  276.27   19.40
   4  -6   0  263.37   16.10
  -4   6   0  260.87   18.70
  -4   6   0  279.17   21.50
  -4   6   0  268.57   19.40
  -4   6   0  279.57   16.10
  -4   6   0  275.77   20.10
  -4   6   0  267.27   15.90
   3  -6   0 1006.10   58.49
   3  -6   0 1050.49   57.79
   3  -6   0 1056.39   57.69
   3  -6   0  993.00   61.09
   3  -6   0 1037.60   63.09
   3  -6   0 1026.00   58.29
   3  -6   0  967.10   58.59
   3  -6   0 1016.00   58.19
   3  -6   0 1017.00   59.29
   3  -6   0 1006.50   58.09
   3  -6   0 1017.70   59.99
  -3   6   0 1045.50   61.39
  -3   6   0 1061.09   58.99
  -3   6   0 1087.79   63.39
  -3   6   0 1013.60   60.19
  -3   6   0 1030.20   58.29
  -3   6   0 1068.59   58.29
  -3   6   0 1000.10   57.89
   2  -6   0  166.08    9.60
   2  -6   0  159.68   10.40
   2  -6   0  164.58   10.50
   2  -6   0  167.88   12.60
   2  -6   0  166.58    9.70
   2  -6   0  159.88   11.40
   2  -6   0  165.28   10.70
   2  -6   0  161.98   11.20
  -2   6   0  152.18    9.90
  -2   6   0  163.18    9.60
  -2   6   0  152.68    9.80
  -2   6   0  152.88   10.40
  -2   6   0  145.19   12.00
  -2   6   0  146.19   11.20
  -2   6   0  144.59   10.30
  -2   6   0  142.49   12.30
  -2   6   0  154.38    9.70
  -2   6   0  153.28   11.10
  -2   6   0  155.58    9.80
  -2   6   0  157.98   13.80
   1  -6   0 1589.64   90.29
   1  -6   0 1620.34   91.49
   1  -6   0 1584.14   89.39
   1  -6   0 1670.43   89.39
   1  -6   0 1576.94   89.89
   1  -6   0 1615.14   90.49
   1  -6   0 1542.25   90.39
   1  -6   0 1624.84   90.29
   1  -6   0 1498.75   90.19
   1  -6   0 1586.74   92.09
  -1   6   0 1633.14   89.49
  -1   6   0 1508.35   89.69
  -1   6   0 1619.94   89.89
  -1   6   0 1586.54   91.39
  -1   6   0 1579.24   90.39
  -1   6   0 1602.14   89.89
  -1   6   0 1599.94   89.29
  -1   6   0 1539.45   92.09
  -1   6   0 1639.44   91.19
   0  -6   0  257.87   16.60
   0  -6   0  262.17   15.30
   0  -6   0  270.97   16.40
   0  -6   0  253.37   17.50
   0  -6   0  269.67   15.50
   0  -6   0  239.88   15.60
   0  -6   0  253.77   17.50
   0  -6   0  256.57   15.90
   0  -6   0  235.38   16.40
   0  -6   0  237.98   16.50
   0  -6   0  239.88   16.30
   0   6   0  249.58   17.50
   0   6   0  229.18   15.10
   0   6   0  253.17   15.90
   0   6   0  234.68   16.30
   0   6   0  223.28   15.50
   0   6   0  228.98   17.20
   0   6   0  268.57   16.10
   0   6   0  245.88   16.00
   0   6   0  246.08   16.40
   0   6   0  246.58   15.40
  -1  -6   0  100.19    8.80
  -1  -6   0  107.79    8.70
  -1  -6   0  111.89    9.90
  -1  -6   0  107.89    8.90
  -1  -6   0  105.69    9.10
  -1  -6   0  109.99    9.40
  -1  -6   0  100.69    7.90
  -1  -6   0  116.99    9.10
  -1  -6   0   99.29    7.70
  -1  -6   0  111.59    8.50
   1   6   0  109.09   10.10
   1   6   0  100.59    7.90
   1   6   0  117.29    8.90
   1   6   0  104.79    8.90
   1   6   0  107.49    8.20
   1   6   0  121.09    8.80
   1   6   0  108.29    9.00
   1   6   0  115.59    7.60
   1   6   0  105.19    9.60
   1   6   0  107.79    7.80
  -2  -6   0  220.08   15.70
  -2  -6   0  198.28   14.20
  -2  -6   0  224.18   15.40
  -2  -6   0  203.08   15.20
  -2  -6   0  220.98   16.70
  -2  -6   0  194.08   15.00
  -2  -6   0  210.78   14.20
  -2  -6   0  219.28   14.70
  -2  -6   0  210.78   15.10
   2   6   0  225.08   15.60
   2   6   0  236.68   15.40
   2   6   0  202.78   13.90
   2   6   0  220.18   15.50
   2   6   0  226.18   17.00
   2   6   0  203.08   14.10
   2   6   0  197.48   14.30
   2   6   0  220.28   15.20
   2   6   0  205.58   15.70
   2   6   0  236.48   15.50
  -3  -6   0  372.26   25.00
  -3  -6   0  391.06   26.00
  -3  -6   0  383.06   25.50
  -3  -6   0  386.06   26.10
  -3  -6   0  386.96   25.30
  -3  -6   0  371.96   27.60
  -3  -6   0  345.97   26.00
  -3  -6   0  388.26   26.30
  -3  -6   0  358.56   26.30
   3   6   0  445.16   26.70
   3   6   0  430.26   26.50
   3   6   0  415.56   25.60
   3   6   0  435.76   28.50
   3   6   0  440.26   25.40
   3   6   0  422.76   25.00
   3   6   0  415.26   26.70
   3   6   0  426.26   26.30
   3   6   0  452.85   27.00
  -4  -6   0  462.65   28.20
  -4  -6   0  452.55   29.10
  -4  -6   0  428.36   28.10
  -4  -6   0  459.45   28.00
  -4  -6   0  417.76   26.80
  -4  -6   0  402.16   29.10
  -4  -6   0  477.15   27.70
  -4  -6   0  412.86   27.00
  -4  -6   0  485.45   30.50
   4   6   0  399.06   29.60
   4   6   0  412.36   28.20
   4   6   0  405.66   26.30
   4   6   0  393.36   26.80
   4   6   0  394.56   26.50
   4   6   0  410.36   28.10
   4   6   0  398.76   27.70
  -5  -6   0  115.39    9.90
  -5  -6   0  103.09   10.40
  -5  -6   0  134.39   10.90
  -5  -6   0  121.59   11.20
  -5  -6   0  105.99   11.80
  -5  -6   0  116.09   10.60
   5   6   0   96.89    8.90
   5   6   0  102.99   10.20
   5   6   0  107.19   10.10
   5   6   0   96.09    8.70
   5   6   0  106.79   10.50
   5   6   0  101.69   10.00
   5   6   0   98.59   10.50
   5   6   0  108.99   10.70
   5   6   0   99.29   10.10
  -6  -6   0  184.78   19.30
  -6  -6   0  185.78   14.30
  -6  -6   0  180.28   14.30
  -6  -6   0  172.88   14.60
  -6  -6   0  193.98   15.50
  -6  -6   0  180.48   14.60
  -6  -6   0  163.08   13.90
   6   6   0  171.08   14.30
   6   6   0  160.38   13.70
   6   6   0  160.78   13.20
   6   6   0  166.88   14.30
   6   6   0  142.39   15.70
   6   6   0  154.48   14.10
   6   6   0  152.78   12.60
   6   6   0  155.58   14.40
   6   6   0  177.38   15.10
   6   6   0  161.68   13.00
  -7  -6   0   36.80    6.40
  -7  -6   0   42.60    7.40
  -7  -6   0   42.30    7.70
  -7  -6   0   33.90    6.60
  -7  -6   0   30.10    7.10
  -7  -6   0   52.59    7.90
  -7  -6   0   44.80    8.20
   7   6   0   48.90   10.20
   7   6   0   48.30    5.90
   7   6   0   58.29    9.00
   7   6   0   36.20    6.40
   7   6   0   46.80    8.30
   7   6   0   49.90    8.50
   7   6   0   61.59    9.60
   7   6   0   52.69    8.40
   7   6   0   40.50    6.20
  -8  -6   0  194.28   16.50
  -8  -6   0  149.88   14.90
  -8  -6   0  169.98   17.70
  -8  -6   0  167.48   15.20
  -8  -6   0  154.58   15.60
  -8  -6   0  148.09   15.20
   8   6   0  213.18   17.30
   8   6   0  192.38   14.90
   8   6   0  200.98   16.60
   8   6   0  167.18   16.10
   8   6   0  176.58   16.00
   8   6   0  222.78   15.10
   8   6   0  208.28   17.00
   8   6   0  193.98   17.00
   8   6   0  182.58   18.60
  -9  -6   0   22.20    7.10
  -9  -6   0   10.30    4.10
  -9  -6   0   19.40    6.90
  -9  -6   0   11.00    4.30
  -9  -6   0    9.00    4.60
  -9  -6   0   14.90    5.30
  -9  -6   0   16.50    5.80
  -9  -6   0   19.00    6.00
   9   6   0   15.50    3.80
   9   6   0   14.20    4.00
   9   6   0   15.30    5.20
   9   6   0   20.10    6.30
   9   6   0   10.80    6.50
   9   6   0   17.80    5.50
   9   6   0   15.40    6.00
   9   6   0   18.10    5.20
 -10  -6   0  214.98   19.10
 -10  -6   0  211.78   19.20
 -10  -6   0  212.58   21.30
 -10  -6   0  202.28   18.10
 -10  -6   0  223.78   20.00
 -10  -6   0  228.98   20.70
 -10  -6   0  191.88   18.80
 -10  -6   0  209.48   18.20
  10   6   0  278.07   21.00
  10   6   0  263.87   21.20
  10   6   0  228.58   23.00
  10   6   0  243.58   23.50
  10   6   0  211.18   18.10
  10   6   0  254.67   20.40
 -11  -6   0  183.68   19.00
 -11  -6   0  150.48   16.80
 -11  -6   0  206.08   17.50
 -11  -6   0  165.98   17.90
  11   6   0  211.08   18.70
  11   6   0  198.88   16.80
  11   6   0  212.68   19.50
  11   6   0  198.38   18.50
  11   6   0  192.68   21.20
  11   6   0  182.88   18.80
 -12  -6   0   28.80    8.90
 -12  -6   0   33.80    8.00
 -12  -6   0   20.80    7.50
 -12  -6   0   21.00    7.40
  12   6   0   17.80    6.70
  12   6   0   29.60    6.70
  12   6   0   20.40    7.30
  12   6   0   20.30    7.50
  12   6   0   23.40   12.90
 -13  -6   0   28.30   11.30
 -13  -6   0   39.40    9.90
 -13  -6   0   35.40    9.50
 -13  -6   0   24.80    7.40
  13   6   0   61.29   13.10
  13   6   0   37.90   11.00
  13   6   0   30.10    7.30
  13   6   0   32.40    9.90
  13   6   0   37.60    9.90
 -14  -6   0   29.60    8.50
 -14  -6   0   30.90    9.60
 -14  -6   0   26.20    9.00
 -14  -6   0   25.70    8.40
  14   6   0   54.19   14.70
  14   6   0   27.80    7.20
  14   6   0   41.10    9.60
  14   6   0   25.00    9.30
  14   6   0   28.30    9.60
  14   6   0   25.20    8.80
 -15  -6   0   22.70    8.70
 -15  -6   0   34.50    9.80
 -15  -6   0   15.10    8.40
 -15  -6   0   20.00    7.80
  15   6   0   10.10    9.30
  15   6   0   17.50    6.80
  15   6   0   14.00    9.80
  15   6   0   11.30    6.40
  15   6   0   23.70    8.80
 -16  -6   0   34.60    9.70
 -16  -6   0   32.60   10.40
 -16  -6   0   30.10    9.30
 -16  -6   0   12.40    9.10
  16   6   0   29.30   10.00
  16   6   0   33.50   13.40
  16   6   0   24.90    8.00
  16   6   0   54.29   13.00
  16   6   0   49.20   13.10
 -17  -6   0   19.00    9.50
 -17  -6   0   18.60    9.70
 -17  -6   0    4.50    7.90
 -17  -6   0   12.80    8.50
  17   6   0    4.60    9.10
  17   6   0    0.70    9.40
  17   6   0    0.90    6.60
  17   6   0   -3.90    7.70
  21  -7   0   31.40    9.90
  21  -7   0   21.90    9.00
  21  -7   0   23.50   10.50
  21  -7   0   19.60    9.40
 -21   7   0    7.70    7.90
 -21   7   0   24.80   12.40
 -21   7   0    3.40    6.60
  20  -7   0   95.59   14.20
  20  -7   0   83.69   15.50
  20  -7   0   80.79   13.50
  20  -7   0   67.49   12.10
  20  -7   0   78.09   15.40
  20  -7   0   89.49   15.10
 -20   7   0   76.09   20.70
 -20   7   0   75.99   18.20
  19  -7   0   14.40    6.50
  19  -7   0   19.70    6.70
  19  -7   0   17.40    8.40
  19  -7   0   15.00    7.60
  19  -7   0   23.40    9.20
 -19   7   0    1.50    7.10
 -19   7   0   15.00   12.30
 -19   7   0   15.10    5.10
 -19   7   0   21.90    6.70
  18  -7   0  107.39   16.40
  18  -7   0   77.19   14.30
  18  -7   0   91.29   12.40
  18  -7   0  106.09   14.60
  18  -7   0   90.69   13.40
  18  -7   0   94.89   14.20
 -18   7   0   93.39   18.50
 -18   7   0  112.59   24.10
 -18   7   0  106.29   12.20
 -18   7   0   93.59   10.80
  17  -7   0   74.59   13.70
  17  -7   0   65.19   10.50
  17  -7   0   59.59   11.40
  17  -7   0   85.09   15.10
  17  -7   0   50.79    8.70
  17  -7   0   60.89   10.10
  17  -7   0   57.59   11.20
  17  -7   0   64.29   10.90
 -17   7   0   67.89   15.00
 -17   7   0   90.19   10.30
 -17   7   0   57.69   16.00
 -17   7   0   73.39    8.50
  16  -7   0  135.09   12.40
  16  -7   0  142.49   16.80
  16  -7   0  147.19   14.80
  16  -7   0  126.49   15.20
  16  -7   0  127.29   12.20
  16  -7   0  133.69   13.40
  16  -7   0  120.59   12.80
  16  -7   0  121.59   14.90
 -16   7   0  107.69   18.90
 -16   7   0   89.59   18.10
 -16   7   0  145.39   11.90
 -16   7   0  160.18   13.70
  15  -7   0    3.30    4.00
  15  -7   0    3.30    3.80
  15  -7   0    8.10    3.50
  15  -7   0    6.40    3.90
  15  -7   0    5.00    3.00
  15  -7   0    5.40    4.40
  15  -7   0    3.50    4.60
  15  -7   0    9.90    4.90
  15  -7   0    1.70    3.00
 -15   7   0    4.30    5.90
 -15   7   0    5.90    6.90
 -15   7   0    8.90    3.60
 -15   7   0    8.70    3.90
  14  -7   0   21.80    5.90
  14  -7   0   26.20    6.50
  14  -7   0   17.20    5.60
  14  -7   0    9.90    4.50
  14  -7   0   19.30    5.20
  14  -7   0   17.50    4.60
  14  -7   0   21.30    5.20
  14  -7   0   17.00    4.50
  14  -7   0   11.30    4.50
 -14   7   0   12.90    7.00
 -14   7   0   15.80    8.70
 -14   7   0   27.40    6.10
 -14   7   0   24.80    4.50
 -14   7   0   25.00    4.50
 -14   7   0   15.20    4.90
  13  -7   0    5.90    3.20
  13  -7   0    4.70    3.00
  13  -7   0    5.00    3.00
  13  -7   0    0.90    2.90
  13  -7   0    6.80    2.80
  13  -7   0    3.80    3.20
  13  -7   0   14.90    4.60
  13  -7   0    1.10    3.30
  13  -7   0    9.60    4.10
 -13   7   0    4.80    2.90
 -13   7   0    1.20    4.40
 -13   7   0    8.30    2.70
 -13   7   0    6.70    3.20
 -13   7   0    1.50    4.10
 -13   7   0    4.60    2.70
  12  -7   0  192.88   14.10
  12  -7   0  173.38   14.50
  12  -7   0  158.38   13.30
  12  -7   0  182.58   15.00
  12  -7   0  189.28   13.90
  12  -7   0  196.48   13.90
  12  -7   0  159.98   14.00
  12  -7   0  160.78   15.10
  12  -7   0  176.58   16.00
 -12   7   0  203.48   13.20
 -12   7   0  175.58   20.50
 -12   7   0  192.08   19.10
 -12   7   0  199.78   14.40
 -12   7   0  189.68   13.20
 -12   7   0  193.98   14.50
  11  -7   0    1.30    2.30
  11  -7   0    2.40    2.20
  11  -7   0    4.40    1.90
  11  -7   0    1.40    2.30
  11  -7   0    5.50    2.90
  11  -7   0    2.00    2.30
  11  -7   0    3.80    3.10
 -11   7   0    9.80    3.20
 -11   7   0    3.80    2.20
 -11   7   0   10.30    2.60
 -11   7   0    6.90    5.10
 -11   7   0   12.90    3.60
 -11   7   0    8.20    5.80
  10  -7   0  188.28   13.10
  10  -7   0  192.78   13.40
  10  -7   0  195.88   13.30
  10  -7   0  159.18   13.20
  10  -7   0  207.68   14.50
  10  -7   0  164.98   15.00
  10  -7   0  169.68   12.90
  10  -7   0  161.18   15.20
  10  -7   0  189.08   16.60
  10  -7   0  186.78   13.70
 -10   7   0  204.18   20.20
 -10   7   0  192.98   15.10
 -10   7   0  192.98   12.50
 -10   7   0  209.08   13.70
 -10   7   0  200.08   12.50
   9  -7   0  133.69    9.90
   9  -7   0  120.39   11.40
   9  -7   0  111.29    9.10
   9  -7   0  119.49    9.60
   9  -7   0  108.69   10.10
   9  -7   0  134.89   15.80
   9  -7   0  118.39   14.00
   9  -7   0  119.09   12.30
   9  -7   0  117.79   10.00
   9  -7   0  125.39    9.40
  -9   7   0  136.89    8.90
  -9   7   0  141.89    9.80
  -9   7   0  142.29    9.90
  -9   7   0  118.09   13.20
  -9   7   0  147.59    9.00
  -9   7   0  147.29   15.80
  -9   7   0  151.98   17.10
   8  -7   0   22.20    3.30
   8  -7   0   21.60    3.90
   8  -7   0   25.00    4.20
   8  -7   0   25.70    8.20
   8  -7   0   15.80    5.50
   8  -7   0   26.10    3.80
   8  -7   0   24.40    3.20
   8  -7   0   34.40    7.20
   8  -7   0   24.70    7.20
  -8   7   0   19.80    2.70
  -8   7   0   16.80    8.10
  -8   7   0   23.20    2.90
  -8   7   0   18.80    4.90
  -8   7   0   27.10    3.70
  -8   7   0   12.60    5.80
   7  -7   0  669.53   38.10
   7  -7   0  618.34   37.10
   7  -7   0  628.84   41.20
   7  -7   0  622.14   36.80
   7  -7   0  624.64   37.30
   7  -7   0  567.24   39.10
   7  -7   0  592.54   37.60
   7  -7   0  631.54   44.80
  -7   7   0  677.83   45.40
  -7   7   0  630.84   36.40
  -7   7   0  683.03   41.80
  -7   7   0  654.13   43.50
  -7   7   0  655.63   37.10
  -7   7   0  684.23   36.50
   6  -7   0  270.27   22.80
   6  -7   0  290.17   16.90
   6  -7   0  292.77   21.20
   6  -7   0  294.87   16.90
   6  -7   0  293.47   22.30
   6  -7   0  271.67   17.00
   6  -7   0  274.77   17.60
   6  -7   0  283.57   17.30
   6  -7   0  303.57   18.00
  -6   7   0  296.57   16.60
  -6   7   0  259.17   16.40
  -6   7   0  269.97   17.00
  -6   7   0  281.07   20.70
  -6   7   0  270.77   22.10
  -6   7   0  263.27   23.10
   5  -7   0   47.70    8.50
   5  -7   0   72.19    8.20
   5  -7   0   60.49    4.90
   5  -7   0   69.09    4.70
   5  -7   0   64.49    4.90
   5  -7   0   62.69    7.10
   5  -7   0   61.79    5.40
   5  -7   0   67.09    4.90
   5  -7   0   63.79    5.70
   5  -7   0   63.49    4.90
   5  -7   0   74.79    5.50
  -5   7   0   67.89    4.60
  -5   7   0   73.49    4.80
  -5   7   0   57.19    7.70
  -5   7   0   70.19    8.90
  -5   7   0   73.49    7.90
  -5   7   0   76.89   10.20
   4  -7   0  376.56   20.20
   4  -7   0  377.36   20.00
   4  -7   0  357.16   20.60
   4  -7   0  376.36   20.70
   4  -7   0  377.86   23.10
   4  -7   0  375.26   26.10
   4  -7   0  349.27   24.00
   4  -7   0  332.77   20.40
   4  -7   0  367.16   21.00
   4  -7   0  358.26   21.10
  -4   7   0  327.37   24.30
  -4   7   0  306.87   23.50
  -4   7   0  301.37   20.30
  -4   7   0  322.57   20.30
  -4   7   0  308.57   20.00
  -4   7   0  325.17   22.90
  -4   7   0  297.07   25.40
   3  -7   0 1131.89   67.69
   3  -7   0 1236.48   68.49
   3  -7   0 1242.48   66.59
   3  -7   0 1233.48   67.39
   3  -7   0 1200.28   67.09
   3  -7   0 1185.58   68.79
   3  -7   0 1234.68   67.39
   3  -7   0 1232.38   66.39
   3  -7   0 1194.88   70.59
   3  -7   0 1217.48   67.59
  -3   7   0 1143.39   67.19
  -3   7   0 1164.58   66.59
  -3   7   0 1115.19   66.69
  -3   7   0 1145.89   67.29
  -3   7   0 1193.88   67.99
  -3   7   0 1141.69   69.09
  -3   7   0 1121.29   70.29
  -3   7   0 1179.28   72.69
  -3   7   0 1185.48   70.49
  -3   7   0 1143.59   66.29
   2  -7   0   56.59    5.20
  -2   7   0   40.80    4.30
  -2   7   0   48.30    6.40
  -2   7   0   42.40    3.40
  -2   7   0   39.30    4.90
  -2   7   0   47.30    5.10
  -2   7   0   46.10    5.90
  -2   7   0   43.00    3.90
  -2   7   0   46.80    8.40
  -2   7   0   44.20    3.80
  -2   7   0   37.10    4.10
  -2   7   0   39.40    3.60
  -2   7   0   40.90    3.80
   1  -7   0  409.66   27.00
   1  -7   0  394.66   26.80
   1  -7   0  403.26   28.00
   1  -7   0  436.46   25.90
   1  -7   0  387.46   26.30
   1  -7   0  398.26   26.70
   1  -7   0  418.66   26.70
   1  -7   0  452.55   26.10
   1  -7   0  424.76   27.10
   1  -7   0  428.76   28.80
  -1   7   0  473.25   26.60
  -1   7   0  462.15   27.20
  -1   7   0  477.75   26.70
  -1   7   0  484.75   28.10
  -1   7   0  479.25   26.00
  -1   7   0  449.66   26.40
  -1   7   0  465.05   26.10
  -1   7   0  454.55   29.10
  -1   7   0  475.85   28.40
   0  -7   0  878.31   49.40
   0  -7   0  883.81   51.59
   0  -7   0  860.61   50.09
   0  -7   0  924.91   51.69
   0  -7   0  895.01   49.10
   0  -7   0  888.31   49.90
   0  -7   0  849.52   50.19
   0  -7   0  889.61   48.90
   0  -7   0  893.41   48.70
   0  -7   0  849.02   50.29
   0  -7   0  852.21   50.09
   0   7   0  809.22   49.40
   0   7   0  764.82   48.90
   0   7   0  813.02   48.50
   0   7   0  822.62   51.19
   0   7   0  808.32   48.70
   0   7   0  814.72   49.40
   0   7   0  822.72   49.30
   0   7   0  818.42   49.90
   0   7   0  795.72   51.29
   0   7   0  816.82   49.90
  -1  -7   0  324.87   22.30
  -1  -7   0  291.07   21.60
  -1  -7   0  314.17   21.40
  -1  -7   0  331.27   21.10
  -1  -7   0  302.97   20.30
  -1  -7   0  312.47   22.90
  -1  -7   0  305.67   21.60
  -1  -7   0  332.77   20.60
  -1  -7   0  330.47   21.80
  -1  -7   0  296.47   21.50
   1   7   0  352.46   20.70
   1   7   0  343.17   20.00
   1   7   0  348.27   21.60
   1   7   0  346.67   20.40
   1   7   0  350.66   23.00
   1   7   0  342.97   21.40
   1   7   0  319.97   23.10
   1   7   0  337.67   20.90
   1   7   0  326.47   21.80
   1   7   0  346.77   21.90
  -2  -7   0 1375.46   76.59
  -2  -7   0 1391.96   77.19
  -2  -7   0 1176.98   77.09
  -2  -7   0 1439.76   79.49
  -2  -7   0 1365.66   77.29
  -2  -7   0 1306.37   77.29
  -2  -7   0 1328.77   75.99
  -2  -7   0 1366.16   77.39
  -2  -7   0 1327.47   75.79
   2   7   0 1244.38   75.99
   2   7   0 1317.77   76.79
   2   7   0 1305.07   75.79
   2   7   0 1291.17   75.49
   2   7   0 1366.46   76.99
   2   7   0 1266.07   78.69
   2   7   0 1279.87   77.79
   2   7   0 1294.67   77.19
   2   7   0 1309.07   78.99
  -3  -7   0 1427.26   83.69
  -3  -7   0 1404.46   82.29
  -3  -7   0 1443.66   83.99
  -3  -7   0 1392.36   84.19
  -3  -7   0 1478.15   83.09
  -3  -7   0 1529.75   83.89
  -3  -7   0 1366.96   82.49
  -3  -7   0 1441.96   85.89
   3   7   0 1418.86   83.59
   3   7   0 1436.86   82.09
   3   7   0 1413.96   84.29
   3   7   0 1443.46   83.59
   3   7   0 1394.06   85.79
   3   7   0 1389.66   83.89
   3   7   0 1480.95   82.39
   3   7   0 1399.06   83.89
  -4  -7   0   81.79   13.80
  -4  -7   0   70.69    8.80
  -4  -7   0   71.89    8.40
  -4  -7   0   74.79    8.40
  -4  -7   0   60.69    7.90
   4   7   0   82.19    8.70
   4   7   0   90.69    9.20
   4   7   0   83.39   10.10
   4   7   0   93.79    9.10
   4   7   0   83.69    7.80
   4   7   0   74.39    8.10
   4   7   0   94.49    9.30
   4   7   0   94.59    7.70
   4   7   0   91.99    7.90
  -5  -7   0  184.38   17.30
  -5  -7   0  217.88   16.90
  -5  -7   0  200.68   15.20
  -5  -7   0  191.88   15.30
  -5  -7   0  198.18   15.80
  -5  -7   0  185.18   15.70
  -5  -7   0  208.38   16.50
   5   7   0  181.88   15.60
   5   7   0  195.18   14.80
   5   7   0  185.08   15.40
   5   7   0  174.68   15.30
   5   7   0  184.08   15.80
   5   7   0  188.88   17.70
   5   7   0  188.68   15.70
  -6  -7   0  105.49   12.80
  -6  -7   0  103.39   10.80
  -6  -7   0  123.49   11.80
  -6  -7   0  109.39   10.80
  -6  -7   0  101.89   10.50
  -6  -7   0  108.69   11.60
  -6  -7   0  105.29   11.40
   6   7   0   90.09   10.60
   6   7   0  100.39   10.90
   6   7   0   94.59   10.80
   6   7   0  104.99   10.80
   6   7   0  100.89   12.70
   6   7   0  103.19   10.70
   6   7   0  103.19    9.40
   6   7   0  106.49   11.30
   6   7   0  106.39    9.80
   6   7   0  101.29   10.80
  -7  -7   0  370.26   31.20
  -7  -7   0  379.76   28.50
  -7  -7   0  367.66   29.20
  -7  -7   0  369.56   29.10
  -7  -7   0  395.76   29.10
  -7  -7   0  423.36   30.40
  -7  -7   0  437.26   28.90
   7   7   0  398.96   29.50
   7   7   0  488.65   30.40
   7   7   0  423.86   27.90
   7   7   0  404.66   32.10
   7   7   0  474.35   30.40
   7   7   0  429.46   28.40
   7   7   0  427.76   29.20
   7   7   0  442.86   27.70
   7   7   0  438.96   30.50
  -8  -7   0  462.35   35.10
  -8  -7   0  500.45   34.30
  -8  -7   0  480.45   33.70
  -8  -7   0  503.25   37.50
  -8  -7   0  505.15   34.90
  -8  -7   0  525.15   33.90
  -8  -7   0  481.15   34.70
   8   7   0  479.45   33.60
   8   7   0  510.35   34.90
   8   7   0  471.75   32.50
   8   7   0  508.15   32.40
   8   7   0  549.15   35.20
   8   7   0  466.65   34.80
   8   7   0  545.45   35.80
   8   7   0  502.35   38.00
   8   7   0  463.15   32.90
   8   7   0  497.85   34.60
  -9  -7   0   87.79   13.80
  -9  -7   0   75.99   10.50
  -9  -7   0   75.59   11.20
  -9  -7   0   85.29   11.50
  -9  -7   0   53.69   11.50
  -9  -7   0   83.09   12.10
  -9  -7   0   54.09    9.30
  -9  -7   0   71.19    9.90
   9   7   0   69.69    9.80
   9   7   0   70.49   11.60
   9   7   0   77.39   10.20
   9   7   0   70.79   11.30
   9   7   0   65.29   11.00
   9   7   0   61.69    9.60
   9   7   0   53.49   12.20
   9   7   0   63.79   10.20
 -10  -7   0   92.19   16.00
 -10  -7   0   82.79   11.30
 -10  -7   0   70.59   15.10
 -10  -7   0  112.49   14.80
 -10  -7   0   99.79   11.80
 -10  -7   0   77.09   12.00
 -10  -7   0  117.39   15.60
  10   7   0  112.19   13.20
  10   7   0   90.89   13.20
  10   7   0   97.59   11.10
  10   7   0   78.59   10.60
  10   7   0   72.49   11.60
  10   7   0   82.79   12.70
  10   7   0  102.69   16.50
 -11  -7   0  128.79   16.30
 -11  -7   0  158.38   17.60
 -11  -7   0  196.78   29.60
 -11  -7   0  139.49   15.70
 -11  -7   0  177.58   16.40
  11   7   0  166.28   22.30
  11   7   0  162.48   15.50
  11   7   0  160.28   17.40
  11   7   0  167.98   19.40
  11   7   0  153.88   15.50
 -12  -7   0   58.39   11.70
 -12  -7   0   75.19   12.40
 -12  -7   0   75.59   13.20
  12   7   0   91.49   15.20
  12   7   0   65.69   11.60
  12   7   0   67.09   14.40
  12   7   0   69.99   11.40
  12   7   0   65.19   12.90
  12   7   0   78.59   13.30
 -13  -7   0   56.49   10.10
 -13  -7   0   52.59   11.40
 -13  -7   0   44.10   10.50
 -13  -7   0   40.00    9.50
  13   7   0   46.70   12.90
  13   7   0   75.09   13.60
  13   7   0   54.59   11.00
  13   7   0   50.39   10.20
  13   7   0   55.79   12.20
  13   7   0   43.50    9.10
 -14  -7   0   16.60    7.80
 -14  -7   0   19.10    7.50
 -14  -7   0   29.90    8.90
 -14  -7   0   23.80    8.90
  14   7   0   22.50    7.50
  14   7   0   12.80    6.60
  14   7   0   16.90    8.00
  14   7   0   23.20    8.50
  14   7   0   30.90    9.80
 -15  -7   0  160.88   21.00
 -15  -7   0  151.88   17.40
 -15  -7   0  111.59   17.30
 -15  -7   0  165.98   19.90
  15   7   0   97.69   16.60
  15   7   0  135.49   19.20
  15   7   0  146.19   21.50
  15   7   0  124.19   23.50
  15   7   0  115.29   15.10
 -16  -7   0   77.19   14.20
 -16  -7   0   83.79   15.90
 -16  -7   0   67.49   14.90
 -16  -7   0   86.09   16.20
  16   7   0  106.69   16.70
  16   7   0   77.79   14.00
  16   7   0   88.49   17.40
  16   7   0   78.59   16.30
  16   7   0   81.09   20.60
  21  -8   0    9.10    8.00
  21  -8   0    6.70    7.60
  21  -8   0   -0.30    6.70
  21  -8   0   23.20    8.90
 -21   8   0    7.80    8.40
 -21   8   0   -9.00    6.20
 -21   8   0    4.70   10.40
  20  -8   0   10.80    7.10
  20  -8   0   13.10    5.40
  20  -8   0   21.50    7.00
  20  -8   0   29.60    9.90
  20  -8   0    9.90    6.30
  20  -8   0   13.10    7.30
 -20   8   0    2.40   11.90
 -20   8   0   -0.40    5.70
 -20   8   0    3.30    8.50
 -20   8   0   -0.70    4.90
  19  -8   0   54.59   11.20
  19  -8   0   40.70    9.40
  19  -8   0   50.89    9.20
  19  -8   0   38.70   10.40
  19  -8   0   46.60   10.80
  19  -8   0   53.39   11.90
 -19   8   0   56.79    8.10
 -19   8   0   61.29   19.00
 -19   8   0   50.99   14.60
 -19   8   0   45.60    8.70
  18  -8   0   94.39   11.80
  18  -8   0  118.29   14.40
  18  -8   0   98.09   13.80
  18  -8   0  118.29   14.70
  18  -8   0  105.09   17.30
  18  -8   0   85.99   12.90
 -18   8   0  113.79   10.90
 -18   8   0  100.39   21.70
 -18   8   0  106.39   11.60
 -18   8   0   85.59   19.10
  17  -8   0   73.79   10.00
  17  -8   0   58.99   11.60
  17  -8   0   61.59   11.90
  17  -8   0   58.69    9.90
  17  -8   0   65.89   11.90
  17  -8   0   62.19    9.20
  17  -8   0   50.09    9.50
  17  -8   0   59.39    9.20
  17  -8   0   75.89   11.60
 -17   8   0   76.19    9.60
 -17   8   0   94.29   17.50
 -17   8   0   70.29    8.20
 -17   8   0   42.70   12.80
  16  -8   0  178.28   17.90
  16  -8   0  173.78   17.10
  16  -8   0  166.88   17.50
  16  -8   0  172.58   14.90
  16  -8   0  180.38   17.20
  16  -8   0  194.58   16.20
 -16   8   0  181.58   14.00
 -16   8   0  183.78   15.40
 -16   8   0  187.18   22.10
 -16   8   0  176.98   23.30
 -16   8   0  190.08   15.80
  15  -8   0  275.87   20.80
  15  -8   0  296.37   22.40
  15  -8   0  288.97   20.60
  15  -8   0  287.27   20.30
  15  -8   0  285.07   22.10
  15  -8   0  300.97   23.40
  15  -8   0  263.57   20.10
  15  -8   0  286.37   21.40
  15  -8   0  272.57   23.70
 -15   8   0  231.38   27.70
 -15   8   0  267.77   27.00
 -15   8   0  278.77   19.10
 -15   8   0  288.87   20.80
 -15   8   0  297.57   21.30
  14  -8   0  259.37   19.20
  14  -8   0  242.78   20.90
  14  -8   0  259.77   19.70
  14  -8   0  290.77   19.60
  14  -8   0  254.47   18.80
  14  -8   0  246.28   21.90
  14  -8   0  276.97   20.60
  14  -8   0  292.97   19.20
  14  -8   0  299.17   21.00
 -14   8   0  267.17   19.20
 -14   8   0  251.97   19.00
 -14   8   0  255.67   25.20
 -14   8   0  212.08   25.60
 -14   8   0  252.57   17.80
 -14   8   0  257.87   17.60
  13  -8   0   74.79   10.40
  13  -8   0   78.79    9.00
  13  -8   0   73.79    7.80
  13  -8   0   81.59    7.70
  13  -8   0   65.29    7.50
  13  -8   0   64.59    8.00
  13  -8   0   62.89    7.80
  13  -8   0   63.39   10.80
  13  -8   0   79.89   11.20
 -13   8   0   76.89    6.90
 -13   8   0  100.99   17.10
 -13   8   0   70.09    7.90
 -13   8   0   75.79    7.90
 -13   8   0   67.19    6.80
 -13   8   0   65.99   16.40
  12  -8   0  399.16   26.10
  12  -8   0  382.76   25.90
  12  -8   0  354.76   26.10
  12  -8   0  377.06   27.70
  12  -8   0  369.26   28.70
  12  -8   0  407.46   26.00
  12  -8   0  431.06   26.40
  12  -8   0  435.46   27.70
 -12   8   0  428.06   26.20
 -12   8   0  429.96   25.10
 -12   8   0  427.56   32.80
 -12   8   0  422.06   25.00
 -12   8   0  370.76   34.10
 -12   8   0  427.16   26.50
  11  -8   0  152.68   12.20
  11  -8   0  137.09   11.10
  11  -8   0  137.59   13.50
  11  -8   0  135.49   11.30
  11  -8   0  149.69   12.00
  11  -8   0  132.69   11.00
  11  -8   0  148.19   11.30
  11  -8   0  120.09   12.00
  11  -8   0  144.69   11.10
 -11   8   0  151.98   16.10
 -11   8   0  158.48   10.40
 -11   8   0  168.38   11.60
 -11   8   0  169.48   19.00
 -11   8   0  168.38   10.50
  10  -8   0  338.47   26.00
  10  -8   0  344.97   23.30
  10  -8   0  346.77   23.30
  10  -8   0  372.76   23.70
  10  -8   0  380.16   23.50
  10  -8   0  345.67   24.30
  10  -8   0  372.06   24.20
 -10   8   0  398.16   22.70
 -10   8   0  436.26   34.10
 -10   8   0  413.76   23.80
 -10   8   0  379.46   31.50
 -10   8   0  407.26   22.70
   9  -8   0   56.69    6.20
   9  -8   0   62.59   10.20
   9  -8   0   57.69    5.50
   9  -8   0   52.99    5.30
   9  -8   0   71.99    6.60
   9  -8   0   45.70    7.60
   9  -8   0   67.49    6.00
   9  -8   0   50.59    5.10
  -9   8   0   61.09    5.40
  -9   8   0   73.49   15.30
  -9   8   0   58.59    4.70
  -9   8   0   58.79    4.70
  -9   8   0   59.69   11.10
   8  -8   0  752.32   47.50
   8  -8   0  750.72   44.80
   8  -8   0  844.22   45.30
   8  -8   0  763.32   53.09
   8  -8   0  717.23   49.20
   8  -8   0  693.23   45.30
   8  -8   0  697.33   44.60
   8  -8   0  817.72   45.80
   8  -8   0  739.73   44.40
  -8   8   0  796.02   52.19
  -8   8   0  854.81   44.70
  -8   8   0  826.42   50.19
   7  -8   0  911.81   49.30
   7  -8   0  875.91   49.70
   7  -8   0  798.82   49.30
   7  -8   0  799.82   49.90
   7  -8   0  839.42   49.10
   7  -8   0  900.51   54.59
   7  -8   0  892.81   57.49
   7  -8   0  919.71   50.49
  -7   8   0  853.41   58.09
  -7   8   0  892.71   48.60
  -7   8   0  853.71   49.20
  -7   8   0  819.12   48.50
  -7   8   0  852.41   55.99
  -7   8   0  840.12   53.89
   6  -8   0   63.29    4.90
   6  -8   0   59.09    4.70
   6  -8   0   50.69    4.20
   6  -8   0   56.99    7.30
   6  -8   0   57.09    5.00
   6  -8   0   54.09    4.60
   6  -8   0   56.79    5.50
   6  -8   0   55.09    5.00
   6  -8   0   49.90    4.40
  -6   8   0   81.29    9.60
  -6   8   0   67.99    8.00
  -6   8   0   99.29   15.20
   5  -8   0  203.98   13.00
   5  -8   0  217.68   13.90
   5  -8   0  222.28   12.80
   5  -8   0  217.18   12.00
   5  -8   0  188.48   17.80
   5  -8   0  207.78   15.40
   5  -8   0  202.58   16.40
   5  -8   0  207.88   13.10
   5  -8   0  211.08   12.60
   5  -8   0  190.38   12.40
  -5   8   0  194.08   12.20
  -5   8   0  184.58   16.20
  -5   8   0  177.28   16.60
  -5   8   0  183.68   15.40
  -5   8   0  177.98   11.90
  -5   8   0  173.68   18.00
  -5   8   0  176.08   12.30
   4  -8   0 1060.89   56.19
   4  -8   0 1063.49   58.39
   4  -8   0  946.81   56.89
   4  -8   0  909.41   56.69
   4  -8   0  978.00   57.49
   4  -8   0 1076.89   63.89
   4  -8   0 1063.09   57.29
   4  -8   0 1032.70   59.39
   4  -8   0 1030.20   61.19
   4  -8   0 1055.89   57.49
   4  -8   0 1027.90   56.29
  -4   8   0  975.20   61.19
  -4   8   0  913.41   56.29
  -4   8   0  946.61   56.69
  -4   8   0  968.60   60.79
  -4   8   0  984.10   56.99
  -4   8   0 1001.80   57.69
  -4   8   0  922.91   59.29
  -4   8   0  978.20   63.39
   3  -8   0 1021.70   54.89
   3  -8   0 1020.00   54.79
   3  -8   0  960.00   57.09
   3  -8   0  966.40   59.19
   3  -8   0  992.00   55.99
   3  -8   0  972.60   55.89
   3  -8   0  949.01   56.39
   3  -8   0  859.11   55.29
   3  -8   0 1022.40   57.39
   3  -8   0 1016.30   56.29
  -3   8   0  991.60   56.79
  -3   8   0  921.01   55.09
  -3   8   0  949.90   54.59
  -3   8   0  974.70   55.79
  -3   8   0  956.10   57.49
  -3   8   0  950.90   54.99
  -3   8   0  947.91   55.79
  -3   8   0  997.00   54.19
  -3   8   0 1013.60   59.19
  -3   8   0  929.71   59.19
  -3   8   0  915.71   61.09
   2  -8   0  579.44   32.10
   2  -8   0  538.85   31.80
   2  -8   0  498.65   31.40
   2  -8   0  566.04   31.60
   2  -8   0  550.34   30.30
   2  -8   0  509.15   31.50
   2  -8   0  541.15   30.20
   2  -8   0  555.94   33.00
   2  -8   0  555.24   34.30
   2  -8   0  475.95   30.80
  -2   8   0  504.95   30.10
  -2   8   0  506.75   32.50
  -2   8   0  483.45   31.30
  -2   8   0  505.75   30.40
  -2   8   0  509.75   30.30
  -2   8   0  515.95   36.20
  -2   8   0  516.55   30.60
  -2   8   0  507.85   30.70
  -2   8   0  472.55   31.20
  -2   8   0  520.55   34.20
   1  -8   0   21.00    3.60
   1  -8   0   13.10    2.90
   1  -8   0   17.40    3.40
   1  -8   0   15.50    4.20
   1  -8   0   23.10    3.20
   1  -8   0   16.80    3.50
   1  -8   0   12.80    3.20
   1  -8   0   21.00    4.80
   1  -8   0   17.70    2.70
   0  -8   0   38.10    4.30
   0  -8   0   41.40    4.80
   0  -8   0   41.70    6.90
   0  -8   0   34.40    6.40
   0  -8   0   34.30    4.10
   0  -8   0   36.80    5.50
   0  -8   0   37.80    4.00
   0  -8   0   41.20    6.00
   0  -8   0   34.20    5.30
   0  -8   0   29.50    4.90
   0   8   0   49.60    4.60
   0   8   0   52.19    5.30
   0   8   0   49.70    5.30
   0   8   0   38.80    6.50
   0   8   0   35.50    4.40
   0   8   0   46.90    5.40
   0   8   0   45.30    7.50
   0   8   0   50.39    5.20
   0   8   0   43.30    4.10
   0   8   0   48.30    5.50
  -1  -8   0 1078.89   61.19
  -1  -8   0 1046.70   59.09
  -1  -8   0  966.00   57.39
  -1  -8   0 1071.19   59.49
  -1  -8   0  996.00   59.49
  -1  -8   0 1059.49   59.39
  -1  -8   0  979.70   57.59
  -1  -8   0 1007.50   59.19
   1   8   0  969.90   58.29
   1   8   0 1029.90   60.99
   1   8   0  917.41   57.69
   1   8   0  985.40   58.49
   1   8   0  966.70   58.89
   1   8   0  947.41   59.09
   1   8   0  956.30   57.39
   1   8   0  976.50   60.29
   1   8   0  938.01   57.09
   1   8   0  983.30   56.89
  -2  -8   0 1085.39   67.39
  -2  -8   0 1226.38   69.59
  -2  -8   0 1212.48   69.39
  -2  -8   0 1077.79   67.59
  -2  -8   0 1216.98   69.19
  -2  -8   0 1045.40   69.19
  -2  -8   0 1199.28   68.49
  -2  -8   0 1193.78   71.29
   2   8   0 1143.29   67.99
   2   8   0 1150.68   67.29
   2   8   0 1256.67   69.09
   2   8   0 1155.58   70.19
   2   8   0 1151.28   69.29
   2   8   0 1222.98   71.69
   2   8   0 1221.28   68.89
   2   8   0 1171.68   67.69
   2   8   0 1122.99   69.19
  -3  -8   0  856.11   53.49
  -3  -8   0  902.61   53.09
  -3  -8   0  792.12   51.19
  -3  -8   0  882.81   52.19
  -3  -8   0  873.81   53.19
  -3  -8   0  787.52   52.69
  -3  -8   0  770.42   51.29
  -3  -8   0  855.31   55.09
   3   8   0  917.11   53.29
   3   8   0  867.11   51.79
   3   8   0  888.51   53.29
   3   8   0  945.81   53.09
   3   8   0  911.81   55.79
   3   8   0  853.51   53.19
   3   8   0  843.42   53.49
   3   8   0  919.21   52.79
  -4  -8   0   99.59   10.60
  -4  -8   0  115.89   10.40
  -4  -8   0  113.09   11.10
  -4  -8   0  109.89   10.60
  -4  -8   0   92.19   11.50
  -4  -8   0  117.89   10.90
  -4  -8   0  109.49   11.40
   4   8   0  100.29    9.10
   4   8   0  110.19   10.70
   4   8   0   96.59   10.50
   4   8   0   99.99   10.40
   4   8   0   88.89    9.20
   4   8   0  105.09   10.90
   4   8   0  102.89    9.00
   4   8   0  118.09   10.70
  -5  -8   0  717.33   47.90
  -5  -8   0  766.42   47.00
  -5  -8   0  756.12   50.59
  -5  -8   0  764.42   48.70
  -5  -8   0  743.13   48.00
  -5  -8   0  686.63   46.90
  -5  -8   0  696.83   47.20
   5   8   0  778.72   46.60
   5   8   0  789.52   47.80
   5   8   0  717.73   45.80
   5   8   0  792.42   48.00
   5   8   0  787.62   48.50
   5   8   0  753.32   48.30
   5   8   0  750.92   45.70
   5   8   0  782.72   50.89
   5   8   0  770.02   47.90
   5   8   0  758.82   47.80
  -6  -8   0  539.75   37.90
  -6  -8   0  547.95   36.20
  -6  -8   0  516.85   34.60
  -6  -8   0  520.45   35.40
  -6  -8   0  561.44   43.20
  -6  -8   0  478.35   34.30
  -6  -8   0  495.15   33.80
   6   8   0  519.45   38.10
   6   8   0  531.05   35.50
   6   8   0  500.25   34.80
   6   8   0  491.15   32.60
   6   8   0  519.15   35.60
   6   8   0  509.65   33.50
   6   8   0  503.35   33.10
   6   8   0  542.75   35.10
   6   8   0  509.85   34.90
   6   8   0  493.35   34.60
  -7  -8   0  222.58   18.90
  -7  -8   0  247.38   19.10
  -7  -8   0  220.38   19.10
  -7  -8   0  221.48   21.20
  -7  -8   0  178.38   17.20
  -7  -8   0  230.18   19.80
  -7  -8   0  255.47   18.80
   7   8   0  203.18   16.50
   7   8   0  202.18   17.10
   7   8   0  212.48   19.20
   7   8   0  229.08   19.60
   7   8   0  254.37   22.60
   7   8   0  219.68   18.80
   7   8   0  252.27   19.60
   7   8   0  221.48   18.40
   7   8   0  203.98   18.50
   7   8   0  217.28   17.00
  -8  -8   0   43.70    8.10
  -8  -8   0   53.79    8.50
  -8  -8   0   40.70    8.50
  -8  -8   0   58.49    9.80
  -8  -8   0   61.39   10.60
  -8  -8   0   56.69    9.40
  -8  -8   0   54.29   12.10
   8   8   0   57.09    9.90
   8   8   0   54.69   10.30
   8   8   0   68.89   11.30
   8   8   0   51.39    9.50
   8   8   0   85.59   12.60
   8   8   0   58.79   10.00
   8   8   0   45.00    8.10
   8   8   0   57.39   10.60
   8   8   0   54.59   10.10
   8   8   0   42.30   10.30
  -9  -8   0  187.48   21.20
  -9  -8   0  226.98   19.80
  -9  -8   0  193.28   18.00
  -9  -8   0  196.98   18.90
  -9  -8   0  191.18   17.60
  -9  -8   0  181.08   17.00
  -9  -8   0  219.88   20.00
   9   8   0  186.68   17.30
   9   8   0  206.58   19.40
   9   8   0  198.28   17.40
   9   8   0  209.18   18.80
   9   8   0  199.98   19.40
   9   8   0  198.68   22.10
   9   8   0  217.08   19.10
 -10  -8   0  156.48   16.50
 -10  -8   0  138.79   15.90
 -10  -8   0  152.88   20.40
 -10  -8   0  120.09   13.90
 -10  -8   0  159.98   14.90
  10   8   0  127.69   20.00
  10   8   0  132.09   15.10
  10   8   0  121.59   15.10
  10   8   0  137.19   15.70
  10   8   0  150.18   16.10
  10   8   0  123.79   13.90
 -11  -8   0   98.29   15.10
 -11  -8   0   89.49   13.90
 -11  -8   0   94.39   13.20
 -11  -8   0   79.59   13.90
  11   8   0  112.29   16.30
  11   8   0   85.19   12.70
  11   8   0  135.29   15.10
  11   8   0  131.39   18.00
  11   8   0   89.39   18.30
  11   8   0  110.39   12.80
 -12  -8   0  148.49   18.30
 -12  -8   0  156.28   16.60
 -12  -8   0  148.69   18.40
 -12  -8   0  164.28   17.40
  12   8   0  187.08   27.20
  12   8   0  175.98   18.60
  12   8   0  150.98   16.30
  12   8   0  155.88   16.40
  12   8   0  205.48   19.70
  12   8   0  164.48   18.50
 -13  -8   0   31.90    8.80
 -13  -8   0   36.10    9.70
 -13  -8   0   49.99   12.30
 -13  -8   0   48.50   10.60
  13   8   0   40.50   17.90
  13   8   0   25.80   11.70
  13   8   0   39.40   10.90
  13   8   0   42.70    9.80
  13   8   0   40.60   10.10
 -14  -8   0   55.99   11.80
 -14  -8   0   49.99   11.80
 -14  -8   0   32.10    9.30
 -14  -8   0   42.10   11.60
  14   8   0   46.10   13.00
  14   8   0   65.89   12.80
  14   8   0   25.20    9.90
  14   8   0   44.30   11.10
  14   8   0   39.10    8.90
 -15  -8   0  130.99   20.10
 -15  -8   0  107.59   17.60
 -15  -8   0  112.69   18.50
  15   8   0  104.89   18.50
  15   8   0  105.99   17.60
  15   8   0   99.79   13.70
  15   8   0   73.49   17.30
  21  -9   0   76.99   20.30
  21  -9   0   52.39   10.90
  21  -9   0   56.39   12.20
  21  -9   0   82.39   13.80
 -21   9   0   47.00   13.90
 -21   9   0   57.09   21.40
  20  -9   0   14.60    6.50
  20  -9   0   13.10    6.20
  20  -9   0    4.80    9.40
  20  -9   0   24.80    7.70
  20  -9   0   11.10    5.90
  20  -9   0   36.60    9.20
 -20   9   0    0.20    4.80
 -20   9   0    6.60   13.10
 -20   9   0   16.40    9.20
  19  -9   0    2.10    4.70
  19  -9   0   12.60    5.80
  19  -9   0    5.60    5.50
  19  -9   0   -6.20    4.70
  19  -9   0    2.80    5.00
  19  -9   0   -0.60    6.50
 -19   9   0    9.30    7.50
 -19   9   0    2.90    4.40
 -19   9   0   -1.30   10.20
 -19   9   0    3.60    4.00
  18  -9   0   59.19   10.90
  18  -9   0   49.30    8.70
  18  -9   0   53.19   11.20
  18  -9   0   57.39    9.70
  18  -9   0   75.39   12.70
  18  -9   0   65.29   11.90
 -18   9   0   58.59   17.00
 -18   9   0   46.10   13.20
 -18   9   0   75.59    8.20
 -18   9   0   82.59   11.00
  17  -9   0   62.29    9.80
  17  -9   0   57.89    9.40
  17  -9   0   46.80    8.30
  17  -9   0   53.39    8.30
  17  -9   0   63.49   11.40
  17  -9   0   55.59    9.30
  17  -9   0   57.19   10.70
  17  -9   0   43.40    9.90
  17  -9   0   63.89    8.70
 -17   9   0   61.19    7.60
 -17   9   0   80.89    8.80
 -17   9   0   50.29   12.40
 -17   9   0   55.99   15.50
  16  -9   0  230.68   17.20
  16  -9   0  226.38   19.40
  16  -9   0  188.48   18.10
  16  -9   0  213.88   16.70
  16  -9   0  218.98   17.40
  16  -9   0  229.38   16.80
  16  -9   0  180.78   16.90
  16  -9   0  206.18   19.10
 -16   9   0  208.28   25.80
 -16   9   0  189.38   16.50
 -16   9   0  215.48   15.10
 -16   9   0  192.08   23.10
 -16   9   0  221.48   16.60
  15  -9   0  246.98   18.40
  15  -9   0  242.98   20.20
  15  -9   0  265.37   20.30
  15  -9   0  249.08   18.00
  15  -9   0  268.07   18.10
  15  -9   0  239.68   21.80
  15  -9   0  215.38   18.20
  15  -9   0  276.87   18.80
  15  -9   0  247.78   19.70
 -15   9   0  234.98   17.80
 -15   9   0  239.18   16.60
 -15   9   0  224.98   17.80
 -15   9   0  204.18   25.90
 -15   9   0  211.38   23.80
  14  -9   0   13.90    4.30
  14  -9   0   16.60    3.90
  14  -9   0   22.10    4.70
  14  -9   0   18.00    4.40
  14  -9   0   20.70    5.00
  14  -9   0   12.30    5.90
  14  -9   0   16.50    4.40
  14  -9   0   20.10    6.40
  14  -9   0   14.00    4.30
 -14   9   0   18.50    3.50
 -14   9   0   11.60    3.00
 -14   9   0   16.00    8.60
 -14   9   0   15.60    4.20
 -14   9   0   11.20    5.80
 -14   9   0   15.20    4.10
  13  -9   0   59.39    8.70
  13  -9   0   61.79    9.40
  13  -9   0   61.79    6.90
  13  -9   0   53.59    7.70
  13  -9   0   64.39    7.30
  13  -9   0   59.79    8.80
  13  -9   0   54.09    6.80
  13  -9   0   56.29    6.90
  13  -9   0   58.49   10.70
 -13   9   0   75.49    6.30
 -13   9   0   76.49    7.30
 -13   9   0   77.79   14.10
 -13   9   0   69.59    6.10
 -13   9   0   77.99    7.40
  12  -9   0  149.69   14.30
  12  -9   0  131.89   11.50
  12  -9   0  124.29   12.30
  12  -9   0  165.98   12.90
  12  -9   0  150.98   12.30
  12  -9   0  137.69   11.20
  12  -9   0  139.29   11.30
 -12   9   0  153.18   10.20
 -12   9   0  160.88   17.30
 -12   9   0  156.48   12.10
 -12   9   0  147.89   10.20
 -12   9   0  133.19   18.40
  11  -9   0  145.59   11.10
  11  -9   0  147.69   12.30
  11  -9   0  141.59   11.20
  11  -9   0  143.29   11.20
  11  -9   0  148.19   14.00
  11  -9   0  160.08   12.80
  11  -9   0  134.79   11.00
  11  -9   0  160.58   12.40
  11  -9   0  148.09   11.60
 -11   9   0  158.08   10.20
 -11   9   0  163.58   18.90
 -11   9   0  160.18   19.80
 -11   9   0  145.09   16.20
 -11   9   0  174.28   10.40
 -11   9   0  158.88   11.20
  10  -9   0   69.09    8.20
  10  -9   0   66.19    6.60
  10  -9   0   61.29    5.90
  10  -9   0   73.59    6.30
  10  -9   0   64.99    6.10
  10  -9   0   62.29    6.10
  10  -9   0   79.89    9.00
  10  -9   0   70.19    8.50
  10  -9   0   63.19    6.00
 -10   9   0   78.59   14.50
 -10   9   0   73.89    6.00
 -10   9   0   55.19    4.90
 -10   9   0   57.19   13.10
 -10   9   0   56.19    9.60
 -10   9   0   64.79    5.10
   9  -9   0  243.78   18.80
   9  -9   0  221.58   15.80
   9  -9   0  205.78   16.20
   9  -9   0  249.78   16.80
   9  -9   0  212.88   15.70
   9  -9   0  211.28   15.40
  -9   9   0  263.87   21.20
  -9   9   0  259.67   15.60
  -9   9   0  277.97   14.80
  -9   9   0  267.47   23.60
  -9   9   0  255.47   24.70
  -9   9   0  278.67   15.70
  -9   9   0  249.28   14.70
   8  -9   0  236.58   16.60
   8  -9   0  269.77   22.90
   8  -9   0  271.77   19.70
   8  -9   0  251.57   16.50
   8  -9   0  239.98   17.20
   8  -9   0  270.47   17.70
   8  -9   0  257.27   16.90
   8  -9   0  278.17   16.80
  -8   9   0  300.57   16.70
  -8   9   0  265.27   16.40
  -8   9   0  286.47   15.80
  -8   9   0  258.07   23.20
  -8   9   0  260.57   25.10
  -8   9   0  273.47   21.60
   7  -9   0   46.90    5.00
   7  -9   0   48.90    4.60
   7  -9   0   54.89    5.60
   7  -9   0   54.19    5.00
   7  -9   0   49.99    4.60
   7  -9   0   55.19    4.80
   7  -9   0   49.20    4.10
   7  -9   0   50.79    4.50
   7  -9   0   46.40    8.20
   7  -9   0   62.29   12.40
  -7   9   0   77.09   13.80
  -7   9   0   58.19    4.00
  -7   9   0   48.30    3.70
  -7   9   0   57.19    9.40
  -7   9   0   41.30    7.90
  -7   9   0   54.89    4.30
  -7   9   0   82.39   15.10
  -7   9   0   54.39    4.60
   6  -9   0  278.97   16.30
   6  -9   0  270.97   16.90
   6  -9   0  281.57   17.50
   6  -9   0  269.77   23.30
   6  -9   0  247.28   17.30
   6  -9   0  282.57   16.60
   6  -9   0  277.27   18.20
   6  -9   0  239.08   16.80
   6  -9   0  269.37   20.20
   6  -9   0  271.67   21.40
   6  -9   0  290.17   17.20
  -6   9   0  270.07   16.20
  -6   9   0  290.47   24.80
  -6   9   0  300.37   16.40
  -6   9   0  271.87   16.70
  -6   9   0  275.77   20.90
  -6   9   0  269.07   21.50
  -6   9   0  281.27   22.70
   5  -9   0  436.96   32.70
   5  -9   0  423.96   30.00
   5  -9   0  437.56   26.10
   5  -9   0  453.35   26.00
   5  -9   0  428.26   25.70
   5  -9   0  427.06   24.90
   5  -9   0  423.96   24.70
   5  -9   0  463.85   27.60
   5  -9   0  390.16   26.00
   5  -9   0  394.26   25.40
  -5   9   0  430.56   25.50
  -5   9   0  417.36   28.80
  -5   9   0  428.96   30.10
  -5   9   0  441.66   30.90
  -5   9   0  438.76   25.30
  -5   9   0  443.86   33.20
  -5   9   0  418.76   24.90
   4  -9   0  347.77   21.50
   4  -9   0  352.86   23.20
   4  -9   0  339.37   20.10
   4  -9   0  356.36   21.80
   4  -9   0  343.67   22.60
   4  -9   0  337.17   21.40
   4  -9   0  332.47   21.80
   4  -9   0  345.97   20.30
  -4   9   0  373.66   21.40
  -4   9   0  343.47   25.10
  -4   9   0  342.27   21.10
  -4   9   0  350.76   22.10
  -4   9   0  342.27   25.10
  -4   9   0  344.47   23.70
  -4   9   0  330.87   27.20
  -4   9   0  324.97   20.50
   3  -9   0  656.23   35.90
   3  -9   0  617.64   37.30
   3  -9   0  634.44   37.70
   3  -9   0  649.64   36.00
   3  -9   0  682.63   39.00
   3  -9   0  656.43   37.50
   3  -9   0  647.64   38.40
   3  -9   0  632.64   37.90
  -3   9   0  580.74   40.50
  -3   9   0  596.44   35.60
  -3   9   0  606.74   37.10
  -3   9   0  629.24   35.50
  -3   9   0  615.04   37.20
  -3   9   0  629.74   43.30
  -3   9   0  625.34   38.30
  -3   9   0  609.54   40.10
  -3   9   0  591.54   35.80
  -3   9   0  611.74   36.10
  -3   9   0  595.54   38.60
   2  -9   0  548.95   31.10
   2  -9   0  534.85   29.60
   2  -9   0  537.35   29.40
   2  -9   0  486.65   30.80
   2  -9   0  521.65   31.00
   2  -9   0  581.24   34.60
   2  -9   0  565.94   32.80
   2  -9   0  568.84   31.50
   2  -9   0  527.75   31.00
  -2   9   0  454.75   29.80
  -2   9   0  481.95   29.50
  -2   9   0  459.15   30.50
  -2   9   0  477.05   35.70
  -2   9   0  466.85   29.50
  -2   9   0  473.75   30.60
  -2   9   0  460.35   33.40
  -2   9   0  495.15   29.30
  -2   9   0  444.16   31.60
  -2   9   0  466.75   32.20
  -2   9   0  483.65   29.70
   1  -9   0  107.99    8.80
   1  -9   0  121.09    9.90
   1  -9   0  107.59    8.10
   1  -9   0  116.19    8.80
   1  -9   0  123.49   10.80
   1  -9   0  112.59    9.40
   1  -9   0   97.69    9.20
   1  -9   0  111.39    8.00
   1  -9   0  122.69   10.20
   1  -9   0  109.89   10.90
   1  -9   0  113.39    9.40
  -1   9   0  114.79    8.00
  -1   9   0  110.49    8.70
  -1   9   0  112.39   10.60
  -1   9   0  107.89    8.50
  -1   9   0  111.19   11.30
  -1   9   0  102.09    9.50
  -1   9   0   97.99    8.00
  -1   9   0  107.49    9.70
  -1   9   0  117.89    8.90
   0  -9   0  127.19   11.50
   0  -9   0  136.69   11.50
   0  -9   0  133.39   12.80
   0  -9   0  141.89   13.10
   0  -9   0  147.89   13.30
   0  -9   0  137.79   10.50
   0  -9   0  128.39   11.60
   0  -9   0  134.09   11.00
   0  -9   0  145.29   11.90
   0  -9   0  127.99   10.10
   0   9   0  162.38   11.40
   0   9   0  154.18   11.00
   0   9   0  159.48   10.50
   0   9   0  152.68   10.70
   0   9   0  144.29   11.70
   0   9   0  150.18   11.40
   0   9   0  158.28   12.10
   0   9   0  172.98   13.90
   0   9   0  160.08   13.80
   0   9   0  161.58   11.50
  -1  -9   0  600.14   39.40
  -1  -9   0  511.95   39.80
  -1  -9   0  576.74   37.20
  -1  -9   0  544.75   36.30
  -1  -9   0  560.74   37.40
  -1  -9   0  583.14   35.50
  -1  -9   0  584.74   37.60
   1   9   0  612.74   37.60
   1   9   0  621.74   37.10
   1   9   0  589.04   37.60
   1   9   0  637.14   36.10
   1   9   0  624.24   39.30
   1   9   0  598.34   35.60
   1   9   0  610.74   37.70
   1   9   0  598.74   36.80
   1   9   0  626.24   35.30
   1   9   0  605.34   39.50
  -2  -9   0  176.58   15.00
  -2  -9   0  200.18   16.50
  -2  -9   0  211.78   17.20
  -2  -9   0  225.08   18.70
  -2  -9   0  258.87   20.20
  -2  -9   0  192.98   16.60
  -2  -9   0  230.38   16.30
   2   9   0  230.58   19.10
   2   9   0  222.38   17.00
   2   9   0  238.28   15.50
   2   9   0  212.58   17.80
   2   9   0  235.78   18.20
   2   9   0  235.78   18.20
   2   9   0  227.38   15.10
   2   9   0  208.48   15.60
   2   9   0  229.68   17.00
  -3  -9   0  117.89   11.10
  -3  -9   0  116.49   10.50
  -3  -9   0  115.09   11.50
  -3  -9   0  120.19   11.70
  -3  -9   0  107.89   10.00
  -3  -9   0  127.19   11.90
  -3  -9   0  102.29    9.60
  -3  -9   0  124.59   11.50
   3   9   0  105.29   11.70
   3   9   0  140.99   11.70
   3   9   0  108.89    9.50
   3   9   0  121.59   13.10
   3   9   0  124.99   11.70
   3   9   0  125.79   11.00
   3   9   0  129.29   11.90
   3   9   0  117.49   10.40
   3   9   0  116.69   10.00
  -4  -9   0  132.49   11.90
  -4  -9   0  130.79   12.60
  -4  -9   0  133.39   11.30
  -4  -9   0  114.59   11.20
  -4  -9   0  113.39   11.70
  -4  -9   0  125.49   12.00
  -4  -9   0  109.29   13.20
   4   9   0  120.09   13.80
   4   9   0   98.49    9.80
   4   9   0  112.19   11.00
   4   9   0   97.09   11.20
   4   9   0  100.19    9.90
   4   9   0  106.29   11.20
   4   9   0  115.09   12.00
   4   9   0   87.49   10.60
   4   9   0  103.29    9.50
   4   9   0  107.89   11.30
  -5  -9   0   55.99    8.20
  -5  -9   0   60.79   11.40
  -5  -9   0   53.29    8.80
  -5  -9   0   46.80    8.60
  -5  -9   0   45.40    8.70
  -5  -9   0   45.30    8.40
  -5  -9   0   51.19    9.50
   5   9   0   53.69    6.80
   5   9   0   58.99   10.00
   5   9   0   61.29    7.20
   5   9   0   63.69   10.00
   5   9   0   65.59    8.80
   5   9   0   52.19    8.70
   5   9   0   67.69   10.30
   5   9   0   59.59    9.30
   5   9   0   61.19   12.70
   5   9   0   64.59    9.60
  -6  -9   0   81.89   12.30
  -6  -9   0   90.19   10.30
  -6  -9   0  100.49   15.10
  -6  -9   0   95.09   13.10
  -6  -9   0   82.59   11.50
  -6  -9   0   88.49   13.30
  -6  -9   0   89.39   10.70
   6   9   0  109.79   12.00
   6   9   0  111.29   11.70
   6   9   0   88.99   10.00
   6   9   0  124.89   17.90
   6   9   0   69.09   10.90
   6   9   0  104.69   11.70
   6   9   0  100.89    9.90
   6   9   0   98.09    9.40
   6   9   0  103.59   11.90
   6   9   0   92.79   10.90
  -7  -9   0    9.30    6.30
  -7  -9   0    5.90    3.90
  -7  -9   0    6.10    4.90
  -7  -9   0    9.90    6.40
  -7  -9   0    9.20    5.50
  -7  -9   0    8.60    4.80
   7   9   0    5.00    4.00
   7   9   0    1.20    3.10
   7   9   0    3.50    3.40
   7   9   0   12.50    5.20
   7   9   0    5.70    4.70
   7   9   0    7.00    5.00
   7   9   0   -1.60    4.20
   7   9   0    2.00    2.50
   7   9   0    6.90    3.80
   7   9   0    3.40    5.00
  -8  -9   0   96.59   16.10
  -8  -9   0  142.79   14.80
  -8  -9   0  122.89   12.60
  -8  -9   0   98.19   11.00
  -8  -9   0  106.59   14.90
  -8  -9   0  121.59   13.20
  -8  -9   0  116.49   12.90
   8   9   0  112.49   17.00
   8   9   0  148.19   14.40
   8   9   0  109.69   13.30
   8   9   0  106.29   12.60
   8   9   0  106.79   13.50
   8   9   0  113.69   12.60
   8   9   0  102.79   11.50
   8   9   0   83.99   10.40
  -9  -9   0    4.60    6.90
  -9  -9   0    3.50    4.20
  -9  -9   0    8.30    5.70
  -9  -9   0    6.80    5.10
   9   9   0   18.70    6.90
   9   9   0   12.40    5.60
   9   9   0   15.60    6.90
   9   9   0   17.30    5.50
   9   9   0   14.70    5.60
   9   9   0   18.30    7.40
 -10  -9   0    6.90    4.60
 -10  -9   0   10.50    7.00
 -10  -9   0   10.60   12.00
 -10  -9   0   12.30    6.60
 -10  -9   0   15.00    5.70
  10   9   0    9.90    5.80
  10   9   0   20.50    7.00
  10   9   0   19.10    7.20
  10   9   0   26.30    7.00
  10   9   0   30.50    7.80
  10   9   0   13.00    7.00
 -11  -9   0   59.29   12.30
 -11  -9   0   74.89   12.80
 -11  -9   0   79.99   13.20
 -11  -9   0   89.29   13.50
 -11  -9   0   53.29   10.80
  11   9   0   74.29   15.40
  11   9   0  102.49   15.00
  11   9   0   63.49   12.00
  11   9   0   66.79   12.40
  11   9   0   61.99   11.20
 -12  -9   0   54.09   10.90
 -12  -9   0   68.39   12.80
 -12  -9   0   62.09   11.90
 -12  -9   0   86.79   14.50
  12   9   0   76.09   14.10
  12   9   0   84.69   19.40
  12   9   0   75.59   12.10
  12   9   0   77.09   13.10
  12   9   0  112.49   17.10
 -13  -9   0   47.10   11.30
 -13  -9   0   38.00    9.30
 -13  -9   0   29.70    8.70
 -13  -9   0   49.20   10.10
  13   9   0   27.90   10.20
  13   9   0   34.70    9.90
  13   9   0   64.29   12.50
  13   9   0   44.70   10.30
  13   9   0   42.70   11.80
 -14  -9   0    4.70    7.50
 -14  -9   0    6.40    5.70
 -14  -9   0    2.70    6.10
 -14  -9   0    5.90    6.70
  14   9   0    3.80    7.00
  14   9   0    3.00    5.90
  14   9   0    4.90    7.70
  14   9   0    2.70    7.60
  14   9   0    2.90    6.30
 -15  -9   0    7.10    7.80
 -15  -9   0    2.20    6.50
 -15  -9   0    4.80    9.70
 -15  -9   0   14.50    9.20
  15   9   0   15.50   10.70
  15   9   0    9.70    7.60
  15   9   0   -3.70    7.20
  15   9   0   13.50    9.70
  21 -10   0   -6.30    6.00
  21 -10   0    4.00    5.60
  21 -10   0   -0.30    5.60
  21 -10   0    1.60    7.80
  21 -10   0   -1.50    6.90
 -21  10   0   -0.60    5.50
 -21  10   0   10.60    9.50
  20 -10   0    2.10    5.90
  20 -10   0    3.80    5.10
  20 -10   0    8.80    7.70
  20 -10   0   -0.60    4.70
  20 -10   0   12.80    5.80
  20 -10   0    2.20    5.40
 -20  10   0    4.00    9.80
 -20  10   0    9.30    7.30
 -20  10   0    5.90    5.30
  19 -10   0    9.60    7.60
  19 -10   0   18.70    6.70
  19 -10   0   14.30    6.60
  19 -10   0    6.80    6.10
  19 -10   0    4.70    4.90
  19 -10   0    7.50    5.50
 -19  10   0    8.20    5.90
 -19  10   0   19.40   14.20
 -19  10   0    8.70    4.80
  18 -10   0   69.89   11.90
  18 -10   0   51.59    9.70
  18 -10   0   50.09    9.40
  18 -10   0   60.49   10.60
  18 -10   0   77.19   13.80
  18 -10   0   66.39    9.50
  18 -10   0   59.59    9.40
  18 -10   0   68.09   13.60
  18 -10   0   58.79    9.60
 -18  10   0   56.69    7.30
 -18  10   0   63.09   16.40
 -18  10   0   49.30   16.10
 -18  10   0   69.79    9.30
  17 -10   0   74.99   12.10
  17 -10   0   55.69   10.10
  17 -10   0   55.59   11.20
  17 -10   0   67.19   13.30
  17 -10   0   65.69    9.80
  17 -10   0   59.79    8.50
  17 -10   0   59.79    9.60
  17 -10   0   73.39   10.80
  17 -10   0   79.89   11.10
 -17  10   0   49.70   14.20
 -17  10   0   55.59   13.10
 -17  10   0   70.59    9.50
 -17  10   0   65.69    9.10
  16 -10   0  129.99   11.20
  16 -10   0   85.59   17.30
  16 -10   0  125.59   13.90
  16 -10   0  105.79   11.20
  16 -10   0  117.19   13.00
  16 -10   0  110.89   11.40
  16 -10   0  122.89   12.00
  16 -10   0  119.39   11.20
  16 -10   0  129.19   13.00
 -16  10   0   98.49   16.90
 -16  10   0  128.79   11.10
 -16  10   0  124.99   11.00
 -16  10   0  115.19   22.40
 -16  10   0  142.69   11.90
  15 -10   0  216.48   18.30
  15 -10   0  239.98   16.40
  15 -10   0  227.78   17.10
  15 -10   0  202.08   19.90
  15 -10   0  186.28   17.20
  15 -10   0  211.98   17.00
  15 -10   0  219.98   16.30
  15 -10   0  254.17   19.00
  15 -10   0  246.08   16.90
 -15  10   0  213.38   23.10
 -15  10   0  202.68   14.50
 -15  10   0  200.08   15.60
 -15  10   0  199.18   24.90
  14 -10   0  214.88   15.70
  14 -10   0  173.18   15.20
  14 -10   0  182.18   16.50
  14 -10   0  191.08   15.00
  14 -10   0  182.88   18.40
  14 -10   0  196.88   16.30
  14 -10   0  205.68   15.30
  14 -10   0  233.18   17.30
  14 -10   0  208.78   15.10
 -14  10   0  197.28   21.70
 -14  10   0  207.28   14.70
 -14  10   0  204.78   13.60
 -14  10   0  218.58   13.60
 -14  10   0  208.68   24.70
  13 -10   0   93.09    8.40
  13 -10   0   92.09    9.30
  13 -10   0   90.99    8.10
  13 -10   0   89.49    8.00
  13 -10   0   81.09    8.00
  13 -10   0   73.99    9.20
  13 -10   0   78.19    8.10
  13 -10   0   91.39    9.40
  13 -10   0   63.99   10.10
 -13  10   0   86.29    6.70
 -13  10   0   62.59   11.90
 -13  10   0   79.49   17.40
 -13  10   0   81.99    6.60
 -13  10   0   84.79    7.80
  12 -10   0  232.58   16.00
  12 -10   0  217.58   16.50
  12 -10   0  256.67   17.20
  12 -10   0  212.58   15.50
  12 -10   0  201.28   18.60
  12 -10   0  245.78   15.90
  12 -10   0  204.38   15.40
  12 -10   0  247.98   15.70
  12 -10   0  212.98   16.70
 -12  10   0  219.98   21.60
 -12  10   0  241.58   15.80
 -12  10   0  221.38   14.00
 -12  10   0  203.58   23.60
 -12  10   0  181.88   23.60
 -12  10   0  228.48   15.10
 -12  10   0  217.18   13.90
  11 -10   0   14.70    5.60
  11 -10   0   10.50    3.10
  11 -10   0    9.20    2.90
  11 -10   0   11.20    3.60
  11 -10   0    9.30    2.70
  11 -10   0    9.60    2.70
  11 -10   0   15.00    3.40
 -11  10   0   14.70    4.40
 -11  10   0   19.20    2.40
 -11  10   0   14.00    3.10
 -11  10   0   16.40    5.90
 -11  10   0   15.20    2.10
 -11  10   0   14.20    8.40
 -11  10   0   11.40    7.90
  10 -10   0   87.49    7.50
  10 -10   0   90.99    7.20
  10 -10   0   78.49    9.80
  10 -10   0  102.29    7.50
  10 -10   0   87.69    7.50
  10 -10   0   92.59    7.40
  10 -10   0   92.79    7.40
  10 -10   0   91.39    8.20
 -10  10   0   97.39    6.20
 -10  10   0   97.99   19.00
 -10  10   0  112.49   18.80
 -10  10   0   68.39   11.40
 -10  10   0   92.29    7.00
 -10  10   0   83.49    6.00
 -10  10   0   99.29    7.20
   9 -10   0   50.99    4.80
   9 -10   0   43.90    4.80
   9 -10   0   46.90    5.50
   9 -10   0   40.30    7.40
   9 -10   0   43.80    4.70
   9 -10   0   43.80    5.00
   9 -10   0   45.10    4.70
  -9  10   0   46.00    4.20
  -9  10   0   45.10    3.40
  -9  10   0   26.30    8.40
  -9  10   0   62.49   14.00
  -9  10   0   41.30    8.70
  -9  10   0   42.00    3.30
   8 -10   0   52.89    4.40
   8 -10   0   44.00    4.50
   8 -10   0   54.49    5.10
   8 -10   0   50.49    4.60
   8 -10   0   45.10    4.60
   8 -10   0   48.70    5.00
   8 -10   0   47.90    5.60
   8 -10   0   46.40    5.20
  -8  10   0   60.49    4.70
  -8  10   0   62.89   10.30
  -8  10   0   40.80   10.50
  -8  10   0   50.09    4.20
  -8  10   0   49.10    3.60
  -8  10   0   56.39    3.80
  -8  10   0   29.50    7.70
   7 -10   0  161.68   11.80
   7 -10   0  181.78   11.10
   7 -10   0  170.98   12.60
   7 -10   0  181.08   11.80
   7 -10   0  165.08   11.80
   7 -10   0  176.28   10.80
   7 -10   0  153.68   11.30
   7 -10   0  146.59   11.20
  -7  10   0  179.68   11.40
  -7  10   0  180.08   10.50
  -7  10   0  174.38   17.40
  -7  10   0  172.78   11.00
  -7  10   0  185.78   16.60
  -7  10   0  165.28   10.40
  -7  10   0  180.78   15.80
   6 -10   0  268.77   17.60
   6 -10   0  251.87   24.20
   6 -10   0  282.87   17.00
   6 -10   0  274.37   18.20
   6 -10   0  265.57   17.70
   6 -10   0  245.68   18.10
   6 -10   0  307.27   21.40
   6 -10   0  311.87   18.30
   6 -10   0  309.37   23.70
   6 -10   0  281.87   16.80
   6 -10   0  299.47   20.50
  -6  10   0  308.27   17.20
  -6  10   0  303.07   23.10
  -6  10   0  298.77   21.90
  -6  10   0  282.37   23.40
  -6  10   0  262.87   25.00
  -6  10   0  270.67   16.80
  -6  10   0  301.37   17.60
   5 -10   0  184.78   13.10
   5 -10   0  209.98   12.30
   5 -10   0  205.18   14.00
   5 -10   0  210.58   12.40
   5 -10   0  207.88   17.80
   5 -10   0  212.38   13.80
   5 -10   0  202.98   15.90
   5 -10   0  210.18   14.90
   5 -10   0  195.08   13.50
   5 -10   0  174.78   13.80
  -5  10   0  203.18   12.70
  -5  10   0  190.98   16.10
  -5  10   0  204.68   20.10
  -5  10   0  210.88   13.10
  -5  10   0  210.38   18.10
  -5  10   0  207.28   17.80
  -5  10   0  208.48   13.40
   4 -10   0  680.43   37.90
   4 -10   0  689.53   42.30
   4 -10   0  627.54   37.60
   4 -10   0  676.23   39.50
   4 -10   0  559.44   37.00
   4 -10   0  601.74   38.00
   4 -10   0  650.53   36.20
   4 -10   0  644.54   38.00
   4 -10   0  665.23   36.10
   4 -10   0  689.63   39.40
  -4  10   0  611.74   36.60
  -4  10   0  593.64   41.40
  -4  10   0  632.44   39.80
  -4  10   0  622.54   38.30
  -4  10   0  600.64   41.30
  -4  10   0  590.94   37.30
  -4  10   0  628.34   37.20
  -4  10   0  540.75   43.50
   3 -10   0  762.92   49.40
   3 -10   0  877.01   50.09
   3 -10   0  727.33   48.80
   3 -10   0  826.12   48.00
   3 -10   0  917.71   50.69
   3 -10   0  802.82   50.09
   3 -10   0  863.11   51.29
   3 -10   0  802.12   47.90
   3 -10   0  902.01   53.69
   3 -10   0  897.71   49.90
  -3  10   0  825.82   53.39
  -3  10   0  835.82   49.40
  -3  10   0  831.52   47.80
  -3  10   0  854.61   47.70
  -3  10   0  844.02   48.20
  -3  10   0  833.82   47.60
  -3  10   0  861.01   56.49
  -3  10   0  845.32   52.49
  -3  10   0  853.81   50.79
  -3  10   0  845.02   49.50
  -3  10   0  829.62   48.60
   2 -10   0  758.52   42.50
   2 -10   0  650.13   41.80
   2 -10   0  740.73   43.90
   2 -10   0  763.22   42.20
   2 -10   0  757.22   42.00
   2 -10   0  636.44   41.00
   2 -10   0  624.24   41.70
   2 -10   0  691.93   40.20
   2 -10   0  740.63   45.40
   2 -10   0  680.13   40.00
  -2  10   0  715.63   40.70
  -2  10   0  657.63   41.70
  -2  10   0  654.23   44.80
  -2  10   0  695.23   41.70
  -2  10   0  662.23   43.10
  -2  10   0  676.93   40.90
  -2  10   0  693.73   47.80
  -2  10   0  691.03   40.50
  -2  10   0  686.13   43.40
  -2  10   0  671.13   40.00
  -2  10   0  681.23   40.40
   1 -10   0  350.26   23.10
   1 -10   0  331.17   25.20
   1 -10   0  342.97   22.00
   1 -10   0  311.67   23.00
   1 -10   0  334.77   22.40
   1 -10   0  352.46   25.00
   1 -10   0  291.67   22.70
   1 -10   0  303.07   21.30
   1 -10   0  337.07   23.30
   1 -10   0  361.36   24.10
  -1  10   0  331.37   25.60
  -1  10   0  365.46   22.40
  -1  10   0  369.16   21.50
  -1  10   0  366.86   22.30
  -1  10   0  367.56   22.30
  -1  10   0  355.76   23.30
  -1  10   0  373.16   21.80
  -1  10   0  378.36   25.20
  -1  10   0  371.16   24.60
   0 -10   0   27.10    4.50
   0 -10   0   22.80    5.10
   0 -10   0   22.60    6.00
   0 -10   0   18.80    4.50
   0 -10   0   29.40    7.60
   0 -10   0   23.40    6.10
   0 -10   0   30.80    5.60
   0 -10   0   18.90    3.80
   0 -10   0   26.00    4.10
   0 -10   0   22.50    3.80
   0 -10   0   27.50    5.30
   0  10   0   20.80    4.00
   0  10   0   20.50    3.80
   0  10   0   13.60    3.60
   0  10   0   21.10    5.20
   0  10   0   24.60    4.90
   0  10   0   31.10    7.30
   0  10   0   26.00    3.80
   0  10   0   26.30    4.60
   0  10   0   24.20    4.40
   0  10   0   21.10    4.50
  -1 -10   0   62.39    6.60
  -1 -10   0   45.40    8.00
  -1 -10   0   69.19    6.60
  -1 -10   0   66.19    8.00
  -1 -10   0   65.59    7.90
  -1 -10   0   65.69    9.20
  -1 -10   0   75.99    8.40
  -1 -10   0   75.59    6.50
  -1 -10   0   64.79    7.10
   1  10   0   59.19    9.40
   1  10   0   85.09    7.10
   1  10   0   66.69    7.00
   1  10   0   64.99    7.80
   1  10   0   88.29    8.10
   1  10   0   65.29    7.80
   1  10   0   70.59    6.50
   1  10   0   76.59    7.90
   1  10   0   67.89   10.20
  -2 -10   0  380.66   27.60
  -2 -10   0  412.56   27.60
  -2 -10   0  396.16   29.30
  -2 -10   0  433.36   26.80
  -2 -10   0  385.96   27.40
  -2 -10   0  426.16   27.30
  -2 -10   0  337.37   26.10
  -2 -10   0  340.57   26.40
  -2 -10   0  375.86   27.10
   2  10   0  390.56   29.30
   2  10   0  410.16   26.80
   2  10   0  380.96   28.40
   2  10   0  394.66   25.40
   2  10   0  431.06   27.90
   2  10   0  405.76   27.50
   2  10   0  399.46   25.10
   2  10   0  396.66   25.90
   2  10   0  424.56   27.00
  -3 -10   0  370.96   27.30
  -3 -10   0  323.37   24.40
  -3 -10   0  289.17   23.70
  -3 -10   0  355.36   25.20
  -3 -10   0  365.56   24.50
  -3 -10   0  338.47   24.30
  -3 -10   0  336.17   23.30
   3  10   0  308.97   28.50
   3  10   0  295.27   24.40
   3  10   0  330.87   22.80
   3  10   0  330.97   24.30
   3  10   0  338.07   24.30
   3  10   0  340.37   24.00
   3  10   0  335.97   23.60
  -4 -10   0   30.40    6.10
  -4 -10   0   18.30    5.80
  -4 -10   0   18.60    5.50
  -4 -10   0   15.60    5.00
  -4 -10   0   21.80    5.50
  -4 -10   0   27.00    6.30
  -4 -10   0   21.70    6.20
   4  10   0   33.20    8.90
   4  10   0   37.50    6.20
   4  10   0   44.00    6.20
   4  10   0   44.30    7.90
   4  10   0   35.60    6.10
   4  10   0   25.00    6.80
   4  10   0   39.80    7.10
   4  10   0   51.49    8.20
   4  10   0   35.80    7.90
  -5 -10   0  216.88   18.60
  -5 -10   0  203.78   18.60
  -5 -10   0  210.18   17.40
  -5 -10   0  217.58   18.00
  -5 -10   0  217.68   18.40
  -5 -10   0  207.38   20.70
  -5 -10   0  219.98   19.40
   5  10   0  213.78   16.70
   5  10   0  181.28   18.30
   5  10   0  222.88   17.50
   5  10   0  253.87   18.80
   5  10   0  241.68   19.50
   5  10   0  206.48   18.60
   5  10   0  219.28   16.30
   5  10   0  244.68   21.80
   5  10   0  214.98   18.40
  -6 -10   0   43.50    7.90
  -6 -10   0   27.30    8.70
  -6 -10   0   36.90    8.50
  -6 -10   0   25.60    7.00
  -6 -10   0   38.60    8.60
   6  10   0   24.40    6.20
   6  10   0   29.20    6.10
   6  10   0   33.60    7.80
   6  10   0   22.00    6.60
   6  10   0   27.60    7.40
   6  10   0   19.70    6.30
   6  10   0   35.40    7.70
   6  10   0   17.60    6.30
   6  10   0   37.30    6.90
  -7 -10   0   18.70    7.00
  -7 -10   0   20.20    6.20
  -7 -10   0   23.30    7.20
  -7 -10   0   16.90    5.50
  -7 -10   0   24.20    5.40
  -7 -10   0   26.60    6.50
   7  10   0   34.70    8.20
   7  10   0   26.10    6.80
   7  10   0   22.00    6.80
   7  10   0   38.00    8.50
   7  10   0   38.80    6.20
   7  10   0   24.30    7.30
   7  10   0   32.30    6.00
   7  10   0   45.70    9.50
   7  10   0   40.60   10.90
   7  10   0   34.00    8.70
  -8 -10   0   81.19   12.70
  -8 -10   0   80.59   11.50
  -8 -10   0   71.59   12.40
  -8 -10   0   68.39    9.70
  -8 -10   0   51.29   10.00
  -8 -10   0   60.39   10.60
   8  10   0   54.09    9.90
   8  10   0   52.19   12.40
   8  10   0   64.59   11.60
   8  10   0   58.89   10.70
   8  10   0   76.29   11.80
   8  10   0   61.09   11.50
  -9 -10   0  140.99   17.00
  -9 -10   0  140.49   13.90
  -9 -10   0  129.49   16.80
  -9 -10   0  161.58   15.70
  -9 -10   0  128.99   18.10
   9  10   0  141.49   15.60
   9  10   0  179.68   17.60
   9  10   0  159.88   15.70
   9  10   0  130.79   16.00
   9  10   0  166.78   16.90
   9  10   0  145.89   22.90
 -10 -10   0   31.60    7.20
 -10 -10   0   45.90   10.30
 -10 -10   0   34.00    9.90
 -10 -10   0   38.10    9.60
 -10 -10   0   42.80    9.60
  10  10   0   39.20   10.60
  10  10   0   55.39   10.40
  10  10   0   32.00    9.00
  10  10   0   37.70   12.10
  10  10   0   35.50    8.40
 -11 -10   0   49.99   11.30
 -11 -10   0   39.50    8.80
 -11 -10   0   58.99   12.50
 -11 -10   0   58.19   10.60
  11  10   0   47.00   11.30
  11  10   0   34.90    9.20
  11  10   0   40.10    9.30
  11  10   0   41.60   11.30
  11  10   0   38.10   13.50
 -12 -10   0   37.00    9.40
 -12 -10   0   49.20   11.10
 -12 -10   0   49.60   12.70
  12  10   0   61.89   12.30
  12  10   0   56.59   11.00
  12  10   0   84.49   14.90
  12  10   0   71.39   13.50
  12  10   0   59.79   15.70
 -13 -10   0   10.20    6.80
 -13 -10   0   15.00    7.60
 -13 -10   0   14.20    7.90
 -13 -10   0   11.40    7.50
  13  10   0    8.70    8.30
  13  10   0   11.30    7.40
  13  10   0   -0.50    6.40
  13  10   0    1.90    7.70
  13  10   0    5.10    6.00
 -14 -10   0   27.50    9.90
 -14 -10   0   24.50    9.50
 -14 -10   0   37.80   12.40
 -14 -10   0   35.20   11.00
  14  10   0   15.30    8.80
  14  10   0   13.40    9.10
  14  10   0   42.20   13.90
  14  10   0   25.30   11.10
  14  10   0   21.10    9.30
  21 -11   0   33.70    8.00
  21 -11   0   30.90    7.60
  21 -11   0   28.10    8.00
  21 -11   0   29.60    8.90
  21 -11   0   32.80   10.40
 -21  11   0   46.10   14.00
 -21  11   0   56.69   19.60
  20 -11   0   11.00    8.30
  20 -11   0   10.30    6.00
  20 -11   0   14.30    7.90
  20 -11   0   15.10    5.80
  20 -11   0    6.00    5.20
  20 -11   0    5.50    6.70
 -20  11   0    9.10    9.70
 -20  11   0    5.90    9.70
 -20  11   0    5.10    4.60
 -20  11   0    8.40    4.70
  19 -11   0   -1.50    5.40
  19 -11   0   13.90    6.30
  19 -11   0    9.90    6.10
  19 -11   0    4.80    3.90
  19 -11   0    6.70    4.80
  19 -11   0    1.20    5.50
 -19  11   0   -2.70    8.30
 -19  11   0    9.60    9.00
 -19  11   0    2.20    3.40
  18 -11   0   62.99   13.30
  18 -11   0   63.49   10.20
  18 -11   0   62.99    9.80
  18 -11   0   65.39    9.00
  18 -11   0   66.29   10.80
  18 -11   0   48.70   10.90
  18 -11   0   71.89    9.60
  18 -11   0   67.29    9.70
 -18  11   0   59.39   18.40
 -18  11   0   54.99   14.90
 -18  11   0   54.19    6.50
  17 -11   0   56.19   11.90
  17 -11   0   48.30    8.10
  17 -11   0   63.29    7.70
  17 -11   0   52.29    9.10
  17 -11   0   59.79    9.10
  17 -11   0   48.40    8.30
  17 -11   0   60.69    8.40
  17 -11   0   64.09   10.20
 -17  11   0   29.50   12.40
 -17  11   0   63.39   14.30
 -17  11   0   56.29    7.90
 -17  11   0   63.19    6.30
  16 -11   0   95.99   10.00
  16 -11   0  105.49   11.00
  16 -11   0  117.39   12.50
  16 -11   0  102.39   10.80
  16 -11   0   91.39   11.20
  16 -11   0  102.89   16.00
  16 -11   0   99.29   10.40
  16 -11   0  111.59   13.90
  16 -11   0  109.89   10.40
 -16  11   0  122.39   10.20
 -16  11   0  136.19   26.20
 -16  11   0  135.39   21.80
  15 -11   0    7.20    3.10
  15 -11   0   11.20    6.00
  15 -11   0   12.10    4.00
  15 -11   0   15.30    3.90
  15 -11   0    8.20    3.60
  15 -11   0    6.60    4.30
  15 -11   0   10.40    4.40
  15 -11   0    7.30    3.50
 -15  11   0   16.50    3.90
 -15  11   0   10.60    8.10
 -15  11   0   17.30    4.10
 -15  11   0   12.20    6.50
 -15  11   0    5.60    2.10
  14 -11   0   41.60    7.50
  14 -11   0   44.50    6.30
  14 -11   0   49.99    6.90
  14 -11   0   29.10    7.00
  14 -11   0   37.70    7.00
  14 -11   0   42.80    6.20
  14 -11   0   35.40    6.20
  14 -11   0   32.70    5.60
 -14  11   0   39.80    5.50
 -14  11   0   37.40    5.20
 -14  11   0   29.80    8.70
 -14  11   0   39.50    5.00
 -14  11   0   33.50    3.80
 -14  11   0   29.60   11.00
  13 -11   0  104.79   10.50
  13 -11   0  107.69   12.90
  13 -11   0  108.39    9.70
  13 -11   0  116.29    9.70
  13 -11   0  108.69   12.10
  13 -11   0  110.09    9.70
 -13  11   0  124.19    7.70
 -13  11   0   98.19   11.20
 -13  11   0  106.19   17.70
 -13  11   0  125.09    8.90
 -13  11   0  108.69    7.50
 -13  11   0  141.89   24.40
 -13  11   0   91.59   20.60
  12 -11   0    4.70    4.00
  12 -11   0    5.40    2.40
  12 -11   0    2.60    2.70
  12 -11   0    5.40    2.50
  12 -11   0    6.50    2.60
  12 -11   0    5.80    3.20
  12 -11   0    5.20    2.00
  12 -11   0    5.60    2.50
  12 -11   0    2.90    2.30
 -12  11   0    2.40    1.80
 -12  11   0    3.10    1.90
 -12  11   0    3.10    1.10
 -12  11   0    2.30    1.10
 -12  11   0    2.10    5.00
  11 -11   0   98.29    8.00
  11 -11   0  104.19    7.90
  11 -11   0  101.09    8.40
  11 -11   0   88.59    8.80
  11 -11   0  107.39    8.40
  11 -11   0  101.89    8.60
  11 -11   0  101.29   11.10
  11 -11   0   94.09    8.10
  11 -11   0   96.49    8.90
 -11  11   0   86.79   17.20
 -11  11   0   81.29   16.90
 -11  11   0   94.09   15.20
  10 -11   0   17.00    3.50
  10 -11   0   18.60    3.50
  10 -11   0   12.70    4.00
  10 -11   0   20.20    3.20
  10 -11   0   23.80    5.80
  10 -11   0   17.30    4.20
  10 -11   0   19.70    3.30
  10 -11   0   19.20    3.30
  10 -11   0   17.30    3.40
 -10  11   0   36.50    8.50
 -10  11   0   29.50    9.50
 -10  11   0   37.80   10.40
   9 -11   0   36.60    4.30
   9 -11   0   52.69    5.00
   9 -11   0   40.00    4.40
   9 -11   0   43.20    5.40
   9 -11   0   35.00    5.30
   9 -11   0   41.30    7.20
   9 -11   0   39.60    3.80
   9 -11   0   40.00    4.60
   9 -11   0   39.90    4.40
  -9  11   0   39.70    9.00
  -9  11   0   42.00   10.90
  -9  11   0   46.70   11.70
   8 -11   0  116.39    8.90
   8 -11   0  129.29   10.30
   8 -11   0  104.69    9.20
   8 -11   0  131.29    9.60
   8 -11   0  113.99    8.20
   8 -11   0  115.59    9.30
   8 -11   0  115.49    9.00
   8 -11   0  127.79    8.60
  -8  11   0  122.59    7.60
  -8  11   0  140.19   13.90
  -8  11   0  128.39    8.40
  -8  11   0  137.59    7.80
  -8  11   0  138.89    8.80
  -8  11   0  128.79   17.10
  -8  11   0  132.19   15.70
   7 -11   0  113.79    8.90
   7 -11   0  124.39    8.10
   7 -11   0  118.29   10.10
   7 -11   0  109.49    9.20
   7 -11   0  124.69    9.50
   7 -11   0  117.59    9.10
  -7  11   0  128.89    8.00
  -7  11   0  141.39   15.30
  -7  11   0  128.39   14.20
  -7  11   0  121.59   12.90
  -7  11   0  119.29   16.30
  -7  11   0  129.29    8.60
  -7  11   0  137.59    8.20
   6 -11   0  734.83   47.60
   6 -11   0  804.12   46.40
   6 -11   0  777.42   48.10
   6 -11   0  847.92   48.30
   6 -11   0  841.12   49.50
  -6  11   0  842.92   46.80
  -6  11   0  792.92   56.89
  -6  11   0  815.82   53.59
  -6  11   0  863.31   47.00
  -6  11   0  839.62   54.29
  -6  11   0  818.12   47.40
  -6  11   0  831.52   52.09
   5 -11   0  406.86   26.10
   5 -11   0  347.87   24.30
   5 -11   0  388.76   22.90
   5 -11   0  345.57   23.90
   5 -11   0  390.26   26.80
   5 -11   0  375.66   24.80
   5 -11   0  383.26   22.80
   5 -11   0  382.46   24.70
  -5  11   0  445.16   33.10
  -5  11   0  415.46   29.50
  -5  11   0  404.26   25.00
  -5  11   0  414.46   24.40
  -5  11   0  414.66   29.60
  -5  11   0  418.26   27.70
  -5  11   0  403.56   24.00
   4 -11   0   51.69    7.70
   4 -11   0   43.30    4.00
   4 -11   0   51.99    6.60
   4 -11   0   53.69    6.50
   4 -11   0   41.40    4.70
   4 -11   0   42.20    6.40
   4 -11   0   43.10    6.10
   4 -11   0   44.60    5.20
   4 -11   0   42.80    3.90
  -4  11   0   51.59    4.40
  -4  11   0   39.40   10.80
  -4  11   0   47.90    3.80
  -4  11   0   41.60    4.30
  -4  11   0   46.80    5.00
  -4  11   0   45.20    5.60
  -4  11   0   47.60    9.00
   3 -11   0  475.75   31.80
   3 -11   0  474.45   30.90
   3 -11   0  488.95   31.60
   3 -11   0  489.95   31.80
   3 -11   0  433.86   29.50
   3 -11   0  529.25   33.50
  -3  11   0  518.15   30.10
  -3  11   0  499.15   35.50
  -3  11   0  536.55   31.70
  -3  11   0  527.55   33.00
  -3  11   0  522.75   30.60
  -3  11   0  537.75   31.50
  -3  11   0  489.75   38.00
  -3  11   0  504.65   29.70
  -3  11   0  506.95   29.40
  -3  11   0  551.34   29.70
  -3  11   0  527.25   34.50
   2 -11   0  208.38   17.20
   2 -11   0  181.08   16.20
   2 -11   0  178.48   19.10
   2 -11   0  176.18   15.50
   2 -11   0  188.88   15.00
  -2  11   0  215.38   14.70
  -2  11   0  243.68   14.60
  -2  11   0  219.48   15.90
  -2  11   0  237.88   16.00
  -2  11   0  230.18   17.40
  -2  11   0  227.98   14.60
  -2  11   0  224.18   14.00
  -2  11   0  222.78   19.10
  -2  11   0  230.18   17.30
  -2  11   0  239.28   14.50
   1 -11   0   80.69   10.40
   1 -11   0   77.69    6.80
   1 -11   0   81.99    9.10
   1 -11   0   88.79    8.90
   1 -11   0   88.19   10.00
   1 -11   0   78.59    8.60
   1 -11   0   88.59    7.40
   1 -11   0   84.19    7.90
   1 -11   0   69.89    6.80
   1 -11   0   79.79    8.30
  -1  11   0   86.69    9.90
  -1  11   0   81.49   10.60
  -1  11   0   81.29    7.40
  -1  11   0   79.19    8.30
  -1  11   0   84.99    7.10
  -1  11   0   91.99   10.00
  -1  11   0   76.29    7.20
  -1  11   0   74.79    7.40
  -1  11   0   75.39    6.60
   0 -11   0    5.30    2.40
   0 -11   0    5.90    2.10
   0 -11   0    7.10    3.20
   0 -11   0    7.10    2.90
   0 -11   0    9.20    4.10
   0 -11   0    6.60    2.00
   0 -11   0    5.30    3.30
   0 -11   0    6.20    3.20
   0 -11   0    4.80    3.00
   0 -11   0    5.60    3.20
   0 -11   0    5.90    4.30
   0  11   0    9.00    4.10
   0  11   0    6.90    2.20
   0  11   0    7.10    2.70
   0  11   0   12.30    4.90
   0  11   0    9.10    3.00
   0  11   0    6.90    2.90
   0  11   0    9.00    2.30
   0  11   0    8.30    3.00
   0  11   0   10.20    3.50
  -1 -11   0   84.59    9.40
  -1 -11   0   76.49    9.30
  -1 -11   0   68.39    7.50
  -1 -11   0   87.99    8.90
  -1 -11   0   87.59    7.30
  -1 -11   0   75.49    9.20
  -1 -11   0   78.59    9.50
  -1 -11   0  107.29   11.90
  -1 -11   0   83.69    9.60
  -1 -11   0   74.69    7.80
   1  11   0  115.69   10.50
   1  11   0  106.29   11.90
   1  11   0  107.79    9.40
   1  11   0   94.99   11.30
   1  11   0   91.79    8.70
   1  11   0   95.19    9.50
  -2 -11   0  880.61   51.79
  -2 -11   0  905.51   52.99
  -2 -11   0  859.01   53.59
  -2 -11   0  926.71   56.89
  -2 -11   0  792.22   53.59
  -2 -11   0  863.61   50.49
  -2 -11   0  833.02   53.89
  -2 -11   0  833.02   53.99
  -2 -11   0  870.31   54.09
   2  11   0  902.91   53.29
   2  11   0  875.91   51.79
   2  11   0  844.72   52.09
   2  11   0  849.32   56.29
   2  11   0  800.92   54.89
   2  11   0  882.31   52.99
   2  11   0  867.11   53.89
   2  11   0  858.51   51.29
   2  11   0  849.22   53.79
  -3 -11   0  567.44   38.50
  -3 -11   0  591.64   38.30
  -3 -11   0  608.54   37.60
  -3 -11   0  562.94   38.50
  -3 -11   0  588.54   38.60
  -3 -11   0  615.94   39.30
   3  11   0  554.94   36.10
   3  11   0  556.34   38.40
   3  11   0  556.54   37.70
   3  11   0  610.84   38.80
   3  11   0  514.75   38.90
   3  11   0  615.24   41.60
   3  11   0  566.64   37.40
   3  11   0  557.24   36.60
   3  11   0  565.44   35.70
  -4 -11   0  181.58   18.80
  -4 -11   0  162.78   16.10
  -4 -11   0  181.78   15.90
  -4 -11   0  161.08   16.80
  -4 -11   0  166.48   16.30
  -4 -11   0  182.28   16.70
  -4 -11   0  151.68   16.40
   4  11   0  229.68   20.70
   4  11   0  208.08   14.80
   4  11   0  214.58   17.10
   4  11   0  235.28   17.10
   4  11   0  183.68   15.50
   4  11   0  193.78   14.90
   4  11   0  195.88   17.20
   4  11   0  164.78   16.80
  -5 -11   0  104.09   14.40
  -5 -11   0  126.89   15.40
  -5 -11   0  125.69   13.20
  -5 -11   0  107.59   12.30
  -5 -11   0  137.99   14.10
  -5 -11   0  131.49   12.40
  -5 -11   0  128.39   14.00
   5  11   0  100.09   12.30
   5  11   0  107.09   12.30
   5  11   0  108.39   13.10
   5  11   0  122.19   11.20
   5  11   0  114.69   10.80
   5  11   0   89.79   14.40
  -6 -11   0   23.70    5.80
  -6 -11   0   30.20    8.10
  -6 -11   0   40.60   10.00
  -6 -11   0   41.00    6.30
  -6 -11   0   23.10    7.00
  -6 -11   0   27.70    8.10
  -6 -11   0   35.70    8.90
  -6 -11   0   40.60    8.00
   6  11   0   39.60    7.60
   6  11   0   42.60    8.70
   6  11   0   33.10    8.30
   6  11   0   40.20    8.60
   6  11   0   28.90    7.60
   6  11   0   35.90    9.10
   6  11   0   45.00   10.40
   6  11   0   49.80   11.80
  -7 -11   0  209.48   17.20
  -7 -11   0  236.48   21.60
  -7 -11   0  247.08   20.10
  -7 -11   0  229.78   21.40
  -7 -11   0  224.18   20.80
  -7 -11   0  246.88   23.90
   7  11   0  249.48   24.60
   7  11   0  228.78   19.20
   7  11   0  239.88   20.90
   7  11   0  252.07   21.50
   7  11   0  209.28   19.90
   7  11   0  235.28   20.70
  -8 -11   0   62.19   11.60
  -8 -11   0   68.39   12.20
  -8 -11   0   72.69   12.10
  -8 -11   0   77.39    9.40
  -8 -11   0   97.39   13.40
   8  11   0  111.09   15.30
   8  11   0   91.89   16.80
   8  11   0  103.49   12.50
  -9 -11   0   30.60    8.10
  -9 -11   0   35.20    8.90
  -9 -11   0   63.99   12.70
  -9 -11   0   44.60   11.30
  -9 -11   0   44.00    8.20
   9  11   0   23.30   10.60
   9  11   0   36.70    8.70
   9  11   0   36.50    9.70
   9  11   0   41.60   10.10
   9  11   0   49.99   11.20
 -10 -11   0  247.58   23.70
 -10 -11   0  245.28   23.60
 -10 -11   0  207.38   22.20
 -10 -11   0  225.88   23.00
 -10 -11   0  228.78   19.20
  10  11   0  191.78   21.50
  10  11   0  224.68   22.10
  10  11   0  265.17   23.00
  10  11   0  225.78   21.10
  10  11   0  196.58   24.60
 -11 -11   0   26.60    9.90
 -11 -11   0   49.30   12.00
 -11 -11   0   36.20   10.90
 -11 -11   0   43.90    9.80
  11  11   0   40.40   11.00
  11  11   0   64.79   16.10
  11  11   0   26.60    9.60
  11  11   0   45.90   11.00
  11  11   0   40.40    9.90
 -12 -11   0   30.50    9.80
 -12 -11   0   46.00    9.70
 -12 -11   0   38.40   10.80
 -12 -11   0   63.79   12.80
  12  11   0   44.50   11.40
  12  11   0   59.79   16.20
  12  11   0   36.60   10.90
  12  11   0   34.90   17.30
 -13 -11   0    2.80    7.10
 -13 -11   0    8.10    8.40
 -13 -11   0   13.70    8.00
 -13 -11   0   12.30    8.70
  13  11   0   10.60   14.20
  13  11   0   24.90    7.90
  13  11   0   22.70   10.20
  13  11   0   30.40   13.10
  21 -12   0   33.20    9.30
  21 -12   0   29.00    8.20
  21 -12   0   27.00    8.80
  21 -12   0   33.70   10.50
  21 -12   0   42.80    8.20
 -21  12   0   31.50   14.10
 -21  12   0   28.30   18.10
  20 -12   0   33.80    7.40
  20 -12   0   43.90   10.70
  20 -12   0   29.60    8.30
  20 -12   0   35.10    9.10
  20 -12   0   39.40    7.30
 -20  12   0   19.00   11.50
 -20  12   0   10.90   13.20
  19 -12   0    5.50    4.70
  19 -12   0   14.70    6.70
  19 -12   0    3.70    5.20
  19 -12   0   24.30    6.20
  19 -12   0    8.50    6.50
  19 -12   0   16.40    6.70
  19 -12   0   13.50    6.40
  19 -12   0   16.10    6.30
 -19  12   0    6.20    3.70
 -19  12   0   13.50    9.10
 -19  12   0    8.30   10.50
  18 -12   0   13.30    5.10
  18 -12   0    4.70    3.90
  18 -12   0    6.20    4.50
  18 -12   0    6.90    4.50
  18 -12   0    8.50    6.60
  18 -12   0   13.10    5.70
  18 -12   0    0.30    4.10
  18 -12   0    0.20    3.60
  18 -12   0    2.00    4.80
 -18  12   0    5.50    3.80
 -18  12   0    2.90    8.30
 -18  12   0    1.50    3.80
 -18  12   0   12.80    9.90
 -18  12   0    9.90    3.40
  17 -12   0   21.50    8.40
  17 -12   0   18.50    4.80
  17 -12   0   24.80    5.70
  17 -12   0   27.00    6.00
  17 -12   0   23.00    5.40
  17 -12   0   26.50    5.70
  17 -12   0   28.50    6.90
  17 -12   0   24.00    6.20
 -17  12   0   24.90    4.70
 -17  12   0   13.60    9.90
 -17  12   0   25.20    4.60
 -17  12   0   19.00    3.00
 -17  12   0   26.40   11.30
  16 -12   0   25.50    6.60
  16 -12   0   52.29    7.60
  16 -12   0   32.00    6.10
  16 -12   0   37.10    6.50
  16 -12   0   40.60    7.40
  16 -12   0   43.30    7.00
  16 -12   0   35.00    9.50
  16 -12   0   39.20    6.10
  16 -12   0   37.60    6.40
 -16  12   0   27.40    3.30
 -16  12   0   31.80    4.90
 -16  12   0   19.00   10.20
 -16  12   0   29.90    4.80
 -16  12   0   58.59   14.40
  15 -12   0   18.00    4.30
  15 -12   0   19.90    5.00
  15 -12   0   20.40    4.70
  15 -12   0   23.50    5.10
  15 -12   0   21.40    6.20
  15 -12   0   13.50    4.20
  15 -12   0   24.00    5.00
  15 -12   0   14.50    6.20
  15 -12   0   23.70    5.40
 -15  12   0   24.20    3.80
 -15  12   0   24.50    9.20
 -15  12   0   14.30    9.70
  14 -12   0   30.20    6.30
  14 -12   0   30.80    5.30
  14 -12   0   44.50    9.40
  14 -12   0   30.10    5.00
  14 -12   0   28.40    5.40
  14 -12   0   32.10    8.50
  14 -12   0   30.20    5.10
  14 -12   0   29.70    5.70
 -14  12   0   29.20   11.20
 -14  12   0   29.90    9.90
 -14  12   0   28.40   13.70
  13 -12   0  203.18   15.20
  13 -12   0  220.58   14.80
  13 -12   0  203.18   16.20
  13 -12   0  217.48   15.50
  13 -12   0  211.28   19.40
  13 -12   0  216.88   16.30
  13 -12   0  202.38   15.20
  13 -12   0  232.98   15.20
  13 -12   0  223.48   15.90
 -13  12   0  216.58   22.10
 -13  12   0  211.98   26.80
 -13  12   0  188.58   24.70
  12 -12   0  104.99   14.10
  12 -12   0   81.09    7.90
  12 -12   0   95.89    7.70
  12 -12   0   92.39    8.20
  12 -12   0   88.79    7.40
  12 -12   0   84.09    8.40
  12 -12   0   87.19    8.10
  12 -12   0   87.59    8.70
  12 -12   0   89.09    8.40
 -12  12   0   69.09   15.80
 -12  12   0  102.29   15.90
 -12  12   0   93.09   16.50
  11 -12   0  502.45   30.20
  11 -12   0  473.15   30.60
  11 -12   0  509.45   29.00
  11 -12   0  505.95   34.10
  11 -12   0  463.05   29.60
  11 -12   0  462.25   29.70
  11 -12   0  442.96   29.40
  11 -12   0  475.75   29.70
  11 -12   0  517.45   29.20
  11 -12   0  433.36   30.00
  11 -12   0  483.75   28.90
 -11  12   0  476.95   44.90
 -11  12   0  530.35   37.70
 -11  12   0  540.55   41.30
  10 -12   0  211.58   14.30
  10 -12   0  194.18   14.20
  10 -12   0  179.18   14.40
  10 -12   0  184.48   17.00
  10 -12   0  200.38   13.40
  10 -12   0  195.18   13.90
  10 -12   0  211.48   12.90
  10 -12   0  196.18   13.50
  10 -12   0  183.48   12.70
  10 -12   0  206.18   12.90
  10 -12   0  205.78   13.70
 -10  12   0  194.18   23.30
 -10  12   0  206.68   22.20
 -10  12   0  205.58   19.70
   9 -12   0  206.88   14.50
   9 -12   0  209.48   14.10
   9 -12   0  200.98   13.40
   9 -12   0  202.08   13.10
   9 -12   0  207.88   13.90
   9 -12   0  221.48   14.60
   9 -12   0  188.68   15.00
   9 -12   0  199.28   15.60
  -9  12   0  277.17   26.10
  -9  12   0  253.07   22.90
  -9  12   0  267.77   25.40
   8 -12   0   77.89    7.40
   8 -12   0   84.99    8.20
   8 -12   0   86.19    5.90
   8 -12   0   91.29    7.50
   8 -12   0   86.29    7.20
   8 -12   0   80.69    6.90
  -8  12   0   86.39   11.10
  -8  12   0  106.69   19.10
  -8  12   0   92.79   14.20
  -8  12   0   80.49    6.10
  -8  12   0   73.59    6.00
  -8  12   0   89.19    5.60
  -8  12   0   88.19    6.60
  -8  12   0  106.49   17.30
   7 -12   0  154.48   11.30
   7 -12   0  177.68   11.90
   7 -12   0  179.58   12.00
   7 -12   0  169.68   12.90
   7 -12   0  185.18   14.00
   7 -12   0  176.58   11.30
  -7  12   0  135.09   10.40
  -7  12   0  141.69    9.80
  -7  12   0  173.08   15.70
  -7  12   0  144.39   10.90
  -7  12   0  119.49   15.10
  -7  12   0  149.39   16.90
  -7  12   0  156.68   10.00
   6 -12   0  359.46   21.00
   6 -12   0  370.76   21.90
   6 -12   0  321.47   21.20
   6 -12   0  360.36   21.80
   6 -12   0  315.77   21.60
   6 -12   0  363.86   19.40
   6 -12   0  355.66   22.90
  -6  12   0  284.07   19.70
  -6  12   0  298.37   28.80
  -6  12   0  308.07   20.10
  -6  12   0  322.47   26.80
  -6  12   0  314.77   21.40
  -6  12   0  324.07   26.60
  -6  12   0  306.27   24.30
   5 -12   0  130.29    9.00
   5 -12   0  143.19   12.70
   5 -12   0  140.59   12.20
   5 -12   0  133.39   11.30
   5 -12   0  148.89   11.40
   5 -12   0  130.19   10.30
   5 -12   0  133.09   11.10
   5 -12   0  134.79    9.10
   5 -12   0  131.99   10.90
  -5  12   0  157.98   10.60
  -5  12   0  138.29   17.30
  -5  12   0  149.59   10.80
  -5  12   0  145.69    9.80
  -5  12   0  147.39   15.30
  -5  12   0  148.89   11.50
  -5  12   0  152.98   15.50
  -5  12   0  160.38   13.80
   4 -12   0  283.27   20.10
   4 -12   0  259.37   17.60
   4 -12   0  274.57   18.70
   4 -12   0  255.47   18.90
   4 -12   0  250.57   16.20
   4 -12   0  281.97   18.60
   4 -12   0  261.87   18.30
   4 -12   0  254.37   16.10
   4 -12   0  260.57   20.30
  -4  12   0  261.27   18.00
  -4  12   0  274.27   19.10
  -4  12   0  262.07   17.70
  -4  12   0  273.77   16.60
  -4  12   0  272.67   16.10
  -4  12   0  269.77   25.10
  -4  12   0  251.07   21.50
  -4  12   0  260.87   22.30
  -4  12   0  257.27   16.90
   3 -12   0  233.08   18.50
   3 -12   0  219.58   14.70
   3 -12   0  230.88   18.20
   3 -12   0  217.78   16.60
   3 -12   0  214.08   14.80
   3 -12   0  223.48   17.40
   3 -12   0  199.08   16.50
   3 -12   0  210.98   16.80
   3 -12   0  212.98   16.00
  -3  12   0  242.38   15.20
  -3  12   0  272.07   19.80
  -3  12   0  234.18   14.40
  -3  12   0  252.07   16.70
  -3  12   0  230.58   15.60
  -3  12   0  241.18   18.10
  -3  12   0  255.67   14.70
  -3  12   0  256.77   23.90
  -3  12   0  243.98   14.80
  -3  12   0  233.58   20.50
  -3  12   0  253.87   17.10
   2 -12   0  641.04   38.60
   2 -12   0  631.94   41.50
   2 -12   0  619.24   37.40
   2 -12   0  668.03   39.90
   2 -12   0  573.14   44.70
   2 -12   0  612.74   37.50
   2 -12   0  604.04   40.50
   2 -12   0  616.64   39.80
  -2  12   0  631.64   39.50
  -2  12   0  645.74   37.60
  -2  12   0  664.43   41.20
  -2  12   0  611.64   38.10
  -2  12   0  603.54   46.20
  -2  12   0  660.23   41.50
  -2  12   0  583.74   42.70
  -2  12   0  669.83   38.00
  -2  12   0  628.34   39.40
  -2  12   0  654.73   37.80
  -2  12   0  651.33   37.30
   1 -12   0  250.67   16.00
   1 -12   0  246.78   18.30
   1 -12   0  251.87   18.30
   1 -12   0  240.48   19.90
   1 -12   0  273.77   16.50
   1 -12   0  255.17   17.40
   1 -12   0  256.07   18.60
   1 -12   0  290.47   18.70
   1 -12   0  254.17   16.30
   1 -12   0  257.77   19.10
  -1  12   0  225.98   17.80
  -1  12   0  207.28   22.60
  -1  12   0  226.98   19.50
  -1  12   0  231.78   16.00
  -1  12   0  208.58   17.30
  -1  12   0  210.78   15.50
  -1  12   0  216.18   16.40
  -1  12   0  218.08   16.20
  -1  12   0  211.08   16.20
  -1  12   0  221.98   20.20
   0 -12   0  100.39   10.70
   0 -12   0  105.59   12.60
   0 -12   0  104.29    8.70
   0 -12   0  120.49   11.60
   0 -12   0  105.99    9.30
   0 -12   0  124.29   11.70
   0 -12   0  101.89   10.90
   0 -12   0  116.59    9.40
   0 -12   0  118.39   10.50
   0 -12   0  110.49   11.30
   0  12   0  124.39   11.10
   0  12   0  107.39    9.00
   0  12   0  112.89    9.30
   0  12   0   97.09   12.60
   0  12   0  121.49   10.20
   0  12   0  122.49   10.40
   0  12   0  106.19   12.90
   0  12   0  118.09   10.40
   0  12   0  128.69   11.50
   0  12   0  108.39   10.00
  -1 -12   0    1.30    2.70
  -1 -12   0    2.20    3.80
  -1 -12   0    3.60    3.60
  -1 -12   0   -0.60    2.80
  -1 -12   0   13.20    4.70
  -1 -12   0    5.30    2.20
  -1 -12   0    1.10    2.20
  -1 -12   0    2.70    3.10
  -1 -12   0   -2.40    2.50
  -1 -12   0    4.40    2.60
   1  12   0    4.20    2.60
   1  12   0    3.90    4.50
   1  12   0    5.50    4.00
   1  12   0    3.70    2.30
   1  12   0    1.20    2.90
   1  12   0    5.70    3.30
   1  12   0    9.20    3.10
   1  12   0    3.70    3.00
   1  12   0    2.90    3.20
  -2 -12   0  242.88   18.90
  -2 -12   0  208.58   17.70
  -2 -12   0  261.87   18.10
  -2 -12   0  203.28   18.10
  -2 -12   0  245.38   18.80
  -2 -12   0  258.87   18.50
  -2 -12   0  249.97   21.20
   2  12   0  185.78   15.90
   2  12   0  192.48   15.60
   2  12   0  185.98   17.10
   2  12   0  187.98   15.30
   2  12   0  212.78   17.30
   2  12   0  183.48   18.70
   2  12   0  209.78   17.10
   2  12   0  227.88   18.20
   2  12   0  211.48   20.40
  -3 -12   0  652.93   44.20
  -3 -12   0  618.54   46.40
  -3 -12   0  614.84   44.10
  -3 -12   0  626.84   43.80
  -3 -12   0  625.94   50.19
  -3 -12   0  650.43   43.00
   3  12   0  727.43   43.90
   3  12   0  750.92   43.80
   3  12   0  612.14   45.00
   3  12   0  694.73   44.60
   3  12   0  700.33   42.00
   3  12   0  660.83   44.60
   3  12   0  658.93   47.10
   3  12   0  718.93   44.80
   3  12   0  698.83   41.50
  -4 -12   0  387.76   26.90
  -4 -12   0  346.37   24.80
  -4 -12   0  351.56   25.70
  -4 -12   0  364.06   26.90
  -4 -12   0  329.87   26.30
  -4 -12   0  382.06   26.90
  -4 -12   0  364.26   29.00
   4  12   0  350.16   25.10
   4  12   0  317.97   25.80
   4  12   0  360.56   29.50
   4  12   0  271.37   25.50
   4  12   0  325.07   23.00
   4  12   0  324.17   25.30
   4  12   0  300.47   23.50
   4  12   0  305.17   23.30
  -5 -12   0    3.00    4.60
  -5 -12   0   -1.80    4.00
  -5 -12   0    4.70    4.50
  -5 -12   0    0.40    5.20
  -5 -12   0   -3.20    3.00
  -5 -12   0    1.80    5.10
   5  12   0    2.60    4.20
   5  12   0    7.80    3.30
   5  12   0   -0.80    3.80
   5  12   0    0.90    3.80
   5  12   0   12.30    6.70
   5  12   0    7.80    5.30
   5  12   0    4.40    3.60
   5  12   0    4.10    3.10
  -6 -12   0  155.98   18.40
  -6 -12   0  175.18   20.30
  -6 -12   0  137.89   16.00
  -6 -12   0  152.68   12.20
  -6 -12   0  173.88   18.50
  -6 -12   0  158.18   15.30
   6  12   0  189.08   16.60
   6  12   0  133.99   15.70
   6  12   0  137.79   13.10
   6  12   0  166.28   19.00
   6  12   0  171.08   19.70
   6  12   0  128.69   13.00
  -7 -12   0   14.20    5.60
  -7 -12   0   11.60    8.30
  -7 -12   0   24.90    8.10
  -7 -12   0   23.20    8.30
  -7 -12   0    8.20    5.70
   7  12   0   30.60    9.00
   7  12   0   27.60   10.90
   7  12   0   26.60    7.10
   7  12   0   34.90    8.40
  -8 -12   0   23.10    8.30
  -8 -12   0   17.40    7.50
  -8 -12   0   21.10    6.80
  -8 -12   0   17.10    7.00
  -8 -12   0   20.40    5.50
   8  12   0   13.50    6.30
   8  12   0   18.90    6.40
   8  12   0   22.50    9.80
   8  12   0   17.20    7.60
  -9 -12   0   44.50   10.50
  -9 -12   0   62.09   13.00
  -9 -12   0   60.49    9.40
  -9 -12   0   60.39   12.40
  -9 -12   0   62.69   11.00
   9  12   0   45.40   11.40
   9  12   0   60.19   11.10
   9  12   0   58.49   11.10
   9  12   0   74.19   17.20
 -10 -12   0   28.20    9.10
 -10 -12   0   30.50    6.80
 -10 -12   0   22.40    8.50
 -10 -12   0   36.30    8.70
  10  12   0   23.50    8.10
  10  12   0   27.60    9.10
  10  12   0   13.80    7.50
  10  12   0   11.10    8.20
  10  12   0   29.80    9.40
 -11 -12   0   18.70    8.50
 -11 -12   0   13.70    7.40
 -11 -12   0    9.90    5.50
 -11 -12   0    9.10    5.70
  11  12   0   17.70    9.60
  11  12   0    7.50    6.60
  11  12   0   15.60    7.50
  11  12   0    9.50    6.60
  11  12   0   11.60    7.40
 -12 -12   0   -5.50    6.40
 -12 -12   0    0.80    6.00
 -12 -12   0    1.20    5.90
 -12 -12   0   -3.70    8.80
  12  12   0    4.90    7.20
  12  12   0   12.20    6.60
  12  12   0    1.60    8.40
  12  12   0   10.10    8.10
  12  12   0    8.90    8.50
  21 -13   0   16.90    7.60
  21 -13   0   18.60    6.80
  21 -13   0    9.60    5.90
  21 -13   0    6.80    8.20
  21 -13   0   12.60    5.70
 -21  13   0   -6.80   10.80
 -21  13   0   20.60   12.20
  20 -13   0   61.59    9.80
  20 -13   0   65.69   11.20
  20 -13   0   50.49   11.60
  20 -13   0   67.59   14.10
  20 -13   0   56.49   10.60
  20 -13   0   69.59    9.90
 -20  13   0   32.20   23.20
  19 -13   0  164.68   14.30
  19 -13   0  154.68   19.00
  19 -13   0  131.89   15.20
  19 -13   0  159.98   14.20
  19 -13   0  136.99   13.80
  19 -13   0  137.29   15.00
  19 -13   0  145.29   14.80
 -19  13   0  129.89   23.70
 -19  13   0   83.49   21.70
  18 -13   0   20.00    6.70
  18 -13   0   25.60    8.40
  18 -13   0   19.20    5.30
  18 -13   0   23.80    6.30
  18 -13   0   11.30    5.20
  18 -13   0   13.70    5.60
  18 -13   0   19.30    5.90
  18 -13   0   25.00    6.50
  18 -13   0   25.30    8.70
 -18  13   0    3.90    7.00
 -18  13   0   31.80   16.60
  17 -13   0  257.67   19.00
  17 -13   0  250.67   19.20
  17 -13   0  262.47   19.80
  17 -13   0  287.97   20.80
  17 -13   0  266.77   24.70
  17 -13   0  260.47   19.10
  17 -13   0  245.88   20.40
  17 -13   0  262.67   19.50
 -17  13   0  262.47   32.40
  16 -13   0   12.50    6.40
  16 -13   0    8.20    4.20
  16 -13   0   11.40    4.10
  16 -13   0   12.40    4.20
  16 -13   0   11.30    4.20
  16 -13   0    7.40    4.30
  16 -13   0   12.50    4.10
  16 -13   0   13.60    4.80
  16 -13   0    9.50    3.60
 -16  13   0    0.40    6.60
 -16  13   0    2.00    5.40
  15 -13   0   28.70    4.90
  15 -13   0   26.10    5.50
  15 -13   0   32.10    5.60
  15 -13   0   29.40    5.30
  15 -13   0   27.90    4.80
  15 -13   0   24.70    5.20
  15 -13   0   32.70    6.40
  15 -13   0   27.80    6.30
 -15  13   0   36.90   11.50
 -15  13   0   46.90   12.20
  14 -13   0  389.96   30.50
  14 -13   0  366.26   25.30
  14 -13   0  365.96   26.10
  14 -13   0  387.06   26.30
  14 -13   0  408.06   25.50
  14 -13   0  436.36   26.00
  14 -13   0  398.46   27.40
  14 -13   0  407.06   25.40
  14 -13   0  386.66   26.80
 -14  13   0  347.17   38.00
 -14  13   0  359.66   36.30
 -14  13   0  401.56   33.80
  13 -13   0   91.19    8.40
  13 -13   0   85.09    8.20
  13 -13   0   76.29    8.10
  13 -13   0   86.29    8.60
  13 -13   0  100.59    8.00
  13 -13   0   82.69   12.30
  13 -13   0   94.09    8.90
  13 -13   0  104.09    7.90
  13 -13   0   83.09    8.90
 -13  13   0  121.69   23.50
 -13  13   0   69.39   13.50
 -13  13   0   89.19   20.70
  12 -13   0  326.37   21.10
  12 -13   0  304.57   21.20
  12 -13   0  320.17   19.40
  12 -13   0  270.67   20.40
  12 -13   0  307.27   19.40
  12 -13   0  304.87   20.20
  12 -13   0  330.57   25.30
  12 -13   0  285.57   20.20
  12 -13   0  324.47   20.40
  12 -13   0  317.27   19.60
  12 -13   0  319.87   20.40
 -12  13   0  332.47   28.40
 -12  13   0  327.67   31.40
 -12  13   0  295.67   32.30
  11 -13   0  548.05   36.50
  11 -13   0  496.35   31.50
  11 -13   0  501.95   31.30
  11 -13   0  547.85   31.10
  11 -13   0  569.14   32.30
  11 -13   0  483.55   31.80
  11 -13   0  505.25   30.30
  11 -13   0  486.45   31.30
  11 -13   0  565.24   30.60
  11 -13   0  468.55   32.10
 -11  13   0  516.55   38.90
 -11  13   0  454.05   43.10
  10 -13   0  164.28   13.60
  10 -13   0  164.38   12.90
  10 -13   0  200.28   11.80
  10 -13   0  200.48   11.70
  10 -13   0  165.18   13.10
  10 -13   0  172.48   11.90
  10 -13   0  195.98   13.60
  10 -13   0  177.28   12.70
  10 -13   0  185.68   16.90
  10 -13   0  171.38   12.80
  10 -13   0  175.68   11.60
 -10  13   0  240.78   23.40
 -10  13   0  219.98   19.80
   9 -13   0  290.17   19.30
   9 -13   0  303.87   18.80
   9 -13   0  277.17   19.30
   9 -13   0  302.77   19.20
   9 -13   0  319.17   19.90
   9 -13   0  269.57   19.80
  -9  13   0  290.57   24.80
  -9  13   0  327.97   28.70
  -9  13   0  271.67   28.90
   8 -13   0  125.09   10.30
   8 -13   0  119.79   10.60
   8 -13   0  119.39    9.20
   8 -13   0  132.89   10.20
   8 -13   0  132.39   10.30
   8 -13   0  137.49   10.00
  -8  13   0  133.99    9.10
  -8  13   0  116.79    8.60
  -8  13   0  133.19   16.60
  -8  13   0  129.19   13.80
  -8  13   0  121.89    7.70
  -8  13   0  124.29   21.40
  -8  13   0  102.29   14.00
   7 -13   0   87.19    7.90
   7 -13   0   80.99    8.80
   7 -13   0   70.49    7.50
   7 -13   0   77.59    7.50
   7 -13   0   87.19    7.50
   7 -13   0   77.79    6.90
  -7  13   0   83.29    6.00
  -7  13   0   80.99   10.50
  -7  13   0   76.89    5.70
  -7  13   0   91.49   15.80
  -7  13   0   73.69    7.00
  -7  13   0   74.99    6.90
  -7  13   0   76.79   15.50
   6 -13   0   49.60    7.10
   6 -13   0   57.99    7.10
   6 -13   0   45.90    6.40
   6 -13   0   43.50    5.10
   6 -13   0   44.80    6.50
   6 -13   0   56.09    6.10
  -6  13   0   60.99   12.50
  -6  13   0   48.80    5.30
  -6  13   0   40.30    9.80
  -6  13   0   50.19    4.60
  -6  13   0   54.49    5.10
  -6  13   0   67.19   10.10
  -6  13   0   67.69   15.30
   5 -13   0  186.38   16.00
   5 -13   0  187.58   15.10
   5 -13   0  199.48   12.60
   5 -13   0  207.28   15.10
   5 -13   0  183.28   14.90
   5 -13   0  203.58   12.70
   5 -13   0  217.48   16.60
   5 -13   0  232.98   15.60
   5 -13   0  178.28   14.00
  -5  13   0  181.88   18.80
  -5  13   0  209.18   22.20
  -5  13   0  228.58   14.40
  -5  13   0  237.78   20.10
  -5  13   0  218.78   15.50
  -5  13   0  194.18   13.30
   4 -13   0  193.88   14.50
   4 -13   0  156.38   13.20
   4 -13   0  170.88   14.30
   4 -13   0  189.08   15.80
   4 -13   0  169.88   12.00
   4 -13   0  174.58   11.90
   4 -13   0  180.88   14.20
   4 -13   0  163.38   14.40
  -4  13   0  192.48   12.40
  -4  13   0  195.88   11.80
  -4  13   0  194.38   13.80
  -4  13   0  184.98   18.20
  -4  13   0  203.08   14.20
  -4  13   0  184.28   20.80
  -4  13   0  190.68   15.10
  -4  13   0  215.38   18.20
  -4  13   0  187.08   12.80
   3 -13   0   68.89    8.00
   3 -13   0   68.59    7.30
   3 -13   0   71.19    8.70
   3 -13   0   73.59    6.20
   3 -13   0   67.39   10.30
   3 -13   0   59.39    7.30
   3 -13   0   69.59    6.00
   3 -13   0   73.69    9.30
   3 -13   0   69.39    8.10
  -3  13   0   67.19    5.70
  -3  13   0   73.19    7.60
  -3  13   0   66.39    5.40
  -3  13   0   75.19    9.90
  -3  13   0   62.29   13.00
  -3  13   0   79.59    9.20
  -3  13   0   59.29    7.20
  -3  13   0   74.79    6.70
  -3  13   0   77.69    5.70
  -3  13   0   48.00    9.50
  -3  13   0   66.79    6.10
   2 -13   0  410.26   28.90
   2 -13   0  488.05   28.70
   2 -13   0  448.56   26.90
   2 -13   0  444.56   27.60
   2 -13   0  475.15   30.70
   2 -13   0  472.45   29.90
   2 -13   0  418.06   30.90
   2 -13   0  452.85   29.30
   2 -13   0  444.06   26.70
  -2  13   0  425.46   30.50
  -2  13   0  424.06   26.40
  -2  13   0  417.16   26.60
  -2  13   0  424.56   26.90
  -2  13   0  429.66   27.00
  -2  13   0  449.66   28.90
  -2  13   0  409.76   27.30
  -2  13   0  433.76   36.00
  -2  13   0  417.06   30.00
  -2  13   0  412.66   28.60
  -2  13   0  377.56   31.70
   1 -13   0   99.29   10.50
   1 -13   0   97.99    8.20
   1 -13   0  112.39   10.00
   1 -13   0  103.19   11.10
   1 -13   0  114.79    8.50
   1 -13   0  112.89   10.70
   1 -13   0   92.59   10.20
   1 -13   0  108.29    8.60
   1 -13   0  123.09   12.80
   1 -13   0  106.09   10.60
  -1  13   0   85.99    9.90
  -1  13   0   77.49   11.80
  -1  13   0   88.99    8.70
  -1  13   0   92.69    8.50
  -1  13   0   85.89    8.80
  -1  13   0   87.99    7.90
  -1  13   0   70.69   12.80
  -1  13   0   83.29    8.70
  -1  13   0   78.09    9.50
  -1  13   0   87.99   17.20
   0 -13   0  106.59   11.40
   0 -13   0   97.49   11.20
   0 -13   0  105.99   11.60
   0 -13   0  112.29   12.10
   0 -13   0   83.99   13.00
   0 -13   0   85.89   10.70
   0 -13   0  131.59   14.60
   0  13   0  125.89   10.10
   0  13   0  105.09   11.20
   0  13   0  110.79   13.20
   0  13   0  108.69    9.30
   0  13   0  118.39   10.30
   0  13   0  131.49   11.10
   0  13   0  106.89   13.60
   0  13   0  126.99   10.30
   0  13   0  121.99   11.70
  -1 -13   0   86.19   11.10
  -1 -13   0   98.89   10.70
  -1 -13   0  104.89   12.00
  -1 -13   0  111.89   14.20
  -1 -13   0   86.69   10.80
  -1 -13   0   90.09   11.30
  -1 -13   0  113.89   12.20
   1  13   0  134.09   14.90
   1  13   0   91.69   12.90
   1  13   0  123.59   10.90
   1  13   0  125.99   11.40
   1  13   0  116.59   12.00
   1  13   0  128.89   14.30
   1  13   0  119.99   10.60
  -2 -13   0   43.80   13.00
  -2 -13   0   75.19   12.40
  -2 -13   0   73.19   11.60
  -2 -13   0   64.49    9.60
  -2 -13   0   62.69   10.60
  -2 -13   0   65.89   10.50
   2  13   0   93.59    8.40
   2  13   0   89.69    9.60
   2  13   0   74.39   12.60
   2  13   0   68.99    9.40
   2  13   0   76.69    8.20
   2  13   0   86.99   10.20
   2  13   0   83.39   11.50
   2  13   0   58.79    9.40
   2  13   0   66.99   12.30
  -3 -13   0   81.89   15.00
  -3 -13   0   92.59   10.40
  -3 -13   0   91.89   12.70
  -3 -13   0   71.69   11.70
  -3 -13   0   84.79   12.10
  -3 -13   0   74.79   12.00
  -3 -13   0   96.79   13.20
   3  13   0   90.99   10.20
   3  13   0   75.39   12.60
   3  13   0   83.39   13.10
   3  13   0   87.09    8.90
   3  13   0   96.59   11.30
   3  13   0   85.49    9.20
   3  13   0   75.09   11.10
   3  13   0   75.49   10.50
  -4 -13   0   -1.00    5.30
  -4 -13   0   11.10    5.30
  -4 -13   0   17.40    6.10
  -4 -13   0   11.60    5.90
  -4 -13   0   13.00    5.40
  -4 -13   0   10.60    5.00
   4  13   0    5.90    4.80
   4  13   0   11.50    4.00
   4  13   0    3.00    3.50
   4  13   0    6.20    4.60
   4  13   0    5.10    4.80
   4  13   0   11.20    5.30
   4  13   0   14.50    6.00
  -5 -13   0    5.80    6.10
  -5 -13   0    8.10    5.60
  -5 -13   0    6.50    6.80
  -5 -13   0   10.00    5.00
  -5 -13   0    7.70    6.00
   5  13   0    6.00    5.40
   5  13   0    2.20    5.50
   5  13   0    1.70    3.60
   5  13   0    4.00    3.40
   5  13   0    3.40    4.60
   5  13   0    6.60    4.70
   5  13   0    8.50    4.70
  -6 -13   0   42.80    9.50
  -6 -13   0   47.60    9.90
  -6 -13   0   48.70   13.10
  -6 -13   0   43.70    8.90
  -6 -13   0   41.30    9.70
   6  13   0   27.80   10.10
   6  13   0   38.20    9.00
   6  13   0   62.39   12.60
   6  13   0   53.79   10.40
  -7 -13   0   98.29   15.40
  -7 -13   0   86.19   12.80
  -7 -13   0   75.59   13.40
  -7 -13   0   88.29   14.10
   7  13   0   83.39   13.80
   7  13   0  108.69   13.60
   7  13   0   76.69   14.50
   7  13   0   80.29   13.20
  -8 -13   0   26.40    7.80
  -8 -13   0   13.90    4.20
  -8 -13   0   15.90    7.80
  -8 -13   0   19.80    8.00
  -8 -13   0   19.80    7.50
   8  13   0   12.40    6.90
   8  13   0   12.60    8.40
   8  13   0   11.30    7.00
  -9 -13   0   12.80    4.70
  -9 -13   0    8.30    6.90
  -9 -13   0   -0.30    7.40
  -9 -13   0   15.10    7.20
  -9 -13   0   21.80    9.00
   9  13   0   20.60    8.00
   9  13   0   13.80    9.20
   9  13   0   17.00    9.00
   9  13   0    9.00    6.90
 -10 -13   0   13.00    7.40
 -10 -13   0    3.60    7.30
 -10 -13   0    0.90    6.70
 -10 -13   0    1.00    5.10
  10  13   0   16.80    8.30
  10  13   0   10.30    6.40
  10  13   0   11.50    8.90
  10  13   0    9.40    8.30
 -11 -13   0   23.50   13.90
 -11 -13   0   30.00    9.40
 -11 -13   0   29.50   11.60
 -11 -13   0   41.50    8.10
  11  13   0   50.19   12.30
  11  13   0   38.30   10.40
  11  13   0   49.70   13.50
  11  13   0   26.10   10.80
  20 -14   0   37.40    9.00
  20 -14   0   34.70    7.30
  20 -14   0   34.90    8.10
  20 -14   0   35.30   10.80
  20 -14   0   45.70    8.20
 -20  14   0   32.50   16.60
 -20  14   0   26.70   13.10
  19 -14   0   16.60    5.20
  19 -14   0   10.40    5.10
  19 -14   0   18.70    6.30
  19 -14   0    8.90    5.00
  19 -14   0   16.00    4.50
  19 -14   0   10.80    7.00
  19 -14   0   12.40    6.30
  19 -14   0   15.60    6.00
 -19  14   0   16.80    9.20
 -19  14   0   18.60   14.50
  18 -14   0   29.20    6.90
  18 -14   0   39.60    6.70
  18 -14   0   33.90    6.70
  18 -14   0   21.90    6.00
  18 -14   0   34.00    9.40
  18 -14   0   28.90    6.70
  18 -14   0   35.40    6.30
  18 -14   0   28.30    6.40
  18 -14   0   41.40    8.70
 -18  14   0   52.39   18.60
 -18  14   0   43.80   14.60
  17 -14   0   65.19    8.40
  17 -14   0   72.49    8.20
  17 -14   0   54.29    9.10
  17 -14   0   66.89    8.00
  17 -14   0   61.79    8.20
  17 -14   0   72.09    9.20
  17 -14   0   72.29   10.10
  17 -14   0   65.69    9.50
  17 -14   0   63.99   13.10
 -17  14   0   65.49   15.20
 -17  14   0   49.00   15.60
  16 -14   0   79.09   10.20
  16 -14   0   71.79   13.00
  16 -14   0   69.89    8.50
  16 -14   0   81.79    9.50
  16 -14   0   68.59    9.00
  16 -14   0   74.39    8.30
  16 -14   0   71.29    8.70
 -16  14   0  100.49   23.10
 -16  14   0   78.99   16.40
  15 -14   0  209.38   16.30
  15 -14   0  236.38   17.30
  15 -14   0  226.28   17.80
  15 -14   0  225.18   17.00
  15 -14   0  224.38   21.40
  15 -14   0  215.08   16.80
  15 -14   0  212.08   16.90
 -15  14   0  239.48   28.40
 -15  14   0  222.28   35.50
 -15  14   0  245.58   25.80
  14 -14   0    2.70    1.90
  14 -14   0    2.20    2.60
  14 -14   0    2.10    3.00
  14 -14   0   -3.00    2.30
  14 -14   0    5.30    2.10
  14 -14   0    1.10    2.10
  14 -14   0    2.60    2.70
  14 -14   0    4.50    5.10
  14 -14   0    1.70    2.50
 -14  14   0    3.30    6.20
 -14  14   0    3.50    5.00
 -14  14   0    3.50    7.90
  13 -14   0  105.39    8.10
  13 -14   0   92.99    7.80
  13 -14   0  105.79    8.90
  13 -14   0  119.39    9.80
  13 -14   0  111.09    9.50
  13 -14   0  106.29    9.80
  13 -14   0  102.29    8.30
  13 -14   0   93.29    8.80
  13 -14   0  133.69   17.70
  13 -14   0  106.89    9.50
  13 -14   0  113.89   10.10
 -13  14   0   68.29   16.80
 -13  14   0  105.09   18.10
 -13  14   0  120.69   23.40
  12 -14   0  186.58   14.50
  12 -14   0  202.98   15.80
  12 -14   0  181.28   14.80
  12 -14   0  207.98   13.70
  12 -14   0  196.38   14.40
  12 -14   0  204.78   13.10
  12 -14   0  203.78   13.20
  12 -14   0  212.78   14.20
  12 -14   0  242.88   20.00
  12 -14   0  215.48   13.10
  12 -14   0  198.28   14.30
 -12  14   0  181.28   24.90
 -12  14   0  174.48   23.50
 -12  14   0  177.98   20.30
  11 -14   0    2.30    2.80
  11 -14   0   -0.20    2.00
  11 -14   0    2.20    2.30
  11 -14   0    2.80    4.50
  11 -14   0   -0.20    1.90
  11 -14   0    1.70    2.10
  11 -14   0   -1.10    2.50
 -11  14   0   -3.10    4.70
 -11  14   0    1.70    5.00
 -11  14   0   -0.20    6.30
  10 -14   0   27.50    5.20
  10 -14   0   31.70    5.00
  10 -14   0   36.90    5.10
  10 -14   0   31.20    4.50
  10 -14   0   35.10    5.60
  10 -14   0   33.40    5.10
 -10  14   0   61.19   15.20
 -10  14   0   47.70   11.00
 -10  14   0   28.60   10.90
   9 -14   0  204.68   14.60
   9 -14   0  190.08   13.80
   9 -14   0  194.98   13.30
   9 -14   0  187.38   13.60
   9 -14   0  186.88   13.90
   9 -14   0  180.48   14.50
  -9  14   0  192.58   19.10
  -9  14   0  186.28   23.40
  -9  14   0  188.38   21.10
   8 -14   0  126.99   11.10
   8 -14   0  152.58   11.90
   8 -14   0  126.49   11.00
   8 -14   0  135.39   12.20
   8 -14   0  154.58   10.90
   8 -14   0  150.78   11.70
  -8  14   0  152.68   10.10
  -8  14   0  152.78    9.20
  -8  14   0  143.59    9.00
  -8  14   0  134.09   14.90
  -8  14   0  152.08   10.50
  -8  14   0  146.89   17.70
   7 -14   0   70.49    7.30
   7 -14   0   80.59    7.90
   7 -14   0   62.09    7.10
   7 -14   0   60.69    7.10
   7 -14   0   68.39    8.10
   7 -14   0   68.99    6.60
  -7  14   0   71.89   14.20
  -7  14   0   65.69    5.30
  -7  14   0   69.19    6.40
  -7  14   0   70.09    5.70
  -7  14   0   58.69   12.70
  -7  14   0   62.09   15.40
  -7  14   0   76.49    7.40
  -7  14   0   69.89   11.00
   6 -14   0   18.70    4.50
   6 -14   0   22.70    5.00
   6 -14   0   18.10    4.30
   6 -14   0   19.10    4.50
   6 -14   0   21.70    5.30
   6 -14   0   17.40    3.80
  -6  14   0   18.10    7.30
  -6  14   0   17.30    7.00
  -6  14   0   18.20    6.50
  -6  14   0   28.00    4.10
  -6  14   0   23.20    3.30
  -6  14   0   23.30    4.00
   5 -14   0   29.30    5.60
   5 -14   0   26.20    4.80
   5 -14   0   38.70    7.10
   5 -14   0   29.20    3.40
   5 -14   0   33.50    5.90
   5 -14   0   41.10    6.90
   5 -14   0   27.10    3.60
   5 -14   0   30.10    5.70
  -5  14   0   56.79   12.00
  -5  14   0   43.20   11.90
  -5  14   0   59.29   11.70
  -5  14   0   42.40    5.70
  -5  14   0   52.59    7.60
   4 -14   0  252.77   20.00
   4 -14   0  302.27   21.60
   4 -14   0  255.17   20.90
   4 -14   0  302.87   22.00
   4 -14   0  299.67   18.50
   4 -14   0  297.87   18.70
   4 -14   0  338.97   25.30
   4 -14   0  299.77   23.00
  -4  14   0  318.77   19.00
  -4  14   0  299.27   24.60
  -4  14   0  319.37   18.40
  -4  14   0  309.07   20.50
  -4  14   0  302.97   22.10
  -4  14   0  306.77   20.80
  -4  14   0  280.97   25.40
  -4  14   0  332.27   30.10
  -4  14   0  293.57   19.40
   3 -14   0   29.80    6.50
   3 -14   0   32.10    5.60
   3 -14   0   29.80    5.40
   3 -14   0   22.30    4.00
   3 -14   0   24.20    4.00
   3 -14   0   20.40    5.20
   3 -14   0   21.90    6.30
   3 -14   0   25.70    5.40
   3 -14   0   26.40    6.20
   3 -14   0   27.30    6.10
  -3  14   0   37.30    7.30
  -3  14   0   47.50   10.70
  -3  14   0   46.10    6.80
  -3  14   0   32.70   10.10
  -3  14   0   43.10    5.20
  -3  14   0   33.30    6.10
  -3  14   0   53.59    9.90
  -3  14   0   40.00    5.30
   2 -14   0  477.35   27.70
   2 -14   0  459.15   31.10
   2 -14   0  439.96   28.70
   2 -14   0  474.75   30.00
   2 -14   0  429.96   26.80
   2 -14   0  398.06   26.70
   2 -14   0  447.06   30.70
   2 -14   0  463.95   32.20
   2 -14   0  400.96   29.30
  -2  14   0  436.06   27.20
  -2  14   0  425.66   29.00
  -2  14   0  449.95   26.70
  -2  14   0  406.06   33.00
  -2  14   0  436.76   27.00
  -2  14   0  435.46   26.70
  -2  14   0  423.26   36.90
  -2  14   0  398.96   28.90
  -2  14   0  417.76   31.10
  -2  14   0  379.06   28.60
  -2  14   0  427.86   30.30
   1 -14   0    2.60    2.00
   1 -14   0   -1.00    2.70
   1 -14   0   -0.50    2.70
   1 -14   0    1.40    3.30
   1 -14   0   -1.90    3.10
   1 -14   0    2.90    3.20
  -1  14   0    4.20    9.50
  -1  14   0    6.40    3.20
  -1  14   0    5.10    3.10
  -1  14   0    3.00    3.40
  -1  14   0    3.00    4.00
  -1  14   0    3.60    2.60
  -1  14   0    0.90    3.30
  -1  14   0    0.70    1.80
  -1  14   0    7.40    4.40
  -1  14   0    6.30    2.70
   0 -14   0  137.39   13.20
   0 -14   0  123.69   12.60
   0 -14   0  135.39   13.30
   0 -14   0  131.59   12.70
   0 -14   0  121.19   12.10
   0 -14   0  141.79   15.20
   0  14   0  104.79   10.00
   0  14   0  108.89    9.80
   0  14   0   97.29   11.60
   0  14   0   98.59   13.40
   0  14   0  109.99   11.80
   0  14   0  111.39   10.50
   0  14   0  126.39   14.40
   0  14   0  105.79   10.00
   0  14   0  107.39   12.00
  -1 -14   0   88.89   11.80
  -1 -14   0  131.79   13.30
  -1 -14   0   92.19   21.00
  -1 -14   0  116.69   12.90
  -1 -14   0   91.29   13.30
  -1 -14   0  112.39   11.60
  -1 -14   0  102.49   12.20
   1  14   0  124.09   12.60
   1  14   0  120.09   10.70
   1  14   0  138.59   15.70
   1  14   0  112.69   14.40
   1  14   0  130.39   10.40
   1  14   0  107.49   12.50
   1  14   0  116.09   11.20
  -2 -14   0   43.20    9.00
  -2 -14   0   52.89    9.90
  -2 -14   0   52.49    8.70
  -2 -14   0   37.40    9.70
  -2 -14   0   40.90    8.70
  -2 -14   0   65.29   10.30
  -2 -14   0   58.89   10.50
   2  14   0   42.90   10.50
   2  14   0   43.20    8.30
   2  14   0   47.80    7.40
   2  14   0   47.60    9.40
   2  14   0   47.90    6.80
   2  14   0   57.29   11.70
   2  14   0   50.79    9.10
  -3 -14   0   48.10   10.00
  -3 -14   0   33.40    7.60
  -3 -14   0   33.00    8.50
  -3 -14   0   47.20   11.40
  -3 -14   0   33.30    8.00
  -3 -14   0   56.99   10.50
   3  14   0   37.60    7.30
   3  14   0   38.20    9.00
   3  14   0   33.20    6.20
   3  14   0   35.60    7.70
   3  14   0   46.50    7.30
   3  14   0   41.00   10.80
   3  14   0   50.49    9.40
  -4 -14   0   90.99   11.50
  -4 -14   0   96.49   14.70
  -4 -14   0  100.69   12.50
  -4 -14   0   98.19   16.30
  -4 -14   0   93.19   14.70
   4  14   0  101.29   11.70
   4  14   0   86.19   14.60
   4  14   0  113.49   11.20
   4  14   0  126.89   13.90
   4  14   0  118.99   18.50
   4  14   0  104.39   12.10
  -5 -14   0   67.59   13.80
  -5 -14   0   56.49   10.30
  -5 -14   0   68.99   12.40
  -5 -14   0   56.19   11.80
  -5 -14   0   68.69   12.80
   5  14   0   86.89   12.00
   5  14   0   84.69   13.50
   5  14   0   55.69   13.60
   5  14   0   76.69   14.90
  -6 -14   0  117.79   13.60
  -6 -14   0  117.79   15.90
  -6 -14   0   82.79   13.60
  -6 -14   0  116.69   17.20
   6  14   0   87.89   14.10
   6  14   0   98.69   18.40
   6  14   0   77.99   15.40
  -7 -14   0   54.39   12.70
  -7 -14   0   82.89   14.20
  -7 -14   0   67.09   12.70
  -7 -14   0   73.99   12.60
   7  14   0  107.89   19.60
   7  14   0   84.29   13.00
   7  14   0   57.79   12.00
   7  14   0   78.49   13.30
  -8 -14   0   63.99   11.30
  -8 -14   0   43.40   10.20
  -8 -14   0   46.40   11.50
  -8 -14   0   64.59   13.60
   8  14   0   42.80   10.70
   8  14   0   12.00   10.30
   8  14   0   35.90   10.40
   8  14   0   39.60   11.40
  -9 -14   0    3.00    6.20
  -9 -14   0   13.30    6.90
  -9 -14   0   17.40    9.50
   9  14   0    7.10    6.60
   9  14   0    5.10    8.90
   9  14   0   21.60    8.60
   9  14   0   18.20   10.10
 -10 -14   0   29.50    9.50
 -10 -14   0   14.30   15.90
 -10 -14   0   44.10   23.00
  10  14   0   28.90   13.00
  10  14   0    9.80    9.60
  10  14   0   45.50   11.40
  10  14   0   28.20    9.50
  20 -15   0   -1.00    4.70
  20 -15   0    6.00    4.30
  20 -15   0   -8.10   10.80
  20 -15   0   -5.80    5.00
  20 -15   0    4.50    5.60
 -20  15   0  -11.50    8.20
 -20  15   0    3.30   11.40
  19 -15   0   40.30    6.40
  19 -15   0   27.90    6.80
  19 -15   0   20.10    5.90
  19 -15   0   34.60    8.10
  19 -15   0   18.70    7.90
  19 -15   0   22.40    5.20
  19 -15   0   29.20    7.60
  19 -15   0   29.60    7.30
 -19  15   0   22.20   10.40
 -19  15   0   26.90   15.10
  18 -15   0   23.70    7.50
  18 -15   0   28.70    6.30
  18 -15   0   24.70    8.10
  18 -15   0   36.00    5.90
  18 -15   0   33.70    6.80
  18 -15   0   47.00    6.40
  18 -15   0   28.70    5.90
  18 -15   0   31.90    5.90
  18 -15   0   32.50    7.20
 -18  15   0   17.20   11.90
 -18  15   0   38.50   13.70
  17 -15   0   49.30    6.70
  17 -15   0   49.70    7.70
  17 -15   0   51.09    6.80
  17 -15   0   46.00    6.50
  17 -15   0   61.29    9.40
  17 -15   0   33.50    6.30
  17 -15   0   47.50   11.40
  17 -15   0   46.20    7.30
  17 -15   0   50.39    7.00
 -17  15   0   45.80   13.40
 -17  15   0   21.40   12.90
  16 -15   0  106.59   10.40
  16 -15   0  107.69   10.60
  16 -15   0  121.19    9.50
  16 -15   0   87.99   14.10
  16 -15   0   98.89    9.70
  16 -15   0  111.69   10.00
  16 -15   0   94.09    9.80
  16 -15   0   94.29    9.30
  16 -15   0  104.59   11.90
  16 -15   0  107.49    9.60
  16 -15   0  116.49   12.30
 -16  15   0   90.69   17.80
 -16  15   0   74.09   18.30
  15 -15   0   20.00    3.60
  15 -15   0   25.20    4.40
  15 -15   0   21.60    4.70
  15 -15   0   22.10    4.50
  15 -15   0   22.00    5.00
  15 -15   0   27.00    5.50
  15 -15   0   22.10    4.40
  15 -15   0   21.60    8.60
  15 -15   0   18.60    5.60
  15 -15   0   17.70    3.40
  15 -15   0   20.60    4.10
 -15  15   0   38.70   11.30
 -15  15   0   47.50   16.70
 -15  15   0   34.90   14.50
  14 -15   0   38.50    4.60
  14 -15   0   49.70    4.70
  14 -15   0   44.50    5.40
  14 -15   0   37.60    5.40
  14 -15   0   40.60    5.50
  14 -15   0   37.70    6.00
  14 -15   0   35.60    5.60
  14 -15   0   44.90    5.10
  14 -15   0   55.79   11.90
 -14  15   0   26.80   11.30
 -14  15   0   40.60   16.10
 -14  15   0   39.20   10.60
  13 -15   0  131.09   11.30
  13 -15   0  128.79    9.60
  13 -15   0  138.79   10.80
  13 -15   0  138.99   10.90
  13 -15   0  141.09    9.60
  13 -15   0  153.98   16.30
  13 -15   0  139.69   11.10
  13 -15   0  139.29   11.40
  13 -15   0  170.98   12.70
 -13  15   0  131.89   20.80
 -13  15   0  181.28   23.30
 -13  15   0  104.09   21.50
  12 -15   0   49.70    6.80
  12 -15   0   37.10    6.10
  12 -15   0   43.30    5.70
  12 -15   0   45.90    5.70
  12 -15   0   37.50    8.50
  12 -15   0   44.40    6.30
 -12  15   0   50.89   12.50
 -12  15   0   27.70   10.40
 -12  15   0   44.10   13.20
  11 -15   0   42.40    6.00
  11 -15   0   46.00    5.60
  11 -15   0   36.90    5.60
  11 -15   0   44.20    8.80
  11 -15   0   43.70    5.70
  11 -15   0   39.60    6.10
 -11  15   0   64.09   16.70
 -11  15   0   52.89   14.30
 -11  15   0   47.00   11.00
  10 -15   0  116.89    9.90
  10 -15   0  122.89   10.10
  10 -15   0  129.69   14.60
  10 -15   0  117.49    9.80
  10 -15   0  123.09    9.60
  10 -15   0  128.39   10.90
 -10  15   0  103.39   19.00
 -10  15   0  122.79   14.80
 -10  15   0  111.09   21.80
   9 -15   0  107.39    9.30
   9 -15   0  105.59    8.90
   9 -15   0  102.99    9.30
   9 -15   0   97.29   10.00
   9 -15   0  106.99    9.30
  -9  15   0  169.88   26.50
  -9  15   0  129.39   14.80
  -9  15   0  120.49   19.10
   8 -15   0   99.49    8.90
   8 -15   0  106.29    9.70
   8 -15   0   96.19    9.50
   8 -15   0  109.19   10.10
   8 -15   0   98.99    9.60
  -8  15   0   81.39   14.60
  -8  15   0  119.69    8.90
  -8  15   0  112.99    7.20
  -8  15   0  121.79    8.60
  -8  15   0  137.29   24.00
  -8  15   0  122.99   16.50
  -8  15   0  116.79    7.70
  -8  15   0  116.99   13.50
   7 -15   0  165.58   14.00
   7 -15   0  171.58   15.00
   7 -15   0  183.48   14.50
   7 -15   0  163.68   14.00
   7 -15   0  180.98   14.20
   7 -15   0  176.78   13.40
  -7  15   0  154.98   18.80
  -7  15   0  220.18   24.50
  -7  15   0  188.48   13.00
  -7  15   0  198.08   12.40
  -7  15   0  184.58   11.90
  -7  15   0  217.88   18.10
  -7  15   0  200.78   20.40
   6 -15   0    4.90    3.30
   6 -15   0    3.40    3.30
   6 -15   0    8.40    4.30
   6 -15   0    5.50    2.50
   6 -15   0    4.90    3.30
   6 -15   0    4.80    3.10
  -6  15   0    6.10    4.90
  -6  15   0    9.40    5.40
  -6  15   0   15.10    4.60
  -6  15   0    7.60    5.50
  -6  15   0    8.70    2.80
  -6  15   0   11.90    3.30
  -6  15   0   11.30    2.80
   5 -15   0  273.37   21.30
   5 -15   0  314.87   23.10
   5 -15   0  270.27   21.00
   5 -15   0  266.17   21.00
   5 -15   0  268.87   19.90
   5 -15   0  288.67   21.40
  -5  15   0  322.67   21.90
  -5  15   0  291.77   19.90
  -5  15   0  327.77   20.60
  -5  15   0  293.47   20.30
  -5  15   0  309.77   32.30
  -5  15   0  342.27   26.40
  -5  15   0  311.17   30.20
   4 -15   0  525.15   34.10
   4 -15   0  440.16   30.40
   4 -15   0  502.25   32.00
   4 -15   0  433.96   31.50
   4 -15   0  430.36   31.40
   4 -15   0  436.96   31.90
  -4  15   0  487.85   30.50
  -4  15   0  494.55   28.20
  -4  15   0  483.05   32.50
  -4  15   0  490.15   28.90
  -4  15   0  466.35   29.40
  -4  15   0  481.25   31.00
  -4  15   0  475.35   40.70
  -4  15   0  494.45   35.20
   3 -15   0   28.40    6.40
   3 -15   0   46.20    7.80
   3 -15   0   51.69    9.80
   3 -15   0   30.20    7.10
   3 -15   0   38.60    7.10
   3 -15   0   45.60    8.10
   3 -15   0   31.90    6.10
  -3  15   0   35.70    5.20
  -3  15   0   34.70    6.10
  -3  15   0   42.60    6.80
  -3  15   0   40.10   12.60
  -3  15   0   43.80    4.60
  -3  15   0   25.90    4.60
  -3  15   0   26.30    8.90
  -3  15   0   40.20    8.00
  -3  15   0   49.50   10.20
   2 -15   0  212.48   19.00
   2 -15   0  171.38   15.20
   2 -15   0  181.78   16.30
   2 -15   0  190.48   17.20
   2 -15   0  194.38   16.90
   2 -15   0  209.88   18.70
  -2  15   0  182.88   14.10
  -2  15   0  221.78   18.80
  -2  15   0  185.38   13.40
  -2  15   0  201.88   13.90
  -2  15   0  202.48   16.20
  -2  15   0  194.38   23.30
  -2  15   0  196.88   13.60
  -2  15   0  170.48   20.90
  -2  15   0  203.78   17.30
  -2  15   0  181.58   18.30
   1 -15   0   99.89   10.50
   1 -15   0  101.19   11.20
   1 -15   0   92.59   10.90
   1 -15   0   85.39   11.80
   1 -15   0   84.79   13.00
   1 -15   0   81.29   12.80
  -1  15   0   99.69    9.30
  -1  15   0   99.59   14.90
  -1  15   0   96.39    8.40
  -1  15   0   63.39   13.10
  -1  15   0   90.29   10.10
  -1  15   0   80.99   10.20
  -1  15   0   97.19   18.90
  -1  15   0   74.39    8.50
  -1  15   0   97.69    8.80
   0 -15   0   80.89   12.00
   0 -15   0   96.49   15.50
   0 -15   0   82.79   11.70
   0 -15   0   81.29   11.50
   0 -15   0  102.49   11.80
   0 -15   0   96.59   10.10
   0 -15   0   73.09   10.70
   0  15   0   68.19    9.00
   0  15   0   70.39    7.70
   0  15   0   75.69   11.30
   0  15   0   88.69   14.60
   0  15   0   87.69    8.90
   0  15   0   73.59    9.70
   0  15   0   55.39   16.80
   0  15   0   78.89   17.70
  -1 -15   0   80.99    9.50
  -1 -15   0   72.49   14.10
  -1 -15   0   57.89   10.30
  -1 -15   0   69.19   11.00
  -1 -15   0   56.79   10.10
  -1 -15   0   56.99    9.50
  -1 -15   0   58.49    9.90
   1  15   0   58.49    7.40
   1  15   0   61.09    9.60
   1  15   0   75.79    8.30
   1  15   0   51.19   11.00
   1  15   0   58.69    8.80
  -2 -15   0   93.89   15.20
  -2 -15   0   71.39   12.10
  -2 -15   0   87.29   12.80
  -2 -15   0   49.40   14.20
   2  15   0   71.39   10.00
   2  15   0   68.59   11.50
   2  15   0   73.19    9.80
   2  15   0   65.69   13.70
   2  15   0  100.99   10.40
   2  15   0   73.89   11.00
   2  15   0  100.89   16.10
  -3 -15   0   10.90   10.20
  -3 -15   0   34.90    7.40
  -3 -15   0   33.70    7.30
  -3 -15   0   26.50    7.80
  -3 -15   0   40.90   11.30
   3  15   0   32.60    9.00
   3  15   0   30.80    7.60
   3  15   0   41.20   10.50
   3  15   0   35.40    7.40
   3  15   0   41.70    7.40
   3  15   0   26.60    7.10
   3  15   0   34.50    7.70
  -4 -15   0   60.49   10.70
  -4 -15   0   64.29   12.30
  -4 -15   0   75.99   15.60
  -4 -15   0   69.29   12.90
  -4 -15   0   77.59   14.30
   4  15   0   74.49   14.00
   4  15   0   91.99   13.00
   4  15   0   82.69   11.90
   4  15   0   65.99   13.80
   4  15   0   65.49   10.90
   4  15   0  115.79   14.80
   4  15   0   58.19   10.10
  -5 -15   0  382.36   31.90
  -5 -15   0  372.66   36.90
  -5 -15   0  377.16   31.60
  -5 -15   0  397.76   30.10
  -5 -15   0  358.76   31.20
   5  15   0  423.56   35.90
   5  15   0  405.36   29.90
   5  15   0  349.87   31.00
   5  15   0  443.56   32.30
  -6 -15   0  161.08   18.50
  -6 -15   0  144.59   17.40
  -6 -15   0  167.38   17.00
  -6 -15   0  149.09   17.90
   6  15   0  123.39   16.80
   6  15   0  130.49   22.00
   6  15   0  126.69   16.40
   6  15   0  143.29   19.70
  -7 -15   0   18.80    7.70
  -7 -15   0   18.30    9.30
  -7 -15   0   25.80    9.20
  -7 -15   0   22.90    8.60
   7  15   0   15.40    9.40
   7  15   0   30.40    8.40
   7  15   0   30.40    8.70
   7  15   0   18.60    7.60
  -8 -15   0   83.29   16.90
  -8 -15   0   87.99   15.60
  -8 -15   0   93.79   16.00
  -8 -15   0  116.49   16.00
   8  15   0  104.29   20.50
   8  15   0   90.29   14.20
   8  15   0   95.19   15.20
   8  15   0   84.39   14.80
  -9 -15   0   41.50   15.90
  -9 -15   0   76.09   13.10
  -9 -15   0   71.89   16.00
   9  15   0   56.19   15.40
   9  15   0   56.89   14.40
   9  15   0   39.90   10.40
   9  15   0   55.99   11.50
  20 -16   0   49.70   12.60
  20 -16   0   30.80    7.10
  20 -16   0   45.40    8.70
  20 -16   0   56.89    7.70
 -20  16   0   42.80   17.90
 -20  16   0   46.30   14.00
  19 -16   0  121.19   10.10
  19 -16   0  112.19   16.60
  19 -16   0  105.19   10.20
  19 -16   0   90.09   11.70
  19 -16   0  117.29   12.30
  19 -16   0  118.29   11.20
 -19  16   0  105.59   27.70
 -19  16   0  107.29   19.60
  18 -16   0   22.40    4.80
  18 -16   0   27.30    5.00
  18 -16   0   36.40    5.70
  18 -16   0   33.70    6.50
  18 -16   0   34.40    9.60
  18 -16   0   21.10    5.30
  18 -16   0   28.30    4.80
  18 -16   0   25.40    5.50
  18 -16   0   17.90    7.60
 -18  16   0   24.60   11.30
 -18  16   0   21.20   12.10
  17 -16   0   47.70    6.60
  17 -16   0   50.89   12.90
  17 -16   0   53.09    8.90
  17 -16   0   34.20    6.40
  17 -16   0   37.20    5.70
  17 -16   0   51.49    7.70
  17 -16   0   43.50    6.00
 -17  16   0   37.70   12.60
 -17  16   0   33.50   15.90
  16 -16   0   66.99    7.30
  16 -16   0   68.09    6.60
  16 -16   0   63.09   13.00
  16 -16   0   76.19    6.60
  16 -16   0   70.89    8.10
  16 -16   0   70.09    7.00
  16 -16   0   70.79    7.40
  16 -16   0   66.09    7.30
  16 -16   0   71.99   10.20
 -16  16   0   69.79   17.80
 -16  16   0   54.59   16.20
 -16  16   0   56.89   18.50
  15 -16   0    6.90    3.50
  15 -16   0    8.20    3.00
  15 -16   0    6.50    2.30
  15 -16   0    5.80    5.40
  15 -16   0    7.20    4.90
  15 -16   0    5.20    3.00
  15 -16   0    7.50    2.40
 -15  16   0    5.60    9.90
 -15  16   0    2.20    6.90
 -15  16   0   13.30   12.10
  14 -16   0  136.79   16.20
  14 -16   0  116.79   11.30
  14 -16   0  110.09   10.30
  14 -16   0  124.59    9.80
 -14  16   0   97.29   21.40
 -14  16   0  176.18   29.50
  13 -16   0   55.09    5.70
  13 -16   0   65.09   11.60
  13 -16   0   51.99    6.80
  13 -16   0   45.30    5.50
 -13  16   0   58.49   16.70
 -13  16   0   46.70   17.40
 -13  16   0   56.99   13.40
  12 -16   0   45.10   10.20
  12 -16   0   37.40    6.20
  12 -16   0   41.40    5.40
  12 -16   0   28.50    5.30
  12 -16   0   38.40    5.30
 -12  16   0   32.70   11.50
 -12  16   0   40.50   10.50
 -12  16   0   42.00   15.20
  11 -16   0   33.30    4.80
  11 -16   0   29.10    5.20
  11 -16   0   39.40    6.00
  11 -16   0   32.20    5.20
  11 -16   0   30.40    5.60
 -11  16   0   29.40   13.60
 -11  16   0   28.80    9.30
 -11  16   0   49.00   13.90
  10 -16   0  297.37   20.80
  10 -16   0  294.47   19.90
  10 -16   0  312.97   21.50
  10 -16   0  293.57   21.10
  10 -16   0  293.87   20.40
  10 -16   0  310.87   20.70
 -10  16   0  344.67   31.20
 -10  16   0  335.57   34.20
 -10  16   0  330.37   27.20
   9 -16   0  152.78   12.00
   9 -16   0  139.09   11.10
   9 -16   0  174.38   13.20
   9 -16   0  143.59   11.80
   9 -16   0  138.99   11.70
   9 -16   0  137.79   12.70
  -9  16   0  116.79   21.40
  -9  16   0  145.39   16.10
   8 -16   0   95.09    9.40
   8 -16   0   88.99    9.20
   8 -16   0   90.49    8.70
   8 -16   0   90.29   11.00
  -8  16   0  117.89    8.80
  -8  16   0  122.09   19.80
  -8  16   0  108.19    8.30
  -8  16   0  112.79   20.70
  -8  16   0  101.79    6.80
  -8  16   0  110.79   17.30
   7 -16   0  123.99   10.50
   7 -16   0   94.99    9.90
   7 -16   0  117.49   10.90
   7 -16   0  103.19   10.10
   7 -16   0  115.49   11.50
   7 -16   0   96.29    9.10
  -7  16   0  121.69   16.00
  -7  16   0   97.49    7.70
  -7  16   0   93.99   16.80
  -7  16   0  112.49   22.40
  -7  16   0  107.69    9.10
   6 -16   0  414.76   26.90
   6 -16   0  385.16   26.70
   6 -16   0  403.66   28.40
   6 -16   0  399.36   25.80
   6 -16   0  444.86   27.50
   6 -16   0  387.16   27.00
  -6  16   0  405.26   26.60
  -6  16   0  342.67   24.00
  -6  16   0  356.66   31.90
  -6  16   0  380.96   31.70
  -6  16   0  379.86   36.70
  -6  16   0  396.26   25.50
  -6  16   0  403.76   24.90
   5 -16   0   40.70    8.60
   5 -16   0   50.09    7.90
   5 -16   0   36.80    6.80
   5 -16   0   25.40    6.00
   5 -16   0   34.00    6.30
   5 -16   0   40.80    6.40
  -5  16   0   27.40    9.70
  -5  16   0   27.40    5.50
  -5  16   0   24.60   10.90
  -5  16   0   29.00    8.80
  -5  16   0   28.30    6.70
  -5  16   0   25.50    4.80
   4 -16   0   24.80    6.60
   4 -16   0   20.60    4.80
   4 -16   0   11.70    5.00
   4 -16   0   18.90    5.60
   4 -16   0   17.90    5.50
   4 -16   0   20.40    5.70
   4 -16   0   26.00    7.20
  -4  16   0   17.30    6.90
  -4  16   0   27.20   11.50
  -4  16   0   21.70    3.80
  -4  16   0   26.00    5.40
  -4  16   0   24.30    3.50
  -4  16   0   15.00    4.90
  -4  16   0   17.90    7.20
  -4  16   0   23.30    6.30
   3 -16   0  199.68   17.50
   3 -16   0  216.48   16.20
   3 -16   0  202.28   17.20
   3 -16   0  229.08   17.60
   3 -16   0  231.48   19.70
   3 -16   0  221.38   19.00
   3 -16   0  244.08   18.10
  -3  16   0  202.58   18.40
  -3  16   0  176.38   17.10
  -3  16   0  148.29   19.10
  -3  16   0  174.78   13.60
  -3  16   0  172.28   15.30
  -3  16   0  187.48   23.20
  -3  16   0  191.98   16.00
  -3  16   0  179.68   13.20
   2 -16   0   19.10    6.10
   2 -16   0   15.90    5.80
   2 -16   0   19.40    6.30
   2 -16   0   19.40    5.50
   2 -16   0   20.40    7.40
   2 -16   0   22.70    6.60
  -2  16   0   13.90    6.30
  -2  16   0   35.10   10.80
  -2  16   0   22.90    5.50
  -2  16   0   26.70    4.10
  -2  16   0   25.50    4.20
  -2  16   0   20.90    7.00
  -2  16   0   14.70    7.70
   1 -16   0  555.54   39.40
   1 -16   0  574.34   40.40
   1 -16   0  526.35   40.00
   1 -16   0  592.14   40.50
   1 -16   0  613.14   40.30
   1 -16   0  549.45   41.70
   1 -16   0  606.04   39.80
  -1  16   0  593.34   35.90
  -1  16   0  606.64   49.00
  -1  16   0  579.54   36.30
  -1  16   0  609.94   36.80
  -1  16   0  558.24   43.10
  -1  16   0  577.54   41.40
  -1  16   0  569.74   37.20
   0 -16   0  205.48   21.60
   0 -16   0  176.58   18.90
   0 -16   0  203.08   19.10
   0 -16   0  197.68   18.60
   0  16   0  222.08   21.60
   0  16   0  186.48   25.00
   0  16   0  211.78   15.60
   0  16   0  208.28   16.00
   0  16   0  207.88   16.40
   0  16   0  222.38   16.40
   0  16   0  204.58   21.70
   0  16   0  214.18   18.40
  -1 -16   0   20.20    6.80
  -1 -16   0   14.60    6.10
  -1 -16   0    6.80    5.20
  -1 -16   0   11.60    7.10
   1  16   0   15.60    4.50
   1  16   0   20.80    6.10
   1  16   0   15.20    4.80
   1  16   0   20.30    8.30
   1  16   0   20.70    5.40
   1  16   0   26.40    6.40
   1  16   0   10.50    6.40
  -2 -16   0   30.40    8.10
  -2 -16   0   28.40    7.20
  -2 -16   0   27.10    8.20
  -2 -16   0    6.90    7.80
   2  16   0   27.90    7.80
   2  16   0   23.70    8.90
   2  16   0   25.60    8.60
   2  16   0   29.40    5.60
   2  16   0   30.20    6.60
   2  16   0   40.10    8.10
   2  16   0   34.40    7.70
  -3 -16   0    1.50    4.30
  -3 -16   0    4.60    5.90
  -3 -16   0    0.70    4.20
  -3 -16   0    3.50    5.50
   3  16   0   -1.50    4.10
   3  16   0    4.90    7.50
   3  16   0    1.60    3.60
   3  16   0    2.60    5.10
   3  16   0   -0.40    4.90
   3  16   0    2.50    4.30
  -4 -16   0  102.59   17.50
  -4 -16   0   74.69   13.60
  -4 -16   0   66.79   11.80
  -4 -16   0   82.89   14.40
   4  16   0   96.29   15.60
   4  16   0   83.99   12.40
   4  16   0   95.19   14.60
   4  16   0  100.79   17.70
  -5 -16   0  210.28   19.70
  -5 -16   0  172.48   21.30
  -5 -16   0  209.88   21.30
  -5 -16   0  182.88   20.70
   5  16   0  213.88   19.40
   5  16   0  214.38   25.20
   5  16   0  188.08   21.40
   5  16   0  200.18   20.40
  -6 -16   0   24.90    9.00
  -6 -16   0   18.00    7.20
  -6 -16   0    2.40    9.40
  -6 -16   0   31.50   10.00
   6  16   0   26.10    9.40
   6  16   0   22.20    8.20
   6  16   0   31.20   15.40
   6  16   0   13.00    7.00
  -7 -16   0  104.99   16.80
  -7 -16   0  104.39   16.20
  -7 -16   0  115.89   16.10
   7  16   0  101.59   16.70
   7  16   0   84.09   14.40
   7  16   0  106.19   17.40
   7  16   0  110.49   21.50
  -8 -16   0   59.19   12.00
  -8 -16   0   37.20   12.20
  -8 -16   0   74.09   14.00
   8  16   0   69.39   13.20
   8  16   0   63.89   13.80
   8  16   0   89.59   17.80
   8  16   0   54.09   12.30
  19 -17   0   -2.10    3.80
  19 -17   0    6.70    3.50
  19 -17   0    6.20    3.30
  19 -17   0   -1.40    4.60
  19 -17   0   -1.70    6.50
  19 -17   0    1.40    5.30
 -19  17   0   -1.10    9.90
 -19  17   0   14.60   10.10
  18 -17   0   25.50    6.10
  18 -17   0   18.60    4.50
  18 -17   0   23.30    5.00
  18 -17   0   19.90    5.90
  18 -17   0   42.20   10.50
  18 -17   0   23.10    8.80
  18 -17   0   11.50    3.60
 -18  17   0   19.40   13.60
 -18  17   0   12.60    8.40
  17 -17   0    6.80    6.40
  17 -17   0   17.70    4.60
  17 -17   0   14.20    3.90
  17 -17   0   12.60    7.50
  17 -17   0   16.00    3.60
 -17  17   0   23.20    9.90
 -17  17   0   31.40   14.70
  16 -17   0   14.10    4.40
  16 -17   0    9.40    3.00
  16 -17   0   13.60    6.20
  16 -17   0   20.20    6.50
  16 -17   0   12.00    3.40
 -16  17   0   14.60   12.80
 -16  17   0   31.90   15.80
 -16  17   0   19.50   10.10
  15 -17   0   14.40    6.70
  15 -17   0    9.70    3.30
  15 -17   0    6.10    3.80
  15 -17   0   17.60    5.70
  15 -17   0   11.10    2.60
 -15  17   0   14.10   11.20
 -15  17   0   16.60    7.50
 -15  17   0    0.40    8.80
  14 -17   0   44.20    5.30
  14 -17   0   46.70    6.80
  14 -17   0   45.30    5.80
  14 -17   0   58.79   10.80
  14 -17   0   48.10    7.80
 -14  17   0   47.30   15.20
 -14  17   0   57.19   13.00
 -14  17   0   63.89   16.60
  13 -17   0  122.69   14.70
  13 -17   0   98.79   11.00
  13 -17   0   96.29    9.80
  13 -17   0  110.99    9.20
 -13  17   0  148.39   18.00
 -13  17   0  129.99   27.30
 -13  17   0  160.68   27.50
  12 -17   0  121.79    9.80
  12 -17   0  105.69   11.00
  12 -17   0  128.99    9.70
 -12  17   0  120.69   15.50
 -12  17   0  101.39   20.50
 -12  17   0  109.09   22.30
  11 -17   0   64.49    8.90
  11 -17   0   64.79    6.90
  11 -17   0   58.49    6.20
  11 -17   0   52.39    6.60
  11 -17   0   57.09    8.00
 -11  17   0   75.69   13.60
 -11  17   0   70.59   17.70
 -11  17   0   77.99   15.90
  10 -17   0  287.07   18.10
  10 -17   0  251.97   18.20
  10 -17   0  274.77   19.40
  10 -17   0  245.38   19.00
  10 -17   0  286.57   19.30
  10 -17   0  303.37   20.30
 -10  17   0  233.38   29.80
 -10  17   0  226.98   23.90
 -10  17   0  238.88   26.90
   9 -17   0   62.49    7.60
   9 -17   0   72.99    8.90
   9 -17   0   72.29    8.00
   9 -17   0   81.99    9.90
   9 -17   0   69.29    7.20
   9 -17   0   82.19    8.30
  -9  17   0   52.89   17.10
  -9  17   0   70.29   15.20
  -9  17   0   70.99   13.30
   8 -17   0    6.30    3.50
   8 -17   0    2.40    2.80
   8 -17   0    7.70    3.20
   8 -17   0    3.90    3.40
   8 -17   0    1.60    3.70
   8 -17   0    5.20    3.20
  -8  17   0   13.40    7.50
  -8  17   0   -2.00    6.30
  -8  17   0    5.30    2.40
  -8  17   0    2.70    1.60
  -8  17   0    3.60    5.90
  -8  17   0    4.30    2.90
  -8  17   0    2.40    1.50
   7 -17   0  115.99   11.30
   7 -17   0  148.29   12.80
   7 -17   0  117.39   11.10
   7 -17   0  122.29   11.40
   7 -17   0  119.89   10.60
   7 -17   0  104.59   12.40
  -7  17   0  100.79   16.70
  -7  17   0  129.89   16.80
  -7  17   0  125.79    9.30
  -7  17   0   85.29   18.00
  -7  17   0  128.99   10.20
   6 -17   0   -1.20    3.70
   6 -17   0    4.30    3.30
   6 -17   0    3.70    3.20
   6 -17   0    0.30    2.50
   6 -17   0    6.20    3.70
   6 -17   0    1.80    3.20
  -6  17   0    3.60    2.80
  -6  17   0    8.40    5.40
  -6  17   0    4.80    3.50
  -6  17   0    6.40    5.90
  -6  17   0    4.40    3.10
  -6  17   0    0.50    5.40
   5 -17   0   26.80    7.40
   5 -17   0   27.50    7.60
   5 -17   0   28.50    6.60
   5 -17   0   27.60    6.50
   5 -17   0   44.40    7.80
   5 -17   0   31.40    6.70
  -5  17   0   45.10   10.20
  -5  17   0   46.40   14.10
  -5  17   0   48.50    8.10
  -5  17   0   49.10   10.30
  -5  17   0   23.50    8.30
  -5  17   0   42.30    6.30
   4 -17   0   54.89    9.00
   4 -17   0   46.90    9.40
   4 -17   0   66.79   10.00
   4 -17   0   64.19    9.90
   4 -17   0   59.29   11.40
   4 -17   0   62.79    9.20
  -4  17   0   58.29    9.80
  -4  17   0   49.20   10.10
  -4  17   0   48.30   11.80
  -4  17   0   50.19    7.60
  -4  17   0   49.00    5.90
  -4  17   0   52.89    5.10
  -4  17   0   53.19    7.80
  -4  17   0   42.00   14.90
   3 -17   0   32.40    7.70
   3 -17   0   18.90    6.00
   3 -17   0   29.60    8.30
   3 -17   0   36.90    7.80
   3 -17   0   25.50    6.10
   3 -17   0   30.00    6.90
  -3  17   0   32.10    6.70
  -3  17   0   17.00    6.20
  -3  17   0   23.30    4.10
  -3  17   0   27.00   11.10
  -3  17   0   20.70    7.80
  -3  17   0   20.00    7.50
  -3  17   0   29.90    4.70
   2 -17   0   14.20    5.70
   2 -17   0   19.20    5.40
   2 -17   0   16.70    6.80
   2 -17   0   15.90    5.80
   2 -17   0   18.20    6.20
  -2  17   0   16.20    9.80
  -2  17   0   24.20    7.50
  -2  17   0   16.80    6.60
  -2  17   0   18.30    4.10
  -2  17   0   12.90    3.90
  -2  17   0   13.80    3.10
  -2  17   0   20.00    8.90
  -2  17   0   22.90    6.00
   1 -17   0  153.08   15.20
   1 -17   0  132.19   19.40
   1 -17   0  125.19   14.70
   1 -17   0  136.19   13.20
   1 -17   0  121.59   14.00
  -1  17   0  100.59   17.20
  -1  17   0  113.49   16.50
  -1  17   0  104.49   10.30
  -1  17   0  106.69   21.80
  -1  17   0  116.59   11.00
  -1  17   0  117.29   10.90
   0 -17   0   10.70    6.30
   0 -17   0   19.90    7.20
   0 -17   0   12.70    6.20
   0 -17   0   16.70    5.60
   0  17   0   15.60    4.40
   0  17   0   11.70    5.20
   0  17   0   18.40    5.30
   0  17   0   20.40    8.50
   0  17   0   20.00    5.00
   0  17   0   12.70    9.00
   0  17   0   15.20    8.10
   0  17   0   14.70    4.30
  -1 -17   0    1.50    7.10
  -1 -17   0   10.40    6.40
  -1 -17   0    1.70    5.60
   1  17   0    1.40    6.40
   1  17   0   -2.80    6.10
   1  17   0    7.80    4.50
   1  17   0   12.20    6.10
   1  17   0    8.40    4.90
   1  17   0    5.50    5.30
   1  17   0   16.00    5.00
   1  17   0    7.40    4.10
  -2 -17   0    7.90    4.90
  -2 -17   0    5.60    5.70
  -2 -17   0    1.30    5.70
  -2 -17   0   16.70    9.60
   2  17   0   12.90    5.40
   2  17   0   14.30    6.90
   2  17   0   14.60    4.80
   2  17   0   10.50    7.50
   2  17   0    9.40    6.30
   2  17   0   11.30    7.50
   2  17   0   11.20    4.70
  -3 -17   0   50.49   10.70
  -3 -17   0   40.20    9.20
  -3 -17   0   27.30   12.20
  -3 -17   0   39.90   10.80
  -3 -17   0   45.70   10.30
   3  17   0   37.10    8.30
   3  17   0   55.49   11.00
   3  17   0   48.80    9.90
   3  17   0   45.60   10.80
   3  17   0   45.30   12.30
  -4 -17   0  166.18   19.60
  -4 -17   0  152.38   16.60
  -4 -17   0  167.88   23.20
  -4 -17   0  139.69   17.80
   4  17   0  176.18   22.60
   4  17   0  167.88   19.10
   4  17   0  170.08   18.70
   4  17   0  147.89   19.50
  -5 -17   0   38.70   10.80
  -5 -17   0   41.70   11.90
  -5 -17   0   69.39   13.10
  -5 -17   0   38.20    9.80
   5  17   0   69.49   16.40
   5  17   0   51.69   11.20
   5  17   0   47.40    9.80
   5  17   0   38.00   10.60
  -6 -17   0   14.60    7.80
  -6 -17   0   19.50    7.10
  -6 -17   0   13.60    9.60
   6  17   0    5.20    5.80
   6  17   0   13.60    9.50
   6  17   0   11.10    6.60
   6  17   0    6.80    8.30
  -7 -17   0    0.30    6.10
  -7 -17   0   12.40    9.00
  -7 -17   0    5.60    7.50
   7  17   0   12.00   10.30
   7  17   0   14.60   11.20
   7  17   0    8.90    7.30
  18 -18   0   43.20    7.40
  18 -18   0   54.49   12.10
 -18  18   0   39.30   12.20
 -18  18   0   54.99   20.40
  17 -18   0   33.40    9.10
  17 -18   0   42.90    6.50
  17 -18   0   42.00    6.60
  17 -18   0   47.60   11.70
 -17  18   0   32.90   12.30
 -17  18   0   55.09   16.30
 -17  18   0   24.10   14.20
  16 -18   0    7.90    2.90
  16 -18   0   10.80    6.90
  16 -18   0    8.70    4.40
  16 -18   0    8.50    2.60
  16 -18   0   13.70    7.40
 -16  18   0    9.00    9.60
 -16  18   0   11.00   11.00
 -16  18   0    4.50    7.00
  15 -18   0   62.99   11.80
  15 -18   0   49.10    5.60
  15 -18   0   54.79    5.40
  15 -18   0   55.49    8.80
  15 -18   0   57.59    7.60
 -15  18   0   44.70   17.70
 -15  18   0   52.99   12.70
 -15  18   0   31.80   13.90
  14 -18   0   88.09   10.90
  14 -18   0   96.09    7.50
  14 -18   0   69.89   13.20
  14 -18   0   70.79    8.50
  14 -18   0   86.49    7.70
 -14  18   0  126.19   21.10
 -14  18   0  112.59   24.70
 -14  18   0   95.69   21.70
  13 -18   0  164.08   12.20
  13 -18   0  159.28   18.40
  13 -18   0  167.68   12.10
  13 -18   0  169.68   13.70
  13 -18   0  191.48   15.80
 -13  18   0  202.18   22.40
 -13  18   0  110.39   23.10
 -13  18   0  194.48   25.20
  12 -18   0   59.69    6.30
  12 -18   0   63.09    9.00
  12 -18   0   93.49   14.20
  12 -18   0   46.90    7.20
  12 -18   0   50.89    6.20
 -12  18   0   57.79   18.90
 -12  18   0   68.19   18.10
 -12  18   0   54.99   12.00
  11 -18   0   49.40    5.70
  11 -18   0   47.80    7.20
  11 -18   0   38.20    5.90
  11 -18   0   60.29    6.80
  11 -18   0   48.30    6.10
  11 -18   0   55.69    8.10
 -11  18   0   17.30   12.40
 -11  18   0   38.30   12.70
 -11  18   0   36.30   10.80
  10 -18   0   72.19    7.40
  10 -18   0   67.09    9.30
  10 -18   0   63.99   10.70
  10 -18   0   75.09    8.20
  10 -18   0   84.89   10.50
  10 -18   0   73.79    8.40
 -10  18   0   86.09   14.80
 -10  18   0   53.99   17.10
 -10  18   0   84.69   18.80
   9 -18   0   56.59    8.20
   9 -18   0   61.29    6.90
   9 -18   0   55.09    7.80
   9 -18   0   57.69    9.10
   9 -18   0   61.89    7.50
   9 -18   0   71.49    9.70
  -9  18   0   98.19   17.80
  -9  18   0   65.69   18.00
   8 -18   0   23.60    6.50
   8 -18   0   36.00    6.20
   8 -18   0   26.00    5.70
   8 -18   0   26.90    5.00
   8 -18   0   34.10    6.10
   8 -18   0   19.50    5.80
  -8  18   0   28.80    3.40
  -8  18   0   22.30    9.70
  -8  18   0   25.60   10.00
  -8  18   0   24.40    4.50
  -8  18   0   20.20    9.90
  -8  18   0   34.00    5.20
   7 -18   0   16.60    5.30
   7 -18   0   28.80    6.50
   7 -18   0   34.90    6.60
   7 -18   0   20.50    5.70
   7 -18   0   23.10    5.10
   7 -18   0   21.60    6.60
  -7  18   0   31.00    5.40
  -7  18   0   18.90   11.00
  -7  18   0   32.90   10.90
  -7  18   0   29.40    9.70
   6 -18   0   37.60    8.50
   6 -18   0   38.20    7.50
   6 -18   0   39.40    7.30
   6 -18   0   32.40    6.40
   6 -18   0   38.20    7.40
   6 -18   0   39.20    7.20
  -6  18   0   34.40    6.80
  -6  18   0   33.70   11.10
  -6  18   0   40.80   13.70
  -6  18   0   42.60    7.00
  -6  18   0   52.09   12.20
   5 -18   0    5.60    3.60
   5 -18   0    7.30    4.10
   5 -18   0    1.30    4.60
   5 -18   0   14.10    9.70
   5 -18   0    1.80    3.10
   5 -18   0   13.50    5.40
  -5  18   0    4.10    6.20
  -5  18   0    2.60    6.80
  -5  18   0    7.70    4.60
  -5  18   0    2.30    3.80
  -5  18   0    5.90    3.70
  -5  18   0   -1.00    7.10
   4 -18   0   45.00    8.50
   4 -18   0   50.29    9.50
   4 -18   0   51.29    9.10
   4 -18   0   54.09    9.90
   4 -18   0   37.70    9.30
   4 -18   0   31.50    7.00
  -4  18   0   52.39    5.10
  -4  18   0   58.89   10.10
  -4  18   0   62.59    8.50
  -4  18   0   51.39   12.00
  -4  18   0   38.50   13.50
  -4  18   0   57.99   11.80
   3 -18   0   18.10    5.70
   3 -18   0   22.20    8.70
   3 -18   0   27.20    7.60
  -3  18   0   44.30   14.60
  -3  18   0   33.50    6.80
  -3  18   0   21.40    9.30
  -3  18   0   34.60    8.80
  -3  18   0   39.50    5.40
  -3  18   0   44.60    9.90
  -3  18   0   38.90    5.00
   2 -18   0   16.50    5.60
   2 -18   0   26.60    9.30
   2 -18   0   16.70    6.90
   2 -18   0   35.80    8.30
   2 -18   0   13.40    6.40
  -2  18   0   21.80    8.80
  -2  18   0   18.30    4.60
  -2  18   0    6.20    5.90
  -2  18   0   15.20    9.90
  -2  18   0   14.80    6.00
  -2  18   0   12.80    2.50
  -2  18   0   12.80    6.10
  -2  18   0   15.00    4.20
   1 -18   0   68.79   12.20
   1 -18   0   70.29   12.90
   1 -18   0   69.49   11.70
   1 -18   0   65.59   10.40
   1 -18   0   70.99   11.60
  -1  18   0   68.59   14.70
  -1  18   0   62.39   14.70
  -1  18   0   58.19   15.30
  -1  18   0   59.09    7.80
  -1  18   0   61.99   10.70
  -1  18   0   59.29    8.00
  -1  18   0   53.99    7.90
   0 -18   0  100.69   12.20
   0 -18   0   70.49   15.30
   0 -18   0   73.29   13.30
   0 -18   0  109.09   15.60
   0 -18   0   89.69   14.20
   0  18   0   76.49   15.20
   0  18   0   94.49   10.80
   0  18   0   96.09   10.00
   0  18   0  112.49   17.50
   0  18   0  114.79   11.80
   0  18   0  105.19   10.30
   0  18   0  111.29   23.40
  -1 -18   0   87.39   12.40
  -1 -18   0   77.99   13.90
  -1 -18   0   45.70   13.80
  -1 -18   0   58.49   11.60
   1  18   0   83.49   10.80
   1  18   0   72.49   15.20
   1  18   0   44.60   14.80
   1  18   0   80.59   15.30
   1  18   0   79.99   11.10
   1  18   0   74.49   10.60
   1  18   0   76.89   12.30
   1  18   0   78.49   10.00
  -2 -18   0   61.49   10.30
  -2 -18   0   42.30   10.50
  -2 -18   0   46.20   11.40
  -2 -18   0   59.49   14.60
   2  18   0   39.00    9.00
   2  18   0   39.50   12.10
   2  18   0   51.69    8.50
   2  18   0   32.40    9.50
   2  18   0   40.20   15.20
   2  18   0   54.89   11.60
  -3 -18   0   96.09   15.70
  -3 -18   0   92.09   16.20
   3  18   0   66.09   12.00
   3  18   0   67.49   16.60
   3  18   0   63.29   13.70
   3  18   0   67.09   11.00
   3  18   0   62.59   12.50
  -4 -18   0  128.09   19.20
  -4 -18   0  126.19   19.70
  -4 -18   0  163.98   17.90
   4  18   0  146.59   21.90
   4  18   0  136.79   22.30
   4  18   0  149.39   16.10
   4  18   0  118.59   18.30
  -5 -18   0   11.00    7.00
  -5 -18   0   21.40    9.60
   5  18   0   14.60    7.50
   5  18   0    5.60    8.30
   5  18   0   17.90    8.20
   5  18   0   21.50   12.30
  -6 -18   0  113.19   18.40
  -6 -18   0   99.19   16.90
   6  18   0   88.79   15.70
   6  18   0   99.19   15.20
   6  18   0   83.49   19.70
  18 -19   0   25.30    6.60
 -18  19   0   21.00   12.80
 -18  19   0   26.30   11.60
  17 -19   0   12.60    4.80
  17 -19   0    6.80    6.90
 -17  19   0    3.90    8.50
 -17  19   0   14.10   14.20
  16 -19   0    2.70    5.60
  16 -19   0    2.00    4.00
  16 -19   0   -2.30    6.80
 -16  19   0    4.30   10.30
 -16  19   0   22.60   14.00
 -16  19   0   17.50    9.60
  15 -19   0  107.79   17.30
  15 -19   0   92.49   10.20
  15 -19   0   90.69   11.10
 -15  19   0   63.49   19.60
 -15  19   0  100.79   22.00
  14 -19   0  106.39   15.60
  14 -19   0  107.89   12.70
  14 -19   0  115.89    8.60
  14 -19   0  108.49    8.70
  14 -19   0  128.49   11.40
 -14  19   0  135.59   26.20
 -14  19   0   78.79   19.90
 -14  19   0  102.99   18.70
  13 -19   0   98.89    8.40
  13 -19   0   90.29    8.00
  13 -19   0  102.49   15.80
  13 -19   0  104.59   12.00
  13 -19   0  110.39   10.10
 -13  19   0   57.69   17.00
 -13  19   0   68.59   19.40
 -13  19   0   91.79   17.10
  12 -19   0   31.50    9.20
  12 -19   0   19.90    6.60
  12 -19   0   18.90    4.10
  12 -19   0   17.20    3.90
  12 -19   0   14.60    4.70
 -12  19   0   20.10    9.80
 -12  19   0   10.90    7.80
 -12  19   0    9.00    7.00
  11 -19   0   14.20    3.80
  11 -19   0   18.20    4.10
  11 -19   0    4.10    6.10
  11 -19   0   19.00    4.80
  11 -19   0    8.90    3.40
  11 -19   0   14.80    4.50
 -11  19   0    3.20    8.10
 -11  19   0   22.30    8.80
 -11  19   0   19.70   12.90
  10 -19   0   17.10    4.60
  10 -19   0   12.60    4.80
  10 -19   0   16.20    5.40
  10 -19   0   13.90    4.00
  10 -19   0   14.30    4.20
  10 -19   0   15.90    4.20
 -10  19   0    9.00    8.60
 -10  19   0   36.50   13.50
   9 -19   0   19.10    5.90
   9 -19   0   12.10    6.40
   9 -19   0   14.80    4.40
   9 -19   0   21.30    4.90
   9 -19   0   21.80    5.60
   9 -19   0   26.50    5.10
  -9  19   0   32.50   11.10
  -9  19   0   46.90   15.90
   8 -19   0   18.00    5.90
   8 -19   0   18.60    5.80
   8 -19   0   34.40    7.00
   8 -19   0   25.80    6.20
   8 -19   0   34.10    7.10
   8 -19   0   25.40    5.50
  -8  19   0   30.70    5.40
  -8  19   0   34.10   11.70
  -8  19   0   30.70   12.80
  -8  19   0   33.30    5.10
  -8  19   0   23.20    9.60
   7 -19   0    6.30    3.80
   7 -19   0   11.80    5.10
   7 -19   0    8.80    3.70
   7 -19   0   14.30    4.70
   7 -19   0    8.30    3.90
  -7  19   0    3.10    3.40
  -7  19   0   -0.60    7.80
  -7  19   0    0.30    3.20
  -7  19   0    8.20    4.60
  -7  19   0    0.30    6.50
   6 -19   0   15.10    5.10
   6 -19   0   24.50    7.30
   6 -19   0   21.70    6.70
   6 -19   0   26.40    6.20
   6 -19   0   23.70    6.60
   6 -19   0   30.90    6.90
  -6  19   0   27.30   10.20
  -6  19   0   18.80   10.00
  -6  19   0   29.60    5.30
  -6  19   0   41.30    7.40
  -6  19   0   40.30   12.00
   5 -19   0   17.10    7.20
   5 -19   0   21.90    5.70
   5 -19   0   16.30    5.80
   5 -19   0   14.80    6.80
   5 -19   0   23.10    7.50
   5 -19   0   16.40    6.00
  -5  19   0    9.80    9.20
  -5  19   0   19.10    8.70
  -5  19   0   25.10   10.50
  -5  19   0   21.40    6.50
  -5  19   0   22.30    5.50
   4 -19   0   53.29   10.10
   4 -19   0   61.19   12.00
   4 -19   0   75.79   11.70
   4 -19   0   56.99    9.50
   4 -19   0   73.89   11.20
  -4  19   0   81.29   11.90
  -4  19   0   91.19   14.80
  -4  19   0   72.79    9.60
  -4  19   0   83.59   21.30
  -4  19   0   87.29   16.60
   3 -19   0   38.20    7.80
   3 -19   0   32.30    8.10
   3 -19   0   43.10    9.60
   3 -19   0   41.00    9.10
   3 -19   0   35.10    9.80
  -3  19   0   46.20   17.50
  -3  19   0   54.39    9.90
  -3  19   0   49.90    8.70
  -3  19   0   35.20   11.20
  -3  19   0   48.20   10.60
   2 -19   0    0.20    4.40
   2 -19   0  -10.10    5.50
   2 -19   0   -3.50    5.10
   2 -19   0    4.70    4.10
  -2  19   0    2.00    5.20
  -2  19   0    5.20    3.20
  -2  19   0   -4.80    4.80
  -2  19   0    1.70    7.60
  -2  19   0   -0.50    6.40
  -2  19   0    1.70    5.10
  -2  19   0   -1.70    3.40
   1 -19   0   72.99   13.30
   1 -19   0  105.99   11.90
   1 -19   0   80.29   14.40
   1 -19   0   82.89   12.90
   1 -19   0   73.79   15.30
  -1  19   0   88.49   12.90
  -1  19   0   95.39   10.70
  -1  19   0   92.59    9.50
  -1  19   0   89.49    8.10
  -1  19   0   85.39    7.70
  -1  19   0  112.49   24.60
  -1  19   0   95.09   16.00
  -1  19   0   83.69   16.70
   0 -19   0  120.39   17.70
   0 -19   0  149.19   17.60
   0 -19   0  172.38   24.10
   0 -19   0  110.09   14.20
   0 -19   0  138.99   18.30
   0  19   0  188.08   19.90
   0  19   0  157.38   13.30
   0  19   0  156.18   12.80
   0  19   0  145.29   19.00
   0  19   0  138.59   25.90
   0  19   0  153.28   14.50
  -1 -19   0    1.20    5.70
  -1 -19   0    9.30    5.40
  -1 -19   0   12.20    6.40
  -1 -19   0  -16.60   10.10
  -1 -19   0    4.90    7.60
   1  19   0   -3.00    7.90
   1  19   0    3.10    7.10
   1  19   0    6.10    5.90
   1  19   0   -6.30    6.10
   1  19   0    4.50    7.60
   1  19   0    3.50    4.60
   1  19   0    7.60    6.10
   1  19   0    7.10    4.50
  -2 -19   0   29.50   10.40
  -2 -19   0    9.20   20.30
  -2 -19   0   22.20    8.10
  -2 -19   0   13.60    8.60
  -2 -19   0   17.50    8.70
   2  19   0    1.80    6.50
   2  19   0   31.70   10.80
   2  19   0   21.80    8.10
   2  19   0   26.10   14.70
   2  19   0   19.00    5.90
   2  19   0   14.10    8.60
  -3 -19   0   91.69   15.40
  -3 -19   0   92.89   14.10
   3  19   0   83.59   11.80
   3  19   0   76.89   15.80
   3  19   0   82.79   17.30
   3  19   0   62.39   18.40
  -4 -19   0   27.40   10.20
   4  19   0   32.00   14.20
   4  19   0   18.60    7.70
   4  19   0   33.00   12.30
  17 -20   0  155.08   24.80
  17 -20   0  141.09   13.00
 -17  20   0  119.39   22.30
 -17  20   0  122.99   29.10
 -17  20   0  124.49   27.50
  16 -20   0   30.50   11.10
  16 -20   0   39.80    7.30
 -16  20   0   38.50   13.90
 -16  20   0   21.10   14.00
 -16  20   0   25.10   16.20
  15 -20   0   71.99   14.50
  15 -20   0   64.99    8.40
 -15  20   0   74.99   21.00
 -15  20   0   44.50   19.80
 -15  20   0   47.70   13.40
  14 -20   0  107.19   10.70
  14 -20   0  137.09   13.50
  14 -20   0   89.49   15.40
 -14  20   0   87.39   21.50
 -14  20   0   61.29   19.60
 -14  20   0   89.99   18.10
  13 -20   0   13.20    7.10
  13 -20   0   17.20    3.70
  13 -20   0   20.40    3.90
  13 -20   0    7.10    4.50
  13 -20   0   33.50    7.90
 -13  20   0   20.70    9.60
 -13  20   0   17.70   14.30
 -13  20   0   17.70   10.80
  12 -20   0   25.70    4.60
  12 -20   0   28.80    4.80
  12 -20   0   20.70    7.60
  12 -20   0   32.50    6.20
  12 -20   0   26.80    8.30
 -12  20   0   30.50   13.10
 -12  20   0   35.60   18.40
  11 -20   0  164.58   15.80
  11 -20   0  166.48   14.20
  11 -20   0  167.18   13.80
  11 -20   0  146.69   12.50
  11 -20   0  156.78   12.40
  11 -20   0  173.28   13.20
 -11  20   0  138.29   28.40
 -11  20   0  167.68   23.00
  10 -20   0   18.10    4.20
  10 -20   0   13.10    4.10
  10 -20   0    7.30    6.60
  10 -20   0   18.60    5.30
  10 -20   0   13.30    4.70
  10 -20   0   14.20    5.20
 -10  20   0   10.30    9.00
 -10  20   0   12.40   10.20
   9 -20   0  175.08   16.30
   9 -20   0  171.08   14.90
   9 -20   0  165.48   13.90
   9 -20   0  190.78   16.90
   9 -20   0  179.58   15.60
  -9  20   0  188.38   23.60
  -9  20   0  171.98   33.90
   8 -20   0  213.18   19.50
   8 -20   0  210.18   17.00
   8 -20   0  202.98   17.80
   8 -20   0  242.58   20.10
   8 -20   0  221.58   18.10
   8 -20   0  234.08   19.00
  -8  20   0  237.58   25.40
  -8  20   0  227.28   26.30
  -8  20   0  245.48   16.60
  -8  20   0  239.68   42.80
   7 -20   0   57.69    9.00
   7 -20   0   56.99   10.10
   7 -20   0   42.30    9.10
   7 -20   0   49.50    9.50
   7 -20   0   45.40    8.90
   7 -20   0   60.79    8.40
  -7  20   0   49.99   15.60
  -7  20   0   55.59   13.70
  -7  20   0   84.79   17.70
   6 -20   0    5.90    5.90
   6 -20   0   12.20    5.90
   6 -20   0   16.10    5.50
   6 -20   0   11.70    4.70
   6 -20   0   14.50    5.70
  -6  20   0   31.50    7.20
  -6  20   0    8.50    8.30
  -6  20   0    7.80    9.10
  -6  20   0   15.60    8.60
  -6  20   0   27.20    5.90
   5 -20   0   10.20    5.10
   5 -20   0    1.40    4.90
   5 -20   0    9.40    7.30
   5 -20   0    0.00    3.70
   5 -20   0    4.30    4.50
  -5  20   0   19.30   13.80
  -5  20   0   12.00    5.70
  -5  20   0    6.90    7.10
  -5  20   0    6.20    7.70
   4 -20   0   84.69   13.20
   4 -20   0   83.99   11.40
   4 -20   0   98.59   12.20
   4 -20   0   76.29   14.50
   4 -20   0   89.09   12.70
  -4  20   0   95.59   13.50
  -4  20   0   68.99   18.00
  -4  20   0   92.49   14.70
  -4  20   0  100.09   11.30
  -4  20   0   89.89   17.80
   3 -20   0    3.30    7.80
   3 -20   0    1.90    3.70
   3 -20   0    8.60    6.50
   3 -20   0    4.30    6.00
   3 -20   0    9.10    5.80
  -3  20   0    1.80    5.50
  -3  20   0    1.70    5.70
  -3  20   0    4.60    6.40
  -3  20   0    1.40    3.00
  -3  20   0    1.10    6.60
  -3  20   0    0.50    4.10
  -3  20   0    6.30   10.50
   2 -20   0  238.48   21.70
   2 -20   0  218.78   20.80
   2 -20   0  250.47   22.30
   2 -20   0  247.88   19.80
   2 -20   0  216.88   24.50
  -2  20   0  201.98   16.80
  -2  20   0  249.28   31.20
  -2  20   0  200.48   19.70
  -2  20   0  198.78   23.60
  -2  20   0  205.88   16.00
  -2  20   0  251.37   25.70
   1 -20   0   95.99   16.60
   1 -20   0   88.59   15.40
   1 -20   0  116.49   13.00
   1 -20   0   93.99   14.50
   1 -20   0   68.69   13.30
  -1  20   0   65.69   13.60
  -1  20   0   95.19   16.10
  -1  20   0  103.79   10.10
  -1  20   0   89.89   23.10
  -1  20   0   78.59   10.50
   0 -20   0    3.40    8.10
   0 -20   0   14.00    6.50
   0 -20   0   12.90    7.60
   0 -20   0   22.10    8.10
   0  20   0   11.80    4.10
   0  20   0   10.90    8.30
   0  20   0   12.50    7.30
   0  20   0   18.10    9.40
   0  20   0   -0.90    4.60
  -1 -20   0   23.90    8.60
  -1 -20   0   24.80    9.30
  -1 -20   0   20.90    9.10
  -1 -20   0   18.20   15.80
   1  20   0   10.70   11.50
   1  20   0   36.70    6.70
   1  20   0    6.50    8.50
   1  20   0   28.70   11.20
   1  20   0   38.70   11.60
  -2 -20   0    6.00    8.00
  -2 -20   0    6.10    6.10
  -2 -20   0    3.80    7.00
   2  20   0    9.70   10.10
   2  20   0   13.80    9.90
   2  20   0   -0.70    9.30
   2  20   0    5.60    8.10
   2  20   0    6.00    5.70
  -3 -20   0   22.10    9.60
  -3 -20   0    5.70   10.30
   3  20   0   16.90   12.10
   3  20   0    8.40   11.80
  15 -21   0  116.29   11.40
  15 -21   0  100.09   16.30
 -15  21   0   86.59   18.70
 -15  21   0  105.79   22.60
 -15  21   0   80.39   23.10
  14 -21   0   39.40   10.10
  14 -21   0   27.40    6.00
 -14  21   0   20.70   14.90
 -14  21   0   32.00   12.80
 -14  21   0   31.30   12.70
  13 -21   0    5.40    2.50
  13 -21   0    8.00    3.30
  13 -21   0   14.70    5.20
  13 -21   0   13.00    8.80
  13 -21   0    0.80    6.90
 -13  21   0   23.50   15.20
 -13  21   0   16.00   10.40
  12 -21   0   39.10    5.90
  12 -21   0   38.00    8.80
  12 -21   0   43.70    8.00
  12 -21   0   43.30    5.70
 -12  21   0   32.20   14.60
 -12  21   0   45.90   15.40
  11 -21   0   15.50    5.10
  11 -21   0   11.10    3.70
  11 -21   0   11.40    7.10
  11 -21   0   11.50    4.40
  11 -21   0   12.10    4.30
  11 -21   0   12.50    5.00
 -11  21   0   -0.80    8.70
 -11  21   0    7.20    9.00
  10 -21   0   62.09    8.60
  10 -21   0   64.99    8.60
  10 -21   0   66.99    9.30
  10 -21   0   54.49    9.30
  10 -21   0   67.09    7.40
  10 -21   0   58.69   10.40
 -10  21   0   58.89   19.70
 -10  21   0   68.29   16.60
   9 -21   0   89.09   10.70
   9 -21   0   95.79   11.50
   9 -21   0   97.69   16.10
   9 -21   0   85.79   13.90
   9 -21   0   91.89   14.00
   9 -21   0   90.39    9.10
  -9  21   0  117.19   20.30
  -9  21   0   67.39   20.70
   8 -21   0   26.90    7.70
   8 -21   0   30.80    7.80
   8 -21   0   28.90    7.40
   8 -21   0   41.30    7.10
   8 -21   0   31.80    7.10
  -8  21   0   25.80   12.30
  -8  21   0   57.59   15.60
  -8  21   0   39.60    6.00
  -8  21   0   35.50   12.20
   7 -21   0   46.10    8.60
   7 -21   0   34.30    7.70
   7 -21   0   30.80    6.70
   7 -21   0   36.10    8.40
   7 -21   0   29.10    6.70
  -7  21   0   43.60   14.90
  -7  21   0   44.50   14.20
  -7  21   0   54.09   13.20
   6 -21   0   10.50    6.20
   6 -21   0   13.70    4.90
   6 -21   0   11.90    4.50
   6 -21   0   -1.80    7.00
   6 -21   0   15.00    5.70
  -6  21   0   -1.10    8.00
  -6  21   0   10.50    5.20
  -6  21   0   13.80    8.60
  -6  21   0    2.60    7.70
  -6  21   0    5.20    4.90
   5 -21   0  206.98   18.60
   5 -21   0  201.18   23.20
[truncated: 7,717,245 more chars]
